# Supplementary material for: A new perspective on endometriosis: Integrating eQTL mendelian randomization with transcriptomics and single-cell data analyses
Source: Funct Integr Genomics. 2025 Mar 26;25(1):75. doi: 10.1007/s10142-025-01543-y (PMC11947010; doi:10.1007/s10142-025-01543-y)
Supplement: Supplementary file 2 — (XLSX 39.1 KB) [file 10142_2025_1543_MOESM2_ESM.xlsx]

## Sheet: Sheet1
		GSM3393492	Disease free Endometrium of fertile women, replicate 2	Data set	Sample		Details of the sample
		GSM3393493	Disease free Endometrium of fertile women, replicate 3	GSE120103	Normal	GSM3393491	Disease free Endometrium of fertile women, replicate 1
		GSM3393494	Disease free Endometrium of fertile women, replicate 4			GSM3393492	Disease free Endometrium of fertile women, replicate 2
		GSM3393495	Disease free Endometrium of fertile women, replicate 5			GSM3393493	Disease free Endometrium of fertile women, replicate 3
		GSM3393496	Disease free Endometrium of fertile women, replicate 6			GSM3393494	Disease free Endometrium of fertile women, replicate 4
		GSM3393497	Disease free Endometrium of fertile women, replicate 7			GSM3393495	Disease free Endometrium of fertile women, replicate 5
		GSM3393498	Disease free Endometrium of fertile women, replicate 8			GSM3393496	Disease free Endometrium of fertile women, replicate 6
		GSM3393499	Disease free Endometrium of fertile women, replicate 9			GSM3393497	Disease free Endometrium of fertile women, replicate 7
	Eutopic	GSM3393500	Endometrium from Stage IV Ovarian Endometriosis of fertile women, replicate 1			GSM3393498	Disease free Endometrium of fertile women, replicate 8
		GSM3393501	Endometrium from Stage IV Ovarian Endometriosis of fertile women, replicate 2			GSM3393499	Disease free Endometrium of fertile women, replicate 9
		GSM3393502	Endometrium from Stage IV Ovarian Endometriosis of fertile women, replicate 3		Eutopic	GSM3393500	Endometrium from Stage IV Ovarian Endometriosis of fertile women, replicate 1
		GSM3393503	Endometrium from Stage IV Ovarian Endometriosis of fertile women, replicate 4			GSM3393501	Endometrium from Stage IV Ovarian Endometriosis of fertile women, replicate 2
		GSM3393504	Endometrium from Stage IV Ovarian Endometriosis of fertile women, replicate 5			GSM3393502	Endometrium from Stage IV Ovarian Endometriosis of fertile women, replicate 3
		GSM3393505	Endometrium from Stage IV Ovarian Endometriosis of fertile women, replicate 6			GSM3393503	Endometrium from Stage IV Ovarian Endometriosis of fertile women, replicate 4
		GSM3393506	Endometrium from Stage IV Ovarian Endometriosis of fertile women, replicate 7			GSM3393504	Endometrium from Stage IV Ovarian Endometriosis of fertile women, replicate 5
		GSM3393507	Endometrium from Stage IV Ovarian Endometriosis of fertile women, replicate 8			GSM3393505	Endometrium from Stage IV Ovarian Endometriosis of fertile women, replicate 6
		GSM3393508	Endometrium from Stage IV Ovarian Endometriosis of fertile women, replicate 9			GSM3393506	Endometrium from Stage IV Ovarian Endometriosis of fertile women, replicate 7
		GSM3393518	Endometrium from Stage IV Ovarian Endometriosis of Infertile women, replicate 1			GSM3393507	Endometrium from Stage IV Ovarian Endometriosis of fertile women, replicate 8
		GSM3393519	Endometrium from Stage IV Ovarian Endometriosis of Infertile women, replicate 2			GSM3393508	Endometrium from Stage IV Ovarian Endometriosis of fertile women, replicate 9
		GSM3393520	Endometrium from Stage IV Ovarian Endometriosis of Infertile women, replicate 3			GSM3393518	Endometrium from Stage IV Ovarian Endometriosis of Infertile women, replicate 1
		GSM3393521	Endometrium from Stage IV Ovarian Endometriosis of Infertile women, replicate 4			GSM3393519	Endometrium from Stage IV Ovarian Endometriosis of Infertile women, replicate 2
		GSM3393522	Endometrium from Stage IV Ovarian Endometriosis of Infertile women, replicate 5			GSM3393520	Endometrium from Stage IV Ovarian Endometriosis of Infertile women, replicate 3
		GSM3393523	Endometrium from Stage IV Ovarian Endometriosis of Infertile women, replicate 6			GSM3393521	Endometrium from Stage IV Ovarian Endometriosis of Infertile women, replicate 4
		GSM3393524	Endometrium from Stage IV Ovarian Endometriosis of Infertile women, replicate 7			GSM3393522	Endometrium from Stage IV Ovarian Endometriosis of Infertile women, replicate 5
		GSM3393525	Endometrium from Stage IV Ovarian Endometriosis of Infertile women, replicate 8			GSM3393523	Endometrium from Stage IV Ovarian Endometriosis of Infertile women, replicate 6
		GSM3393526	Endometrium from Stage IV Ovarian Endometriosis of Infertile women, replicate 9			GSM3393524	Endometrium from Stage IV Ovarian Endometriosis of Infertile women, replicate 7
GSE6364	Normal	GSM150196	uterus - Proliferative endometrium from normal patient			GSM3393525	Endometrium from Stage IV Ovarian Endometriosis of Infertile women, replicate 8
		GSM150197	uterus - Proliferative endometrium from normal patient			GSM3393526	Endometrium from Stage IV Ovarian Endometriosis of Infertile women, replicate 9
		GSM572754	control endometrium, patient 20	GSE23339	Eutopic	GSM572752	control endometrium, patient 12
		GSM572755	control endometrium, patient 24			GSM572753	control endometrium, patient 18
		GSM572756	control endometrium, patient 25			GSM572754	control endometrium, patient 20
		GSM572757	control endometrium, patient 4			GSM572755	control endometrium, patient 24
		GSM572761	control endometrium, patient 1			GSM572756	control endometrium, patient 25
GSE23339		GSM572762	control endometrium, patient 3			GSM572757	control endometrium, patient 4
		GSM572764	control endometrium, patient 32			GSM572761	control endometrium, patient 1
	Eutopic	GSM572747	endometrioma, patient 19			GSM572762	control endometrium, patient 3
		GSM572748	endometrioma, patient 2			GSM572764	control endometrium, patient 32
		GSM572749	endometrioma, patient 6		Ectopic	GSM572747	endometrioma, patient 19
		GSM572750	endometrioma, patient 7			GSM572748	endometrioma, patient 2
		GSM572751	endometrioma, patient 9			GSM572749	endometrioma, patient 6
		GSM572758	endometrioma, patient M2			GSM572750	endometrioma, patient 7
		GSM572759	endometrioma, patient M3			GSM572751	endometrioma, patient 9
		GSM572760	endometrioma, patient M4			GSM572758	endometrioma, patient M2
		GSM572763	endometrioma, patient M1			GSM572759	endometrioma, patient M3
		GSM572765	endometrioma, patient 14			GSM572760	endometrioma, patient M4
GSE7305	Eutopic	GSM175776	Endometrium-Normal 1			GSM572763	endometrioma, patient M1
		GSM175777	Endometrium-Normal 2			GSM572765	endometrioma, patient 14
		GSM175778	Endometrium-Normal 3	GSE7305	Eutopic	GSM175776	Endometrium-Normal 1
		GSM175779	Endometrium-Normal 4			GSM175777	Endometrium-Normal 2
		GSM175780	Endometrium-Normal 5			GSM175778	Endometrium-Normal 3
		GSM175781	Endometrium-Normal 6			GSM175779	Endometrium-Normal 4
		GSM175782	Endometrium-Normal 7			GSM175780	Endometrium-Normal 5
		GSM175783	Endometrium-Normal 8			GSM175781	Endometrium-Normal 6
		GSM175784	Endometrium-Normal 9			GSM175782	Endometrium-Normal 7
		GSM175785	Endometrium-Normal 10			GSM175783	Endometrium-Normal 8
	Ectopic	GSM175766	Endometrium/Ovary-Disease 1			GSM175784	Endometrium-Normal 9
		GSM175767	Endometrium/Ovary-Disease 2			GSM175785	Endometrium-Normal 10
		GSM175768	Endometrium/Ovary-Disease 3		Ectopic	GSM175766	Endometrium/Ovary-Disease 1
		GSM175769	Endometrium/Ovary-Disease 4			GSM175767	Endometrium/Ovary-Disease 2
		GSM175770	Endometrium/Ovary-Disease 5			GSM175768	Endometrium/Ovary-Disease 3
		GSM175771	Endometrium/Ovary-Disease 6			GSM175769	Endometrium/Ovary-Disease 4
		GSM175772	Endometrium/Ovary-Disease 7			GSM175770	Endometrium/Ovary-Disease 5
		GSM175773	Endometrium/Ovary-Disease 8			GSM175771	Endometrium/Ovary-Disease 6
		GSM175774	Endometrium/Ovary-Disease 9			GSM175772	Endometrium/Ovary-Disease 7
		GSM175775	Endometrium/Ovary-Disease 10			GSM175773	Endometrium/Ovary-Disease 8
GSE7307	Eutopic	GSM176039	Endometrium 1 Normal			GSM175774	Endometrium/Ovary-Disease 9
		GSM176041	Endometrium 2 Normal			GSM175775	Endometrium/Ovary-Disease 10
		GSM176043	Endometrium 21 Normal	GSE7307	Eutopic	GSM176039	Endometrium 1 Normal
		GSM176093	Endometrium 4 Normal			GSM176041	Endometrium 2 Normal
		GSM176094	Endometrium 5 Normal			GSM176043	Endometrium 21 Normal
		GSM176095	Endometrium 6 Normal			GSM176093	Endometrium 4 Normal
		GSM176096	Endometrium 7 Normal			GSM176094	Endometrium 5 Normal
		GSM176097	Endometrium 22 Normal			GSM176095	Endometrium 6 Normal
		GSM176098	Endometrium 23 Normal			GSM176096	Endometrium 7 Normal
		GSM176099	Endometrium 20 Normal			GSM176097	Endometrium 22 Normal
		GSM176100	Endometrium 11 Normal			GSM176098	Endometrium 23 Normal
		GSM176101	Endometrium 12 Normal			GSM176099	Endometrium 20 Normal
		GSM176127	Endometrium 8 Normal			GSM176100	Endometrium 11 Normal
		GSM176132	Endometrium 9 Normal			GSM176101	Endometrium 12 Normal
		GSM176137	Endometrium 10 Normal			GSM176127	Endometrium 8 Normal
		GSM176141	Endometrium 13 Normal			GSM176132	Endometrium 9 Normal
		GSM176142	Endometrium 14 Normal			GSM176137	Endometrium 10 Normal
		GSM176319	Endometrium 3 Normal			GSM176141	Endometrium 13 Normal
	Ectopic	GSM175786	Endometrium/Ovary 1 Disease			GSM176142	Endometrium 14 Normal
		GSM175787	Endometrium/Ovary 2 Disease			GSM176319	Endometrium 3 Normal
		GSM175788	Endometrium/Ovary 3 Disease		Ectopic	GSM175786	Endometrium/Ovary 1 Disease
		GSM176082	Endometrium/Ovary 4 Disease			GSM175787	Endometrium/Ovary 2 Disease
		GSM176083	Endometrium/Ovary 5 Disease			GSM175788	Endometrium/Ovary 3 Disease
		GSM176084	Endometrium/Ovary 6 Disease			GSM176082	Endometrium/Ovary 4 Disease
		GSM176085	Endometrium/Ovary 7 Disease			GSM176083	Endometrium/Ovary 5 Disease
		GSM176086	Endometrium/Ovary 8 Disease			GSM176084	Endometrium/Ovary 6 Disease
		GSM176087	Endometrium/Ovary 9 Disease			GSM176085	Endometrium/Ovary 7 Disease
		GSM176088	Endometrium/Ovary 10 Disease			GSM176086	Endometrium/Ovary 8 Disease
		GSM176089	Endometrium/Ovary 11 Disease			GSM176087	Endometrium/Ovary 9 Disease
		GSM176090	Endometrium/Ovary 12 Disease			GSM176088	Endometrium/Ovary 10 Disease
		GSM176091	Endometrium/Ovary 13 Disease			GSM176089	Endometrium/Ovary 11 Disease
		GSM176092	Endometrium/Ovary 14 Disease			GSM176090	Endometrium/Ovary 12 Disease
		GSM176234	Endometrium/Ovary 15 Disease			GSM176091	Endometrium/Ovary 13 Disease
		GSM176236	Endometrium/Ovary 16 Disease			GSM176092	Endometrium/Ovary 14 Disease
		GSM176238	Endometrium/Ovary 17 Disease			GSM176234	Endometrium/Ovary 15 Disease
		GSM176240	Endometrium/Ovary 18 Disease			GSM176236	Endometrium/Ovary 16 Disease
GSE25628	Normal	GSM629722	disease state: Normal (normal)			GSM176238	Endometrium/Ovary 17 Disease
		GSM629724	disease state: Normal (control)			GSM176240	Endometrium/Ovary 18 Disease
		GSM629725	disease state: Normal (control)	GSE25628	Normal	GSM629722	disease state: Normal (normal)
		GSM629727	disease state: Normal (control)			GSM629724	disease state: Normal (control)
		GSM629729	disease state: Normal (control)			GSM629725	disease state: Normal (control)
		GSM629735	disease state: Normal (control)			GSM629727	disease state: Normal (control)
		GSM629720	Eutopic endometrium(eutopic)			GSM629729	disease state: Normal (control)
		GSM629731	Eutopic endometrium(eutopic)			GSM629735	disease state: Normal (control)
		GSM629733	Eutopic endometrium(eutopic)			GSM629720	Eutopic endometrium(eutopic)
		GSM629734	Eutopic endometrium(eutopic)			GSM629731	Eutopic endometrium(eutopic)
		GSM629736	Eutopic endometrium(eutopic)			GSM629733	Eutopic endometrium(eutopic)
	Eutopic	GSM629737	Eutopic endometrium(eutopic)			GSM629734	Eutopic endometrium(eutopic)
		GSM629738	Eutopic endometrium(eutopic)			GSM629736	Eutopic endometrium(eutopic)
		GSM629739	Eutopic endometrium(eutopic)		Eutopic	GSM629737	Eutopic endometrium(eutopic)
		GSM629740	Eutopic endometrium(eutopic)			GSM629738	Eutopic endometrium(eutopic)
	Ectopic	GSM629719	disease state: Pathological (ectopic)			GSM629739	Eutopic endometrium(eutopic)
		GSM629721	disease state: Pathological (ectopic)			GSM629740	Eutopic endometrium(eutopic)
		GSM629723	disease state: Pathological (ectopic)		Ectopic	GSM629719	disease state: Pathological (ectopic)
		GSM629726	disease state: Pathological (ectopic)			GSM629721	disease state: Pathological (ectopic)
		GSM629728	disease state: Pathological (ectopic)			GSM629723	disease state: Pathological (ectopic)
		GSM629730	disease state: Pathological (ectopic)			GSM629726	disease state: Pathological (ectopic)
		GSM629732	disease state: Pathological (ectopic)			GSM629728	disease state: Pathological (ectopic)
GSE213216	Sample 8	GSM6574512	Eutopic Endometrium, scRNAseq			GSM629730	disease state: Pathological (ectopic)
	Sample 24	GSM6574528	Eutopic Endometrium, scRNAseq			GSM629732	disease state: Pathological (ectopic)
	Sample 30	GSM6574534	Eutopic Endometrium, scRNAseq	GSE213216	Ectopic	GSM6574510	Endometriosis, scRNAseq
	Sample 31	GSM6574535	Eutopic Endometrium, scRNAseq			GSM6574511	Endometriosis, scRNAseq
	Sample 32	GSM6574536	Eutopic Endometrium, scRNAseq			GSM6574514	Endometriosis, scRNAseq
	Sample 35	GSM6574539	Eutopic Endometrium, scRNAseq			GSM6574515	Endometriosis, scRNAseq
	Sample 38	GSM6574542	Eutopic Endometrium, scRNAseq			GSM6574517	Endometriosis, scRNAseq
	Sample 39	GSM6574543	Eutopic Endometrium, scRNAseq			GSM6574520	Endometriosis, scRNAseq
	Sample 40	GSM6574544	Eutopic Endometrium, scRNAseq			GSM6574522	Endometriosis, scRNAseq
	Sample 12	GSM6574516	Endometrioma, scRNAseq			GSM6574523	Endometriosis, scRNAseq
	Sample 15	GSM6574519	Endometrioma, scRNAseq			GSM6574524	Endometriosis, scRNAseq
	Sample 21	GSM6574525	Endometrioma, scRNAseq			GSM6574526	Endometriosis, scRNAseq
	Sample 29	GSM6574533	Endometrioma, scRNAseq			GSM6574527	Endometriosis, scRNAseq
	Sample 42	GSM6574546	Endometrioma, scRNAseq			GSM6574530	Endometriosis, scRNAseq
	Sample 5	GSM6574510	Endometriosis, scRNAseq			GSM6574532	Endometriosis, scRNAseq
	Sample 18	GSM6574522	Endometriosis, scRNAseq			GSM6574537	Endometriosis, scRNAseq
	Sample 19	GSM6574523	Endometriosis, scRNAseq			GSM6574541	Endometriosis, scRNAseq
	Sample 20	GSM6574524	Endometriosis, scRNAseq			GSM6574547	Endometriosis, scRNAseq
	Sample 22	GSM6574526	Endometriosis, scRNAseq			GSM6574548	Endometriosis, scRNAseq
	Sample 23	GSM6574527	Endometriosis, scRNAseq			GSM6574549	Endometriosis, scRNAseq
	Sample 26	GSM6574530	Endometriosis, scRNAseq			GSM6574550	Endometriosis, scRNAseq
	Sample 28	GSM6574532	Endometriosis, scRNAseq			GSM6574551	Endometriosis, scRNAseq
						GSM6574552	Endometriosis, scRNAseq
						GSM6574553	Endometriosis, scRNAseq
					Eutopic	GSM6574512	Eutopic Endometrium, scRNAseq
						GSM6574528	Eutopic Endometrium, scRNAseq
						GSM6574534	Eutopic Endometrium, scRNAseq
						GSM6574535	Eutopic Endometrium, scRNAseq
						GSM6574536	Eutopic Endometrium, scRNAseq
						GSM6574539	Eutopic Endometrium, scRNAseq
						GSM6574542	Eutopic Endometrium, scRNAseq
						GSM6574543	Eutopic Endometrium, scRNAseq
						GSM6574544	Eutopic Endometrium, scRNAseq
					No endometriosis detected	GSM6574518	No endometriosis detected, scRNAseq
						GSM6574521	No endometriosis detected, scRNAseq
						GSM6574529	No endometriosis detected, scRNAseq
						GSM6574531	No endometriosis detected, scRNAseq
					ovary	GSM6574513	Ovary, scRNAseq
						GSM6574538	Ovary, scRNAseq
						GSM6574540	Ovary, scRNAseq
						GSM6574545	Ovary, scRNAseq
					Ectopic ovary	GSM6574509	Endometrioma, scRNAseq
						GSM6574516	Endometrioma, scRNAseq
						GSM6574519	Endometrioma, scRNAseq
						GSM6574525	Endometrioma, scRNAseq
						GSM6574533	Endometrioma, scRNAseq
						GSM6574546	Endometrioma, scRNAseq
				GSE179640	Control	GSM6102532	Eutopic Endometrium, scRNAseq
						GSM6102533	Eutopic Endometrium, scRNAseq
						GSM6102534	Eutopic Endometrium, scRNAseq
					Eutopic	GSM6102537	Eutopic Endometrium, scRNAseq
						GSM6102540	Eutopic Endometrium, scRNAseq
						GSM6102543	Eutopic Endometrium, scRNAseq
						GSM6102546	Eutopic Endometrium, scRNAseq
						GSM6102549	Eutopic Endometrium, scRNAseq
						GSM6102551	Eutopic Endometrium, scRNAseq
						GSM6102554	Endometrioma, scRNAseq
						GSM6102555	Endometrioma, scRNAseq
						GSM6102560	Endometrioma, scRNAseq
					Ectopic	GSM6102550	Endometriosis Patient 6 - Ectopic
						GSM6102553	Endometriosis Patient 7 - Ectopic
						GSM6595248	Endometriosis Patient 1 - Ectopic
						GSM6595250	Endometriosis Patient 2 - Ectopic
						GSM6595252	Endometriosis Patient 3 - Ectopic
						GSM6595254	Endometriosis Patient 4 - Ectopic
						GSM6595256	Endometriosis Patient 5 - Ectopic
						GSM6595258	Endometriosis Patient 9 - Ectopic
					Ectopic Adjacent	GSM6595249	Endometriosis Patient 1 - Ectopic Adjacent
						GSM6595251	Endometriosis Patient 2 - Ectopic Adjacent
						GSM6595253	Endometriosis Patient 3 - Ectopic Adjacent
						GSM6595255	Endometriosis Patient 4 - Ectopic Adjacent
						GSM6595257	Endometriosis Patient 5 - Ectopic Adjacent
						GSM6595259	Endometriosis Patient 9 - Ectopic Adjacent-1
						GSM6595260	Endometriosis Patient 9 - Ectopic Adjacent-2
					Ectopic Ovary	GSM6102552	Endometriosis Patient 7 - Ectopic Ovary
						GSM6102556	Endometriosis Patient 9 - Ectopic Ovary
						GSM6102562	Endometriosis Patient 11 - Ectopic Ovary
