# Supplementary material for: A new perspective on endometriosis: Integrating eQTL mendelian randomization with transcriptomics and single-cell data analyses
Source: Funct Integr Genomics. 2025 Mar 26;25(1):75. doi: 10.1007/s10142-025-01543-y (PMC11947010; doi:10.1007/s10142-025-01543-y)
Supplement: Supplementary file 3 — (CSV 7.30 MB) [file 10142_2025_1543_MOESM3_ESM.csv]

SNP	effect_allele.exposure	other_allele.exposure	effect_allele.outcome	other_allele.outcome	beta.exposure	beta.outcome	eaf.exposure	eaf.outcome	remove	palindromic	ambiguous	id.outcome	chr	pos	se.outcome	samplesize.outcome	pval.outcome	outcome	originalname.outcome	outcome.deprecated	mr_keep.outcome	data_source.outcome	proxy.outcome	target_snp.outcome	proxy_snp.outcome	target_a1.outcome	target_a2.outcome	proxy_a1.outcome	proxy_a2.outcome	pos.exposure	pval.exposure	se.exposure	samplesize.exposure	chr.exposure	id.exposure	exposure	mr_keep.exposure	pval_origin.exposure	data_source.exposure	action	mr_keep
rs10000290	G	A	G	A	0.148937	-0.0099	0.143801	0.234812	FALSE	FALSE	FALSE	ebi-a-GCST90018839	4	15753299	0.0242	231771	0.680801	Endometriosis	Endometriosis	Endometriosis || ||	TRUE	igd	NA	NA	NA	NA	NA	NA	NA	15753299	1.31E-18	0.0169156	31349	4	eqtl-a-ENSG00000004468	CD38	TRUE	reported	textfile	2	TRUE
rs151181	C	T	C	T	-0.066781	0.0205	0.407827	0.347053	FALSE	FALSE	FALSE	ebi-a-GCST90018839	16	28490517	0.02	231771	0.3061	Endometriosis	Endometriosis	Endometriosis || ||	TRUE	igd	NA	NA	NA	NA	NA	NA	NA	28490517	3.39E-08	0.012098	30476	16	eqtl-a-ENSG00000004468	CD38	TRUE	reported	textfile	2	TRUE
rs2497306	C	A	C	A	0.0740464	-0.0066	0.500343	0.401107	FALSE	FALSE	FALSE	ebi-a-GCST90018839	10	94485211	0.0199	231771	0.7408	Endometriosis	Endometriosis	Endometriosis || ||	TRUE	igd	NA	NA	NA	NA	NA	NA	NA	94485211	4.69E-10	0.0118872	31086	10	eqtl-a-ENSG00000004468	CD38	TRUE	reported	textfile	2	TRUE
rs2617170	C	T	C	T	-0.0879154	-0.0102	0.668027	0.665777	FALSE	FALSE	FALSE	ebi-a-GCST90018839	12	10560957	0.0194	231771	0.600101	Endometriosis	Endometriosis	Endometriosis || ||	TRUE	igd	NA	NA	NA	NA	NA	NA	NA	10560957	3.22E-12	0.0126168	31086	12	eqtl-a-ENSG00000004468	CD38	TRUE	reported	textfile	2	TRUE
rs10000649	C	T	C	T	0.499693	0.02	0.247276	0.31052	FALSE	FALSE	FALSE	ebi-a-GCST90018839	4	17533838	0.0204	231771	0.3287	Endometriosis	Endometriosis	Endometriosis || ||	TRUE	igd	NA	NA	NA	NA	NA	NA	NA	17533838	1.00E-200	0.0131387	31232	4	eqtl-a-ENSG00000151552	QDPR	TRUE	reported	textfile	2	TRUE
rs11728568	C	T	C	T	-0.0918095	0.0115	0.501262	0.417525	FALSE	FALSE	FALSE	ebi-a-GCST90018839	4	17376758	0.0195	231771	0.5544	Endometriosis	Endometriosis	Endometriosis || ||	TRUE	igd	NA	NA	NA	NA	NA	NA	NA	17376758	1.08E-14	0.0118784	31231	4	eqtl-a-ENSG00000151552	QDPR	TRUE	reported	textfile	2	TRUE
rs13131947	C	T	C	T	-0.155267	0.018	0.402178	0.353134	FALSE	FALSE	FALSE	ebi-a-GCST90018839	4	17712784	0.0199	231771	0.366	Endometriosis	Endometriosis	Endometriosis || ||	TRUE	igd	NA	NA	NA	NA	NA	NA	NA	17712784	6.94E-38	0.0120675	31567	4	eqtl-a-ENSG00000151552	QDPR	TRUE	reported	textfile	2	TRUE
rs67076516	G	A	G	A	-0.738109	-0.0146	0.154639	0.116862	FALSE	FALSE	FALSE	ebi-a-GCST90018839	4	17468004	0.029	231771	0.613999	Endometriosis	Endometriosis	Endometriosis || ||	TRUE	igd	NA	NA	NA	NA	NA	NA	NA	17468004	1.00E-200	0.0152439	31569	4	eqtl-a-ENSG00000151552	QDPR	TRUE	reported	textfile	2	TRUE
rs78471118	T	G	T	G	-0.483681	-0.0152	0.0215389	0.0179698	FALSE	FALSE	FALSE	ebi-a-GCST90018839	4	18249987	0.084	231771	0.8562	Endometriosis	Endometriosis	Endometriosis || ||	TRUE	igd	NA	NA	NA	NA	NA	NA	NA	18249987	1.99E-32	0.0407952	24505	4	eqtl-a-ENSG00000151552	QDPR	TRUE	reported	textfile	2	TRUE
rs10001055	C	A	C	A	-0.328371	-0.0846	0.0181833	0.0218802	FALSE	FALSE	FALSE	ebi-a-GCST90018839	4	102245853	0.0831	231771	0.3086	Endometriosis	Endometriosis	Endometriosis || ||	TRUE	igd	NA	NA	NA	NA	NA	NA	NA	102245853	1.51E-13	0.0444585	16294	4	eqtl-a-ENSG00000254531	FLJ20021	TRUE	reported	textfile	2	TRUE
rs112571942	A	G	A	G	0.265289	0.0746	0.0184377	0.0186834	FALSE	FALSE	FALSE	ebi-a-GCST90018839	4	102462540	0.0848	231771	0.3795	Endometriosis	Endometriosis	Endometriosis || ||	TRUE	igd	NA	NA	NA	NA	NA	NA	NA	102462540	1.93E-09	0.0441853	13999	4	eqtl-a-ENSG00000254531	FLJ20021	TRUE	reported	textfile	2	TRUE
rs112938626	T	C	T	C	-0.69681	-0.0762	0.0233264	0.0261417	FALSE	FALSE	FALSE	ebi-a-GCST90018839	4	102264870	0.0676	231771	0.2593	Endometriosis	Endometriosis	Endometriosis || ||	TRUE	igd	NA	NA	NA	NA	NA	NA	NA	102264870	2.01E-71	0.0389931	19320	4	eqtl-a-ENSG00000254531	FLJ20021	TRUE	reported	textfile	2	TRUE
rs12499786	T	C	T	C	0.451636	-0.0199	0.0469003	0.0919764	FALSE	FALSE	FALSE	ebi-a-GCST90018839	4	102427242	0.0328	231771	0.5455	Endometriosis	Endometriosis	Endometriosis || ||	TRUE	igd	NA	NA	NA	NA	NA	NA	NA	102427242	5.76E-59	0.0278927	21417	4	eqtl-a-ENSG00000254531	FLJ20021	TRUE	reported	textfile	2	TRUE
rs142189356	A	C	A	C	0.434846	0.0165	0.0206594	0.0271621	FALSE	FALSE	FALSE	ebi-a-GCST90018839	4	102112467	0.0672	231771	0.8063	Endometriosis	Endometriosis	Endometriosis || ||	TRUE	igd	NA	NA	NA	NA	NA	NA	NA	102112467	1.76E-25	0.0416822	19099	4	eqtl-a-ENSG00000254531	FLJ20021	TRUE	reported	textfile	2	TRUE
rs144134393	A	G	A	G	0.273351	0.0915	0.0153259	0.0128678	FALSE	FALSE	FALSE	ebi-a-GCST90018839	4	102506258	0.102	231771	0.3694	Endometriosis	Endometriosis	Endometriosis || ||	TRUE	igd	NA	NA	NA	NA	NA	NA	NA	102506258	1.62E-08	0.0483944	9071	4	eqtl-a-ENSG00000254531	FLJ20021	TRUE	reported	textfile	2	TRUE
rs145576289	T	G	T	G	0.299313	0.1083	0.014158	0.0122615	FALSE	FALSE	FALSE	ebi-a-GCST90018839	4	102552899	0.105	231771	0.3023	Endometriosis	Endometriosis	Endometriosis || ||	TRUE	igd	NA	NA	NA	NA	NA	NA	NA	102552899	2.70E-09	0.0503149	14313	4	eqtl-a-ENSG00000254531	FLJ20021	TRUE	reported	textfile	2	TRUE
rs149059927	T	C	T	C	0.30248	-0.1227	0.0138584	0.00975037	FALSE	FALSE	FALSE	ebi-a-GCST90018839	4	102112043	0.1172	231771	0.295	Endometriosis	Endometriosis	Endometriosis || ||	TRUE	igd	NA	NA	NA	NA	NA	NA	NA	102112043	2.70E-09	0.0508481	13787	4	eqtl-a-ENSG00000254531	FLJ20021	TRUE	reported	textfile	2	TRUE
rs183328239	T	C	T	C	0.251497	-0.0488	0.0210273	0.00818648	FALSE	FALSE	FALSE	ebi-a-GCST90018839	4	102587764	0.1254	231771	0.697	Endometriosis	Endometriosis	Endometriosis || ||	TRUE	igd	NA	NA	NA	NA	NA	NA	NA	102587764	1.28E-09	0.0414287	3329	4	eqtl-a-ENSG00000254531	FLJ20021	TRUE	reported	textfile	2	TRUE
rs36111918	A	G	A	G	0.29543	-0.1132	0.0198729	0.0147133	FALSE	FALSE	FALSE	ebi-a-GCST90018839	4	102148818	0.0945	231771	0.2312	Endometriosis	Endometriosis	Endometriosis || ||	TRUE	igd	NA	NA	NA	NA	NA	NA	NA	102148818	3.94E-12	0.0425729	17793	4	eqtl-a-ENSG00000254531	FLJ20021	TRUE	reported	textfile	2	TRUE
rs62305938	T	C	T	C	-0.639125	-0.0463	0.0828528	0.109495	FALSE	FALSE	FALSE	ebi-a-GCST90018839	4	102089733	0.0292	231771	0.1128	Endometriosis	Endometriosis	Endometriosis || ||	TRUE	igd	NA	NA	NA	NA	NA	NA	NA	102089733	1.00E-200	0.02091	21437	4	eqtl-a-ENSG00000254531	FLJ20021	TRUE	reported	textfile	2	TRUE
rs72682930	G	A	G	A	0.390509	0.0868	0.0195558	0.0222294	FALSE	FALSE	FALSE	ebi-a-GCST90018839	4	102393104	0.0737	231771	0.2388	Endometriosis	Endometriosis	Endometriosis || ||	TRUE	igd	NA	NA	NA	NA	NA	NA	NA	102393104	8.10E-20	0.042857	17842	4	eqtl-a-ENSG00000254531	FLJ20021	TRUE	reported	textfile	2	TRUE
rs7669914	G	A	G	A	-0.23027	-0.2274	0.979567	0.974841	FALSE	FALSE	FALSE	ebi-a-GCST90018839	4	102573779	0.0698	231771	0.00111699	Endometriosis	Endometriosis	Endometriosis || ||	TRUE	igd	NA	NA	NA	NA	NA	NA	NA	102573779	4.27E-08	0.042024	18484	4	eqtl-a-ENSG00000254531	FLJ20021	TRUE	reported	textfile	2	TRUE
rs79717287	C	T	C	T	-0.856356	0.0998	0.0246983	0.0232734	FALSE	FALSE	FALSE	ebi-a-GCST90018839	4	102301991	0.0722	231771	0.1666	Endometriosis	Endometriosis	Endometriosis || ||	TRUE	igd	NA	NA	NA	NA	NA	NA	NA	102301991	1.95E-114	0.0376644	21156	4	eqtl-a-ENSG00000254531	FLJ20021	TRUE	reported	textfile	2	TRUE
rs1000107	C	T	C	T	0.357323	-0.0566	0.0212422	0.0277928	FALSE	FALSE	FALSE	ebi-a-GCST90018839	10	91036277	0.0554	231771	0.3069	Endometriosis	Endometriosis	Endometriosis || ||	TRUE	igd	NA	NA	NA	NA	NA	NA	NA	91036277	3.97E-18	0.0411672	29178	10	eqtl-a-ENSG00000107798	LIPA	TRUE	reported	textfile	2	TRUE
rs11203143	T	C	T	C	0.238116	0.0635	0.12786	0.102289	FALSE	FALSE	FALSE	ebi-a-GCST90018839	10	91237203	0.0304	231771	0.0366902	Endometriosis	Endometriosis	Endometriosis || ||	TRUE	igd	NA	NA	NA	NA	NA	NA	NA	91237203	3.29E-41	0.0177101	31565	10	eqtl-a-ENSG00000107798	LIPA	TRUE	reported	textfile	2	TRUE
rs117376141	T	C	T	C	0.720192	0.0243	0.0244873	0.0300951	FALSE	FALSE	FALSE	ebi-a-GCST90018839	10	91212538	0.0642	231771	0.704601	Endometriosis	Endometriosis	Endometriosis || ||	TRUE	igd	NA	NA	NA	NA	NA	NA	NA	91212538	5.55E-80	0.0380285	25943	10	eqtl-a-ENSG00000107798	LIPA	TRUE	reported	textfile	2	TRUE
rs13330176	A	T	A	T	-0.0974153	-0.0049	0.21644	0.279275	FALSE	TRUE	FALSE	ebi-a-GCST90018839	16	86019087	0.0211	231771	0.8154	Endometriosis	Endometriosis	Endometriosis || ||	TRUE	igd	NA	NA	NA	NA	NA	NA	NA	86019087	1.46E-11	0.0144291	31240	16	eqtl-a-ENSG00000107798	LIPA	TRUE	reported	textfile	2	TRUE
rs149007767	T	C	T	C	-0.117513	0.026	0.149708	0.16095	FALSE	FALSE	FALSE	ebi-a-GCST90018839	7	50370254	0.0262	231771	0.321	Endometriosis	Endometriosis	Endometriosis || ||	TRUE	igd	NA	NA	NA	NA	NA	NA	NA	50370254	1.70E-12	0.0166523	30077	7	eqtl-a-ENSG00000107798	LIPA	TRUE	reported	textfile	2	TRUE
rs17081935	T	C	T	C	0.0903039	0.0336	0.202608	0.244544	FALSE	FALSE	FALSE	ebi-a-GCST90018839	4	57823476	0.0216	231771	0.1199	Endometriosis	Endometriosis	Endometriosis || ||	TRUE	igd	NA	NA	NA	NA	NA	NA	NA	57823476	1.02E-09	0.0147879	31300	4	eqtl-a-ENSG00000107798	LIPA	TRUE	reported	textfile	2	TRUE
rs1892548	C	T	C	T	-0.0722673	0.0106	0.638581	0.694885	FALSE	FALSE	FALSE	ebi-a-GCST90018839	13	41002641	0.0201	231771	0.5975	Endometriosis	Endometriosis	Endometriosis || ||	TRUE	igd	NA	NA	NA	NA	NA	NA	NA	41002641	5.21E-09	0.0123739	31684	13	eqtl-a-ENSG00000107798	LIPA	TRUE	reported	textfile	2	TRUE
rs2071511	T	C	T	C	-0.352814	-0.0267	0.422612	0.376904	FALSE	FALSE	FALSE	ebi-a-GCST90018839	10	90987458	0.0204	231771	0.1905	Endometriosis	Endometriosis	Endometriosis || ||	TRUE	igd	NA	NA	NA	NA	NA	NA	NA	90987458	1.52E-200	0.011677	26816	10	eqtl-a-ENSG00000107798	LIPA	TRUE	reported	textfile	2	TRUE
rs2239630	G	A	G	A	0.0744888	0.0017	0.519173	0.528328	FALSE	FALSE	FALSE	ebi-a-GCST90018839	14	23589349	0.0185	231771	0.9255	Endometriosis	Endometriosis	Endometriosis || ||	TRUE	igd	NA	NA	NA	NA	NA	NA	NA	23589349	3.80E-10	0.0118957	31569	14	eqtl-a-ENSG00000107798	LIPA	TRUE	reported	textfile	2	TRUE
rs4933171	C	T	C	T	0.0934182	-0.0091	0.150551	0.181283	FALSE	FALSE	FALSE	ebi-a-GCST90018839	10	91841365	0.0238	231771	0.7036	Endometriosis	Endometriosis	Endometriosis || ||	TRUE	igd	NA	NA	NA	NA	NA	NA	NA	91841365	1.92E-08	0.0166245	26772	10	eqtl-a-ENSG00000107798	LIPA	TRUE	reported	textfile	2	TRUE
rs4934454	A	C	A	C	0.382475	0.0048	0.490173	0.561054	FALSE	FALSE	FALSE	ebi-a-GCST90018839	10	90917650	0.0198	231771	0.8085	Endometriosis	Endometriosis	Endometriosis || ||	TRUE	igd	NA	NA	NA	NA	NA	NA	NA	90917650	1.00E-200	0.0114623	31684	10	eqtl-a-ENSG00000107798	LIPA	TRUE	reported	textfile	2	TRUE
rs10002248	G	A	G	A	-0.580858	-0.0116	0.117423	0.122083	FALSE	FALSE	FALSE	ebi-a-GCST90018839	4	1118743	0.033	231771	0.7257	Endometriosis	Endometriosis	Endometriosis || ||	TRUE	igd	NA	NA	NA	NA	NA	NA	NA	1118743	1.00E-200	0.0178299	25575	4	eqtl-a-ENSG00000163945	UVSSA	TRUE	reported	textfile	2	TRUE
rs116446669	A	C	A	C	0.973305	0.0158	0.0355744	0.0415375	FALSE	FALSE	FALSE	ebi-a-GCST90018839	4	714889	0.0554	231771	0.7759	Endometriosis	Endometriosis	Endometriosis || ||	TRUE	igd	NA	NA	NA	NA	NA	NA	NA	714889	1.00E-200	0.0310704	15160	4	eqtl-a-ENSG00000163945	UVSSA	TRUE	reported	textfile	2	TRUE
rs62296069	A	G	A	G	0.196832	-0.009	0.0519734	0.0863614	FALSE	FALSE	FALSE	ebi-a-GCST90018839	4	1031050	0.0327	231771	0.7824	Endometriosis	Endometriosis	Endometriosis || ||	TRUE	igd	NA	NA	NA	NA	NA	NA	NA	1031050	1.91E-13	0.0267617	14714	4	eqtl-a-ENSG00000163945	UVSSA	TRUE	reported	textfile	2	TRUE
rs73190248	G	A	G	A	-0.346728	-0.072	0.0144413	0.0142693	FALSE	FALSE	FALSE	ebi-a-GCST90018839	4	1306986	0.0949	231771	0.4482	Endometriosis	Endometriosis	Endometriosis || ||	TRUE	igd	NA	NA	NA	NA	NA	NA	NA	1306986	3.35E-12	0.049803	10006	4	eqtl-a-ENSG00000163945	UVSSA	TRUE	reported	textfile	2	TRUE
rs76691263	A	G	A	G	-0.466764	-0.07	0.0199616	0.0693932	FALSE	FALSE	FALSE	ebi-a-GCST90018839	4	1275133	0.0384	231771	0.0681005	Endometriosis	Endometriosis	Endometriosis || ||	TRUE	igd	NA	NA	NA	NA	NA	NA	NA	1275133	3.19E-28	0.0423707	17208	4	eqtl-a-ENSG00000163945	UVSSA	TRUE	reported	textfile	2	TRUE
rs10002427	T	C	T	C	-0.443213	-0.0125	0.122609	0.138652	FALSE	FALSE	FALSE	ebi-a-GCST90018839	4	156872831	0.0271	231771	0.6457	Endometriosis	Endometriosis	Endometriosis || ||	TRUE	igd	NA	NA	NA	NA	NA	NA	NA	156872831	1.76E-137	0.0177586	31684	4	eqtl-a-ENSG00000256043	CTSO	TRUE	reported	textfile	2	TRUE
rs1532154	C	T	C	T	-0.0774969	0.0031	0.227329	0.288989	FALSE	FALSE	FALSE	ebi-a-GCST90018839	4	157279663	0.0209	231771	0.8834	Endometriosis	Endometriosis	Endometriosis || ||	TRUE	igd	NA	NA	NA	NA	NA	NA	NA	157279663	4.68E-08	0.014186	31684	4	eqtl-a-ENSG00000256043	CTSO	TRUE	reported	textfile	2	TRUE
rs72690739	T	C	T	C	-0.191247	0.0065	0.0639511	0.0645651	FALSE	FALSE	FALSE	ebi-a-GCST90018839	4	157386711	0.0446	231771	0.8845	Endometriosis	Endometriosis	Endometriosis || ||	TRUE	igd	NA	NA	NA	NA	NA	NA	NA	157386711	3.29E-15	0.0242727	31564	4	eqtl-a-ENSG00000256043	CTSO	TRUE	reported	textfile	2	TRUE
rs79281650	G	C	G	C	-0.280049	0.0171	0.0493325	0.0349756	FALSE	TRUE	FALSE	ebi-a-GCST90018839	4	156878222	0.0498	231771	0.731301	Endometriosis	Endometriosis	Endometriosis || ||	TRUE	igd	NA	NA	NA	NA	NA	NA	NA	156878222	1.49E-24	0.0273817	30545	4	eqtl-a-ENSG00000256043	CTSO	TRUE	reported	textfile	2	TRUE
rs10002477	A	G	A	G	-0.363608	-0.0213	0.536647	0.549066	FALSE	FALSE	FALSE	ebi-a-GCST90018839	4	23857044	0.0186	231771	0.2505	Endometriosis	Endometriosis	Endometriosis || ||	TRUE	igd	NA	NA	NA	NA	NA	NA	NA	23857044	1.00E-200	0.0115365	31680	4	eqtl-a-ENSG00000109819	PPARGC1A	TRUE	reported	textfile	2	TRUE
rs13117172	T	C	T	C	-0.204912	-0.0099	0.174678	0.217488	FALSE	FALSE	FALSE	ebi-a-GCST90018839	4	23880515	0.0227	231771	0.6642	Endometriosis	Endometriosis	Endometriosis || ||	TRUE	igd	NA	NA	NA	NA	NA	NA	NA	23880515	1.65E-39	0.0155801	31684	4	eqtl-a-ENSG00000109819	PPARGC1A	TRUE	reported	textfile	2	TRUE
rs17582552	T	C	T	C	0.0888353	0.0043	0.338354	0.25133	FALSE	FALSE	FALSE	ebi-a-GCST90018839	4	24276539	0.0229	231771	0.8526	Endometriosis	Endometriosis	Endometriosis || ||	TRUE	igd	NA	NA	NA	NA	NA	NA	NA	24276539	1.50E-12	0.0125568	31568	4	eqtl-a-ENSG00000109819	PPARGC1A	TRUE	reported	textfile	2	TRUE
rs2946405	G	A	G	A	0.146135	0.0147	0.744502	0.695005	FALSE	FALSE	FALSE	ebi-a-GCST90018839	4	23925233	0.02	231771	0.4623	Endometriosis	Endometriosis	Endometriosis || ||	TRUE	igd	NA	NA	NA	NA	NA	NA	NA	23925233	5.76E-27	0.0135908	31355	4	eqtl-a-ENSG00000109819	PPARGC1A	TRUE	reported	textfile	2	TRUE
rs2970884	T	C	T	C	0.22161	-0.0069	0.279755	0.235382	FALSE	FALSE	FALSE	ebi-a-GCST90018839	4	23790132	0.0219	231771	0.7538	Endometriosis	Endometriosis	Endometriosis || ||	TRUE	igd	NA	NA	NA	NA	NA	NA	NA	23790132	6.15E-64	0.0131273	31684	4	eqtl-a-ENSG00000109819	PPARGC1A	TRUE	reported	textfile	2	TRUE
rs1000470	A	C	A	C	0.254021	-0.0098	0.103551	0.157863	FALSE	FALSE	FALSE	ebi-a-GCST90018839	22	24026845	0.0277	231771	0.724399	Endometriosis	Endometriosis	Endometriosis || ||	TRUE	igd	NA	NA	NA	NA	NA	NA	NA	24026845	4.17E-39	0.0194173	7338	22	eqtl-a-ENSG00000228315	GUSBP11	TRUE	reported	textfile	2	TRUE
rs149110519	T	C	T	C	0.237207	0.1527	0.0526158	0.0339425	FALSE	FALSE	FALSE	ebi-a-GCST90018839	6	144385777	0.0597	231771	0.0105	Endometriosis	Endometriosis	Endometriosis || ||	TRUE	igd	NA	NA	NA	NA	NA	NA	NA	144385777	4.53E-19	0.0265829	4254	6	eqtl-a-ENSG00000228315	GUSBP11	TRUE	reported	textfile	2	TRUE
rs7289879	G	T	G	T	-0.341489	-0.0095	0.157885	0.135115	FALSE	FALSE	FALSE	ebi-a-GCST90018839	22	24001837	0.0274	231771	0.7296	Endometriosis	Endometriosis	Endometriosis || ||	TRUE	igd	NA	NA	NA	NA	NA	NA	NA	24001837	3.05E-100	0.0160675	7931	22	eqtl-a-ENSG00000228315	GUSBP11	TRUE	reported	textfile	2	TRUE
rs9608215	T	C	T	C	-0.185277	-0.0651	0.0322681	0.0357741	FALSE	FALSE	FALSE	ebi-a-GCST90018839	22	24256088	0.064	231771	0.3086	Endometriosis	Endometriosis	Endometriosis || ||	TRUE	igd	NA	NA	NA	NA	NA	NA	NA	24256088	3.65E-08	0.0336445	5163	22	eqtl-a-ENSG00000228315	GUSBP11	TRUE	reported	textfile	2	TRUE
rs10005000	C	T	C	T	-0.411497	-0.0036	0.120088	0.0943016	FALSE	FALSE	FALSE	ebi-a-GCST90018839	4	6310222	0.0322	231771	0.911	Endometriosis	Endometriosis	Endometriosis || ||	TRUE	igd	NA	NA	NA	NA	NA	NA	NA	6310222	6.12E-116	0.0179789	31564	4	eqtl-a-ENSG00000109501	WFS1	TRUE	reported	textfile	2	TRUE
rs141094656	C	T	C	T	-0.245605	-0.0834	0.0195137	0.0176555	FALSE	FALSE	FALSE	ebi-a-GCST90018839	1	92753336	0.0855	231771	0.3297	Endometriosis	Endometriosis	Endometriosis || ||	TRUE	igd	NA	NA	NA	NA	NA	NA	NA	92753336	1.10E-08	0.0429786	21629	1	eqtl-a-ENSG00000109501	WFS1	TRUE	reported	textfile	2	TRUE
rs4380589	A	G	A	G	0.166911	0.0143	0.133426	0.151428	FALSE	FALSE	FALSE	ebi-a-GCST90018839	4	6260319	0.026	231771	0.5807	Endometriosis	Endometriosis	Endometriosis || ||	TRUE	igd	NA	NA	NA	NA	NA	NA	NA	6260319	1.10E-21	0.0174469	23025	4	eqtl-a-ENSG00000109501	WFS1	TRUE	reported	textfile	2	TRUE
rs1000778	G	A	G	A	-0.0762312	-0.0135	0.762486	0.722183	FALSE	FALSE	FALSE	ebi-a-GCST90018839	11	61655305	0.0205	231771	0.5095	Endometriosis	Endometriosis	Endometriosis || ||	TRUE	igd	NA	NA	NA	NA	NA	NA	NA	61655305	4.86E-08	0.013971	31086	11	eqtl-a-ENSG00000100346	CACNA1I	TRUE	reported	textfile	2	TRUE
rs3747179	G	T	G	T	-0.217292	-0.0124	0.217389	0.177222	FALSE	FALSE	FALSE	ebi-a-GCST90018839	22	40083730	0.0249	231771	0.6201	Endometriosis	Endometriosis	Endometriosis || ||	TRUE	igd	NA	NA	NA	NA	NA	NA	NA	40083730	4.70E-52	0.0143132	26801	22	eqtl-a-ENSG00000100346	CACNA1I	TRUE	reported	textfile	2	TRUE
rs55908509	A	G	A	G	0.0762961	-0.007	0.3284	0.322627	FALSE	FALSE	FALSE	ebi-a-GCST90018839	19	16442019	0.0196	231771	0.7214	Endometriosis	Endometriosis	Endometriosis || ||	TRUE	igd	NA	NA	NA	NA	NA	NA	NA	16442019	1.66E-09	0.012657	22106	19	eqtl-a-ENSG00000100346	CACNA1I	TRUE	reported	textfile	2	TRUE
rs72928038	A	G	A	G	-0.153646	-0.0056	0.158151	0.167495	FALSE	FALSE	FALSE	ebi-a-GCST90018839	6	90976768	0.0289	231771	0.8468	Endometriosis	Endometriosis	Endometriosis || ||	TRUE	igd	NA	NA	NA	NA	NA	NA	NA	90976768	3.41E-21	0.0162601	28515	6	eqtl-a-ENSG00000100346	CACNA1I	TRUE	reported	textfile	2	TRUE
rs10010688	T	A	T	A	-0.131227	0.034	0.699776	0.698959	FALSE	TRUE	FALSE	ebi-a-GCST90018839	4	1588848	0.0201	231771	0.0903899	Endometriosis	Endometriosis	Endometriosis || ||	TRUE	igd	NA	NA	NA	NA	NA	NA	NA	1588848	3.57E-24	0.0129379	10896	4	eqtl-a-ENSG00000013810	TACC3	TRUE	reported	textfile	2	TRUE
rs13112920	C	T	C	T	0.0921605	-0.0369	0.208075	0.179291	FALSE	FALSE	FALSE	ebi-a-GCST90018839	4	1526026	0.0329	231771	0.2625	Endometriosis	Endometriosis	Endometriosis || ||	TRUE	igd	NA	NA	NA	NA	NA	NA	NA	1526026	3.09E-10	0.0146414	9825	4	eqtl-a-ENSG00000013810	TACC3	TRUE	reported	textfile	2	TRUE
rs146594798	T	C	T	C	0.297845	0.0391	0.0187532	0.0195918	FALSE	FALSE	FALSE	ebi-a-GCST90018839	4	1766881	0.08	231771	0.6255	Endometriosis	Endometriosis	Endometriosis || ||	TRUE	igd	NA	NA	NA	NA	NA	NA	NA	1766881	1.05E-11	0.0438034	10333	4	eqtl-a-ENSG00000013810	TACC3	TRUE	reported	textfile	2	TRUE
rs149110519	T	C	T	C	-0.178663	0.1527	0.0526158	0.0339425	FALSE	FALSE	FALSE	ebi-a-GCST90018839	6	144385777	0.0597	231771	0.0105	Endometriosis	Endometriosis	Endometriosis || ||	TRUE	igd	NA	NA	NA	NA	NA	NA	NA	144385777	1.91E-11	0.0266153	10586	6	eqtl-a-ENSG00000013810	TACC3	TRUE	reported	textfile	2	TRUE
rs6852065	T	C	T	C	0.378939	0.007	0.578182	0.632813	FALSE	FALSE	FALSE	ebi-a-GCST90018839	4	1684409	0.0193	231771	0.7166	Endometriosis	Endometriosis	Endometriosis || ||	TRUE	igd	NA	NA	NA	NA	NA	NA	NA	1684409	1.00E-200	0.011622	14263	4	eqtl-a-ENSG00000013810	TACC3	TRUE	reported	textfile	2	TRUE
rs10010970	C	T	C	T	0.216167	-0.019	0.413854	0.39489	FALSE	FALSE	FALSE	ebi-a-GCST90018839	4	74631066	0.0188	231771	0.3111	Endometriosis	Endometriosis	Endometriosis || ||	TRUE	igd	NA	NA	NA	NA	NA	NA	NA	74631066	3.51E-73	0.0119464	25527	4	eqtl-a-ENSG00000169429	CXCL8	TRUE	reported	textfile	2	TRUE
rs10187424	C	T	C	T	0.0863023	-0.0351	0.420816	0.408652	FALSE	FALSE	FALSE	ebi-a-GCST90018839	2	85794297	0.0199	231771	0.0775693	Endometriosis	Endometriosis	Endometriosis || ||	TRUE	igd	NA	NA	NA	NA	NA	NA	NA	85794297	7.41E-13	0.0120337	25646	2	eqtl-a-ENSG00000169429	CXCL8	TRUE	reported	textfile	2	TRUE
rs11189181	G	A	G	A	-0.0870547	0.0083	0.297492	0.322997	FALSE	FALSE	FALSE	ebi-a-GCST90018839	10	99144154	0.0254	231771	0.7422	Endometriosis	Endometriosis	Endometriosis || ||	TRUE	igd	NA	NA	NA	NA	NA	NA	NA	99144154	2.12E-11	0.0129985	25531	10	eqtl-a-ENSG00000169429	CXCL8	TRUE	reported	textfile	2	TRUE
rs149110519	T	C	T	C	-0.321043	0.1527	0.0526158	0.0339425	FALSE	FALSE	FALSE	ebi-a-GCST90018839	6	144385777	0.0597	231771	0.0105	Endometriosis	Endometriosis	Endometriosis || ||	TRUE	igd	NA	NA	NA	NA	NA	NA	NA	144385777	9.87E-34	0.0265204	19697	6	eqtl-a-ENSG00000169429	CXCL8	TRUE	reported	textfile	2	TRUE
rs1951703	C	T	C	T	0.627988	-0.0213	0.925346	0.878848	FALSE	FALSE	FALSE	ebi-a-GCST90018839	4	74572039	0.0288	231771	0.4584	Endometriosis	Endometriosis	Endometriosis || ||	TRUE	igd	NA	NA	NA	NA	NA	NA	NA	74572039	6.58E-179	0.0220191	24595	4	eqtl-a-ENSG00000169429	CXCL8	TRUE	reported	textfile	2	TRUE
rs2158799	G	C	G	C	0.0713426	-0.0326	0.625845	0.69808	FALSE	TRUE	FALSE	ebi-a-GCST90018839	7	28277107	0.0218	231771	0.1353	Endometriosis	Endometriosis	Endometriosis || ||	TRUE	igd	NA	NA	NA	NA	NA	NA	NA	28277107	6.34E-09	0.0122848	25531	7	eqtl-a-ENSG00000169429	CXCL8	TRUE	reported	textfile	2	TRUE
rs35979828	T	C	T	C	-0.195535	0.0067	0.0571059	0.0600999	FALSE	FALSE	FALSE	ebi-a-GCST90018839	12	54685880	0.0453	231771	0.8821	Endometriosis	Endometriosis	Endometriosis || ||	TRUE	igd	NA	NA	NA	NA	NA	NA	NA	54685880	2.18E-14	0.0255963	23798	12	eqtl-a-ENSG00000169429	CXCL8	TRUE	reported	textfile	2	TRUE
rs56330463	C	T	C	T	-0.0750399	-0.001	0.582097	0.641601	FALSE	FALSE	FALSE	ebi-a-GCST90018839	5	148200011	0.02	231771	0.9589	Endometriosis	Endometriosis	Endometriosis || ||	TRUE	igd	NA	NA	NA	NA	NA	NA	NA	148200011	4.75E-10	0.0120507	25531	5	eqtl-a-ENSG00000169429	CXCL8	TRUE	reported	textfile	2	TRUE
rs56388170	T	G	T	G	0.180296	-0.0073	0.289189	0.270269	FALSE	FALSE	FALSE	ebi-a-GCST90018839	7	28724374	0.0209	231771	0.7272	Endometriosis	Endometriosis	Endometriosis || ||	TRUE	igd	NA	NA	NA	NA	NA	NA	NA	28724374	1.75E-43	0.0130393	25317	7	eqtl-a-ENSG00000169429	CXCL8	TRUE	reported	textfile	2	TRUE
rs7210990	A	C	A	C	0.243392	0.0028	0.481977	0.377596	FALSE	FALSE	FALSE	ebi-a-GCST90018839	17	16170764	0.0204	231771	0.8907	Endometriosis	Endometriosis	Endometriosis || ||	TRUE	igd	NA	NA	NA	NA	NA	NA	NA	16170764	1.42E-95	0.0117337	25531	17	eqtl-a-ENSG00000169429	CXCL8	TRUE	reported	textfile	2	TRUE
rs10012819	C	G	C	G	-0.312088	-0.0567	0.107074	0.102455	FALSE	TRUE	FALSE	ebi-a-GCST90018839	4	1324758	0.0305	231771	0.0631699	Endometriosis	Endometriosis	Endometriosis || ||	TRUE	igd	NA	NA	NA	NA	NA	NA	NA	1324758	3.29E-60	0.0190684	28757	4	eqtl-a-ENSG00000090316	MAEA	TRUE	reported	textfile	2	TRUE
rs141435876	C	T	C	T	0.521403	-0.0067	0.0163074	0.0184566	FALSE	FALSE	FALSE	ebi-a-GCST90018839	4	1415113	0.0805	231771	0.9337	Endometriosis	Endometriosis	Endometriosis || ||	TRUE	igd	NA	NA	NA	NA	NA	NA	NA	1415113	7.64E-29	0.0467865	26743	4	eqtl-a-ENSG00000090316	MAEA	TRUE	reported	textfile	2	TRUE
rs73188348	T	C	T	C	0.3029	-0.0267	0.0256776	0.0353213	FALSE	FALSE	FALSE	ebi-a-GCST90018839	4	1094745	0.0599	231771	0.655399	Endometriosis	Endometriosis	Endometriosis || ||	TRUE	igd	NA	NA	NA	NA	NA	NA	NA	1094745	7.13E-16	0.0375419	16992	4	eqtl-a-ENSG00000090316	MAEA	TRUE	reported	textfile	2	TRUE
rs10013807	G	A	G	A	0.271047	0.0276	0.851312	0.843667	FALSE	FALSE	FALSE	ebi-a-GCST90018839	4	114693150	0.03	231771	0.3573	Endometriosis	Endometriosis	Endometriosis || ||	TRUE	igd	NA	NA	NA	NA	NA	NA	NA	114693150	3.98E-60	0.0165724	30077	4	eqtl-a-ENSG00000145349	CAMK2D	TRUE	reported	textfile	2	TRUE
rs13133676	C	T	C	T	0.173522	0.0163	0.126821	0.120729	FALSE	FALSE	FALSE	ebi-a-GCST90018839	4	114450380	0.0283	231771	0.5651	Endometriosis	Endometriosis	Endometriosis || ||	TRUE	igd	NA	NA	NA	NA	NA	NA	NA	114450380	2.15E-22	0.0178256	31569	4	eqtl-a-ENSG00000145349	CAMK2D	TRUE	reported	textfile	2	TRUE
rs56397733	G	A	G	A	-0.317859	-0.1038	0.0223626	0.0199928	FALSE	FALSE	FALSE	ebi-a-GCST90018839	4	114620427	0.0769	231771	0.1772	Endometriosis	Endometriosis	Endometriosis || ||	TRUE	igd	NA	NA	NA	NA	NA	NA	NA	114620427	2.49E-15	0.0401637	31123	4	eqtl-a-ENSG00000145349	CAMK2D	TRUE	reported	textfile	2	TRUE
rs77578393	G	A	G	A	0.511068	0.0431	0.0942478	0.0934313	FALSE	FALSE	FALSE	ebi-a-GCST90018839	4	114708746	0.0315	231771	0.1703	Endometriosis	Endometriosis	Endometriosis || ||	TRUE	igd	NA	NA	NA	NA	NA	NA	NA	114708746	2.72E-145	0.0199113	31569	4	eqtl-a-ENSG00000145349	CAMK2D	TRUE	reported	textfile	2	TRUE
rs10015449	A	G	A	G	-0.225558	0.014	0.0569444	0.0798971	FALSE	FALSE	FALSE	ebi-a-GCST90018839	4	25748571	0.0339	231771	0.6807	Endometriosis	Endometriosis	Endometriosis || ||	TRUE	igd	NA	NA	NA	NA	NA	NA	NA	25748571	1.29E-18	0.025613	31355	4	eqtl-a-ENSG00000091490	SEL1L3	TRUE	reported	textfile	2	TRUE
rs11065987	G	A	G	A	-0.0763642	-0.002	0.380678	0.409414	FALSE	FALSE	FALSE	ebi-a-GCST90018839	12	112072424	0.022	231771	0.9261	Endometriosis	Endometriosis	Endometriosis || ||	TRUE	igd	NA	NA	NA	NA	NA	NA	NA	112072424	4.41E-10	0.0122408	31185	12	eqtl-a-ENSG00000091490	SEL1L3	TRUE	reported	textfile	2	TRUE
rs1545606	A	G	A	G	0.406921	0.0118	0.460915	0.436794	FALSE	FALSE	FALSE	ebi-a-GCST90018839	4	25875261	0.0184	231771	0.523701	Endometriosis	Endometriosis	Endometriosis || ||	TRUE	igd	NA	NA	NA	NA	NA	NA	NA	25875261	1.00E-200	0.0114382	31684	4	eqtl-a-ENSG00000091490	SEL1L3	TRUE	reported	textfile	2	TRUE
rs34691452	C	G	C	G	-0.173714	1.00E-04	0.128247	0.132889	FALSE	TRUE	FALSE	ebi-a-GCST90018839	4	25862708	0.0319	231771	0.9967	Endometriosis	Endometriosis	Endometriosis || ||	TRUE	igd	NA	NA	NA	NA	NA	NA	NA	25862708	1.21E-22	0.01774	31563	4	eqtl-a-ENSG00000091490	SEL1L3	TRUE	reported	textfile	2	TRUE
rs4648045	C	T	C	T	-0.0678435	0.0249	0.352599	0.364279	FALSE	FALSE	FALSE	ebi-a-GCST90018839	4	103508703	0.019	231771	0.1911	Endometriosis	Endometriosis	Endometriosis || ||	TRUE	igd	NA	NA	NA	NA	NA	NA	NA	103508703	4.98E-08	0.012444	31569	4	eqtl-a-ENSG00000091490	SEL1L3	TRUE	reported	textfile	2	TRUE
rs10019888	G	A	G	A	-0.0904963	0.0217	0.155484	0.159264	FALSE	FALSE	FALSE	ebi-a-GCST90018839	4	26062990	0.0295	231771	0.4637	Endometriosis	Endometriosis	Endometriosis || ||	TRUE	igd	NA	NA	NA	NA	NA	NA	NA	26062990	3.47E-08	0.016407	31569	4	eqtl-a-ENSG00000167987	VPS37C	TRUE	reported	textfile	2	TRUE
rs56330463	C	T	C	T	0.0664806	-0.001	0.582097	0.641601	FALSE	FALSE	FALSE	ebi-a-GCST90018839	5	148200011	0.02	231771	0.9589	Endometriosis	Endometriosis	Endometriosis || ||	TRUE	igd	NA	NA	NA	NA	NA	NA	NA	148200011	3.48E-08	0.0120543	31569	5	eqtl-a-ENSG00000167987	VPS37C	TRUE	reported	textfile	2	TRUE
rs652299	A	G	A	G	-0.119631	0.0018	0.558064	0.528732	FALSE	FALSE	FALSE	ebi-a-GCST90018839	11	60940438	0.0217	231771	0.9325	Endometriosis	Endometriosis	Endometriosis || ||	TRUE	igd	NA	NA	NA	NA	NA	NA	NA	60940438	1.28E-23	0.0119422	31563	11	eqtl-a-ENSG00000167987	VPS37C	TRUE	reported	textfile	2	TRUE
rs10020206	C	A	C	A	0.421933	-0.0107	0.284132	0.280966	FALSE	FALSE	FALSE	ebi-a-GCST90018839	4	39817274	0.0204	231771	0.599601	Endometriosis	Endometriosis	Endometriosis || ||	TRUE	igd	NA	NA	NA	NA	NA	NA	NA	39817274	1.00E-200	0.0127099	31440	4	eqtl-a-ENSG00000078177	N4BP2	TRUE	reported	textfile	2	TRUE
rs144133716	T	C	T	C	0.318722	-4.00E-04	0.02855	0.0242191	FALSE	FALSE	FALSE	ebi-a-GCST90018839	4	40101537	0.0718	231771	0.9952	Endometriosis	Endometriosis	Endometriosis || ||	TRUE	igd	NA	NA	NA	NA	NA	NA	NA	40101537	3.77E-19	0.0356373	20648	4	eqtl-a-ENSG00000078177	N4BP2	TRUE	reported	textfile	2	TRUE
rs55780042	A	G	A	G	-0.143095	0.0558	0.112511	0.104761	FALSE	FALSE	FALSE	ebi-a-GCST90018839	4	40364977	0.0305	231771	0.0672698	Endometriosis	Endometriosis	Endometriosis || ||	TRUE	igd	NA	NA	NA	NA	NA	NA	NA	40364977	2.68E-14	0.0187964	30037	4	eqtl-a-ENSG00000078177	N4BP2	TRUE	reported	textfile	2	TRUE
rs9998717	G	A	G	A	-0.119905	-0.0244	0.543951	0.564043	FALSE	FALSE	FALSE	ebi-a-GCST90018839	4	40158464	0.0194	231771	0.2086	Endometriosis	Endometriosis	Endometriosis || ||	TRUE	igd	NA	NA	NA	NA	NA	NA	NA	40158464	7.50E-24	0.0119071	29881	4	eqtl-a-ENSG00000078177	N4BP2	TRUE	reported	textfile	2	TRUE
rs10020408	G	C	G	C	-0.464916	-0.0051	0.280662	0.319489	FALSE	TRUE	FALSE	ebi-a-GCST90018839	4	15543011	0.0197	231771	0.794301	Endometriosis	Endometriosis	Endometriosis || ||	TRUE	igd	NA	NA	NA	NA	NA	NA	NA	15543011	1.00E-200	0.0126548	31231	4	eqtl-a-ENSG00000109743	BST1	TRUE	reported	textfile	2	TRUE
rs11730000	A	G	A	G	0.390053	-0.0171	0.0177807	0.023948	FALSE	FALSE	FALSE	ebi-a-GCST90018839	4	15270141	0.0707	231771	0.8092	Endometriosis	Endometriosis	Endometriosis || ||	TRUE	igd	NA	NA	NA	NA	NA	NA	NA	15270141	3.83E-18	0.0449168	23297	4	eqtl-a-ENSG00000109743	BST1	TRUE	reported	textfile	2	TRUE
rs143830966	A	G	A	G	-0.115088	-0.0253	0.0998415	0.0785674	FALSE	FALSE	FALSE	ebi-a-GCST90018839	4	15143750	0.0348	231771	0.4678	Endometriosis	Endometriosis	Endometriosis || ||	TRUE	igd	NA	NA	NA	NA	NA	NA	NA	15143750	6.48E-09	0.0198295	31567	4	eqtl-a-ENSG00000109743	BST1	TRUE	reported	textfile	2	TRUE
rs56388170	T	G	T	G	-0.0928043	-0.0073	0.289189	0.270269	FALSE	FALSE	FALSE	ebi-a-GCST90018839	7	28724374	0.0209	231771	0.7272	Endometriosis	Endometriosis	Endometriosis || ||	TRUE	igd	NA	NA	NA	NA	NA	NA	NA	28724374	1.42E-12	0.0131041	31355	7	eqtl-a-ENSG00000109743	BST1	TRUE	reported	textfile	2	TRUE
rs67469662	A	G	A	G	-0.280254	-0.0649	0.179985	0.153854	FALSE	FALSE	FALSE	ebi-a-GCST90018839	4	15862041	0.0263	231771	0.0134999	Endometriosis	Endometriosis	Endometriosis || ||	TRUE	igd	NA	NA	NA	NA	NA	NA	NA	15862041	7.77E-75	0.0153117	31355	4	eqtl-a-ENSG00000109743	BST1	TRUE	reported	textfile	2	TRUE
rs76950141	G	T	G	T	0.457866	0.0441	0.0218922	0.0192347	FALSE	FALSE	FALSE	ebi-a-GCST90018839	4	15872757	0.0778	231771	0.570401	Endometriosis	Endometriosis	Endometriosis || ||	TRUE	igd	NA	NA	NA	NA	NA	NA	NA	15872757	1.20E-29	0.0404901	25813	4	eqtl-a-ENSG00000109743	BST1	TRUE	reported	textfile	2	TRUE
rs10020788	T	G	T	G	0.432617	0.0025	0.296591	0.289608	FALSE	FALSE	FALSE	ebi-a-GCST90018839	4	150961759	0.0204	231771	0.9017	Endometriosis	Endometriosis	Endometriosis || ||	TRUE	igd	NA	NA	NA	NA	NA	NA	NA	150961759	1.00E-200	0.0125114	31239	4	eqtl-a-ENSG00000170390	DCLK2	TRUE	reported	textfile	2	TRUE
rs72732455	T	C	T	C	-0.152339	-0.0388	0.0549049	0.0642624	FALSE	FALSE	FALSE	ebi-a-GCST90018839	4	151154177	0.044	231771	0.3778	Endometriosis	Endometriosis	Endometriosis || ||	TRUE	igd	NA	NA	NA	NA	NA	NA	NA	151154177	5.30E-09	0.0260962	29836	4	eqtl-a-ENSG00000170390	DCLK2	TRUE	reported	textfile	2	TRUE
rs4516708	T	A	T	A	0.124626	0.0579	0.711672	0.930268	FALSE	TRUE	FALSE	ebi-a-GCST90018839	4	84219635	0.0455	231771	0.2028	Endometriosis	Endometriosis	Endometriosis || ||	TRUE	igd	NA	NA	NA	NA	NA	NA	NA	84219635	1.80E-21	0.013097	24544	4	eqtl-a-ENSG00000145287	PLAC8	TRUE	reported	textfile	2	TRUE
rs10021050	C	T	C	T	0.265566	-0.0092	0.696328	0.702279	FALSE	FALSE	FALSE	ebi-a-GCST90018839	4	185776767	0.0205	231771	0.6544	Endometriosis	Endometriosis	Endometriosis || ||	TRUE	igd	NA	NA	NA	NA	NA	NA	NA	185776767	2.26E-96	0.0127485	5502	4	eqtl-a-ENSG00000251230	MIR3945HG	TRUE	reported	textfile	2	TRUE
rs77308816	T	G	T	G	0.134155	-0.0115	0.145015	0.147616	FALSE	FALSE	FALSE	ebi-a-GCST90018839	4	185707459	0.0303	231771	0.705399	Endometriosis	Endometriosis	Endometriosis || ||	TRUE	igd	NA	NA	NA	NA	NA	NA	NA	185707459	1.80E-15	0.016865	5502	4	eqtl-a-ENSG00000251230	MIR3945HG	TRUE	reported	textfile	2	TRUE
rs8078723	C	T	C	T	0.0667839	0.0346	0.379928	0.42423	FALSE	FALSE	FALSE	ebi-a-GCST90018839	17	38166879	0.0186	231771	0.0624496	Endometriosis	Endometriosis	Endometriosis || ||	TRUE	igd	NA	NA	NA	NA	NA	NA	NA	38166879	4.99E-08	0.0122494	5502	17	eqtl-a-ENSG00000251230	MIR3945HG	TRUE	reported	textfile	2	TRUE
rs10022742	A	G	A	G	0.0869907	-0.0055	0.545993	0.521683	FALSE	FALSE	FALSE	ebi-a-GCST90018839	4	7721199	0.0186	231771	0.7673	Endometriosis	Endometriosis	Endometriosis || ||	TRUE	igd	NA	NA	NA	NA	NA	NA	NA	7721199	3.08E-13	0.0119317	23208	4	eqtl-a-ENSG00000196526	AFAP1	TRUE	reported	textfile	2	TRUE
rs11736271	T	C	T	C	0.0898821	0.0333	0.387291	0.425958	FALSE	FALSE	FALSE	ebi-a-GCST90018839	4	8118328	0.0185	231771	0.0724603	Endometriosis	Endometriosis	Endometriosis || ||	TRUE	igd	NA	NA	NA	NA	NA	NA	NA	8118328	1.70E-13	0.0121945	23991	4	eqtl-a-ENSG00000196526	AFAP1	TRUE	reported	textfile	2	TRUE
rs11937652	T	C	T	C	-0.615204	-0.0132	0.234937	0.304305	FALSE	FALSE	FALSE	ebi-a-GCST90018839	4	7957480	0.0211	231771	0.5315	Endometriosis	Endometriosis	Endometriosis || ||	TRUE	igd	NA	NA	NA	NA	NA	NA	NA	7957480	1.00E-200	0.0130486	31231	4	eqtl-a-ENSG00000196526	AFAP1	TRUE	reported	textfile	2	TRUE
rs12500856	T	C	T	C	0.0766284	-0.0119	0.37159	0.390842	FALSE	FALSE	FALSE	ebi-a-GCST90018839	4	7710204	0.0188	231771	0.5267	Endometriosis	Endometriosis	Endometriosis || ||	TRUE	igd	NA	NA	NA	NA	NA	NA	NA	7710204	4.66E-10	0.0122997	23991	4	eqtl-a-ENSG00000196526	AFAP1	TRUE	reported	textfile	2	TRUE
rs2385907	C	T	C	T	-0.275515	0.0096	0.70437	0.701202	FALSE	FALSE	FALSE	ebi-a-GCST90018839	4	8039345	0.0202	231771	0.634699	Endometriosis	Endometriosis	Endometriosis || ||	TRUE	igd	NA	NA	NA	NA	NA	NA	NA	8039345	3.25E-102	0.012835	27270	4	eqtl-a-ENSG00000196526	AFAP1	TRUE	reported	textfile	2	TRUE
rs28374582	G	A	G	A	0.55253	0.0027	0.880494	0.896127	FALSE	FALSE	FALSE	ebi-a-GCST90018839	4	7845371	0.0311	231771	0.9315	Endometriosis	Endometriosis	Endometriosis || ||	TRUE	igd	NA	NA	NA	NA	NA	NA	NA	7845371	1.00E-200	0.0177487	31559	4	eqtl-a-ENSG00000196526	AFAP1	TRUE	reported	textfile	2	TRUE
rs34525352	A	G	A	G	-0.380688	-0.022	0.304748	0.28105	FALSE	FALSE	FALSE	ebi-a-GCST90018839	4	7751201	0.0207	231771	0.2891	Endometriosis	Endometriosis	Endometriosis || ||	TRUE	igd	NA	NA	NA	NA	NA	NA	NA	7751201	1.00E-200	0.0125268	31231	4	eqtl-a-ENSG00000196526	AFAP1	TRUE	reported	textfile	2	TRUE
rs10433935	C	T	C	T	0.305139	0.0132	0.110403	0.110508	FALSE	FALSE	FALSE	ebi-a-GCST90018839	4	86597245	0.0296	231771	0.6561	Endometriosis	Endometriosis	Endometriosis || ||	TRUE	igd	NA	NA	NA	NA	NA	NA	NA	86597245	3.87E-59	0.0188169	26518	4	eqtl-a-ENSG00000138639	ARHGAP24	TRUE	reported	textfile	2	TRUE
rs17010839	G	T	G	T	0.198145	-0.0035	0.120373	0.174998	FALSE	FALSE	FALSE	ebi-a-GCST90018839	4	86691257	0.0247	231771	0.8884	Endometriosis	Endometriosis	Endometriosis || ||	TRUE	igd	NA	NA	NA	NA	NA	NA	NA	86691257	1.46E-27	0.0182145	31470	4	eqtl-a-ENSG00000138639	ARHGAP24	TRUE	reported	textfile	2	TRUE
rs7688039	T	C	T	C	0.130314	-0.0021	0.23074	0.234281	FALSE	FALSE	FALSE	ebi-a-GCST90018839	4	86900917	0.0216	231771	0.9232	Endometriosis	Endometriosis	Endometriosis || ||	TRUE	igd	NA	NA	NA	NA	NA	NA	NA	86900917	2.20E-20	0.0140842	26279	4	eqtl-a-ENSG00000138639	ARHGAP24	TRUE	reported	textfile	2	TRUE
rs10028419	C	T	C	T	0.494854	-0.0226	0.224124	0.257559	FALSE	FALSE	FALSE	ebi-a-GCST90018839	4	74742580	0.0211	231771	0.2839	Endometriosis	Endometriosis	Endometriosis || ||	TRUE	igd	NA	NA	NA	NA	NA	NA	NA	74742580	1.00E-200	0.0136513	31567	4	eqtl-a-ENSG00000109272	PF4V1	TRUE	reported	textfile	2	TRUE
rs10820606	C	A	C	A	0.0892477	-0.0277	0.236914	0.228484	FALSE	FALSE	FALSE	ebi-a-GCST90018839	9	99192919	0.0287	231771	0.3347	Endometriosis	Endometriosis	Endometriosis || ||	TRUE	igd	NA	NA	NA	NA	NA	NA	NA	99192919	1.72E-10	0.0139777	26161	9	eqtl-a-ENSG00000109272	PF4V1	TRUE	reported	textfile	2	TRUE
rs113422568	A	G	A	G	-0.142228	-0.0374	0.28197	0.266947	FALSE	FALSE	FALSE	ebi-a-GCST90018839	10	104337938	0.0213	231771	0.0784296	Endometriosis	Endometriosis	Endometriosis || ||	TRUE	igd	NA	NA	NA	NA	NA	NA	NA	104337938	3.56E-27	0.013173	27738	10	eqtl-a-ENSG00000109272	PF4V1	TRUE	reported	textfile	2	TRUE
rs114336303	C	T	C	T	0.258753	-0.0246	0.0255231	0.0350482	FALSE	FALSE	FALSE	ebi-a-GCST90018839	4	74214417	0.0515	231771	0.6326	Endometriosis	Endometriosis	Endometriosis || ||	TRUE	igd	NA	NA	NA	NA	NA	NA	NA	74214417	6.53E-12	0.0376763	30405	4	eqtl-a-ENSG00000109272	PF4V1	TRUE	reported	textfile	2	TRUE
rs11696739	A	G	A	G	-0.069848	0.0104	0.365478	0.348736	FALSE	FALSE	FALSE	ebi-a-GCST90018839	20	1600925	0.0194	231771	0.5913	Endometriosis	Endometriosis	Endometriosis || ||	TRUE	igd	NA	NA	NA	NA	NA	NA	NA	1600925	1.53E-08	0.0123452	31684	20	eqtl-a-ENSG00000109272	PF4V1	TRUE	reported	textfile	2	TRUE
rs13042885	T	C	T	C	-0.0852359	0.009	0.284247	0.370008	FALSE	FALSE	FALSE	ebi-a-GCST90018839	20	1924707	0.0205	231771	0.660601	Endometriosis	Endometriosis	Endometriosis || ||	TRUE	igd	NA	NA	NA	NA	NA	NA	NA	1924707	9.84E-11	0.0131757	31569	20	eqtl-a-ENSG00000109272	PF4V1	TRUE	reported	textfile	2	TRUE
rs1354034	C	T	C	T	0.227317	0.008	0.618137	0.600544	FALSE	FALSE	FALSE	ebi-a-GCST90018839	3	56849749	0.0187	231771	0.6691	Endometriosis	Endometriosis	Endometriosis || ||	TRUE	igd	NA	NA	NA	NA	NA	NA	NA	56849749	9.72E-79	0.0121	31684	3	eqtl-a-ENSG00000109272	PF4V1	TRUE	reported	textfile	2	TRUE
rs186754602	T	C	T	C	0.327118	0.1368	0.0243949	0.0260073	FALSE	FALSE	FALSE	ebi-a-GCST90018839	4	74226849	0.0683	231771	0.0452595	Endometriosis	Endometriosis	Endometriosis || ||	TRUE	igd	NA	NA	NA	NA	NA	NA	NA	74226849	1.89E-17	0.0384813	26186	4	eqtl-a-ENSG00000109272	PF4V1	TRUE	reported	textfile	2	TRUE
rs3790455	T	C	T	C	-0.0720918	0.0102	0.660439	0.657843	FALSE	FALSE	FALSE	ebi-a-GCST90018839	1	156456301	0.0193	231771	0.596401	Endometriosis	Endometriosis	Endometriosis || ||	TRUE	igd	NA	NA	NA	NA	NA	NA	NA	156456301	9.31E-09	0.0125534	31569	1	eqtl-a-ENSG00000109272	PF4V1	TRUE	reported	textfile	2	TRUE
rs56236735	C	T	C	T	0.516247	-0.0059	0.0468975	0.0448512	FALSE	FALSE	FALSE	ebi-a-GCST90018839	4	74697054	0.0443	231771	0.8943	Endometriosis	Endometriosis	Endometriosis || ||	TRUE	igd	NA	NA	NA	NA	NA	NA	NA	74697054	6.70E-77	0.027814	27251	4	eqtl-a-ENSG00000109272	PF4V1	TRUE	reported	textfile	2	TRUE
rs7075195	G	A	G	A	0.102458	-0.0216	0.421253	0.426367	FALSE	FALSE	FALSE	ebi-a-GCST90018839	10	65050659	0.0185	231771	0.2425	Endometriosis	Endometriosis	Endometriosis || ||	TRUE	igd	NA	NA	NA	NA	NA	NA	NA	65050659	1.57E-17	0.012023	31569	10	eqtl-a-ENSG00000109272	PF4V1	TRUE	reported	textfile	2	TRUE
rs7961894	T	C	T	C	0.130339	-0.0689	0.105151	0.11095	FALSE	FALSE	FALSE	ebi-a-GCST90018839	12	122365583	0.0343	231771	0.0445297	Endometriosis	Endometriosis	Endometriosis || ||	TRUE	igd	NA	NA	NA	NA	NA	NA	NA	122365583	1.72E-11	0.0193717	31185	12	eqtl-a-ENSG00000109272	PF4V1	TRUE	reported	textfile	2	TRUE
rs79755767	A	G	A	G	0.14881	-0.0537	0.0977363	0.0996349	FALSE	FALSE	FALSE	ebi-a-GCST90018839	12	54698408	0.0362	231771	0.1384	Endometriosis	Endometriosis	Endometriosis || ||	TRUE	igd	NA	NA	NA	NA	NA	NA	NA	54698408	1.01E-13	0.0200032	30744	12	eqtl-a-ENSG00000109272	PF4V1	TRUE	reported	textfile	2	TRUE
rs826415	G	T	G	T	0.33418	-0.0019	0.308498	0.288181	FALSE	FALSE	FALSE	ebi-a-GCST90018839	1	118153977	0.0205	231771	0.9249	Endometriosis	Endometriosis	Endometriosis || ||	TRUE	igd	NA	NA	NA	NA	NA	NA	NA	118153977	1.36E-155	0.0125754	31569	1	eqtl-a-ENSG00000109272	PF4V1	TRUE	reported	textfile	2	TRUE
rs10028670	G	A	G	A	-0.172462	0.0152	0.746773	0.720844	FALSE	FALSE	FALSE	ebi-a-GCST90018839	4	142628724	0.024	231771	0.5271	Endometriosis	Endometriosis	Endometriosis || ||	TRUE	igd	NA	NA	NA	NA	NA	NA	NA	142628724	8.43E-37	0.0136094	26494	4	eqtl-a-ENSG00000164136	IL15	TRUE	reported	textfile	2	TRUE
rs1375493	A	G	A	G	0.0770259	0.0216	0.565077	0.51707	FALSE	FALSE	FALSE	ebi-a-GCST90018839	2	182323766	0.0186	231771	0.2464	Endometriosis	Endometriosis	Endometriosis || ||	TRUE	igd	NA	NA	NA	NA	NA	NA	NA	182323766	1.32E-10	0.0119881	31569	2	eqtl-a-ENSG00000164136	IL15	TRUE	reported	textfile	2	TRUE
rs2057655	A	G	A	G	0.0928842	0.0031	0.221316	0.241497	FALSE	FALSE	FALSE	ebi-a-GCST90018839	5	131807624	0.0217	231771	0.8862	Endometriosis	Endometriosis	Endometriosis || ||	TRUE	igd	NA	NA	NA	NA	NA	NA	NA	131807624	8.69E-11	0.0143156	31569	5	eqtl-a-ENSG00000164136	IL15	TRUE	reported	textfile	2	TRUE
rs60301947	A	C	A	C	-0.259931	-0.0074	0.38383	0.340715	FALSE	FALSE	FALSE	ebi-a-GCST90018839	4	142225747	0.0198	231771	0.7085	Endometriosis	Endometriosis	Endometriosis || ||	TRUE	igd	NA	NA	NA	NA	NA	NA	NA	142225747	2.39E-103	0.0120413	31562	4	eqtl-a-ENSG00000164136	IL15	TRUE	reported	textfile	2	TRUE
rs75301646	A	G	A	G	-0.073977	-0.0033	0.388353	0.390004	FALSE	FALSE	FALSE	ebi-a-GCST90018839	16	28617885	0.0229	231771	0.8852	Endometriosis	Endometriosis	Endometriosis || ||	TRUE	igd	NA	NA	NA	NA	NA	NA	NA	28617885	1.31E-09	0.0121959	27281	16	eqtl-a-ENSG00000164136	IL15	TRUE	reported	textfile	2	TRUE
rs10028892	C	T	C	T	0.477161	-0.0099	0.186114	0.276973	FALSE	FALSE	FALSE	ebi-a-GCST90018839	4	88150669	0.0217	231771	0.6486	Endometriosis	Endometriosis	Endometriosis || ||	TRUE	igd	NA	NA	NA	NA	NA	NA	NA	88150669	1.00E-200	0.0147555	30442	4	eqtl-a-ENSG00000170509	HSD17B13	TRUE	reported	textfile	2	TRUE
rs17012785	C	T	C	T	-0.157267	-0.0062	0.281634	0.342339	FALSE	FALSE	FALSE	ebi-a-GCST90018839	4	88443892	0.0203	231771	0.7618	Endometriosis	Endometriosis	Endometriosis || ||	TRUE	igd	NA	NA	NA	NA	NA	NA	NA	88443892	6.88E-33	0.0131657	30895	4	eqtl-a-ENSG00000170509	HSD17B13	TRUE	reported	textfile	2	TRUE
rs34148107	C	T	C	T	0.425141	0.0112	0.0797003	0.151061	FALSE	FALSE	FALSE	ebi-a-GCST90018839	4	88253231	0.0268	231771	0.674899	Endometriosis	Endometriosis	Endometriosis || ||	TRUE	igd	NA	NA	NA	NA	NA	NA	NA	88253231	1.34E-85	0.0216828	30779	4	eqtl-a-ENSG00000170509	HSD17B13	TRUE	reported	textfile	2	TRUE
rs10030511	T	C	T	C	-0.078964	0.0049	0.450574	0.591815	FALSE	FALSE	FALSE	ebi-a-GCST90018839	4	100296248	0.0214	231771	0.8191	Endometriosis	Endometriosis	Endometriosis || ||	TRUE	igd	NA	NA	NA	NA	NA	NA	NA	100296248	3.80E-11	0.0119436	31569	4	eqtl-a-ENSG00000197894	ADH5	TRUE	reported	textfile	2	TRUE
rs28894371	A	G	A	G	-0.183789	0.0601	0.0382554	0.0406233	FALSE	FALSE	FALSE	ebi-a-GCST90018839	4	100004620	0.0546	231771	0.2706	Endometriosis	Endometriosis	Endometriosis || ||	TRUE	igd	NA	NA	NA	NA	NA	NA	NA	100004620	3.02E-09	0.0309905	31568	4	eqtl-a-ENSG00000197894	ADH5	TRUE	reported	textfile	2	TRUE
rs7683704	T	C	T	C	0.439362	-0.0226	0.0895108	0.0953273	FALSE	FALSE	FALSE	ebi-a-GCST90018839	4	100004226	0.0365	231771	0.5365	Endometriosis	Endometriosis	Endometriosis || ||	TRUE	igd	NA	NA	NA	NA	NA	NA	NA	100004226	9.93E-102	0.0205176	31569	4	eqtl-a-ENSG00000197894	ADH5	TRUE	reported	textfile	2	TRUE
rs1003081	T	C	T	C	0.406558	0.0096	0.443327	0.369332	FALSE	FALSE	FALSE	ebi-a-GCST90018839	11	118913993	0.0196	231771	0.6243	Endometriosis	Endometriosis	Endometriosis || ||	TRUE	igd	NA	NA	NA	NA	NA	NA	NA	118913993	1.00E-200	0.0114816	31684	11	eqtl-a-ENSG00000256269	HMBS	TRUE	reported	textfile	2	TRUE
rs112119822	G	A	G	A	0.176373	-0.0104	0.0967389	0.101424	FALSE	FALSE	FALSE	ebi-a-GCST90018839	11	118798824	0.0305	231771	0.7317	Endometriosis	Endometriosis	Endometriosis || ||	TRUE	igd	NA	NA	NA	NA	NA	NA	NA	118798824	1.58E-18	0.0200795	31569	11	eqtl-a-ENSG00000256269	HMBS	TRUE	reported	textfile	2	TRUE
rs225245	G	A	G	A	-0.121711	0.0276	0.440335	0.439656	FALSE	FALSE	FALSE	ebi-a-GCST90018839	17	33946107	0.0184	231771	0.1348	Endometriosis	Endometriosis	Endometriosis || ||	TRUE	igd	NA	NA	NA	NA	NA	NA	NA	33946107	2.22E-24	0.0119453	31355	17	eqtl-a-ENSG00000256269	HMBS	TRUE	reported	textfile	2	TRUE
rs592423	C	A	C	A	-0.0701283	-0.0082	0.532047	0.462073	FALSE	FALSE	FALSE	ebi-a-GCST90018839	6	139840693	0.0192	231771	0.6697	Endometriosis	Endometriosis	Endometriosis || ||	TRUE	igd	NA	NA	NA	NA	NA	NA	NA	139840693	3.95E-09	0.0119134	31569	6	eqtl-a-ENSG00000256269	HMBS	TRUE	reported	textfile	2	TRUE
rs6459467	A	G	A	G	0.0942375	-0.0123	0.440396	0.525691	FALSE	FALSE	FALSE	ebi-a-GCST90018839	6	16288192	0.0202	231771	0.5412	Endometriosis	Endometriosis	Endometriosis || ||	TRUE	igd	NA	NA	NA	NA	NA	NA	NA	16288192	3.34E-15	0.0119627	31684	6	eqtl-a-ENSG00000256269	HMBS	TRUE	reported	textfile	2	TRUE
rs674424	C	T	C	T	0.203394	-0.0088	0.750554	0.785479	FALSE	FALSE	FALSE	ebi-a-GCST90018839	11	119030752	0.023	231771	0.7022	Endometriosis	Endometriosis	Endometriosis || ||	TRUE	igd	NA	NA	NA	NA	NA	NA	NA	119030752	3.16E-50	0.0136482	31684	11	eqtl-a-ENSG00000256269	HMBS	TRUE	reported	textfile	2	TRUE
rs10032000	C	T	C	T	0.485882	-0.0016	0.152527	0.178613	FALSE	FALSE	FALSE	ebi-a-GCST90018839	4	129863157	0.0239	231771	0.9464	Endometriosis	Endometriosis	Endometriosis || ||	TRUE	igd	NA	NA	NA	NA	NA	NA	NA	129863157	1.00E-200	0.0160411	13925	4	eqtl-a-ENSG00000151470	C4orf33	TRUE	reported	textfile	2	TRUE
rs1030696	A	G	A	G	-0.10913	0.012	0.226484	0.256497	FALSE	FALSE	FALSE	ebi-a-GCST90018839	4	130318128	0.0211	231771	0.5677	Endometriosis	Endometriosis	Endometriosis || ||	TRUE	igd	NA	NA	NA	NA	NA	NA	NA	130318128	1.46E-14	0.01419	14263	4	eqtl-a-ENSG00000151470	C4orf33	TRUE	reported	textfile	2	TRUE
rs532099	T	C	T	C	-0.0712371	-0.0304	0.552144	0.612549	FALSE	FALSE	FALSE	ebi-a-GCST90018839	4	130132115	0.0193	231771	0.1165	Endometriosis	Endometriosis	Endometriosis || ||	TRUE	igd	NA	NA	NA	NA	NA	NA	NA	130132115	2.53E-09	0.0119537	14263	4	eqtl-a-ENSG00000151470	C4orf33	TRUE	reported	textfile	2	TRUE
rs9714715	T	A	T	A	0.26209	-0.0164	0.199207	0.220884	FALSE	TRUE	FALSE	ebi-a-GCST90018839	4	130210547	0.022	231771	0.4573	Endometriosis	Endometriosis	Endometriosis || ||	TRUE	igd	NA	NA	NA	NA	NA	NA	NA	130210547	9.44E-71	0.0147374	14259	4	eqtl-a-ENSG00000151470	C4orf33	TRUE	reported	textfile	2	TRUE
rs1003391	G	A	G	A	-0.134706	-0.0534	0.904666	0.927312	FALSE	FALSE	FALSE	ebi-a-GCST90018839	19	13212124	0.037	231771	0.1489	Endometriosis	Endometriosis	Endometriosis || ||	TRUE	igd	NA	NA	NA	NA	NA	NA	NA	13212124	2.79E-11	0.0202347	5173	19	eqtl-a-ENSG00000104774	MAN2B1	TRUE	reported	textfile	2	TRUE
rs1354034	C	T	C	T	-0.0707087	0.008	0.618137	0.600544	FALSE	FALSE	FALSE	ebi-a-GCST90018839	3	56849749	0.0187	231771	0.6691	Endometriosis	Endometriosis	Endometriosis || ||	TRUE	igd	NA	NA	NA	NA	NA	NA	NA	56849749	7.52E-09	0.0122359	9188	3	eqtl-a-ENSG00000104774	MAN2B1	TRUE	reported	textfile	2	TRUE
rs55668927	T	A	T	A	0.131536	0.0255	0.0673245	0.0731176	FALSE	TRUE	FALSE	ebi-a-GCST90018839	19	12917761	0.0353	231771	0.4705	Endometriosis	Endometriosis	Endometriosis || ||	TRUE	igd	NA	NA	NA	NA	NA	NA	NA	12917761	2.96E-08	0.0237258	6421	19	eqtl-a-ENSG00000104774	MAN2B1	TRUE	reported	textfile	2	TRUE
rs74789101	A	G	A	G	-0.242572	0.1015	0.0212886	0.0576207	FALSE	FALSE	FALSE	ebi-a-GCST90018839	19	12720739	0.0448	231771	0.0234698	Endometriosis	Endometriosis	Endometriosis || ||	TRUE	igd	NA	NA	NA	NA	NA	NA	NA	12720739	3.85E-09	0.0411823	5653	19	eqtl-a-ENSG00000104774	MAN2B1	TRUE	reported	textfile	2	TRUE
rs79203624	A	G	A	G	-0.615193	0.016	0.0955476	0.115423	FALSE	FALSE	FALSE	ebi-a-GCST90018839	19	12683958	0.0339	231771	0.636499	Endometriosis	Endometriosis	Endometriosis || ||	TRUE	igd	NA	NA	NA	NA	NA	NA	NA	12683958	1.00E-200	0.0195728	5258	19	eqtl-a-ENSG00000104774	MAN2B1	TRUE	reported	textfile	2	TRUE
rs1003416	A	G	A	G	-0.0923281	-0.0097	0.726164	0.666461	FALSE	FALSE	FALSE	ebi-a-GCST90018839	9	132897231	0.0202	231771	0.6308	Endometriosis	Endometriosis	Endometriosis || ||	TRUE	igd	NA	NA	NA	NA	NA	NA	NA	132897231	4.23E-12	0.0133243	31684	9	eqtl-a-ENSG00000187239	FNBP1	TRUE	reported	textfile	2	TRUE
rs62584849	A	G	A	G	0.656978	-0.0583	0.0765456	0.0815265	FALSE	FALSE	FALSE	ebi-a-GCST90018839	9	132600311	0.0391	231771	0.1367	Endometriosis	Endometriosis	Endometriosis || ||	TRUE	igd	NA	NA	NA	NA	NA	NA	NA	132600311	1.00E-200	0.0216923	31569	9	eqtl-a-ENSG00000187239	FNBP1	TRUE	reported	textfile	2	TRUE
rs736056	A	G	A	G	-0.178867	-0.0138	0.0753369	0.0834539	FALSE	FALSE	FALSE	ebi-a-GCST90018839	9	132625717	0.0394	231771	0.7257	Endometriosis	Endometriosis	Endometriosis || ||	TRUE	igd	NA	NA	NA	NA	NA	NA	NA	132625717	1.87E-15	0.0224998	28304	9	eqtl-a-ENSG00000187239	FNBP1	TRUE	reported	textfile	2	TRUE
rs77163493	A	G	A	G	0.971336	0.1124	0.0183122	0.0162773	FALSE	FALSE	FALSE	ebi-a-GCST90018839	9	132679216	0.0726	231771	0.1215	Endometriosis	Endometriosis	Endometriosis || ||	TRUE	igd	NA	NA	NA	NA	NA	NA	NA	132679216	8.51E-110	0.0436308	26618	9	eqtl-a-ENSG00000187239	FNBP1	TRUE	reported	textfile	2	TRUE
rs1003549	C	T	C	T	0.526199	0.0168	0.116126	0.121713	FALSE	FALSE	FALSE	ebi-a-GCST90018839	7	35295491	0.028	231771	0.549201	Endometriosis	Endometriosis	Endometriosis || ||	TRUE	igd	NA	NA	NA	NA	NA	NA	NA	35295491	5.30E-187	0.0180417	26181	7	eqtl-a-ENSG00000173852	DPY19L1	TRUE	reported	textfile	2	TRUE
rs12672799	A	G	A	G	-0.161674	0.0144	0.0527417	0.10652	FALSE	FALSE	FALSE	ebi-a-GCST90018839	7	34572814	0.0317	231771	0.6501	Endometriosis	Endometriosis	Endometriosis || ||	TRUE	igd	NA	NA	NA	NA	NA	NA	NA	34572814	1.20E-09	0.0265929	24544	7	eqtl-a-ENSG00000173852	DPY19L1	TRUE	reported	textfile	2	TRUE
rs1354034	C	T	C	T	0.0667956	0.008	0.618137	0.600544	FALSE	FALSE	FALSE	ebi-a-GCST90018839	3	56849749	0.0187	231771	0.6691	Endometriosis	Endometriosis	Endometriosis || ||	TRUE	igd	NA	NA	NA	NA	NA	NA	NA	56849749	4.80E-08	0.0122374	26181	3	eqtl-a-ENSG00000173852	DPY19L1	TRUE	reported	textfile	2	TRUE
rs17791377	T	C	T	C	0.168617	-0.0106	0.43885	0.402091	FALSE	FALSE	FALSE	ebi-a-GCST90018839	7	34939172	0.019	231771	0.5777	Endometriosis	Endometriosis	Endometriosis || ||	TRUE	igd	NA	NA	NA	NA	NA	NA	NA	34939172	1.66E-45	0.0119093	26171	7	eqtl-a-ENSG00000173852	DPY19L1	TRUE	reported	textfile	2	TRUE
rs2392289	G	T	G	T	-0.426026	0.0316	0.679871	0.632825	FALSE	FALSE	FALSE	ebi-a-GCST90018839	7	34940455	0.0196	231771	0.1078	Endometriosis	Endometriosis	Endometriosis || ||	TRUE	igd	NA	NA	NA	NA	NA	NA	NA	34940455	1.00E-200	0.0122433	25852	7	eqtl-a-ENSG00000173852	DPY19L1	TRUE	reported	textfile	2	TRUE
rs77807912	T	C	T	C	-0.236706	0.0976	0.0276492	0.026624	FALSE	FALSE	FALSE	ebi-a-GCST90018839	7	34379124	0.0675	231771	0.1481	Endometriosis	Endometriosis	Endometriosis || ||	TRUE	igd	NA	NA	NA	NA	NA	NA	NA	34379124	6.53E-11	0.036244	20646	7	eqtl-a-ENSG00000173852	DPY19L1	TRUE	reported	textfile	2	TRUE
rs4722179	A	C	A	C	0.0937167	-0.0361	0.482449	0.415689	FALSE	FALSE	FALSE	ebi-a-GCST90018839	7	22803861	0.0192	231771	0.0604798	Endometriosis	Endometriosis	Endometriosis || ||	TRUE	igd	NA	NA	NA	NA	NA	NA	NA	22803861	3.13E-15	0.0118847	5164	7	eqtl-a-ENSG00000230658	KLHL7-DT	TRUE	reported	textfile	2	TRUE
rs7797870	G	C	G	C	0.592258	-0.0227	0.365193	0.336872	FALSE	TRUE	FALSE	ebi-a-GCST90018839	7	23110731	0.0198	231771	0.2528	Endometriosis	Endometriosis	Endometriosis || ||	TRUE	igd	NA	NA	NA	NA	NA	NA	NA	23110731	1.00E-200	0.0113115	5164	7	eqtl-a-ENSG00000230658	KLHL7-DT	TRUE	reported	textfile	2	TRUE
rs10037670	G	A	G	A	0.0825109	0.013	0.197621	0.174763	FALSE	FALSE	FALSE	ebi-a-GCST90018839	5	153811490	0.0244	231771	0.5936	Endometriosis	Endometriosis	Endometriosis || ||	TRUE	igd	NA	NA	NA	NA	NA	NA	NA	153811490	3.27E-08	0.0149303	26395	5	eqtl-a-ENSG00000155506	LARP1	TRUE	reported	textfile	2	TRUE
rs11958012	A	G	A	G	-0.356985	0.0287	0.464255	0.476177	FALSE	FALSE	FALSE	ebi-a-GCST90018839	5	154065495	0.0217	231771	0.1866	Endometriosis	Endometriosis	Endometriosis || ||	TRUE	igd	NA	NA	NA	NA	NA	NA	NA	154065495	1.00E-200	0.0115496	26195	5	eqtl-a-ENSG00000155506	LARP1	TRUE	reported	textfile	2	TRUE
rs351294	T	C	T	C	0.191246	-0.0077	0.0717239	0.164421	FALSE	FALSE	FALSE	ebi-a-GCST90018839	5	154448739	0.0266	231771	0.7732	Endometriosis	Endometriosis	Endometriosis || ||	TRUE	igd	NA	NA	NA	NA	NA	NA	NA	154448739	9.46E-17	0.0230099	26395	5	eqtl-a-ENSG00000155506	LARP1	TRUE	reported	textfile	2	TRUE
rs76126401	T	C	T	C	-0.160274	0.0539	0.0438144	0.0336719	FALSE	FALSE	FALSE	ebi-a-GCST90018839	5	153971390	0.061	231771	0.3776	Endometriosis	Endometriosis	Endometriosis || ||	TRUE	igd	NA	NA	NA	NA	NA	NA	NA	153971390	3.43E-08	0.0290467	24424	5	eqtl-a-ENSG00000155506	LARP1	TRUE	reported	textfile	2	TRUE
rs100382	G	C	G	C	0.118843	0.0112	0.584968	0.60675	FALSE	TRUE	FALSE	ebi-a-GCST90018839	20	62209700	0.0224	231771	0.6183	Endometriosis	Endometriosis	Endometriosis || ||	TRUE	igd	NA	NA	NA	NA	NA	NA	NA	62209700	5.46E-23	0.0120377	14974	20	eqtl-a-ENSG00000101210	EEF1A2	TRUE	reported	textfile	2	TRUE
rs12624930	T	C	T	C	0.528888	-0.014	0.150885	0.229442	FALSE	FALSE	FALSE	ebi-a-GCST90018839	20	62115009	0.0231	231771	0.544999	Endometriosis	Endometriosis	Endometriosis || ||	TRUE	igd	NA	NA	NA	NA	NA	NA	NA	62115009	1.00E-200	0.0160209	20227	20	eqtl-a-ENSG00000101210	EEF1A2	TRUE	reported	textfile	2	TRUE
rs2281603	C	T	C	T	-0.121386	-0.0118	0.246082	0.308208	FALSE	FALSE	FALSE	ebi-a-GCST90018839	14	64926097	0.0201	231771	0.5565	Endometriosis	Endometriosis	Endometriosis || ||	TRUE	igd	NA	NA	NA	NA	NA	NA	NA	64926097	1.26E-18	0.0137801	31470	14	eqtl-a-ENSG00000101210	EEF1A2	TRUE	reported	textfile	2	TRUE
rs10039541	T	C	T	C	-0.122902	-0.0118	0.532651	0.41034	FALSE	FALSE	FALSE	ebi-a-GCST90018839	5	82023434	0.0204	231771	0.5619	Endometriosis	Endometriosis	Endometriosis || ||	TRUE	igd	NA	NA	NA	NA	NA	NA	NA	82023434	4.56E-25	0.011884	30818	5	eqtl-a-ENSG00000186468	RPS23	TRUE	reported	textfile	2	TRUE
rs113368915	G	A	G	A	-0.53973	0.0336	0.177628	0.166803	FALSE	FALSE	FALSE	ebi-a-GCST90018839	5	81106070	0.0325	231771	0.3022	Endometriosis	Endometriosis	Endometriosis || ||	TRUE	igd	NA	NA	NA	NA	NA	NA	NA	81106070	1.00E-200	0.014895	30068	5	eqtl-a-ENSG00000186468	RPS23	TRUE	reported	textfile	2	TRUE
rs116369197	T	C	T	C	0.258481	-0.0346	0.0185845	0.0148963	FALSE	FALSE	FALSE	ebi-a-GCST90018839	5	80923900	0.0774	231771	0.654699	Endometriosis	Endometriosis	Endometriosis || ||	TRUE	igd	NA	NA	NA	NA	NA	NA	NA	80923900	4.30E-09	0.0440162	25096	5	eqtl-a-ENSG00000186468	RPS23	TRUE	reported	textfile	2	TRUE
rs17305746	G	T	G	T	-0.993674	-0.0159	0.0261561	0.0237454	FALSE	FALSE	FALSE	ebi-a-GCST90018839	5	81553524	0.0722	231771	0.8252	Endometriosis	Endometriosis	Endometriosis || ||	TRUE	igd	NA	NA	NA	NA	NA	NA	NA	81553524	1.32E-164	0.0363418	28393	5	eqtl-a-ENSG00000186468	RPS23	TRUE	reported	textfile	2	TRUE
rs1963311	T	C	T	C	0.572264	-0.022	0.153837	0.1894	FALSE	FALSE	FALSE	ebi-a-GCST90018839	5	81584158	0.024	231771	0.3593	Endometriosis	Endometriosis	Endometriosis || ||	TRUE	igd	NA	NA	NA	NA	NA	NA	NA	81584158	1.00E-200	0.0157774	30815	5	eqtl-a-ENSG00000186468	RPS23	TRUE	reported	textfile	2	TRUE
rs55849964	C	A	C	A	0.507988	-0.0525	0.0140386	0.014423	FALSE	FALSE	FALSE	ebi-a-GCST90018839	5	81657199	0.0917	231771	0.566601	Endometriosis	Endometriosis	Endometriosis || ||	TRUE	igd	NA	NA	NA	NA	NA	NA	NA	81657199	6.95E-24	0.0504076	22882	5	eqtl-a-ENSG00000186468	RPS23	TRUE	reported	textfile	2	TRUE
rs10039639	T	G	T	G	-0.196531	-0.0019	0.913971	0.930357	FALSE	FALSE	FALSE	ebi-a-GCST90018839	5	49988593	0.0367	231771	0.959	Endometriosis	Endometriosis	Endometriosis || ||	TRUE	igd	NA	NA	NA	NA	NA	NA	NA	49988593	1.58E-20	0.0211608	26078	5	eqtl-a-ENSG00000170571	EMB	TRUE	reported	textfile	2	TRUE
rs11955014	A	G	A	G	-0.392193	0.0332	0.336152	0.361601	FALSE	FALSE	FALSE	ebi-a-GCST90018839	5	49754291	0.0192	231771	0.0835295	Endometriosis	Endometriosis	Endometriosis || ||	TRUE	igd	NA	NA	NA	NA	NA	NA	NA	49754291	1.00E-200	0.012159	26075	5	eqtl-a-ENSG00000170571	EMB	TRUE	reported	textfile	2	TRUE
rs4865722	C	A	C	A	0.386034	-0.0509	0.659367	0.65595	FALSE	FALSE	FALSE	ebi-a-GCST90018839	5	49441621	0.0229	231771	0.0265399	Endometriosis	Endometriosis	Endometriosis || ||	TRUE	igd	NA	NA	NA	NA	NA	NA	NA	49441621	1.00E-200	0.0121309	16930	5	eqtl-a-ENSG00000170571	EMB	TRUE	reported	textfile	2	TRUE
rs10040327	A	C	A	C	-0.650184	-0.0214	0.109496	0.105926	FALSE	FALSE	FALSE	ebi-a-GCST90018839	5	55435220	0.0354	231771	0.5459	Endometriosis	Endometriosis	Endometriosis || ||	TRUE	igd	NA	NA	NA	NA	NA	NA	NA	55435220	1.00E-200	0.0182576	31355	5	eqtl-a-ENSG00000164512	ANKRD55	TRUE	reported	textfile	2	TRUE
rs11920354	A	C	A	C	-0.0753427	-0.0102	0.372903	0.349898	FALSE	FALSE	FALSE	ebi-a-GCST90018839	3	47262246	0.0195	231771	0.6	Endometriosis	Endometriosis	Endometriosis || ||	TRUE	igd	NA	NA	NA	NA	NA	NA	NA	47262246	8.80E-10	0.0122914	28703	3	eqtl-a-ENSG00000164512	ANKRD55	TRUE	reported	textfile	2	TRUE
rs12109092	T	C	T	C	0.155505	0.0537	0.0697497	0.0856325	FALSE	FALSE	FALSE	ebi-a-GCST90018839	5	54524093	0.0385	231771	0.1628	Endometriosis	Endometriosis	Endometriosis || ||	TRUE	igd	NA	NA	NA	NA	NA	NA	NA	54524093	2.64E-11	0.0233287	31026	5	eqtl-a-ENSG00000164512	ANKRD55	TRUE	reported	textfile	2	TRUE
rs12519586	C	G	C	G	-0.277242	0.0225	0.181717	0.194176	FALSE	TRUE	FALSE	ebi-a-GCST90018839	5	55429800	0.0266	231771	0.3972	Endometriosis	Endometriosis	Endometriosis || ||	TRUE	igd	NA	NA	NA	NA	NA	NA	NA	55429800	8.70E-74	0.0152572	22757	5	eqtl-a-ENSG00000164512	ANKRD55	TRUE	reported	textfile	2	TRUE
rs3184504	C	T	C	T	-0.0784048	0.0104	0.542056	0.531592	FALSE	FALSE	FALSE	ebi-a-GCST90018839	12	111884608	0.0216	231771	0.631801	Endometriosis	Endometriosis	Endometriosis || ||	TRUE	igd	NA	NA	NA	NA	NA	NA	NA	111884608	4.91E-11	0.0119276	28204	12	eqtl-a-ENSG00000164512	ANKRD55	TRUE	reported	textfile	2	TRUE
rs3774959	A	G	A	G	0.126657	0.0257	0.352643	0.364044	FALSE	FALSE	FALSE	ebi-a-GCST90018839	4	103511114	0.019	231771	0.1776	Endometriosis	Endometriosis	Endometriosis || ||	TRUE	igd	NA	NA	NA	NA	NA	NA	NA	103511114	1.88E-24	0.0124111	31355	4	eqtl-a-ENSG00000164512	ANKRD55	TRUE	reported	textfile	2	TRUE
rs62361885	G	A	G	A	-0.173552	-0.0283	0.0405518	0.0457548	FALSE	FALSE	FALSE	ebi-a-GCST90018839	5	55045907	0.0515	231771	0.5822	Endometriosis	Endometriosis	Endometriosis || ||	TRUE	igd	NA	NA	NA	NA	NA	NA	NA	55045907	8.48E-09	0.0301383	28929	5	eqtl-a-ENSG00000164512	ANKRD55	TRUE	reported	textfile	2	TRUE
rs637033	A	G	A	G	-0.183978	0.0164	0.474896	0.446635	FALSE	FALSE	FALSE	ebi-a-GCST90018839	5	55567861	0.0193	231771	0.3946	Endometriosis	Endometriosis	Endometriosis || ||	TRUE	igd	NA	NA	NA	NA	NA	NA	NA	55567861	1.19E-54	0.0118175	30315	5	eqtl-a-ENSG00000164512	ANKRD55	TRUE	reported	textfile	2	TRUE
rs6457374	T	C	T	C	-0.0914388	0.0069	0.754006	0.751996	FALSE	FALSE	FALSE	ebi-a-GCST90018839	6	31272261	0.0223	231771	0.756599	Endometriosis	Endometriosis	Endometriosis || ||	TRUE	igd	NA	NA	NA	NA	NA	NA	NA	31272261	3.43E-11	0.0137981	30389	6	eqtl-a-ENSG00000164512	ANKRD55	TRUE	reported	textfile	2	TRUE
rs72928038	A	G	A	G	-0.117706	-0.0056	0.158151	0.167495	FALSE	FALSE	FALSE	ebi-a-GCST90018839	6	90976768	0.0289	231771	0.8468	Endometriosis	Endometriosis	Endometriosis || ||	TRUE	igd	NA	NA	NA	NA	NA	NA	NA	90976768	4.84E-13	0.0162813	28899	6	eqtl-a-ENSG00000164512	ANKRD55	TRUE	reported	textfile	2	TRUE
rs8078723	C	T	C	T	-0.0713998	0.0346	0.379928	0.42423	FALSE	FALSE	FALSE	ebi-a-GCST90018839	17	38166879	0.0186	231771	0.0624496	Endometriosis	Endometriosis	Endometriosis || ||	TRUE	igd	NA	NA	NA	NA	NA	NA	NA	38166879	5.55E-09	0.0122476	31470	17	eqtl-a-ENSG00000164512	ANKRD55	TRUE	reported	textfile	2	TRUE
rs917116	G	T	G	T	-0.14661	0.0395	0.250264	0.40972	FALSE	FALSE	FALSE	ebi-a-GCST90018839	7	28172739	0.0263	231771	0.1329	Endometriosis	Endometriosis	Endometriosis || ||	TRUE	igd	NA	NA	NA	NA	NA	NA	NA	28172739	8.79E-27	0.0136846	31355	7	eqtl-a-ENSG00000164512	ANKRD55	TRUE	reported	textfile	2	TRUE
rs9525625	C	T	C	T	0.0740444	-8.00E-04	0.522329	0.44852	FALSE	FALSE	FALSE	ebi-a-GCST90018839	13	43018030	0.0195	231771	0.9669	Endometriosis	Endometriosis	Endometriosis || ||	TRUE	igd	NA	NA	NA	NA	NA	NA	NA	43018030	4.88E-10	0.0118991	31355	13	eqtl-a-ENSG00000164512	ANKRD55	TRUE	reported	textfile	2	TRUE
rs10042175	T	C	T	C	-0.165497	0.0212	0.271998	0.247757	FALSE	FALSE	FALSE	ebi-a-GCST90018839	5	80485585	0.0229	231771	0.3529	Endometriosis	Endometriosis	Endometriosis || ||	TRUE	igd	NA	NA	NA	NA	NA	NA	NA	80485585	1.56E-35	0.0133023	31566	5	eqtl-a-ENSG00000189127	ANKRD34B	TRUE	reported	textfile	2	TRUE
rs115269365	C	A	C	A	-0.589905	0.0459	0.013464	0.0153381	FALSE	FALSE	FALSE	ebi-a-GCST90018839	5	80008324	0.0898	231771	0.609	Endometriosis	Endometriosis	Endometriosis || ||	TRUE	igd	NA	NA	NA	NA	NA	NA	NA	80008324	1.74E-30	0.0514025	17194	5	eqtl-a-ENSG00000189127	ANKRD34B	TRUE	reported	textfile	2	TRUE
rs2239630	G	A	G	A	-0.0913311	0.0017	0.519173	0.528328	FALSE	FALSE	FALSE	ebi-a-GCST90018839	14	23589349	0.0185	231771	0.9255	Endometriosis	Endometriosis	Endometriosis || ||	TRUE	igd	NA	NA	NA	NA	NA	NA	NA	23589349	1.56E-14	0.0118874	31569	14	eqtl-a-ENSG00000189127	ANKRD34B	TRUE	reported	textfile	2	TRUE
rs2434287	C	A	C	A	-0.0945876	-0.005	0.620824	0.630863	FALSE	FALSE	FALSE	ebi-a-GCST90018839	5	79392030	0.0193	231771	0.7967	Endometriosis	Endometriosis	Endometriosis || ||	TRUE	igd	NA	NA	NA	NA	NA	NA	NA	79392030	1.10E-14	0.0122412	31684	5	eqtl-a-ENSG00000189127	ANKRD34B	TRUE	reported	textfile	2	TRUE
rs55792251	G	A	G	A	0.0929474	0.0115	0.230543	0.237436	FALSE	FALSE	FALSE	ebi-a-GCST90018839	5	80240057	0.0254	231771	0.6502	Endometriosis	Endometriosis	Endometriosis || ||	TRUE	igd	NA	NA	NA	NA	NA	NA	NA	80240057	4.47E-11	0.0141094	31569	5	eqtl-a-ENSG00000189127	ANKRD34B	TRUE	reported	textfile	2	TRUE
rs6861026	A	G	A	G	-0.392738	-0.0169	0.303168	0.259005	FALSE	FALSE	FALSE	ebi-a-GCST90018839	5	79681727	0.0212	231771	0.4246	Endometriosis	Endometriosis	Endometriosis || ||	TRUE	igd	NA	NA	NA	NA	NA	NA	NA	79681727	1.00E-200	0.01252	31684	5	eqtl-a-ENSG00000189127	ANKRD34B	TRUE	reported	textfile	2	TRUE
rs7846314	T	A	T	A	0.132761	0.0112	0.178349	0.187135	FALSE	TRUE	FALSE	ebi-a-GCST90018839	8	61650831	0.0235	231771	0.6332	Endometriosis	Endometriosis	Endometriosis || ||	TRUE	igd	NA	NA	NA	NA	NA	NA	NA	61650831	1.12E-17	0.0155075	31569	8	eqtl-a-ENSG00000189127	ANKRD34B	TRUE	reported	textfile	2	TRUE
rs1004257	T	C	T	C	-0.157842	0.0031	0.0516384	0.106861	FALSE	FALSE	FALSE	ebi-a-GCST90018839	1	185472366	0.0305	231771	0.9199	Endometriosis	Endometriosis	Endometriosis || ||	TRUE	igd	NA	NA	NA	NA	NA	NA	NA	185472366	4.20E-09	0.0268621	31014	1	eqtl-a-ENSG00000116679	IVNS1ABP	TRUE	reported	textfile	2	TRUE
rs12025737	T	A	T	A	0.0977904	0.0107	0.369894	0.375337	FALSE	TRUE	FALSE	ebi-a-GCST90018839	1	185077564	0.0189	231771	0.5734	Endometriosis	Endometriosis	Endometriosis || ||	TRUE	igd	NA	NA	NA	NA	NA	NA	NA	185077564	1.87E-15	0.0123007	30932	1	eqtl-a-ENSG00000116679	IVNS1ABP	TRUE	reported	textfile	2	TRUE
rs4651272	A	G	A	G	0.320871	-0.0125	0.239844	0.206107	FALSE	FALSE	FALSE	ebi-a-GCST90018839	1	185543071	0.023	231771	0.585	Endometriosis	Endometriosis	Endometriosis || ||	TRUE	igd	NA	NA	NA	NA	NA	NA	NA	185543071	9.42E-122	0.0136748	31470	1	eqtl-a-ENSG00000116679	IVNS1ABP	TRUE	reported	textfile	2	TRUE
rs56330463	C	T	C	T	-0.104868	-0.001	0.582097	0.641601	FALSE	FALSE	FALSE	ebi-a-GCST90018839	5	148200011	0.02	231771	0.9589	Endometriosis	Endometriosis	Endometriosis || ||	TRUE	igd	NA	NA	NA	NA	NA	NA	NA	148200011	2.94E-18	0.0120349	31355	5	eqtl-a-ENSG00000116679	IVNS1ABP	TRUE	reported	textfile	2	TRUE
rs6693836	A	G	A	G	0.224499	0.0081	0.653557	0.625051	FALSE	FALSE	FALSE	ebi-a-GCST90018839	1	185411306	0.019	231771	0.6708	Endometriosis	Endometriosis	Endometriosis || ||	TRUE	igd	NA	NA	NA	NA	NA	NA	NA	185411306	1.13E-73	0.0123644	31470	1	eqtl-a-ENSG00000116679	IVNS1ABP	TRUE	reported	textfile	2	TRUE
rs9420589	T	G	T	G	0.0746772	-0.0028	0.428682	0.336846	FALSE	FALSE	FALSE	ebi-a-GCST90018839	10	94450233	0.0209	231771	0.8926	Endometriosis	Endometriosis	Endometriosis || ||	TRUE	igd	NA	NA	NA	NA	NA	NA	NA	94450233	5.04E-10	0.01201	31270	10	eqtl-a-ENSG00000116679	IVNS1ABP	TRUE	reported	textfile	2	TRUE
rs10042649	G	A	G	A	0.223951	0.0414	0.443276	0.412695	FALSE	FALSE	FALSE	ebi-a-GCST90018839	5	175549011	0.0195	231771	0.0338298	Endometriosis	Endometriosis	Endometriosis || ||	TRUE	igd	NA	NA	NA	NA	NA	NA	NA	175549011	6.71E-80	0.0118316	28134	5	eqtl-a-ENSG00000122203	KIAA1191	TRUE	reported	textfile	2	TRUE
rs12485738	G	A	G	A	0.0680165	-1.00E-04	0.639877	0.636126	FALSE	FALSE	FALSE	ebi-a-GCST90018839	3	56865776	0.019	231771	0.9956	Endometriosis	Endometriosis	Endometriosis || ||	TRUE	igd	NA	NA	NA	NA	NA	NA	NA	56865776	3.98E-08	0.0123853	31300	3	eqtl-a-ENSG00000122203	KIAA1191	TRUE	reported	textfile	2	TRUE
rs73803606	T	C	T	C	-0.576094	-0.0196	0.0574394	0.0434901	FALSE	FALSE	FALSE	ebi-a-GCST90018839	5	175788955	0.0453	231771	0.6654	Endometriosis	Endometriosis	Endometriosis || ||	TRUE	igd	NA	NA	NA	NA	NA	NA	NA	175788955	1.94E-116	0.0251153	31233	5	eqtl-a-ENSG00000122203	KIAA1191	TRUE	reported	textfile	2	TRUE
rs10043393	C	G	C	G	-0.133502	0.0141	0.198041	0.174102	FALSE	TRUE	FALSE	ebi-a-GCST90018839	5	153812047	0.0244	231771	0.562999	Endometriosis	Endometriosis	Endometriosis || ||	TRUE	igd	NA	NA	NA	NA	NA	NA	NA	153812047	3.11E-19	0.0148922	26492	5	eqtl-a-ENSG00000170271	FAXDC2	TRUE	reported	textfile	2	TRUE
rs10056457	A	G	A	G	0.253124	0.0249	0.0297737	0.133146	FALSE	FALSE	FALSE	ebi-a-GCST90018839	5	154483384	0.0308	231771	0.4188	Endometriosis	Endometriosis	Endometriosis || ||	TRUE	igd	NA	NA	NA	NA	NA	NA	NA	154483384	4.43E-13	0.0349531	26164	5	eqtl-a-ENSG00000170271	FAXDC2	TRUE	reported	textfile	2	TRUE
rs113450140	G	A	G	A	-0.470443	-0.0601	0.0215146	0.0209879	FALSE	FALSE	FALSE	ebi-a-GCST90018839	5	154201832	0.076	231771	0.4291	Endometriosis	Endometriosis	Endometriosis || ||	TRUE	igd	NA	NA	NA	NA	NA	NA	NA	154201832	1.02E-30	0.0408289	11620	5	eqtl-a-ENSG00000170271	FAXDC2	TRUE	reported	textfile	2	TRUE
rs11602954	A	G	A	G	0.0885916	0.023	0.211758	0.239512	FALSE	FALSE	FALSE	ebi-a-GCST90018839	11	202856	0.0252	231771	0.3617	Endometriosis	Endometriosis	Endometriosis || ||	TRUE	igd	NA	NA	NA	NA	NA	NA	NA	202856	1.13E-09	0.0145487	26110	11	eqtl-a-ENSG00000170271	FAXDC2	TRUE	reported	textfile	2	TRUE
rs13170484	A	G	A	G	0.374306	0.0376	0.412536	0.408241	FALSE	FALSE	FALSE	ebi-a-GCST90018839	5	154052668	0.0222	231771	0.0898194	Endometriosis	Endometriosis	Endometriosis || ||	TRUE	igd	NA	NA	NA	NA	NA	NA	NA	154052668	1.00E-200	0.0116722	25742	5	eqtl-a-ENSG00000170271	FAXDC2	TRUE	reported	textfile	2	TRUE
rs1354034	C	T	C	T	0.194718	0.008	0.618137	0.600544	FALSE	FALSE	FALSE	ebi-a-GCST90018839	3	56849749	0.0187	231771	0.6691	Endometriosis	Endometriosis	Endometriosis || ||	TRUE	igd	NA	NA	NA	NA	NA	NA	NA	56849749	6.80E-58	0.0121402	26609	3	eqtl-a-ENSG00000170271	FAXDC2	TRUE	reported	textfile	2	TRUE
rs189615095	T	C	T	C	-0.513067	-0.1035	0.0163593	0.0147879	FALSE	FALSE	FALSE	ebi-a-GCST90018839	5	154374153	0.0781	231771	0.1848	Endometriosis	Endometriosis	Endometriosis || ||	TRUE	igd	NA	NA	NA	NA	NA	NA	NA	154374153	4.66E-28	0.0467193	20875	5	eqtl-a-ENSG00000170271	FAXDC2	TRUE	reported	textfile	2	TRUE
rs255531	T	C	T	C	-0.413368	-0.0504	0.0284874	0.0244048	FALSE	FALSE	FALSE	ebi-a-GCST90018839	5	154175369	0.063	231771	0.4232	Endometriosis	Endometriosis	Endometriosis || ||	TRUE	igd	NA	NA	NA	NA	NA	NA	NA	154175369	3.69E-31	0.0356066	21413	5	eqtl-a-ENSG00000170271	FAXDC2	TRUE	reported	textfile	2	TRUE
rs35033748	C	T	C	T	0.282132	0.0213	0.215702	0.23647	FALSE	FALSE	FALSE	ebi-a-GCST90018839	17	27179590	0.0216	231771	0.3243	Endometriosis	Endometriosis	Endometriosis || ||	TRUE	igd	NA	NA	NA	NA	NA	NA	NA	27179590	5.94E-87	0.0142741	22249	17	eqtl-a-ENSG00000170271	FAXDC2	TRUE	reported	textfile	2	TRUE
rs3811444	T	C	T	C	-0.103822	-0.0092	0.337611	0.296758	FALSE	FALSE	FALSE	ebi-a-GCST90018839	1	248039451	0.0203	231771	0.6513	Endometriosis	Endometriosis	Endometriosis || ||	TRUE	igd	NA	NA	NA	NA	NA	NA	NA	248039451	1.35E-16	0.0125554	26609	1	eqtl-a-ENSG00000170271	FAXDC2	TRUE	reported	textfile	2	TRUE
rs55767292	T	C	T	C	-0.332461	0.0583	0.0278241	0.0344121	FALSE	FALSE	FALSE	ebi-a-GCST90018839	5	154134418	0.0603	231771	0.3342	Endometriosis	Endometriosis	Endometriosis || ||	TRUE	igd	NA	NA	NA	NA	NA	NA	NA	154134418	3.12E-20	0.0360794	22211	5	eqtl-a-ENSG00000170271	FAXDC2	TRUE	reported	textfile	2	TRUE
rs605066	T	C	T	C	0.0835252	-0.0125	0.568924	0.490078	FALSE	FALSE	FALSE	ebi-a-GCST90018839	6	139829666	0.0192	231771	0.5153	Endometriosis	Endometriosis	Endometriosis || ||	TRUE	igd	NA	NA	NA	NA	NA	NA	NA	139829666	3.36E-12	0.0119976	26494	6	eqtl-a-ENSG00000170271	FAXDC2	TRUE	reported	textfile	2	TRUE
rs6084653	G	C	G	C	0.104337	0.0374	0.36636	0.397592	FALSE	TRUE	FALSE	ebi-a-GCST90018839	20	4157072	0.0221	231771	0.0906609	Endometriosis	Endometriosis	Endometriosis || ||	TRUE	igd	NA	NA	NA	NA	NA	NA	NA	4157072	2.50E-17	0.0123217	26494	20	eqtl-a-ENSG00000170271	FAXDC2	TRUE	reported	textfile	2	TRUE
rs6459467	A	G	A	G	-0.0668727	-0.0123	0.440396	0.525691	FALSE	FALSE	FALSE	ebi-a-GCST90018839	6	16288192	0.0202	231771	0.5412	Endometriosis	Endometriosis	Endometriosis || ||	TRUE	igd	NA	NA	NA	NA	NA	NA	NA	16288192	2.35E-08	0.0119758	26609	6	eqtl-a-ENSG00000170271	FAXDC2	TRUE	reported	textfile	2	TRUE
rs6592965	A	G	A	G	-0.161725	0.0266	0.449532	0.398853	FALSE	FALSE	FALSE	ebi-a-GCST90018839	7	50427982	0.0189	231771	0.1598	Endometriosis	Endometriosis	Endometriosis || ||	TRUE	igd	NA	NA	NA	NA	NA	NA	NA	50427982	3.72E-42	0.0118869	26609	7	eqtl-a-ENSG00000170271	FAXDC2	TRUE	reported	textfile	2	TRUE
rs1004607	G	A	G	A	0.34014	0.04	0.0177768	0.0183572	FALSE	FALSE	FALSE	ebi-a-GCST90018839	1	160324855	0.0802	231771	0.617999	Endometriosis	Endometriosis	Endometriosis || ||	TRUE	igd	NA	NA	NA	NA	NA	NA	NA	160324855	3.82E-14	0.0449504	20404	1	eqtl-a-ENSG00000143318	CASQ1	TRUE	reported	textfile	2	TRUE
rs10158799	T	C	T	C	0.56875	-0.016	0.276138	0.280036	FALSE	FALSE	FALSE	ebi-a-GCST90018839	1	160135787	0.0212	231771	0.4499	Endometriosis	Endometriosis	Endometriosis || ||	TRUE	igd	NA	NA	NA	NA	NA	NA	NA	160135787	1.00E-200	0.0124218	30077	1	eqtl-a-ENSG00000143318	CASQ1	TRUE	reported	textfile	2	TRUE
rs60329960	A	C	A	C	0.215948	0.1328	0.0366081	0.0408946	FALSE	FALSE	FALSE	ebi-a-GCST90018839	1	159938523	0.0559	231771	0.0175999	Endometriosis	Endometriosis	Endometriosis || ||	TRUE	igd	NA	NA	NA	NA	NA	NA	NA	159938523	8.79E-12	0.0316402	30329	1	eqtl-a-ENSG00000143318	CASQ1	TRUE	reported	textfile	2	TRUE
rs61803840	G	A	G	A	-0.128022	0.006	0.220451	0.205568	FALSE	FALSE	FALSE	ebi-a-GCST90018839	1	160153980	0.0232	231771	0.7971	Endometriosis	Endometriosis	Endometriosis || ||	TRUE	igd	NA	NA	NA	NA	NA	NA	NA	160153980	3.81E-19	0.0143166	31142	1	eqtl-a-ENSG00000143318	CASQ1	TRUE	reported	textfile	2	TRUE
rs79862033	C	T	C	T	-0.213085	-0.0058	0.0259185	0.0200925	FALSE	FALSE	FALSE	ebi-a-GCST90018839	1	160056782	0.0776	231771	0.9406	Endometriosis	Endometriosis	Endometriosis || ||	TRUE	igd	NA	NA	NA	NA	NA	NA	NA	160056782	1.23E-08	0.0374148	26469	1	eqtl-a-ENSG00000143318	CASQ1	TRUE	reported	textfile	2	TRUE
rs1004607	G	A	G	A	0.30731	0.04	0.0177768	0.0183572	FALSE	FALSE	FALSE	ebi-a-GCST90018839	1	160324855	0.0802	231771	0.617999	Endometriosis	Endometriosis	Endometriosis || ||	TRUE	igd	NA	NA	NA	NA	NA	NA	NA	160324855	8.26E-12	0.0449672	20404	1	eqtl-a-ENSG00000132681	ATP1A4	TRUE	reported	textfile	2	TRUE
rs10158799	T	C	T	C	0.496866	-0.016	0.276138	0.280036	FALSE	FALSE	FALSE	ebi-a-GCST90018839	1	160135787	0.0212	231771	0.4499	Endometriosis	Endometriosis	Endometriosis || ||	TRUE	igd	NA	NA	NA	NA	NA	NA	NA	160135787	1.00E-200	0.0126383	30077	1	eqtl-a-ENSG00000132681	ATP1A4	TRUE	reported	textfile	2	TRUE
rs112994245	A	G	A	G	-0.18601	-0.0633	0.0643044	0.048783	FALSE	FALSE	FALSE	ebi-a-GCST90018839	1	160148360	0.0432	231771	0.1434	Endometriosis	Endometriosis	Endometriosis || ||	TRUE	igd	NA	NA	NA	NA	NA	NA	NA	160148360	1.56E-14	0.0242131	30742	1	eqtl-a-ENSG00000132681	ATP1A4	TRUE	reported	textfile	2	TRUE
rs10047462	T	G	T	G	0.0997048	-0.0334	0.87319	0.781464	FALSE	FALSE	FALSE	ebi-a-GCST90018839	11	116722041	0.0246	231771	0.1747	Endometriosis	Endometriosis	Endometriosis || ||	TRUE	igd	NA	NA	NA	NA	NA	NA	NA	116722041	2.40E-08	0.0178663	31185	11	eqtl-a-ENSG00000158715	SLC45A3	TRUE	reported	textfile	2	TRUE
rs11582805	T	C	T	C	-0.171096	-0.0154	0.447469	0.462231	FALSE	FALSE	FALSE	ebi-a-GCST90018839	1	205653056	0.0216	231771	0.478	Endometriosis	Endometriosis	Endometriosis || ||	TRUE	igd	NA	NA	NA	NA	NA	NA	NA	205653056	5.28E-47	0.0118828	31231	1	eqtl-a-ENSG00000158715	SLC45A3	TRUE	reported	textfile	2	TRUE
rs1205896	A	G	A	G	0.0652704	-0.0113	0.490248	0.541296	FALSE	FALSE	FALSE	ebi-a-GCST90018839	6	22341469	0.0185	231771	0.5419	Endometriosis	Endometriosis	Endometriosis || ||	TRUE	igd	NA	NA	NA	NA	NA	NA	NA	22341469	4.07E-08	0.0118931	31684	6	eqtl-a-ENSG00000158715	SLC45A3	TRUE	reported	textfile	2	TRUE
rs4328821	G	A	G	A	-0.193503	-0.0096	0.118714	0.165378	FALSE	FALSE	FALSE	ebi-a-GCST90018839	3	128316435	0.0252	231771	0.704099	Endometriosis	Endometriosis	Endometriosis || ||	TRUE	igd	NA	NA	NA	NA	NA	NA	NA	128316435	4.68E-26	0.0183285	31185	3	eqtl-a-ENSG00000158715	SLC45A3	TRUE	reported	textfile	2	TRUE
rs4982731	T	C	T	C	0.119206	-0.0185	0.721775	0.763858	FALSE	FALSE	FALSE	ebi-a-GCST90018839	14	23585333	0.022	231771	0.3998	Endometriosis	Endometriosis	Endometriosis || ||	TRUE	igd	NA	NA	NA	NA	NA	NA	NA	23585333	2.23E-19	0.0132435	31683	14	eqtl-a-ENSG00000158715	SLC45A3	TRUE	reported	textfile	2	TRUE
rs78744187	T	C	T	C	-0.230189	-0.0172	0.0806295	0.0744634	FALSE	FALSE	FALSE	ebi-a-GCST90018839	19	33754548	0.0361	231771	0.635	Endometriosis	Endometriosis	Endometriosis || ||	TRUE	igd	NA	NA	NA	NA	NA	NA	NA	33754548	4.03E-26	0.0217741	23660	19	eqtl-a-ENSG00000158715	SLC45A3	TRUE	reported	textfile	2	TRUE
rs10048729	A	G	A	G	0.155245	-0.0593	0.0952102	0.0908292	FALSE	FALSE	FALSE	ebi-a-GCST90018839	2	69320563	0.0375	231771	0.1131	Endometriosis	Endometriosis	Endometriosis || ||	TRUE	igd	NA	NA	NA	NA	NA	NA	NA	69320563	1.70E-14	0.020236	31355	2	eqtl-a-ENSG00000198380	GFPT1	TRUE	reported	textfile	2	TRUE
rs142495061	C	T	C	T	-0.418392	0.066	0.0212302	0.0204135	FALSE	FALSE	FALSE	ebi-a-GCST90018839	2	69783133	0.0773	231771	0.3933	Endometriosis	Endometriosis	Endometriosis || ||	TRUE	igd	NA	NA	NA	NA	NA	NA	NA	69783133	2.68E-24	0.0411378	22760	2	eqtl-a-ENSG00000198380	GFPT1	TRUE	reported	textfile	2	TRUE
rs6546544	C	T	C	T	-0.335016	0.033	0.138919	0.208408	FALSE	FALSE	FALSE	ebi-a-GCST90018839	2	69949316	0.0233	231771	0.1577	Endometriosis	Endometriosis	Endometriosis || ||	TRUE	igd	NA	NA	NA	NA	NA	NA	NA	69949316	1.08E-86	0.0169758	31470	2	eqtl-a-ENSG00000198380	GFPT1	TRUE	reported	textfile	2	TRUE
rs78297408	A	G	A	G	0.41994	-0.0598	0.0319748	0.0388571	FALSE	FALSE	FALSE	ebi-a-GCST90018839	2	69874221	0.0556	231771	0.2824	Endometriosis	Endometriosis	Endometriosis || ||	TRUE	igd	NA	NA	NA	NA	NA	NA	NA	69874221	9.41E-36	0.0336445	30256	2	eqtl-a-ENSG00000198380	GFPT1	TRUE	reported	textfile	2	TRUE
rs80224464	C	A	C	A	-0.258327	-0.0844	0.0197688	0.01951	FALSE	FALSE	FALSE	ebi-a-GCST90018839	2	69644043	0.0798	231771	0.2899	Endometriosis	Endometriosis	Endometriosis || ||	TRUE	igd	NA	NA	NA	NA	NA	NA	NA	69644043	1.45E-09	0.0427	23412	2	eqtl-a-ENSG00000198380	GFPT1	TRUE	reported	textfile	2	TRUE
rs10052016	G	A	G	A	0.136201	-4.00E-04	0.250255	0.217036	FALSE	FALSE	FALSE	ebi-a-GCST90018839	5	1428111	0.0231	231771	0.9862	Endometriosis	Endometriosis	Endometriosis || ||	TRUE	igd	NA	NA	NA	NA	NA	NA	NA	1428111	2.59E-23	0.0136924	31184	5	eqtl-a-ENSG00000153395	LPCAT1	TRUE	reported	textfile	2	TRUE
rs149110519	T	C	T	C	0.191897	0.1527	0.0526158	0.0339425	FALSE	FALSE	FALSE	ebi-a-GCST90018839	6	144385777	0.0597	231771	0.0105	Endometriosis	Endometriosis	Endometriosis || ||	TRUE	igd	NA	NA	NA	NA	NA	NA	NA	144385777	5.52E-13	0.0266088	25735	6	eqtl-a-ENSG00000153395	LPCAT1	TRUE	reported	textfile	2	TRUE
rs10052080	G	A	G	A	-0.199113	-0.0042	0.136157	0.218305	FALSE	FALSE	FALSE	ebi-a-GCST90018839	5	150228833	0.024	231771	0.8597	Endometriosis	Endometriosis	Endometriosis || ||	TRUE	igd	NA	NA	NA	NA	NA	NA	NA	150228833	9.60E-31	0.0172732	31684	5	eqtl-a-ENSG00000145908	ZNF300	TRUE	reported	textfile	2	TRUE
rs1578862	C	T	C	T	0.0917039	-0.0145	0.362556	0.284406	FALSE	FALSE	FALSE	ebi-a-GCST90018839	1	247427617	0.0216	231771	0.501	Endometriosis	Endometriosis	Endometriosis || ||	TRUE	igd	NA	NA	NA	NA	NA	NA	NA	247427617	1.16E-13	0.0123563	31684	1	eqtl-a-ENSG00000145908	ZNF300	TRUE	reported	textfile	2	TRUE
rs2377585	G	T	G	T	-0.0905515	0.0108	0.236697	0.265136	FALSE	FALSE	FALSE	ebi-a-GCST90018839	12	8932201	0.0243	231771	0.657099	Endometriosis	Endometriosis	Endometriosis || ||	TRUE	igd	NA	NA	NA	NA	NA	NA	NA	8932201	9.38E-11	0.0139816	31569	12	eqtl-a-ENSG00000145908	ZNF300	TRUE	reported	textfile	2	TRUE
rs1005254	T	C	T	C	0.123601	-0.0121	0.724506	0.683599	FALSE	FALSE	FALSE	ebi-a-GCST90018839	19	57081942	0.02	231771	0.5434	Endometriosis	Endometriosis	Endometriosis || ||	TRUE	igd	NA	NA	NA	NA	NA	NA	NA	57081942	1.32E-20	0.0132813	23506	19	eqtl-a-ENSG00000256060	TRAPPC2B	TRUE	reported	textfile	2	TRUE
rs12977863	C	T	C	T	-0.158198	0.0371	0.257398	0.259509	FALSE	FALSE	FALSE	ebi-a-GCST90018839	19	58702050	0.0246	231771	0.1312	Endometriosis	Endometriosis	Endometriosis || ||	TRUE	igd	NA	NA	NA	NA	NA	NA	NA	58702050	1.67E-31	0.013548	23513	19	eqtl-a-ENSG00000256060	TRAPPC2B	TRUE	reported	textfile	2	TRUE
rs13062095	C	T	C	T	0.391247	0.0135	0.350092	0.302913	FALSE	FALSE	FALSE	ebi-a-GCST90018839	3	101267385	0.0202	231771	0.5039	Endometriosis	Endometriosis	Endometriosis || ||	TRUE	igd	NA	NA	NA	NA	NA	NA	NA	101267385	1.00E-200	0.0120351	23513	3	eqtl-a-ENSG00000256060	TRAPPC2B	TRUE	reported	textfile	2	TRUE
rs74851517	A	G	A	G	-0.114097	0.0207	0.0949772	0.0840029	FALSE	FALSE	FALSE	ebi-a-GCST90018839	19	57766301	0.0338	231771	0.5412	Endometriosis	Endometriosis	Endometriosis || ||	TRUE	igd	NA	NA	NA	NA	NA	NA	NA	57766301	1.84E-08	0.0202777	23299	19	eqtl-a-ENSG00000256060	TRAPPC2B	TRUE	reported	textfile	2	TRUE
rs862704	T	C	T	C	-0.526502	-0.0047	0.168734	0.17988	FALSE	FALSE	FALSE	ebi-a-GCST90018839	19	57865149	0.0237	231771	0.8415	Endometriosis	Endometriosis	Endometriosis || ||	TRUE	igd	NA	NA	NA	NA	NA	NA	NA	57865149	1.00E-200	0.0152614	23623	19	eqtl-a-ENSG00000256060	TRAPPC2B	TRUE	reported	textfile	2	TRUE
rs10053714	C	T	C	T	-0.221598	0.02	0.0563323	0.131139	FALSE	FALSE	FALSE	ebi-a-GCST90018839	5	180021099	0.0305	231771	0.5134	Endometriosis	Endometriosis	Endometriosis || ||	TRUE	igd	NA	NA	NA	NA	NA	NA	NA	180021099	7.50E-18	0.0257466	27752	5	eqtl-a-ENSG00000161055	SCGB3A1	TRUE	reported	textfile	2	TRUE
rs11744920	C	T	C	T	0.408408	-0.0114	0.291219	0.251718	FALSE	FALSE	FALSE	ebi-a-GCST90018839	5	179879382	0.0217	231771	0.5974	Endometriosis	Endometriosis	Endometriosis || ||	TRUE	igd	NA	NA	NA	NA	NA	NA	NA	179879382	1.00E-200	0.0126412	27637	5	eqtl-a-ENSG00000161055	SCGB3A1	TRUE	reported	textfile	2	TRUE
rs11960332	A	G	A	G	-0.188419	0.0268	0.147715	0.226726	FALSE	FALSE	FALSE	ebi-a-GCST90018839	5	180071276	0.0236	231771	0.256	Endometriosis	Endometriosis	Endometriosis || ||	TRUE	igd	NA	NA	NA	NA	NA	NA	NA	180071276	1.58E-29	0.016699	26572	5	eqtl-a-ENSG00000161055	SCGB3A1	TRUE	reported	textfile	2	TRUE
rs141094656	C	T	C	T	0.272977	-0.0834	0.0195137	0.0176555	FALSE	FALSE	FALSE	ebi-a-GCST90018839	1	92753336	0.0855	231771	0.3297	Endometriosis	Endometriosis	Endometriosis || ||	TRUE	igd	NA	NA	NA	NA	NA	NA	NA	92753336	2.11E-10	0.0429669	21131	1	eqtl-a-ENSG00000161055	SCGB3A1	TRUE	reported	textfile	2	TRUE
rs6863987	T	C	T	C	0.302004	-0.0072	0.672248	0.60713	FALSE	FALSE	FALSE	ebi-a-GCST90018839	5	179893257	0.0191	231771	0.7069	Endometriosis	Endometriosis	Endometriosis || ||	TRUE	igd	NA	NA	NA	NA	NA	NA	NA	179893257	1.48E-130	0.0124222	30856	5	eqtl-a-ENSG00000161055	SCGB3A1	TRUE	reported	textfile	2	TRUE
rs7708253	A	G	A	G	-0.1013	-0.0705	0.116067	0.12233	FALSE	FALSE	FALSE	ebi-a-GCST90018839	5	180195525	0.0287	231771	0.0140201	Endometriosis	Endometriosis	Endometriosis || ||	TRUE	igd	NA	NA	NA	NA	NA	NA	NA	180195525	4.83E-08	0.0185619	30730	5	eqtl-a-ENSG00000161055	SCGB3A1	TRUE	reported	textfile	2	TRUE
rs1005511	T	C	T	C	0.377436	-0.0354	0.342196	0.426269	FALSE	FALSE	FALSE	ebi-a-GCST90018839	11	57366656	0.0204	231771	0.0826609	Endometriosis	Endometriosis	Endometriosis || ||	TRUE	igd	NA	NA	NA	NA	NA	NA	NA	57366656	1.00E-200	0.0121357	31684	11	eqtl-a-ENSG00000156603	MED19	TRUE	reported	textfile	2	TRUE
rs117152425	A	G	A	G	-0.203131	0.0354	0.042466	0.0578645	FALSE	FALSE	FALSE	ebi-a-GCST90018839	11	56995534	0.0475	231771	0.4558	Endometriosis	Endometriosis	Endometriosis || ||	TRUE	igd	NA	NA	NA	NA	NA	NA	NA	56995534	5.43E-12	0.0294657	29836	11	eqtl-a-ENSG00000156603	MED19	TRUE	reported	textfile	2	TRUE
rs118148581	T	C	T	C	0.481197	-0.058	0.0240202	0.0160629	FALSE	FALSE	FALSE	ebi-a-GCST90018839	11	58173568	0.0894	231771	0.5166	Endometriosis	Endometriosis	Endometriosis || ||	TRUE	igd	NA	NA	NA	NA	NA	NA	NA	58173568	1.46E-35	0.0386603	18522	11	eqtl-a-ENSG00000156603	MED19	TRUE	reported	textfile	2	TRUE
rs142125029	A	C	A	C	-0.462755	0.0314	0.0360827	0.02849	FALSE	FALSE	FALSE	ebi-a-GCST90018839	11	58220075	0.0663	231771	0.6356	Endometriosis	Endometriosis	Endometriosis || ||	TRUE	igd	NA	NA	NA	NA	NA	NA	NA	58220075	2.44E-48	0.031675	26886	11	eqtl-a-ENSG00000156603	MED19	TRUE	reported	textfile	2	TRUE
rs56088923	G	T	G	T	0.639546	0.0818	0.0515327	0.0553637	FALSE	FALSE	FALSE	ebi-a-GCST90018839	11	57472185	0.0474	231771	0.0846603	Endometriosis	Endometriosis	Endometriosis || ||	TRUE	igd	NA	NA	NA	NA	NA	NA	NA	57472185	7.33E-130	0.0263774	29836	11	eqtl-a-ENSG00000156603	MED19	TRUE	reported	textfile	2	TRUE
rs56274648	A	G	A	G	0.290253	0.0261	0.0186216	0.0261158	FALSE	FALSE	FALSE	ebi-a-GCST90018839	11	57033002	0.07	231771	0.7094	Endometriosis	Endometriosis	Endometriosis || ||	TRUE	igd	NA	NA	NA	NA	NA	NA	NA	57033002	4.03E-11	0.0439591	13882	11	eqtl-a-ENSG00000156603	MED19	TRUE	reported	textfile	2	TRUE
rs61905279	C	T	C	T	-0.348727	0.0961	0.036509	0.0326641	FALSE	FALSE	FALSE	ebi-a-GCST90018839	11	57744491	0.062	231771	0.1214	Endometriosis	Endometriosis	Endometriosis || ||	TRUE	igd	NA	NA	NA	NA	NA	NA	NA	57744491	2.55E-28	0.0315977	29836	11	eqtl-a-ENSG00000156603	MED19	TRUE	reported	textfile	2	TRUE
rs75481003	G	A	G	A	-0.314379	-0.194	0.0150035	0.00845782	FALSE	FALSE	FALSE	ebi-a-GCST90018839	11	57650140	0.1194	231771	0.1041	Endometriosis	Endometriosis	Endometriosis || ||	TRUE	igd	NA	NA	NA	NA	NA	NA	NA	57650140	1.27E-10	0.0488873	4299	11	eqtl-a-ENSG00000156603	MED19	TRUE	reported	textfile	2	TRUE
rs1005573	T	C	T	C	-0.266179	-0.0121	0.686569	0.607926	FALSE	FALSE	FALSE	ebi-a-GCST90018839	21	34398716	0.0194	231771	0.5345	Endometriosis	Endometriosis	Endometriosis || ||	TRUE	igd	NA	NA	NA	NA	NA	NA	NA	34398716	1.50E-98	0.012633	31457	21	eqtl-a-ENSG00000184221	OLIG1	TRUE	reported	textfile	2	TRUE
rs1013059	T	C	T	C	0.212739	0.0078	0.565204	0.570876	FALSE	FALSE	FALSE	ebi-a-GCST90018839	21	34510880	0.0185	231771	0.673701	Endometriosis	Endometriosis	Endometriosis || ||	TRUE	igd	NA	NA	NA	NA	NA	NA	NA	34510880	8.26E-72	0.0118717	31470	21	eqtl-a-ENSG00000184221	OLIG1	TRUE	reported	textfile	2	TRUE
rs111313469	A	G	A	G	-0.127427	-0.0263	0.16941	0.170245	FALSE	FALSE	FALSE	ebi-a-GCST90018839	21	34517065	0.0261	231771	0.3137	Endometriosis	Endometriosis	Endometriosis || ||	TRUE	igd	NA	NA	NA	NA	NA	NA	NA	34517065	8.29E-16	0.0158302	31468	21	eqtl-a-ENSG00000184221	OLIG1	TRUE	reported	textfile	2	TRUE
rs141094656	C	T	C	T	0.295565	-0.0834	0.0195137	0.0176555	FALSE	FALSE	FALSE	ebi-a-GCST90018839	1	92753336	0.0855	231771	0.3297	Endometriosis	Endometriosis	Endometriosis || ||	TRUE	igd	NA	NA	NA	NA	NA	NA	NA	92753336	5.96E-12	0.0429563	21629	1	eqtl-a-ENSG00000184221	OLIG1	TRUE	reported	textfile	2	TRUE
rs2293889	G	T	G	T	-0.0993063	-0.0458	0.600603	0.629898	FALSE	FALSE	FALSE	ebi-a-GCST90018839	8	116599199	0.0192	231771	0.0170298	Endometriosis	Endometriosis	Endometriosis || ||	TRUE	igd	NA	NA	NA	NA	NA	NA	NA	116599199	2.59E-16	0.0121232	30578	8	eqtl-a-ENSG00000184221	OLIG1	TRUE	reported	textfile	2	TRUE
rs2833994	G	A	G	A	-0.165642	0.0029	0.563158	0.545813	FALSE	FALSE	FALSE	ebi-a-GCST90018839	21	34266735	0.0185	231771	0.8747	Endometriosis	Endometriosis	Endometriosis || ||	TRUE	igd	NA	NA	NA	NA	NA	NA	NA	34266735	6.51E-44	0.0119183	31465	21	eqtl-a-ENSG00000184221	OLIG1	TRUE	reported	textfile	2	TRUE
rs56330463	C	T	C	T	0.0737155	-0.001	0.582097	0.641601	FALSE	FALSE	FALSE	ebi-a-GCST90018839	5	148200011	0.02	231771	0.9589	Endometriosis	Endometriosis	Endometriosis || ||	TRUE	igd	NA	NA	NA	NA	NA	NA	NA	148200011	9.55E-10	0.0120513	31470	5	eqtl-a-ENSG00000184221	OLIG1	TRUE	reported	textfile	2	TRUE
rs62216115	A	G	A	G	0.459128	-0.0574	0.184596	0.167763	FALSE	FALSE	FALSE	ebi-a-GCST90018839	21	34402457	0.025	231771	0.02146	Endometriosis	Endometriosis	Endometriosis || ||	TRUE	igd	NA	NA	NA	NA	NA	NA	NA	34402457	1.00E-200	0.014846	29978	21	eqtl-a-ENSG00000184221	OLIG1	TRUE	reported	textfile	2	TRUE
rs10055872	C	A	C	A	0.0688525	0.0102	0.507723	0.514081	FALSE	FALSE	FALSE	ebi-a-GCST90018839	5	6310014	0.0183	231771	0.5767	Endometriosis	Endometriosis	Endometriosis || ||	TRUE	igd	NA	NA	NA	NA	NA	NA	NA	6310014	7.02E-09	0.0118908	24865	5	eqtl-a-ENSG00000250490	LINC02145	TRUE	reported	textfile	2	TRUE
rs16877282	A	G	A	G	-0.313785	0.0069	0.0853311	0.103139	FALSE	FALSE	FALSE	ebi-a-GCST90018839	5	6415844	0.0299	231771	0.8182	Endometriosis	Endometriosis	Endometriosis || ||	TRUE	igd	NA	NA	NA	NA	NA	NA	NA	6415844	7.65E-50	0.0211395	24536	5	eqtl-a-ENSG00000250490	LINC02145	TRUE	reported	textfile	2	TRUE
rs4701724	C	T	C	T	-0.399744	0.0093	0.491619	0.561656	FALSE	FALSE	FALSE	ebi-a-GCST90018839	5	6365689	0.0192	231771	0.6292	Endometriosis	Endometriosis	Endometriosis || ||	TRUE	igd	NA	NA	NA	NA	NA	NA	NA	6365689	1.00E-200	0.0114198	24865	5	eqtl-a-ENSG00000250490	LINC02145	TRUE	reported	textfile	2	TRUE
rs10056001	G	T	G	T	-0.406272	0.0242	0.322139	0.313819	FALSE	FALSE	FALSE	ebi-a-GCST90018839	5	36685798	0.0199	231771	0.2237	Endometriosis	Endometriosis	Endometriosis || ||	TRUE	igd	NA	NA	NA	NA	NA	NA	NA	36685798	1.00E-200	0.0122689	5495	5	eqtl-a-ENSG00000250155	SLC1A3-AS1	TRUE	reported	textfile	2	TRUE
rs115579245	A	C	A	C	-0.220935	-0.0105	0.0418132	0.0287031	FALSE	FALSE	FALSE	ebi-a-GCST90018839	5	36732366	0.0559	231771	0.8507	Endometriosis	Endometriosis	Endometriosis || ||	TRUE	igd	NA	NA	NA	NA	NA	NA	NA	36732366	9.69E-14	0.0296764	5501	5	eqtl-a-ENSG00000250155	SLC1A3-AS1	TRUE	reported	textfile	2	TRUE
rs4869501	C	T	C	T	-0.262297	0.0166	0.209052	0.1762	FALSE	FALSE	FALSE	ebi-a-GCST90018839	5	37397175	0.0249	231771	0.5055	Endometriosis	Endometriosis	Endometriosis || ||	TRUE	igd	NA	NA	NA	NA	NA	NA	NA	37397175	1.92E-73	0.0144693	5498	5	eqtl-a-ENSG00000250155	SLC1A3-AS1	TRUE	reported	textfile	2	TRUE
rs75783542	T	C	T	C	-0.216669	-9.00E-04	0.0839802	0.0780293	FALSE	FALSE	FALSE	ebi-a-GCST90018839	5	36660560	0.0349	231771	0.9786	Endometriosis	Endometriosis	Endometriosis || ||	TRUE	igd	NA	NA	NA	NA	NA	NA	NA	36660560	3.91E-24	0.0213811	5502	5	eqtl-a-ENSG00000250155	SLC1A3-AS1	TRUE	reported	textfile	2	TRUE
rs10056271	A	C	A	C	0.624761	0.0382	0.0856798	0.100467	FALSE	FALSE	FALSE	ebi-a-GCST90018839	5	101553800	0.0303	231771	0.2069	Endometriosis	Endometriosis	Endometriosis || ||	TRUE	igd	NA	NA	NA	NA	NA	NA	NA	101553800	1.00E-200	0.0206041	31355	5	eqtl-a-ENSG00000145730	PAM	TRUE	reported	textfile	2	TRUE
rs116018409	T	C	T	C	-0.570037	-0.0686	0.0274243	0.0280456	FALSE	FALSE	FALSE	ebi-a-GCST90018839	5	101980833	0.0666	231771	0.303	Endometriosis	Endometriosis	Endometriosis || ||	TRUE	igd	NA	NA	NA	NA	NA	NA	NA	101980833	4.31E-56	0.0361258	26867	5	eqtl-a-ENSG00000145730	PAM	TRUE	reported	textfile	2	TRUE
rs118085962	A	C	A	C	-0.479088	0.0984	0.0318447	0.037001	FALSE	FALSE	FALSE	ebi-a-GCST90018839	5	102111678	0.049	231771	0.0448497	Endometriosis	Endometriosis	Endometriosis || ||	TRUE	igd	NA	NA	NA	NA	NA	NA	NA	102111678	5.56E-46	0.0336557	28193	5	eqtl-a-ENSG00000145730	PAM	TRUE	reported	textfile	2	TRUE
rs2033562	C	G	C	G	0.0676369	0.0187	0.623179	0.599385	FALSE	TRUE	FALSE	ebi-a-GCST90018839	8	103547739	0.0187	231771	0.3187	Endometriosis	Endometriosis	Endometriosis || ||	TRUE	igd	NA	NA	NA	NA	NA	NA	NA	103547739	3.53E-08	0.0122688	31355	8	eqtl-a-ENSG00000145730	PAM	TRUE	reported	textfile	2	TRUE
rs387569	C	T	C	T	-0.352715	0.0083	0.554642	0.583994	FALSE	FALSE	FALSE	ebi-a-GCST90018839	5	102695626	0.019	231771	0.6614	Endometriosis	Endometriosis	Endometriosis || ||	TRUE	igd	NA	NA	NA	NA	NA	NA	NA	102695626	1.00E-200	0.0116014	31141	5	eqtl-a-ENSG00000145730	PAM	TRUE	reported	textfile	2	TRUE
rs4455005	A	G	A	G	-0.0699627	0.0344	0.618309	0.538243	FALSE	FALSE	FALSE	ebi-a-GCST90018839	17	1958536	0.0197	231771	0.0803304	Endometriosis	Endometriosis	Endometriosis || ||	TRUE	igd	NA	NA	NA	NA	NA	NA	NA	1958536	1.08E-08	0.0122372	30941	17	eqtl-a-ENSG00000145730	PAM	TRUE	reported	textfile	2	TRUE
rs72777964	A	G	A	G	-0.425166	-0.0091	0.310516	0.270651	FALSE	FALSE	FALSE	ebi-a-GCST90018839	5	101613526	0.0211	231771	0.6654	Endometriosis	Endometriosis	Endometriosis || ||	TRUE	igd	NA	NA	NA	NA	NA	NA	NA	101613526	1.00E-200	0.0123551	31354	5	eqtl-a-ENSG00000145730	PAM	TRUE	reported	textfile	2	TRUE
rs77526211	A	G	A	G	-0.164101	-0.0458	0.0432109	0.0364964	FALSE	FALSE	FALSE	ebi-a-GCST90018839	13	40974023	0.0589	231771	0.4366	Endometriosis	Endometriosis	Endometriosis || ||	TRUE	igd	NA	NA	NA	NA	NA	NA	NA	40974023	1.99E-08	0.0292385	29063	13	eqtl-a-ENSG00000145730	PAM	TRUE	reported	textfile	2	TRUE
rs10057917	C	T	C	T	0.204874	0.0769	0.0308391	0.0254061	FALSE	FALSE	FALSE	ebi-a-GCST90018839	5	150445646	0.0588	231771	0.191	Endometriosis	Endometriosis	Endometriosis || ||	TRUE	igd	NA	NA	NA	NA	NA	NA	NA	150445646	2.55E-09	0.0343835	30948	5	eqtl-a-ENSG00000123643	SLC36A1	TRUE	reported	textfile	2	TRUE
rs147113546	G	A	G	A	0.188403	-0.0429	0.0608379	0.0840687	FALSE	FALSE	FALSE	ebi-a-GCST90018839	5	150583374	0.0434	231771	0.3233	Endometriosis	Endometriosis	Endometriosis || ||	TRUE	igd	NA	NA	NA	NA	NA	NA	NA	150583374	3.40E-14	0.0248487	26032	5	eqtl-a-ENSG00000123643	SLC36A1	TRUE	reported	textfile	2	TRUE
rs149007767	T	C	T	C	0.102858	0.026	0.149708	0.16095	FALSE	FALSE	FALSE	ebi-a-GCST90018839	7	50370254	0.0262	231771	0.321	Endometriosis	Endometriosis	Endometriosis || ||	TRUE	igd	NA	NA	NA	NA	NA	NA	NA	50370254	6.65E-10	0.0166591	29863	7	eqtl-a-ENSG00000123643	SLC36A1	TRUE	reported	textfile	2	TRUE
rs153469	A	T	A	T	0.0866414	0.0196	0.257693	0.298222	FALSE	TRUE	FALSE	ebi-a-GCST90018839	5	150599290	0.0205	231771	0.338	Endometriosis	Endometriosis	Endometriosis || ||	TRUE	igd	NA	NA	NA	NA	NA	NA	NA	150599290	1.82E-10	0.0135887	28585	5	eqtl-a-ENSG00000123643	SLC36A1	TRUE	reported	textfile	2	TRUE
rs17729018	T	C	T	C	0.62636	0.0024	0.096818	0.126036	FALSE	FALSE	FALSE	ebi-a-GCST90018839	5	150658613	0.0274	231771	0.9316	Endometriosis	Endometriosis	Endometriosis || ||	TRUE	igd	NA	NA	NA	NA	NA	NA	NA	150658613	1.00E-200	0.0194242	31354	5	eqtl-a-ENSG00000123643	SLC36A1	TRUE	reported	textfile	2	TRUE
rs1864934	C	G	C	G	0.543642	-0.0125	0.728793	0.778219	FALSE	TRUE	FALSE	ebi-a-GCST90018839	5	150888821	0.0226	231771	0.579599	Endometriosis	Endometriosis	Endometriosis || ||	TRUE	igd	NA	NA	NA	NA	NA	NA	NA	150888821	1.00E-200	0.012581	30701	5	eqtl-a-ENSG00000123643	SLC36A1	TRUE	reported	textfile	2	TRUE
rs35979828	T	C	T	C	-0.226574	0.0067	0.0571059	0.0600999	FALSE	FALSE	FALSE	ebi-a-GCST90018839	12	54685880	0.0453	231771	0.8821	Endometriosis	Endometriosis	Endometriosis || ||	TRUE	igd	NA	NA	NA	NA	NA	NA	NA	54685880	8.13E-19	0.0255781	29622	12	eqtl-a-ENSG00000123643	SLC36A1	TRUE	reported	textfile	2	TRUE
rs57973391	C	T	C	T	0.199494	0.0589	0.0772119	0.154032	FALSE	FALSE	FALSE	ebi-a-GCST90018839	5	150917796	0.0283	231771	0.0375198	Endometriosis	Endometriosis	Endometriosis || ||	TRUE	igd	NA	NA	NA	NA	NA	NA	NA	150917796	2.90E-19	0.0222339	20390	5	eqtl-a-ENSG00000123643	SLC36A1	TRUE	reported	textfile	2	TRUE
rs10058074	A	G	A	G	-0.0889319	0.0481	0.423926	0.330209	FALSE	FALSE	FALSE	ebi-a-GCST90018839	5	131686146	0.0218	231771	0.0270801	Endometriosis	Endometriosis	Endometriosis || ||	TRUE	igd	NA	NA	NA	NA	NA	NA	NA	131686146	1.38E-13	0.0120204	31355	5	eqtl-a-ENSG00000130164	LDLR	TRUE	reported	textfile	2	TRUE
rs102275	C	T	C	T	0.171419	0.0486	0.340095	0.370152	FALSE	FALSE	FALSE	ebi-a-GCST90018839	11	61557803	0.019	231771	0.0104501	Endometriosis	Endometriosis	Endometriosis || ||	TRUE	igd	NA	NA	NA	NA	NA	NA	NA	61557803	6.25E-43	0.0124802	31086	11	eqtl-a-ENSG00000130164	LDLR	TRUE	reported	textfile	2	TRUE
rs17784882	A	C	A	C	-0.105896	-0.0085	0.384044	0.36872	FALSE	FALSE	FALSE	ebi-a-GCST90018839	3	47544003	0.0192	231771	0.6582	Endometriosis	Endometriosis	Endometriosis || ||	TRUE	igd	NA	NA	NA	NA	NA	NA	NA	47544003	4.07E-18	0.0122046	31470	3	eqtl-a-ENSG00000130164	LDLR	TRUE	reported	textfile	2	TRUE
rs2249742	T	C	T	C	0.0650857	-0.023	0.470933	0.472969	FALSE	FALSE	FALSE	ebi-a-GCST90018839	6	31240721	0.0187	231771	0.2194	Endometriosis	Endometriosis	Endometriosis || ||	TRUE	igd	NA	NA	NA	NA	NA	NA	NA	31240721	4.65E-08	0.0119111	30388	6	eqtl-a-ENSG00000130164	LDLR	TRUE	reported	textfile	2	TRUE
rs3732378	A	G	A	G	-0.144178	-0.0147	0.165434	0.137686	FALSE	FALSE	FALSE	ebi-a-GCST90018839	3	39307162	0.027	231771	0.5855	Endometriosis	Endometriosis	Endometriosis || ||	TRUE	igd	NA	NA	NA	NA	NA	NA	NA	39307162	1.76E-19	0.0159717	31086	3	eqtl-a-ENSG00000130164	LDLR	TRUE	reported	textfile	2	TRUE
rs7412	T	C	T	C	-0.164616	0.0243	0.0747994	0.0661061	FALSE	FALSE	FALSE	ebi-a-GCST90018839	19	45412079	0.0369	231771	0.5109	Endometriosis	Endometriosis	Endometriosis || ||	TRUE	igd	NA	NA	NA	NA	NA	NA	NA	45412079	3.10E-13	0.022582	27790	19	eqtl-a-ENSG00000130164	LDLR	TRUE	reported	textfile	2	TRUE
rs8110515	G	T	G	T	0.136353	-0.0032	0.12534	0.0999445	FALSE	FALSE	FALSE	ebi-a-GCST90018839	19	11248426	0.0314	231771	0.9198	Endometriosis	Endometriosis	Endometriosis || ||	TRUE	igd	NA	NA	NA	NA	NA	NA	NA	11248426	2.94E-14	0.0179388	31349	19	eqtl-a-ENSG00000130164	LDLR	TRUE	reported	textfile	2	TRUE
rs964184	C	G	C	G	-0.0934685	0.006	0.852011	0.827054	FALSE	TRUE	FALSE	ebi-a-GCST90018839	11	116648917	0.0246	231771	0.8075	Endometriosis	Endometriosis	Endometriosis || ||	TRUE	igd	NA	NA	NA	NA	NA	NA	NA	116648917	2.37E-08	0.0167428	31086	11	eqtl-a-ENSG00000130164	LDLR	TRUE	reported	textfile	2	TRUE
rs10058380	G	A	G	A	0.417698	-0.0467	0.0675628	0.0712847	FALSE	FALSE	FALSE	ebi-a-GCST90018839	5	148689959	0.036	231771	0.1941	Endometriosis	Endometriosis	Endometriosis || ||	TRUE	igd	NA	NA	NA	NA	NA	NA	NA	148689959	5.74E-71	0.0234506	30518	5	eqtl-a-ENSG00000145882	PCYOX1L	TRUE	reported	textfile	2	TRUE
rs12520790	C	T	C	T	0.0959394	-0.0138	0.171164	0.138633	FALSE	FALSE	FALSE	ebi-a-GCST90018839	5	149140863	0.0271	231771	0.6102	Endometriosis	Endometriosis	Endometriosis || ||	TRUE	igd	NA	NA	NA	NA	NA	NA	NA	149140863	1.21E-09	0.0157811	31684	5	eqtl-a-ENSG00000145882	PCYOX1L	TRUE	reported	textfile	2	TRUE
rs2400827	A	G	A	G	-0.160017	-0.0104	0.445889	0.489465	FALSE	FALSE	FALSE	ebi-a-GCST90018839	5	148655138	0.0184	231771	0.5703	Endometriosis	Endometriosis	Endometriosis || ||	TRUE	igd	NA	NA	NA	NA	NA	NA	NA	148655138	3.10E-41	0.0118978	31225	5	eqtl-a-ENSG00000145882	PCYOX1L	TRUE	reported	textfile	2	TRUE
rs71586133	A	C	A	C	-0.0848136	0.0609	0.190508	0.199363	FALSE	FALSE	FALSE	ebi-a-GCST90018839	5	149026436	0.0272	231771	0.0249902	Endometriosis	Endometriosis	Endometriosis || ||	TRUE	igd	NA	NA	NA	NA	NA	NA	NA	149026436	2.11E-08	0.0151391	30192	5	eqtl-a-ENSG00000145882	PCYOX1L	TRUE	reported	textfile	2	TRUE
rs882560	T	A	T	A	-0.531074	0.0113	0.210858	0.194312	FALSE	TRUE	FALSE	ebi-a-GCST90018839	5	148707888	0.0251	231771	0.6522	Endometriosis	Endometriosis	Endometriosis || ||	TRUE	igd	NA	NA	NA	NA	NA	NA	NA	148707888	1.00E-200	0.0138889	31562	5	eqtl-a-ENSG00000145882	PCYOX1L	TRUE	reported	textfile	2	TRUE
rs10060529	G	A	G	A	-0.0736067	0.0014	0.492966	0.550385	FALSE	FALSE	FALSE	ebi-a-GCST90018839	5	132562755	0.0187	231771	0.9394	Endometriosis	Endometriosis	Endometriosis || ||	TRUE	igd	NA	NA	NA	NA	NA	NA	NA	132562755	5.96E-10	0.0118885	31233	5	eqtl-a-ENSG00000197375	SLC22A5	TRUE	reported	textfile	2	TRUE
rs115976537	A	G	A	G	0.464283	0.0558	0.0213565	0.0298625	FALSE	FALSE	FALSE	ebi-a-GCST90018839	5	131931798	0.0664	231771	0.4001	Endometriosis	Endometriosis	Endometriosis || ||	TRUE	igd	NA	NA	NA	NA	NA	NA	NA	131931798	9.47E-30	0.0409829	23992	5	eqtl-a-ENSG00000197375	SLC22A5	TRUE	reported	textfile	2	TRUE
rs13355318	T	C	T	C	-0.238511	0.0341	0.170715	0.175296	FALSE	FALSE	FALSE	ebi-a-GCST90018839	5	132447482	0.0317	231771	0.2811	Endometriosis	Endometriosis	Endometriosis || ||	TRUE	igd	NA	NA	NA	NA	NA	NA	NA	132447482	3.47E-52	0.0156903	30149	5	eqtl-a-ENSG00000197375	SLC22A5	TRUE	reported	textfile	2	TRUE
rs2243211	A	C	A	C	0.234464	0.0846	0.0743968	0.0601776	FALSE	FALSE	FALSE	ebi-a-GCST90018839	5	132001422	0.0389	231771	0.02979	Endometriosis	Endometriosis	Endometriosis || ||	TRUE	igd	NA	NA	NA	NA	NA	NA	NA	132001422	3.16E-25	0.0225946	31353	5	eqtl-a-ENSG00000197375	SLC22A5	TRUE	reported	textfile	2	TRUE
rs27873	C	T	C	T	0.462442	-0.0015	0.228134	0.296775	FALSE	FALSE	FALSE	ebi-a-GCST90018839	5	130731151	0.0209	231771	0.9431	Endometriosis	Endometriosis	Endometriosis || ||	TRUE	igd	NA	NA	NA	NA	NA	NA	NA	130731151	1.00E-200	0.0136388	31566	5	eqtl-a-ENSG00000197375	SLC22A5	TRUE	reported	textfile	2	TRUE
rs39897	T	C	T	C	-0.432158	0.0175	0.518734	0.509085	FALSE	FALSE	FALSE	ebi-a-GCST90018839	5	131436896	0.0189	231771	0.3534	Endometriosis	Endometriosis	Endometriosis || ||	TRUE	igd	NA	NA	NA	NA	NA	NA	NA	131436896	1.00E-200	0.0113429	31684	5	eqtl-a-ENSG00000197375	SLC22A5	TRUE	reported	textfile	2	TRUE
rs10062286	C	G	C	G	0.0907519	-0.0079	0.196939	0.196831	FALSE	TRUE	FALSE	ebi-a-GCST90018839	5	141574477	0.023	231771	0.732	Endometriosis	Endometriosis	Endometriosis || ||	TRUE	igd	NA	NA	NA	NA	NA	NA	NA	141574477	1.27E-09	0.0149465	31568	5	eqtl-a-ENSG00000113552	GNPDA1	TRUE	reported	textfile	2	TRUE
rs12189346	G	A	G	A	0.308526	0.0158	0.179794	0.2294	FALSE	FALSE	FALSE	ebi-a-GCST90018839	5	141395140	0.0226	231771	0.4857	Endometriosis	Endometriosis	Endometriosis || ||	TRUE	igd	NA	NA	NA	NA	NA	NA	NA	141395140	1.15E-90	0.0152796	28588	5	eqtl-a-ENSG00000113552	GNPDA1	TRUE	reported	textfile	2	TRUE
rs3135388	G	A	G	A	0.0977759	-0.0387	0.871811	0.893064	FALSE	FALSE	FALSE	ebi-a-GCST90018839	6	32413051	0.0313	231771	0.2173	Endometriosis	Endometriosis	Endometriosis || ||	TRUE	igd	NA	NA	NA	NA	NA	NA	NA	32413051	3.84E-08	0.0177846	26945	6	eqtl-a-ENSG00000113552	GNPDA1	TRUE	reported	textfile	2	TRUE
rs364287	C	G	C	G	0.177074	-0.0297	0.775579	0.743594	FALSE	TRUE	FALSE	ebi-a-GCST90018839	5	141367807	0.0248	231771	0.2307	Endometriosis	Endometriosis	Endometriosis || ||	TRUE	igd	NA	NA	NA	NA	NA	NA	NA	141367807	9.50E-36	0.0141879	27310	5	eqtl-a-ENSG00000113552	GNPDA1	TRUE	reported	textfile	2	TRUE
rs10062839	T	C	T	C	0.360879	0.0286	0.782874	0.821965	FALSE	FALSE	FALSE	ebi-a-GCST90018839	5	60103452	0.0242	231771	0.237	Endometriosis	Endometriosis	Endometriosis || ||	TRUE	igd	NA	NA	NA	NA	NA	NA	NA	60103452	3.18E-144	0.0141127	26609	5	eqtl-a-ENSG00000164181	ELOVL7	TRUE	reported	textfile	2	TRUE
rs11602954	A	G	A	G	0.12616	0.023	0.211758	0.239512	FALSE	FALSE	FALSE	ebi-a-GCST90018839	11	202856	0.0252	231771	0.3617	Endometriosis	Endometriosis	Endometriosis || ||	TRUE	igd	NA	NA	NA	NA	NA	NA	NA	202856	3.85E-18	0.0145291	26110	11	eqtl-a-ENSG00000164181	ELOVL7	TRUE	reported	textfile	2	TRUE
rs1354034	C	T	C	T	0.25132	0.008	0.618137	0.600544	FALSE	FALSE	FALSE	ebi-a-GCST90018839	3	56849749	0.0187	231771	0.6691	Endometriosis	Endometriosis	Endometriosis || ||	TRUE	igd	NA	NA	NA	NA	NA	NA	NA	56849749	2.39E-96	0.0120663	26609	3	eqtl-a-ENSG00000164181	ELOVL7	TRUE	reported	textfile	2	TRUE
rs7896518	G	A	G	A	0.0734836	-0.0339	0.422848	0.440354	FALSE	FALSE	FALSE	ebi-a-GCST90018839	10	65104500	0.0198	231771	0.0870903	Endometriosis	Endometriosis	Endometriosis || ||	TRUE	igd	NA	NA	NA	NA	NA	NA	NA	65104500	1.01E-09	0.0120319	26494	10	eqtl-a-ENSG00000164181	ELOVL7	TRUE	reported	textfile	2	TRUE
rs10062841	T	C	T	C	-0.295615	0.0119	0.363375	0.310501	FALSE	FALSE	FALSE	ebi-a-GCST90018839	5	173538655	0.0206	231771	0.564	Endometriosis	Endometriosis	Endometriosis || ||	TRUE	igd	NA	NA	NA	NA	NA	NA	NA	173538655	2.33E-131	0.0121217	31355	5	eqtl-a-ENSG00000113742	CPEB4	TRUE	reported	textfile	2	TRUE
rs62376897	G	C	G	C	0.372559	0.0141	0.411352	0.383637	FALSE	TRUE	FALSE	ebi-a-GCST90018839	5	173269500	0.0196	231771	0.4723	Endometriosis	Endometriosis	Endometriosis || ||	TRUE	igd	NA	NA	NA	NA	NA	NA	NA	173269500	1.00E-200	0.0116815	30902	5	eqtl-a-ENSG00000113742	CPEB4	TRUE	reported	textfile	2	TRUE
rs73328854	C	T	C	T	-0.182534	0.0153	0.0767206	0.0736966	FALSE	FALSE	FALSE	ebi-a-GCST90018839	5	173581733	0.0358	231771	0.6694	Endometriosis	Endometriosis	Endometriosis || ||	TRUE	igd	NA	NA	NA	NA	NA	NA	NA	173581733	2.79E-16	0.0223097	28250	5	eqtl-a-ENSG00000113742	CPEB4	TRUE	reported	textfile	2	TRUE
rs791353	A	C	A	C	-0.498526	-0.0234	0.746026	0.72252	FALSE	FALSE	FALSE	ebi-a-GCST90018839	5	173201067	0.0242	231771	0.3327	Endometriosis	Endometriosis	Endometriosis || ||	TRUE	igd	NA	NA	NA	NA	NA	NA	NA	173201067	1.00E-200	0.0130135	31562	5	eqtl-a-ENSG00000113742	CPEB4	TRUE	reported	textfile	2	TRUE
rs10063334	C	T	C	T	0.448675	-0.0016	0.189741	0.172143	FALSE	FALSE	FALSE	ebi-a-GCST90018839	5	112760874	0.0243	231771	0.9482	Endometriosis	Endometriosis	Endometriosis || ||	TRUE	igd	NA	NA	NA	NA	NA	NA	NA	112760874	1.00E-200	0.014702	31569	5	eqtl-a-ENSG00000047188	YTHDC2	TRUE	reported	textfile	2	TRUE
rs114855595	T	G	T	G	0.260668	0.1848	0.0162714	0.0151061	FALSE	FALSE	FALSE	ebi-a-GCST90018839	5	113237169	0.0903	231771	0.0407897	Endometriosis	Endometriosis	Endometriosis || ||	TRUE	igd	NA	NA	NA	NA	NA	NA	NA	113237169	2.91E-08	0.0469918	19579	5	eqtl-a-ENSG00000047188	YTHDC2	TRUE	reported	textfile	2	TRUE
rs62366969	G	A	G	A	0.0938841	0.0088	0.280784	0.25745	FALSE	FALSE	FALSE	ebi-a-GCST90018839	5	112323305	0.0274	231771	0.747799	Endometriosis	Endometriosis	Endometriosis || ||	TRUE	igd	NA	NA	NA	NA	NA	NA	NA	112323305	1.24E-12	0.0132207	27156	5	eqtl-a-ENSG00000047188	YTHDC2	TRUE	reported	textfile	2	TRUE
rs6876848	A	G	A	G	0.13541	0.0584	0.254895	0.218685	FALSE	FALSE	FALSE	ebi-a-GCST90018839	5	112681830	0.0226	231771	0.00971091	Endometriosis	Endometriosis	Endometriosis || ||	TRUE	igd	NA	NA	NA	NA	NA	NA	NA	112681830	2.53E-23	0.0136094	31684	5	eqtl-a-ENSG00000047188	YTHDC2	TRUE	reported	textfile	2	TRUE
rs10066276	C	A	C	A	-0.069638	-0.0066	0.658105	0.741781	FALSE	FALSE	FALSE	ebi-a-GCST90018839	5	150606480	0.0226	231771	0.771401	Endometriosis	Endometriosis	Endometriosis || ||	TRUE	igd	NA	NA	NA	NA	NA	NA	NA	150606480	2.76E-08	0.0125336	30368	5	eqtl-a-ENSG00000197043	ANXA6	TRUE	reported	textfile	2	TRUE
rs77102485	C	G	C	G	-0.147777	0.0401	0.129581	0.128471	FALSE	TRUE	FALSE	ebi-a-GCST90018839	5	150474712	0.0322	231771	0.213	Endometriosis	Endometriosis	Endometriosis || ||	TRUE	igd	NA	NA	NA	NA	NA	NA	NA	150474712	6.30E-17	0.0176781	30970	5	eqtl-a-ENSG00000197043	ANXA6	TRUE	reported	textfile	2	TRUE
rs9324679	G	C	G	C	0.436707	-0.0038	0.701584	0.737046	FALSE	TRUE	FALSE	ebi-a-GCST90018839	5	150517025	0.0213	231771	0.858	Endometriosis	Endometriosis	Endometriosis || ||	TRUE	igd	NA	NA	NA	NA	NA	NA	NA	150517025	1.00E-200	0.0124773	29479	5	eqtl-a-ENSG00000197043	ANXA6	TRUE	reported	textfile	2	TRUE
rs959341	C	T	C	T	0.26636	0.013	0.540582	0.508337	FALSE	FALSE	FALSE	ebi-a-GCST90018839	5	150515519	0.0188	231771	0.4889	Endometriosis	Endometriosis	Endometriosis || ||	TRUE	igd	NA	NA	NA	NA	NA	NA	NA	150515519	3.85E-114	0.0117306	30757	5	eqtl-a-ENSG00000197043	ANXA6	TRUE	reported	textfile	2	TRUE
rs10066347	T	C	T	C	0.351211	-0.1571	0.0278137	0.0249817	FALSE	FALSE	FALSE	ebi-a-GCST90018839	5	115844707	0.0738	231771	0.0332399	Endometriosis	Endometriosis	Endometriosis || ||	TRUE	igd	NA	NA	NA	NA	NA	NA	NA	115844707	2.12E-22	0.0360734	25173	5	eqtl-a-ENSG00000145781	COMMD10	TRUE	reported	textfile	2	TRUE
rs141540067	G	T	G	T	-0.406614	0.0493	0.0146211	0.0144712	FALSE	FALSE	FALSE	ebi-a-GCST90018839	5	115532874	0.0929	231771	0.596	Endometriosis	Endometriosis	Endometriosis || ||	TRUE	igd	NA	NA	NA	NA	NA	NA	NA	115532874	2.04E-16	0.0494671	19603	5	eqtl-a-ENSG00000145781	COMMD10	TRUE	reported	textfile	2	TRUE
rs17139559	A	T	A	T	-0.182776	-0.0166	0.0431796	0.0513153	FALSE	TRUE	FALSE	ebi-a-GCST90018839	5	115698634	0.0489	231771	0.7346	Endometriosis	Endometriosis	Endometriosis || ||	TRUE	igd	NA	NA	NA	NA	NA	NA	NA	115698634	4.08E-10	0.0292408	26454	5	eqtl-a-ENSG00000145781	COMMD10	TRUE	reported	textfile	2	TRUE
rs72804805	C	G	C	G	0.564119	-0.0596	0.162187	0.156087	FALSE	TRUE	FALSE	ebi-a-GCST90018839	5	115411582	0.0254	231771	0.0187698	Endometriosis	Endometriosis	Endometriosis || ||	TRUE	igd	NA	NA	NA	NA	NA	NA	NA	115411582	1.00E-200	0.015432	28249	5	eqtl-a-ENSG00000145781	COMMD10	TRUE	reported	textfile	2	TRUE
rs1006702	G	T	G	T	-0.448073	-0.0788	0.0143961	0.0125342	FALSE	FALSE	FALSE	ebi-a-GCST90018839	17	49039468	0.0989	231771	0.4257	Endometriosis	Endometriosis	Endometriosis || ||	TRUE	igd	NA	NA	NA	NA	NA	NA	NA	49039468	2.40E-19	0.049823	15425	17	eqtl-a-ENSG00000008294	SPAG9	TRUE	reported	textfile	2	TRUE
rs149007767	T	C	T	C	0.109456	0.026	0.149708	0.16095	FALSE	FALSE	FALSE	ebi-a-GCST90018839	7	50370254	0.0262	231771	0.321	Endometriosis	Endometriosis	Endometriosis || ||	TRUE	igd	NA	NA	NA	NA	NA	NA	NA	50370254	4.98E-11	0.0166562	29863	7	eqtl-a-ENSG00000008294	SPAG9	TRUE	reported	textfile	2	TRUE
rs41456547	G	T	G	T	0.160735	-0.02	0.066683	0.0550852	FALSE	FALSE	FALSE	ebi-a-GCST90018839	17	49246345	0.0408	231771	0.624499	Endometriosis	Endometriosis	Endometriosis || ||	TRUE	igd	NA	NA	NA	NA	NA	NA	NA	49246345	1.50E-11	0.023819	31352	17	eqtl-a-ENSG00000008294	SPAG9	TRUE	reported	textfile	2	TRUE
rs56388170	T	G	T	G	0.111053	-0.0073	0.289189	0.270269	FALSE	FALSE	FALSE	ebi-a-GCST90018839	7	28724374	0.0209	231771	0.7272	Endometriosis	Endometriosis	Endometriosis || ||	TRUE	igd	NA	NA	NA	NA	NA	NA	NA	28724374	2.23E-17	0.013094	31141	7	eqtl-a-ENSG00000008294	SPAG9	TRUE	reported	textfile	2	TRUE
rs8125	T	C	T	C	0.353333	-0.003	0.0830943	0.086658	FALSE	FALSE	FALSE	ebi-a-GCST90018839	17	49043348	0.0387	231771	0.9386	Endometriosis	Endometriosis	Endometriosis || ||	TRUE	igd	NA	NA	NA	NA	NA	NA	NA	49043348	1.75E-61	0.0213563	31355	17	eqtl-a-ENSG00000008294	SPAG9	TRUE	reported	textfile	2	TRUE
rs10067826	C	A	C	A	-0.382722	0.0055	0.0682503	0.0621048	FALSE	FALSE	FALSE	ebi-a-GCST90018839	5	10282519	0.0384	231771	0.8865	Endometriosis	Endometriosis	Endometriosis || ||	TRUE	igd	NA	NA	NA	NA	NA	NA	NA	10282519	3.17E-60	0.0233808	27639	5	eqtl-a-ENSG00000164237	CMBL	TRUE	reported	textfile	2	TRUE
rs2578625	G	A	G	A	0.409934	1.00E-04	0.246093	0.37735	FALSE	FALSE	FALSE	ebi-a-GCST90018839	5	10244810	0.0218	231771	0.9952	Endometriosis	Endometriosis	Endometriosis || ||	TRUE	igd	NA	NA	NA	NA	NA	NA	NA	10244810	1.00E-200	0.01338	31563	5	eqtl-a-ENSG00000164237	CMBL	TRUE	reported	textfile	2	TRUE
rs3896594	G	T	G	T	-0.131536	0.0039	0.377086	0.443734	FALSE	FALSE	FALSE	ebi-a-GCST90018839	2	8762414	0.019	231771	0.8384	Endometriosis	Endometriosis	Endometriosis || ||	TRUE	igd	NA	NA	NA	NA	NA	NA	NA	8762414	5.61E-27	0.0122303	31569	2	eqtl-a-ENSG00000164237	CMBL	TRUE	reported	textfile	2	TRUE
rs62362617	T	C	T	C	-0.328391	0.0147	0.0214514	0.0274765	FALSE	FALSE	FALSE	ebi-a-GCST90018839	5	10301105	0.0718	231771	0.8376	Endometriosis	Endometriosis	Endometriosis || ||	TRUE	igd	NA	NA	NA	NA	NA	NA	NA	10301105	1.12E-15	0.0409864	23815	5	eqtl-a-ENSG00000164237	CMBL	TRUE	reported	textfile	2	TRUE
rs76073726	A	G	A	G	1.72702	-0.0238	0.0318058	0.0357085	FALSE	FALSE	FALSE	ebi-a-GCST90018839	5	10302688	0.0492	231771	0.6292	Endometriosis	Endometriosis	Endometriosis || ||	TRUE	igd	NA	NA	NA	NA	NA	NA	NA	10302688	1.00E-200	0.0306434	27901	5	eqtl-a-ENSG00000164237	CMBL	TRUE	reported	textfile	2	TRUE
rs79755767	A	G	A	G	-0.164598	-0.0537	0.0977363	0.0996349	FALSE	FALSE	FALSE	ebi-a-GCST90018839	12	54698408	0.0362	231771	0.1384	Endometriosis	Endometriosis	Endometriosis || ||	TRUE	igd	NA	NA	NA	NA	NA	NA	NA	54698408	1.84E-16	0.0199945	30744	12	eqtl-a-ENSG00000164237	CMBL	TRUE	reported	textfile	2	TRUE
rs904515	G	A	G	A	-0.224941	-0.0018	0.0264991	0.0205609	FALSE	FALSE	FALSE	ebi-a-GCST90018839	5	10446185	0.0773	231771	0.981	Endometriosis	Endometriosis	Endometriosis || ||	TRUE	igd	NA	NA	NA	NA	NA	NA	NA	10446185	1.22E-09	0.0370078	24604	5	eqtl-a-ENSG00000164237	CMBL	TRUE	reported	textfile	2	TRUE
rs9376092	A	C	A	C	-0.0802881	-2.00E-04	0.27571	0.309877	FALSE	FALSE	FALSE	ebi-a-GCST90018839	6	135427144	0.0198	231771	0.9912	Endometriosis	Endometriosis	Endometriosis || ||	TRUE	igd	NA	NA	NA	NA	NA	NA	NA	135427144	1.58E-09	0.0133015	31300	6	eqtl-a-ENSG00000164237	CMBL	TRUE	reported	textfile	2	TRUE
rs10068040	A	G	A	G	-0.140031	0.003	0.0964667	0.0781135	FALSE	FALSE	FALSE	ebi-a-GCST90018839	5	76302223	0.0345	231771	0.9318	Endometriosis	Endometriosis	Endometriosis || ||	TRUE	igd	NA	NA	NA	NA	NA	NA	NA	76302223	3.45E-12	0.0201252	31253	5	eqtl-a-ENSG00000132846	ZBED3	TRUE	reported	textfile	2	TRUE
rs141094656	C	T	C	T	-0.467557	-0.0834	0.0195137	0.0176555	FALSE	FALSE	FALSE	ebi-a-GCST90018839	1	92753336	0.0855	231771	0.3297	Endometriosis	Endometriosis	Endometriosis || ||	TRUE	igd	NA	NA	NA	NA	NA	NA	NA	92753336	1.01E-27	0.0428479	21415	1	eqtl-a-ENSG00000132846	ZBED3	TRUE	reported	textfile	2	TRUE
rs2914139	G	A	G	A	-0.287372	-0.0176	0.38554	0.44474	FALSE	FALSE	FALSE	ebi-a-GCST90018839	5	76376637	0.0188	231771	0.3492	Endometriosis	Endometriosis	Endometriosis || ||	TRUE	igd	NA	NA	NA	NA	NA	NA	NA	76376637	5.14E-127	0.0119866	27237	5	eqtl-a-ENSG00000132846	ZBED3	TRUE	reported	textfile	2	TRUE
rs7212590	T	C	T	C	0.115808	0.0505	0.0900785	0.0923603	FALSE	FALSE	FALSE	ebi-a-GCST90018839	17	57885709	0.0314	231771	0.1078	Endometriosis	Endometriosis	Endometriosis || ||	TRUE	igd	NA	NA	NA	NA	NA	NA	NA	57885709	2.45E-08	0.0207661	31256	17	eqtl-a-ENSG00000132846	ZBED3	TRUE	reported	textfile	2	TRUE
rs76769037	C	A	C	A	0.297319	-0.1096	0.0399298	0.0361635	FALSE	FALSE	FALSE	ebi-a-GCST90018839	5	76423621	0.0497	231771	0.0273899	Endometriosis	Endometriosis	Endometriosis || ||	TRUE	igd	NA	NA	NA	NA	NA	NA	NA	76423621	9.78E-23	0.0302948	30004	5	eqtl-a-ENSG00000132846	ZBED3	TRUE	reported	textfile	2	TRUE
rs7711727	C	T	C	T	0.0985478	-0.0068	0.298978	0.274779	FALSE	FALSE	FALSE	ebi-a-GCST90018839	5	76050118	0.0206	231771	0.741899	Endometriosis	Endometriosis	Endometriosis || ||	TRUE	igd	NA	NA	NA	NA	NA	NA	NA	76050118	3.06E-14	0.012974	31256	5	eqtl-a-ENSG00000132846	ZBED3	TRUE	reported	textfile	2	TRUE
rs1006985	T	C	T	C	0.300907	-0.0152	0.405483	0.415247	FALSE	FALSE	FALSE	ebi-a-GCST90018839	16	70636995	0.0188	231771	0.4194	Endometriosis	Endometriosis	Endometriosis || ||	TRUE	igd	NA	NA	NA	NA	NA	NA	NA	70636995	3.86E-142	0.0118545	6421	16	eqtl-a-ENSG00000157322	CLEC18A	TRUE	reported	textfile	2	TRUE
rs4985376	A	G	A	G	-0.449029	0.0246	0.62042	0.695788	FALSE	FALSE	FALSE	ebi-a-GCST90018839	16	69944335	0.0208	231771	0.2375	Endometriosis	Endometriosis	Endometriosis || ||	TRUE	igd	NA	NA	NA	NA	NA	NA	NA	69944335	1.00E-200	0.0116676	5907	16	eqtl-a-ENSG00000157322	CLEC18A	TRUE	reported	textfile	2	TRUE
rs78203089	C	T	C	T	-0.15594	-0.0213	0.079776	0.0755831	FALSE	FALSE	FALSE	ebi-a-GCST90018839	16	70829588	0.0407	231771	0.6008	Endometriosis	Endometriosis	Endometriosis || ||	TRUE	igd	NA	NA	NA	NA	NA	NA	NA	70829588	1.15E-12	0.0219273	6420	16	eqtl-a-ENSG00000157322	CLEC18A	TRUE	reported	textfile	2	TRUE
rs10072	C	T	C	T	0.21503	-0.013	0.335056	0.294705	FALSE	FALSE	FALSE	ebi-a-GCST90018839	9	4860964	0.0205	231771	0.525	Endometriosis	Endometriosis	Endometriosis || ||	TRUE	igd	NA	NA	NA	NA	NA	NA	NA	4860964	1.54E-66	0.0124788	31684	9	eqtl-a-ENSG00000120158	RCL1	TRUE	reported	textfile	2	TRUE
rs10116352	C	G	C	G	-0.106808	0.0011	0.885319	0.847311	FALSE	TRUE	FALSE	ebi-a-GCST90018839	9	4939466	0.0264	231771	0.9672	Endometriosis	Endometriosis	Endometriosis || ||	TRUE	igd	NA	NA	NA	NA	NA	NA	NA	4939466	1.04E-08	0.0186571	30768	9	eqtl-a-ENSG00000120158	RCL1	TRUE	reported	textfile	2	TRUE
rs10815090	T	C	T	C	0.0752812	-0.0109	0.368236	0.490632	FALSE	FALSE	FALSE	ebi-a-GCST90018839	9	4818167	0.0194	231771	0.5755	Endometriosis	Endometriosis	Endometriosis || ||	TRUE	igd	NA	NA	NA	NA	NA	NA	NA	4818167	1.00E-09	0.0123234	31558	9	eqtl-a-ENSG00000120158	RCL1	TRUE	reported	textfile	2	TRUE
rs10072760	G	A	G	A	0.4145	-0.0097	0.359777	0.296111	FALSE	FALSE	FALSE	ebi-a-GCST90018839	5	93921793	0.0207	231771	0.64	Endometriosis	Endometriosis	Endometriosis || ||	TRUE	igd	NA	NA	NA	NA	NA	NA	NA	93921793	1.00E-200	0.0119003	31565	5	eqtl-a-ENSG00000175471	MCTP1	TRUE	reported	textfile	2	TRUE
rs13361876	C	A	C	A	0.567182	0.0064	0.208219	0.257473	FALSE	FALSE	FALSE	ebi-a-GCST90018839	5	93823951	0.0209	231771	0.7583	Endometriosis	Endometriosis	Endometriosis || ||	TRUE	igd	NA	NA	NA	NA	NA	NA	NA	93823951	1.00E-200	0.013859	31684	5	eqtl-a-ENSG00000175471	MCTP1	TRUE	reported	textfile	2	TRUE
rs1354034	C	T	C	T	0.0985989	0.008	0.618137	0.600544	FALSE	FALSE	FALSE	ebi-a-GCST90018839	3	56849749	0.0187	231771	0.6691	Endometriosis	Endometriosis	Endometriosis || ||	TRUE	igd	NA	NA	NA	NA	NA	NA	NA	56849749	7.18E-16	0.0122222	31684	3	eqtl-a-ENSG00000175471	MCTP1	TRUE	reported	textfile	2	TRUE
rs75908011	C	T	C	T	-0.243228	-0.0635	0.059223	0.0662564	FALSE	FALSE	FALSE	ebi-a-GCST90018839	5	93601832	0.0437	231771	0.1462	Endometriosis	Endometriosis	Endometriosis || ||	TRUE	igd	NA	NA	NA	NA	NA	NA	NA	93601832	3.72E-22	0.0251316	30918	5	eqtl-a-ENSG00000175471	MCTP1	TRUE	reported	textfile	2	TRUE
rs1007394	C	T	C	T	-0.408514	-0.0099	0.491102	0.482453	FALSE	FALSE	FALSE	ebi-a-GCST90018839	9	90292625	0.0184	231771	0.5891	Endometriosis	Endometriosis	Endometriosis || ||	TRUE	igd	NA	NA	NA	NA	NA	NA	NA	90292625	1.00E-200	0.011398	24903	9	eqtl-a-ENSG00000135047	CTSL	TRUE	reported	textfile	2	TRUE
rs10780872	A	G	A	G	0.331505	0.09	0.040129	0.0463746	FALSE	FALSE	FALSE	ebi-a-GCST90018839	9	90366905	0.046	231771	0.0502898	Endometriosis	Endometriosis	Endometriosis || ||	TRUE	igd	NA	NA	NA	NA	NA	NA	NA	90366905	4.88E-28	0.0301969	25989	9	eqtl-a-ENSG00000135047	CTSL	TRUE	reported	textfile	2	TRUE
rs117914032	T	C	T	C	0.139822	0.0018	0.0832763	0.0880495	FALSE	FALSE	FALSE	ebi-a-GCST90018839	9	90767966	0.042	231771	0.9664	Endometriosis	Endometriosis	Endometriosis || ||	TRUE	igd	NA	NA	NA	NA	NA	NA	NA	90767966	8.00E-11	0.0215088	24613	9	eqtl-a-ENSG00000135047	CTSL	TRUE	reported	textfile	2	TRUE
rs12002901	C	T	C	T	0.313087	-0.0164	0.0413528	0.0889793	FALSE	FALSE	FALSE	ebi-a-GCST90018839	9	90359962	0.0515	231771	0.7503	Endometriosis	Endometriosis	Endometriosis || ||	TRUE	igd	NA	NA	NA	NA	NA	NA	NA	90359962	7.40E-26	0.0297761	25673	9	eqtl-a-ENSG00000135047	CTSL	TRUE	reported	textfile	2	TRUE
rs1892548	C	T	C	T	-0.0679695	0.0106	0.638581	0.694885	FALSE	FALSE	FALSE	ebi-a-GCST90018839	13	41002641	0.0201	231771	0.5975	Endometriosis	Endometriosis	Endometriosis || ||	TRUE	igd	NA	NA	NA	NA	NA	NA	NA	41002641	3.97E-08	0.0123756	26395	13	eqtl-a-ENSG00000135047	CTSL	TRUE	reported	textfile	2	TRUE
rs3732378	A	G	A	G	-0.0968427	-0.0147	0.165434	0.137686	FALSE	FALSE	FALSE	ebi-a-GCST90018839	3	39307162	0.027	231771	0.5855	Endometriosis	Endometriosis	Endometriosis || ||	TRUE	igd	NA	NA	NA	NA	NA	NA	NA	39307162	1.41E-09	0.015997	26011	3	eqtl-a-ENSG00000135047	CTSL	TRUE	reported	textfile	2	TRUE
rs77082937	A	T	A	T	0.568078	0.0047	0.0236193	0.0885605	FALSE	TRUE	FALSE	ebi-a-GCST90018839	9	90455446	0.0345	231771	0.8905	Endometriosis	Endometriosis	Endometriosis || ||	TRUE	igd	NA	NA	NA	NA	NA	NA	NA	90455446	2.66E-48	0.0388996	21529	9	eqtl-a-ENSG00000135047	CTSL	TRUE	reported	textfile	2	TRUE
rs79020267	G	A	G	A	0.833704	0.0081	0.0148788	0.0116714	FALSE	FALSE	FALSE	ebi-a-GCST90018839	9	90421121	0.1008	231771	0.9357	Endometriosis	Endometriosis	Endometriosis || ||	TRUE	igd	NA	NA	NA	NA	NA	NA	NA	90421121	8.25E-66	0.048657	20453	9	eqtl-a-ENSG00000135047	CTSL	TRUE	reported	textfile	2	TRUE
rs8026803	C	T	C	T	-0.117745	-0.0105	0.247924	0.319121	FALSE	FALSE	FALSE	ebi-a-GCST90018839	15	80260014	0.0201	231771	0.6023	Endometriosis	Endometriosis	Endometriosis || ||	TRUE	igd	NA	NA	NA	NA	NA	NA	NA	80260014	1.08E-17	0.0137477	26395	15	eqtl-a-ENSG00000135047	CTSL	TRUE	reported	textfile	2	TRUE
rs10074652	A	G	A	G	-0.205116	-0.0054	0.522621	0.540417	FALSE	FALSE	FALSE	ebi-a-GCST90018839	5	126443644	0.0184	231771	0.771101	Endometriosis	Endometriosis	Endometriosis || ||	TRUE	igd	NA	NA	NA	NA	NA	NA	NA	126443644	8.63E-68	0.01179	26942	5	eqtl-a-ENSG00000173926	MARCHF3	TRUE	reported	textfile	2	TRUE
rs111886764	G	C	G	C	0.200991	0.0413	0.0351873	0.0404495	FALSE	TRUE	FALSE	ebi-a-GCST90018839	5	126663675	0.0467	231771	0.3761	Endometriosis	Endometriosis	Endometriosis || ||	TRUE	igd	NA	NA	NA	NA	NA	NA	NA	126663675	4.64E-10	0.0322577	31021	5	eqtl-a-ENSG00000173926	MARCHF3	TRUE	reported	textfile	2	TRUE
rs11745988	G	A	G	A	-0.129247	0.0011	0.352595	0.367645	FALSE	FALSE	FALSE	ebi-a-GCST90018839	5	126097526	0.0191	231771	0.9541	Endometriosis	Endometriosis	Endometriosis || ||	TRUE	igd	NA	NA	NA	NA	NA	NA	NA	126097526	2.11E-25	0.0124096	30603	5	eqtl-a-ENSG00000173926	MARCHF3	TRUE	reported	textfile	2	TRUE
rs11960799	T	C	T	C	-0.299676	-0.0177	0.481697	0.509189	FALSE	FALSE	FALSE	ebi-a-GCST90018839	5	126356042	0.0184	231771	0.3362	Endometriosis	Endometriosis	Endometriosis || ||	TRUE	igd	NA	NA	NA	NA	NA	NA	NA	126356042	3.90E-146	0.0116413	31086	5	eqtl-a-ENSG00000173926	MARCHF3	TRUE	reported	textfile	2	TRUE
rs11741562	G	T	G	T	0.400924	0.0171	0.286072	0.381685	FALSE	FALSE	FALSE	ebi-a-GCST90018839	5	79893662	0.0202	231771	0.3962	Endometriosis	Endometriosis	Endometriosis || ||	TRUE	igd	NA	NA	NA	NA	NA	NA	NA	79893662	1.00E-200	0.0127301	6083	5	eqtl-a-ENSG00000228716	DHFR	TRUE	reported	textfile	2	TRUE
rs16878218	G	A	G	A	-0.267329	-0.026	0.146811	0.202886	FALSE	FALSE	FALSE	ebi-a-GCST90018839	5	80212435	0.0237	231771	0.2713	Endometriosis	Endometriosis	Endometriosis || ||	TRUE	igd	NA	NA	NA	NA	NA	NA	NA	80212435	6.61E-58	0.0166655	6421	5	eqtl-a-ENSG00000228716	DHFR	TRUE	reported	textfile	2	TRUE
rs59089298	A	G	A	G	-0.207493	-0.0014	0.0493082	0.0607892	FALSE	FALSE	FALSE	ebi-a-GCST90018839	5	79464536	0.0381	231771	0.9705	Endometriosis	Endometriosis	Endometriosis || ||	TRUE	igd	NA	NA	NA	NA	NA	NA	NA	79464536	3.93E-14	0.0274339	6418	5	eqtl-a-ENSG00000228716	DHFR	TRUE	reported	textfile	2	TRUE
rs1007686	G	A	G	A	0.366682	0.0224	0.799615	0.761386	FALSE	FALSE	FALSE	ebi-a-GCST90018839	1	228651457	0.0217	231771	0.3022	Endometriosis	Endometriosis	Endometriosis || ||	TRUE	igd	NA	NA	NA	NA	NA	NA	NA	228651457	3.06E-140	0.0145448	25531	1	eqtl-a-ENSG00000181218	H2AC25	TRUE	reported	textfile	2	TRUE
rs1408272	G	T	G	T	0.156568	0.0375	0.0516449	0.0720047	FALSE	FALSE	FALSE	ebi-a-GCST90018839	6	25842951	0.0413	231771	0.3642	Endometriosis	Endometriosis	Endometriosis || ||	TRUE	igd	NA	NA	NA	NA	NA	NA	NA	25842951	5.59E-09	0.0268611	20801	6	eqtl-a-ENSG00000181218	H2AC25	TRUE	reported	textfile	2	TRUE
rs6592965	A	G	A	G	0.0713446	0.0266	0.449532	0.398853	FALSE	FALSE	FALSE	ebi-a-GCST90018839	7	50427982	0.0189	231771	0.1598	Endometriosis	Endometriosis	Endometriosis || ||	TRUE	igd	NA	NA	NA	NA	NA	NA	NA	50427982	2.37E-09	0.0119495	25646	7	eqtl-a-ENSG00000181218	H2AC25	TRUE	reported	textfile	2	TRUE
rs72756213	A	G	A	G	0.186593	0.0916	0.0467193	0.0405984	FALSE	FALSE	FALSE	ebi-a-GCST90018839	1	228259992	0.0549	231771	0.0950999	Endometriosis	Endometriosis	Endometriosis || ||	TRUE	igd	NA	NA	NA	NA	NA	NA	NA	228259992	3.44E-11	0.0281586	23620	1	eqtl-a-ENSG00000181218	H2AC25	TRUE	reported	textfile	2	TRUE
rs1007766	A	G	A	G	-0.105925	-0.0048	0.505662	0.525799	FALSE	FALSE	FALSE	ebi-a-GCST90018839	7	1034903	0.0183	231771	0.7921	Endometriosis	Endometriosis	Endometriosis || ||	TRUE	igd	NA	NA	NA	NA	NA	NA	NA	1034903	4.54E-19	0.0118708	19868	7	eqtl-a-ENSG00000164850	GPER1	TRUE	reported	textfile	2	TRUE
rs10262232	A	C	A	C	0.368966	-0.0039	0.257901	0.240975	FALSE	FALSE	FALSE	ebi-a-GCST90018839	7	1141925	0.0214	231771	0.8538	Endometriosis	Endometriosis	Endometriosis || ||	TRUE	igd	NA	NA	NA	NA	NA	NA	NA	1141925	9.12E-171	0.0132454	26609	7	eqtl-a-ENSG00000164850	GPER1	TRUE	reported	textfile	2	TRUE
rs10838725	C	T	C	T	0.101119	0.0208	0.310651	0.277461	FALSE	FALSE	FALSE	ebi-a-GCST90018839	11	47557871	0.0209	231771	0.3188	Endometriosis	Endometriosis	Endometriosis || ||	TRUE	igd	NA	NA	NA	NA	NA	NA	NA	47557871	3.29E-15	0.0128332	23727	11	eqtl-a-ENSG00000164850	GPER1	TRUE	reported	textfile	2	TRUE
rs12478601	T	C	T	C	-0.109722	0.0167	0.574604	0.512366	FALSE	FALSE	FALSE	ebi-a-GCST90018839	2	43721508	0.0187	231771	0.3712	Endometriosis	Endometriosis	Endometriosis || ||	TRUE	igd	NA	NA	NA	NA	NA	NA	NA	43721508	6.16E-20	0.0120028	26225	2	eqtl-a-ENSG00000164850	GPER1	TRUE	reported	textfile	2	TRUE
rs76471434	A	G	A	G	0.25957	0.1352	0.0207302	0.0264616	FALSE	FALSE	FALSE	ebi-a-GCST90018839	7	1093878	0.0579	231771	0.0195501	Endometriosis	Endometriosis	Endometriosis || ||	TRUE	igd	NA	NA	NA	NA	NA	NA	NA	1093878	4.90E-10	0.0417154	15557	7	eqtl-a-ENSG00000164850	GPER1	TRUE	reported	textfile	2	TRUE
rs10079790	T	C	T	C	-0.191181	-0.0516	0.0686951	0.08356	FALSE	FALSE	FALSE	ebi-a-GCST90018839	5	794593	0.0939	231771	0.582599	Endometriosis	Endometriosis	Endometriosis || ||	TRUE	igd	NA	NA	NA	NA	NA	NA	NA	794593	3.83E-16	0.0234757	10182	5	eqtl-a-ENSG00000206077	ZDHHC11B	TRUE	reported	textfile	2	TRUE
rs116511572	A	T	A	T	-0.341671	0.0328	0.0484068	0.0380141	FALSE	TRUE	FALSE	ebi-a-GCST90018839	5	893452	0.0489	231771	0.5025	Endometriosis	Endometriosis	Endometriosis || ||	TRUE	igd	NA	NA	NA	NA	NA	NA	NA	893452	3.04E-35	0.0275815	17260	5	eqtl-a-ENSG00000206077	ZDHHC11B	TRUE	reported	textfile	2	TRUE
rs10080172	T	G	T	G	-0.228648	0.0274	0.0280345	0.0198432	FALSE	FALSE	FALSE	ebi-a-GCST90018839	5	128475248	0.0661	231771	0.6785	Endometriosis	Endometriosis	Endometriosis || ||	TRUE	igd	NA	NA	NA	NA	NA	NA	NA	128475248	2.14E-10	0.0360042	29099	5	eqtl-a-ENSG00000066583	ISOC1	TRUE	reported	textfile	2	TRUE
rs115494457	C	T	C	T	0.318096	-0.0766	0.0282792	0.0243788	FALSE	FALSE	FALSE	ebi-a-GCST90018839	5	127840356	0.07	231771	0.2739	Endometriosis	Endometriosis	Endometriosis || ||	TRUE	igd	NA	NA	NA	NA	NA	NA	NA	127840356	6.43E-19	0.0358038	28129	5	eqtl-a-ENSG00000066583	ISOC1	TRUE	reported	textfile	2	TRUE
rs13181669	G	C	G	C	-0.373417	-0.0118	0.344593	0.412854	FALSE	TRUE	FALSE	ebi-a-GCST90018839	5	128107509	0.0192	231771	0.5391	Endometriosis	Endometriosis	Endometriosis || ||	TRUE	igd	NA	NA	NA	NA	NA	NA	NA	128107509	1.00E-200	0.012123	31343	5	eqtl-a-ENSG00000066583	ISOC1	TRUE	reported	textfile	2	TRUE
rs141844349	C	A	C	A	0.261981	0.0374	0.0677125	0.0539569	FALSE	FALSE	FALSE	ebi-a-GCST90018839	5	128370594	0.0415	231771	0.3663	Endometriosis	Endometriosis	Endometriosis || ||	TRUE	igd	NA	NA	NA	NA	NA	NA	NA	128370594	1.15E-28	0.0235855	30964	5	eqtl-a-ENSG00000066583	ISOC1	TRUE	reported	textfile	2	TRUE
rs149007767	T	C	T	C	0.101361	0.026	0.149708	0.16095	FALSE	FALSE	FALSE	ebi-a-GCST90018839	7	50370254	0.0262	231771	0.321	Endometriosis	Endometriosis	Endometriosis || ||	TRUE	igd	NA	NA	NA	NA	NA	NA	NA	50370254	1.17E-09	0.0166598	29863	7	eqtl-a-ENSG00000066583	ISOC1	TRUE	reported	textfile	2	TRUE
rs2112699	C	T	C	T	-0.112453	0.0261	0.119449	0.185029	FALSE	FALSE	FALSE	ebi-a-GCST90018839	5	128525698	0.025	231771	0.2965	Endometriosis	Endometriosis	Endometriosis || ||	TRUE	igd	NA	NA	NA	NA	NA	NA	NA	128525698	8.46E-10	0.0183273	30688	5	eqtl-a-ENSG00000066583	ISOC1	TRUE	reported	textfile	2	TRUE
rs2526206	C	T	C	T	-0.39021	0.007	0.279913	0.236113	FALSE	FALSE	FALSE	ebi-a-GCST90018839	5	128278704	0.0221	231771	0.7501	Endometriosis	Endometriosis	Endometriosis || ||	TRUE	igd	NA	NA	NA	NA	NA	NA	NA	128278704	1.00E-200	0.0128436	27602	5	eqtl-a-ENSG00000066583	ISOC1	TRUE	reported	textfile	2	TRUE
rs2577431	C	A	C	A	-0.386456	0.007	0.259788	0.236148	FALSE	FALSE	FALSE	ebi-a-GCST90018839	5	128280809	0.0221	231771	0.75	Endometriosis	Endometriosis	Endometriosis || ||	TRUE	igd	NA	NA	NA	NA	NA	NA	NA	128280809	4.51E-189	0.0131769	26444	5	eqtl-a-ENSG00000066583	ISOC1	TRUE	reported	textfile	2	TRUE
rs10080728	C	T	C	T	-0.25206	0.0043	0.13417	0.162564	FALSE	FALSE	FALSE	ebi-a-GCST90018839	6	42989242	0.0248	231771	0.8639	Endometriosis	Endometriosis	Endometriosis || ||	TRUE	igd	NA	NA	NA	NA	NA	NA	NA	42989242	6.53E-48	0.0173329	30960	6	eqtl-a-ENSG00000112640	PPP2R5D	TRUE	reported	textfile	2	TRUE
rs1354034	C	T	C	T	-0.0697004	0.008	0.618137	0.600544	FALSE	FALSE	FALSE	ebi-a-GCST90018839	3	56849749	0.0187	231771	0.6691	Endometriosis	Endometriosis	Endometriosis || ||	TRUE	igd	NA	NA	NA	NA	NA	NA	NA	56849749	1.23E-08	0.0122363	31684	3	eqtl-a-ENSG00000112640	PPP2R5D	TRUE	reported	textfile	2	TRUE
rs2234185	C	T	C	T	-0.0901547	-0.0057	0.459505	0.456601	FALSE	FALSE	FALSE	ebi-a-GCST90018839	6	42897074	0.0184	231771	0.754899	Endometriosis	Endometriosis	Endometriosis || ||	TRUE	igd	NA	NA	NA	NA	NA	NA	NA	42897074	3.90E-14	0.0119186	31683	6	eqtl-a-ENSG00000112640	PPP2R5D	TRUE	reported	textfile	2	TRUE
rs1008158	G	A	G	A	-0.492079	-0.0064	0.354918	0.405049	FALSE	FALSE	FALSE	ebi-a-GCST90018839	9	113828811	0.019	231771	0.7363	Endometriosis	Endometriosis	Endometriosis || ||	TRUE	igd	NA	NA	NA	NA	NA	NA	NA	113828811	1.00E-200	0.0117288	31684	9	eqtl-a-ENSG00000198121	LPAR1	TRUE	reported	textfile	2	TRUE
rs10115571	C	T	C	T	0.0936525	-0.0091	0.400849	0.307553	FALSE	FALSE	FALSE	ebi-a-GCST90018839	9	114338103	0.022	231771	0.6781	Endometriosis	Endometriosis	Endometriosis || ||	TRUE	igd	NA	NA	NA	NA	NA	NA	NA	114338103	1.10E-14	0.0121191	31237	9	eqtl-a-ENSG00000198121	LPAR1	TRUE	reported	textfile	2	TRUE
rs10980993	G	A	G	A	0.251397	0.0178	0.163359	0.242982	FALSE	FALSE	FALSE	ebi-a-GCST90018839	9	114414667	0.0229	231771	0.4369	Endometriosis	Endometriosis	Endometriosis || ||	TRUE	igd	NA	NA	NA	NA	NA	NA	NA	114414667	6.65E-56	0.0159595	31477	9	eqtl-a-ENSG00000198121	LPAR1	TRUE	reported	textfile	2	TRUE
rs2712381	C	A	C	A	0.0717433	-0.004	0.600853	0.667767	FALSE	FALSE	FALSE	ebi-a-GCST90018839	3	128338600	0.0199	231771	0.8426	Endometriosis	Endometriosis	Endometriosis || ||	TRUE	igd	NA	NA	NA	NA	NA	NA	NA	128338600	3.41E-09	0.0121383	31684	3	eqtl-a-ENSG00000198121	LPAR1	TRUE	reported	textfile	2	TRUE
rs4302915	G	T	G	T	0.18162	-0.0496	0.423766	0.416222	FALSE	FALSE	FALSE	ebi-a-GCST90018839	9	113374865	0.0185	231771	0.00744903	Endometriosis	Endometriosis	Endometriosis || ||	TRUE	igd	NA	NA	NA	NA	NA	NA	NA	113374865	3.42E-52	0.0119469	31684	9	eqtl-a-ENSG00000198121	LPAR1	TRUE	reported	textfile	2	TRUE
rs61863818	T	C	T	C	0.104439	0.0043	0.232773	0.236049	FALSE	FALSE	FALSE	ebi-a-GCST90018839	10	99136403	0.0218	231771	0.8428	Endometriosis	Endometriosis	Endometriosis || ||	TRUE	igd	NA	NA	NA	NA	NA	NA	NA	99136403	1.09E-13	0.0140562	31569	10	eqtl-a-ENSG00000198121	LPAR1	TRUE	reported	textfile	2	TRUE
rs62571456	C	T	C	T	0.126575	-0.0032	0.103724	0.090326	FALSE	FALSE	FALSE	ebi-a-GCST90018839	9	113649128	0.0329	231771	0.9222	Endometriosis	Endometriosis	Endometriosis || ||	TRUE	igd	NA	NA	NA	NA	NA	NA	NA	113649128	8.36E-11	0.0194911	31231	9	eqtl-a-ENSG00000198121	LPAR1	TRUE	reported	textfile	2	TRUE
rs6477803	T	C	T	C	-0.530816	-0.002	0.80407	0.857471	FALSE	FALSE	FALSE	ebi-a-GCST90018839	9	113792417	0.0266	231771	0.9389	Endometriosis	Endometriosis	Endometriosis || ||	TRUE	igd	NA	NA	NA	NA	NA	NA	NA	113792417	1.00E-200	0.0143139	31684	9	eqtl-a-ENSG00000198121	LPAR1	TRUE	reported	textfile	2	TRUE
rs695207	T	G	T	G	-0.437704	8.00E-04	0.652787	0.678932	FALSE	FALSE	FALSE	ebi-a-GCST90018839	9	114056169	0.0199	231771	0.9679	Endometriosis	Endometriosis	Endometriosis || ||	TRUE	igd	NA	NA	NA	NA	NA	NA	NA	114056169	1.00E-200	0.0119463	31684	9	eqtl-a-ENSG00000198121	LPAR1	TRUE	reported	textfile	2	TRUE
rs10082463	C	A	C	A	-0.647655	0.0151	0.100013	0.167424	FALSE	FALSE	FALSE	ebi-a-GCST90018839	10	119021407	0.0261	231771	0.5623	Endometriosis	Endometriosis	Endometriosis || ||	TRUE	igd	NA	NA	NA	NA	NA	NA	NA	119021407	1.00E-200	0.0190744	28917	10	eqtl-a-ENSG00000165650	PDZD8	TRUE	reported	textfile	2	TRUE
rs149110519	T	C	T	C	0.183385	0.1527	0.0526158	0.0339425	FALSE	FALSE	FALSE	ebi-a-GCST90018839	6	144385777	0.0597	231771	0.0105	Endometriosis	Endometriosis	Endometriosis || ||	TRUE	igd	NA	NA	NA	NA	NA	NA	NA	144385777	5.56E-12	0.026613	25735	6	eqtl-a-ENSG00000165650	PDZD8	TRUE	reported	textfile	2	TRUE
rs17095398	A	G	A	G	0.174388	-0.024	0.127115	0.143125	FALSE	FALSE	FALSE	ebi-a-GCST90018839	10	118645834	0.0307	231771	0.4348	Endometriosis	Endometriosis	Endometriosis || ||	TRUE	igd	NA	NA	NA	NA	NA	NA	NA	118645834	1.21E-22	0.0178073	31555	10	eqtl-a-ENSG00000165650	PDZD8	TRUE	reported	textfile	2	TRUE
rs181501	T	C	T	C	0.154765	-0.0147	0.10226	0.112265	FALSE	FALSE	FALSE	ebi-a-GCST90018839	10	119179300	0.0348	231771	0.671301	Endometriosis	Endometriosis	Endometriosis || ||	TRUE	igd	NA	NA	NA	NA	NA	NA	NA	119179300	2.88E-15	0.0196002	31053	10	eqtl-a-ENSG00000165650	PDZD8	TRUE	reported	textfile	2	TRUE
rs35979828	T	C	T	C	0.169248	0.0067	0.0571059	0.0600999	FALSE	FALSE	FALSE	ebi-a-GCST90018839	12	54685880	0.0453	231771	0.8821	Endometriosis	Endometriosis	Endometriosis || ||	TRUE	igd	NA	NA	NA	NA	NA	NA	NA	54685880	3.87E-11	0.0256095	29836	12	eqtl-a-ENSG00000165650	PDZD8	TRUE	reported	textfile	2	TRUE
rs363251	A	G	A	G	-0.236266	0.0263	0.673778	0.615246	FALSE	FALSE	FALSE	ebi-a-GCST90018839	10	119019467	0.0198	231771	0.1835	Endometriosis	Endometriosis	Endometriosis || ||	TRUE	igd	NA	NA	NA	NA	NA	NA	NA	119019467	3.32E-79	0.0125382	23403	10	eqtl-a-ENSG00000165650	PDZD8	TRUE	reported	textfile	2	TRUE
rs78895802	G	T	G	T	-0.148536	0.0252	0.0584502	0.0473783	FALSE	FALSE	FALSE	ebi-a-GCST90018839	10	119150889	0.0506	231771	0.6178	Endometriosis	Endometriosis	Endometriosis || ||	TRUE	igd	NA	NA	NA	NA	NA	NA	NA	119150889	4.57E-09	0.0253397	31234	10	eqtl-a-ENSG00000165650	PDZD8	TRUE	reported	textfile	2	TRUE
rs10083668	C	T	C	T	-0.122077	0.0317	0.111543	0.121676	FALSE	FALSE	FALSE	ebi-a-GCST90018839	15	100004180	0.0279	231771	0.2563	Endometriosis	Endometriosis	Endometriosis || ||	TRUE	igd	NA	NA	NA	NA	NA	NA	NA	100004180	1.00E-10	0.0188783	30935	15	eqtl-a-ENSG00000068305	MEF2A	TRUE	reported	textfile	2	TRUE
rs149007767	T	C	T	C	0.127656	0.026	0.149708	0.16095	FALSE	FALSE	FALSE	ebi-a-GCST90018839	7	50370254	0.0262	231771	0.321	Endometriosis	Endometriosis	Endometriosis || ||	TRUE	igd	NA	NA	NA	NA	NA	NA	NA	50370254	1.74E-14	0.016647	30077	7	eqtl-a-ENSG00000068305	MEF2A	TRUE	reported	textfile	2	TRUE
rs149110519	T	C	T	C	0.166986	0.1527	0.0526158	0.0339425	FALSE	FALSE	FALSE	ebi-a-GCST90018839	6	144385777	0.0597	231771	0.0105	Endometriosis	Endometriosis	Endometriosis || ||	TRUE	igd	NA	NA	NA	NA	NA	NA	NA	144385777	3.55E-10	0.0266207	25735	6	eqtl-a-ENSG00000068305	MEF2A	TRUE	reported	textfile	2	TRUE
rs78547437	C	T	C	T	0.249883	-0.0098	0.161115	0.16299	FALSE	FALSE	FALSE	ebi-a-GCST90018839	15	100186866	0.0249	231771	0.695	Endometriosis	Endometriosis	Endometriosis || ||	TRUE	igd	NA	NA	NA	NA	NA	NA	NA	100186866	1.22E-54	0.016052	31345	15	eqtl-a-ENSG00000068305	MEF2A	TRUE	reported	textfile	2	TRUE
rs8026614	T	C	T	C	-0.227418	0.0056	0.481468	0.553449	FALSE	FALSE	FALSE	ebi-a-GCST90018839	15	100051136	0.0191	231771	0.769899	Endometriosis	Endometriosis	Endometriosis || ||	TRUE	igd	NA	NA	NA	NA	NA	NA	NA	100051136	2.32E-83	0.0117569	31300	15	eqtl-a-ENSG00000068305	MEF2A	TRUE	reported	textfile	2	TRUE
rs10085363	G	A	G	A	-0.776248	-0.0043	0.10829	0.118848	FALSE	FALSE	FALSE	ebi-a-GCST90018839	6	89310475	0.0284	231771	0.879	Endometriosis	Endometriosis	Endometriosis || ||	TRUE	igd	NA	NA	NA	NA	NA	NA	NA	89310475	1.00E-200	0.0180042	31684	6	eqtl-a-ENSG00000111880	RNGTT	TRUE	reported	textfile	2	TRUE
rs117147345	T	C	T	C	0.705284	0.0882	0.0156368	0.0121308	FALSE	FALSE	FALSE	ebi-a-GCST90018839	6	89675635	0.0998	231771	0.3772	Endometriosis	Endometriosis	Endometriosis || ||	TRUE	igd	NA	NA	NA	NA	NA	NA	NA	89675635	1.16E-49	0.0476038	11694	6	eqtl-a-ENSG00000111880	RNGTT	TRUE	reported	textfile	2	TRUE
rs117857689	G	A	G	A	0.302041	0.0338	0.041791	0.0418327	FALSE	FALSE	FALSE	ebi-a-GCST90018839	6	89615293	0.0534	231771	0.5266	Endometriosis	Endometriosis	Endometriosis || ||	TRUE	igd	NA	NA	NA	NA	NA	NA	NA	89615293	2.14E-24	0.0296333	30547	6	eqtl-a-ENSG00000111880	RNGTT	TRUE	reported	textfile	2	TRUE
rs17696736	G	A	G	A	-0.0889544	-0.0037	0.408694	0.423272	FALSE	FALSE	FALSE	ebi-a-GCST90018839	12	112486818	0.0219	231771	0.8665	Endometriosis	Endometriosis	Endometriosis || ||	TRUE	igd	NA	NA	NA	NA	NA	NA	NA	112486818	1.82E-13	0.0120839	31185	12	eqtl-a-ENSG00000111880	RNGTT	TRUE	reported	textfile	2	TRUE
rs72911623	C	T	C	T	-0.62222	-0.1931	0.0215633	0.0211044	FALSE	FALSE	FALSE	ebi-a-GCST90018839	6	89648766	0.0756	231771	0.0106699	Endometriosis	Endometriosis	Endometriosis || ||	TRUE	igd	NA	NA	NA	NA	NA	NA	NA	89648766	6.46E-53	0.040639	28077	6	eqtl-a-ENSG00000111880	RNGTT	TRUE	reported	textfile	2	TRUE
rs76385886	T	C	T	C	0.235155	0.0472	0.0256989	0.0173302	FALSE	FALSE	FALSE	ebi-a-GCST90018839	6	89480608	0.0874	231771	0.5888	Endometriosis	Endometriosis	Endometriosis || ||	TRUE	igd	NA	NA	NA	NA	NA	NA	NA	89480608	3.84E-10	0.0375611	29006	6	eqtl-a-ENSG00000111880	RNGTT	TRUE	reported	textfile	2	TRUE
rs1008550	G	T	G	T	-0.321803	0.1026	0.0309963	0.025799	FALSE	FALSE	FALSE	ebi-a-GCST90018839	22	24940196	0.0684	231771	0.1335	Endometriosis	Endometriosis	Endometriosis || ||	TRUE	igd	NA	NA	NA	NA	NA	NA	NA	24940196	5.47E-21	0.0342351	31191	22	eqtl-a-ENSG00000100024	UPB1	TRUE	reported	textfile	2	TRUE
rs117580218	A	G	A	G	-0.248941	0.0729	0.0269686	0.0285325	FALSE	FALSE	FALSE	ebi-a-GCST90018839	22	24471789	0.0644	231771	0.2576	Endometriosis	Endometriosis	Endometriosis || ||	TRUE	igd	NA	NA	NA	NA	NA	NA	NA	24471789	1.15E-11	0.0366813	25673	22	eqtl-a-ENSG00000100024	UPB1	TRUE	reported	textfile	2	TRUE
rs139431893	T	C	T	C	-0.127031	0.0832	0.0724576	0.09128	FALSE	FALSE	FALSE	ebi-a-GCST90018839	22	25018253	0.0398	231771	0.0365199	Endometriosis	Endometriosis	Endometriosis || ||	TRUE	igd	NA	NA	NA	NA	NA	NA	NA	25018253	3.04E-08	0.0229332	16737	22	eqtl-a-ENSG00000100024	UPB1	TRUE	reported	textfile	2	TRUE
rs7210990	A	C	A	C	0.0711024	0.0028	0.481977	0.377596	FALSE	FALSE	FALSE	ebi-a-GCST90018839	17	16170764	0.0204	231771	0.8907	Endometriosis	Endometriosis	Endometriosis || ||	TRUE	igd	NA	NA	NA	NA	NA	NA	NA	16170764	2.28E-09	0.0118962	31569	17	eqtl-a-ENSG00000100024	UPB1	TRUE	reported	textfile	2	TRUE
rs1008599	G	A	G	A	-0.364455	-0.001	0.413339	0.363273	FALSE	FALSE	FALSE	ebi-a-GCST90018839	7	142038782	0.02	231771	0.9609	Endometriosis	Endometriosis	Endometriosis || ||	TRUE	igd	NA	NA	NA	NA	NA	NA	NA	142038782	1.00E-200	0.0116906	5502	7	eqtl-a-ENSG00000211717	TRBV10-1	TRUE	reported	textfile	2	TRUE
rs3114480	C	T	C	T	-0.0683993	0.0029	0.492863	0.419263	FALSE	FALSE	FALSE	ebi-a-GCST90018839	7	142499729	0.0198	231771	0.8853	Endometriosis	Endometriosis	Endometriosis || ||	TRUE	igd	NA	NA	NA	NA	NA	NA	NA	142499729	8.81E-09	0.0118908	5164	7	eqtl-a-ENSG00000211717	TRBV10-1	TRUE	reported	textfile	2	TRUE
rs660895	G	A	G	A	0.12959	0.0361	0.177598	0.242311	FALSE	FALSE	FALSE	ebi-a-GCST90018839	6	32577380	0.0216	231771	0.0949096	Endometriosis	Endometriosis	Endometriosis || ||	TRUE	igd	NA	NA	NA	NA	NA	NA	NA	32577380	7.33E-17	0.0155352	5502	6	eqtl-a-ENSG00000211717	TRBV10-1	TRUE	reported	textfile	2	TRUE
rs10086568	A	G	A	G	-0.0804053	0.0203	0.319855	0.284948	FALSE	FALSE	FALSE	ebi-a-GCST90018839	8	6900336	0.0206	231771	0.3235	Endometriosis	Endometriosis	Endometriosis || ||	TRUE	igd	NA	NA	NA	NA	NA	NA	NA	6900336	2.79E-10	0.0127425	31355	8	eqtl-a-ENSG00000102837	OLFM4	TRUE	reported	textfile	2	TRUE
rs1012068	G	T	G	T	-0.110928	-0.0083	0.276034	0.237403	FALSE	FALSE	FALSE	ebi-a-GCST90018839	22	32265903	0.0218	231771	0.7048	Endometriosis	Endometriosis	Endometriosis || ||	TRUE	igd	NA	NA	NA	NA	NA	NA	NA	32265903	6.69E-17	0.0132811	31086	22	eqtl-a-ENSG00000102837	OLFM4	TRUE	reported	textfile	2	TRUE
rs11684404	C	T	C	T	-0.0723053	0.013	0.343776	0.371646	FALSE	FALSE	FALSE	ebi-a-GCST90018839	2	88924622	0.0189	231771	0.4928	Endometriosis	Endometriosis	Endometriosis || ||	TRUE	igd	NA	NA	NA	NA	NA	NA	NA	88924622	7.60E-09	0.0125161	31355	2	eqtl-a-ENSG00000102837	OLFM4	TRUE	reported	textfile	2	TRUE
rs11881751	A	G	A	G	0.132196	0.0387	0.231675	0.221229	FALSE	FALSE	FALSE	ebi-a-GCST90018839	19	4997420	0.0261	231771	0.1373	Endometriosis	Endometriosis	Endometriosis || ||	TRUE	igd	NA	NA	NA	NA	NA	NA	NA	4997420	5.45E-21	0.014063	31355	19	eqtl-a-ENSG00000102837	OLFM4	TRUE	reported	textfile	2	TRUE
rs13289095	T	G	T	G	0.251897	0.0504	0.119513	0.124449	FALSE	FALSE	FALSE	ebi-a-GCST90018839	9	131466489	0.0285	231771	0.0776408	Endometriosis	Endometriosis	Endometriosis || ||	TRUE	igd	NA	NA	NA	NA	NA	NA	NA	131466489	1.88E-43	0.0182245	28373	9	eqtl-a-ENSG00000102837	OLFM4	TRUE	reported	textfile	2	TRUE
rs1343610	C	T	C	T	-0.198894	-0.038	0.640629	0.668129	FALSE	FALSE	FALSE	ebi-a-GCST90018839	13	53662674	0.0198	231771	0.0548403	Endometriosis	Endometriosis	Endometriosis || ||	TRUE	igd	NA	NA	NA	NA	NA	NA	NA	53662674	6.73E-59	0.0122907	31470	13	eqtl-a-ENSG00000102837	OLFM4	TRUE	reported	textfile	2	TRUE
rs1375493	A	G	A	G	0.0919538	0.0216	0.565077	0.51707	FALSE	FALSE	FALSE	ebi-a-GCST90018839	2	182323766	0.0186	231771	0.2464	Endometriosis	Endometriosis	Endometriosis || ||	TRUE	igd	NA	NA	NA	NA	NA	NA	NA	182323766	1.65E-14	0.0119806	31355	2	eqtl-a-ENSG00000102837	OLFM4	TRUE	reported	textfile	2	TRUE
rs2227901	A	G	A	G	-0.110238	0.0324	0.203258	0.244413	FALSE	FALSE	FALSE	ebi-a-GCST90018839	4	57798189	0.0216	231771	0.1335	Endometriosis	Endometriosis	Endometriosis || ||	TRUE	igd	NA	NA	NA	NA	NA	NA	NA	57798189	8.12E-14	0.0147606	31470	4	eqtl-a-ENSG00000102837	OLFM4	TRUE	reported	textfile	2	TRUE
rs3735485	G	A	G	A	-0.101227	0.0106	0.837214	0.874468	FALSE	FALSE	FALSE	ebi-a-GCST90018839	7	45009341	0.0279	231771	0.704099	Endometriosis	Endometriosis	Endometriosis || ||	TRUE	igd	NA	NA	NA	NA	NA	NA	NA	45009341	3.23E-10	0.0160994	30757	7	eqtl-a-ENSG00000102837	OLFM4	TRUE	reported	textfile	2	TRUE
rs629326	T	G	T	G	-0.104974	0.0189	0.62781	0.499059	FALSE	FALSE	FALSE	ebi-a-GCST90018839	6	159496713	0.0195	231771	0.3321	Endometriosis	Endometriosis	Endometriosis || ||	TRUE	igd	NA	NA	NA	NA	NA	NA	NA	159496713	1.26E-17	0.0122808	31355	6	eqtl-a-ENSG00000102837	OLFM4	TRUE	reported	textfile	2	TRUE
rs7981880	G	A	G	A	0.0832848	0.0099	0.355481	0.414637	FALSE	FALSE	FALSE	ebi-a-GCST90018839	13	53501646	0.0193	231771	0.6075	Endometriosis	Endometriosis	Endometriosis || ||	TRUE	igd	NA	NA	NA	NA	NA	NA	NA	53501646	1.97E-11	0.0124144	31470	13	eqtl-a-ENSG00000102837	OLFM4	TRUE	reported	textfile	2	TRUE
rs7999275	G	A	G	A	0.463594	0.0177	0.768623	0.733296	FALSE	FALSE	FALSE	ebi-a-GCST90018839	13	53589368	0.0214	231771	0.4064	Endometriosis	Endometriosis	Endometriosis || ||	TRUE	igd	NA	NA	NA	NA	NA	NA	NA	53589368	1.00E-200	0.0135631	29978	13	eqtl-a-ENSG00000102837	OLFM4	TRUE	reported	textfile	2	TRUE
rs9527102	G	A	G	A	0.120483	-0.024	0.312936	0.271048	FALSE	FALSE	FALSE	ebi-a-GCST90018839	13	54114834	0.0208	231771	0.2477	Endometriosis	Endometriosis	Endometriosis || ||	TRUE	igd	NA	NA	NA	NA	NA	NA	NA	54114834	4.69E-21	0.0127955	31352	13	eqtl-a-ENSG00000102837	OLFM4	TRUE	reported	textfile	2	TRUE
rs1008705	C	T	C	T	0.379292	-0.0111	0.310198	0.339982	FALSE	FALSE	FALSE	ebi-a-GCST90018839	8	17633455	0.0195	231771	0.5697	Endometriosis	Endometriosis	Endometriosis || ||	TRUE	igd	NA	NA	NA	NA	NA	NA	NA	17633455	1.00E-200	0.0124642	31355	8	eqtl-a-ENSG00000104763	ASAH1	TRUE	reported	textfile	2	TRUE
rs117352317	G	A	G	A	0.473247	-0.0594	0.0173922	0.0161652	FALSE	FALSE	FALSE	ebi-a-GCST90018839	8	18030605	0.0852	231771	0.486	Endometriosis	Endometriosis	Endometriosis || ||	TRUE	igd	NA	NA	NA	NA	NA	NA	NA	18030605	1.72E-25	0.0453532	23819	8	eqtl-a-ENSG00000104763	ASAH1	TRUE	reported	textfile	2	TRUE
rs441517	G	A	G	A	-0.328991	-0.0013	0.706002	0.656627	FALSE	FALSE	FALSE	ebi-a-GCST90018839	8	17908116	0.0198	231771	0.9457	Endometriosis	Endometriosis	Endometriosis || ||	TRUE	igd	NA	NA	NA	NA	NA	NA	NA	17908116	1.97E-146	0.0127669	31684	8	eqtl-a-ENSG00000104763	ASAH1	TRUE	reported	textfile	2	TRUE
rs79985562	A	G	A	G	-0.362427	-0.0941	0.0261946	0.0233801	FALSE	FALSE	FALSE	ebi-a-GCST90018839	8	17918613	0.0723	231771	0.1929	Endometriosis	Endometriosis	Endometriosis || ||	TRUE	igd	NA	NA	NA	NA	NA	NA	NA	17918613	1.70E-22	0.03714	28534	8	eqtl-a-ENSG00000104763	ASAH1	TRUE	reported	textfile	2	TRUE
rs9325821	A	G	A	G	0.212276	-0.0057	0.951311	0.896424	FALSE	FALSE	FALSE	ebi-a-GCST90018839	8	17610093	0.0315	231771	0.8562	Endometriosis	Endometriosis	Endometriosis || ||	TRUE	igd	NA	NA	NA	NA	NA	NA	NA	17610093	1.45E-14	0.027597	31344	8	eqtl-a-ENSG00000104763	ASAH1	TRUE	reported	textfile	2	TRUE
rs10087898	C	T	C	T	0.112058	0.0203	0.128566	0.243218	FALSE	FALSE	FALSE	ebi-a-GCST90018839	8	23017691	0.0239	231771	0.3962	Endometriosis	Endometriosis	Endometriosis || ||	TRUE	igd	NA	NA	NA	NA	NA	NA	NA	23017691	2.78E-10	0.0177563	31684	8	eqtl-a-ENSG00000173530	TNFRSF10D	TRUE	reported	textfile	2	TRUE
rs4242391	C	T	C	T	-0.155595	-0.0376	0.625691	0.674753	FALSE	FALSE	FALSE	ebi-a-GCST90018839	8	23000183	0.0204	231771	0.0654802	Endometriosis	Endometriosis	Endometriosis || ||	TRUE	igd	NA	NA	NA	NA	NA	NA	NA	23000183	4.36E-37	0.0122285	31684	8	eqtl-a-ENSG00000173530	TNFRSF10D	TRUE	reported	textfile	2	TRUE
rs10088133	G	A	G	A	0.24158	0.0082	0.52689	0.465802	FALSE	FALSE	FALSE	ebi-a-GCST90018839	8	142017877	0.0192	231771	0.6671	Endometriosis	Endometriosis	Endometriosis || ||	TRUE	igd	NA	NA	NA	NA	NA	NA	NA	142017877	5.42E-94	0.011746	30902	8	eqtl-a-ENSG00000169398	PTK2	TRUE	reported	textfile	2	TRUE
rs1354034	C	T	C	T	0.220184	0.008	0.618137	0.600544	FALSE	FALSE	FALSE	ebi-a-GCST90018839	3	56849749	0.0187	231771	0.6691	Endometriosis	Endometriosis	Endometriosis || ||	TRUE	igd	NA	NA	NA	NA	NA	NA	NA	56849749	7.04E-74	0.0121093	31684	3	eqtl-a-ENSG00000169398	PTK2	TRUE	reported	textfile	2	TRUE
rs141094656	C	T	C	T	-0.286526	-0.0834	0.0195137	0.0176555	FALSE	FALSE	FALSE	ebi-a-GCST90018839	1	92753336	0.0855	231771	0.3297	Endometriosis	Endometriosis	Endometriosis || ||	TRUE	igd	NA	NA	NA	NA	NA	NA	NA	92753336	2.57E-11	0.0429606	21629	1	eqtl-a-ENSG00000169398	PTK2	TRUE	reported	textfile	2	TRUE
rs149290349	A	G	A	G	-0.2287	-0.1049	0.0763089	0.0677276	FALSE	FALSE	FALSE	ebi-a-GCST90018839	2	43451957	0.0434	231771	0.01557	Endometriosis	Endometriosis	Endometriosis || ||	TRUE	igd	NA	NA	NA	NA	NA	NA	NA	43451957	1.32E-24	0.022335	27138	2	eqtl-a-ENSG00000169398	PTK2	TRUE	reported	textfile	2	TRUE
rs1510587	A	G	A	G	0.0666234	-0.0106	0.459801	0.413425	FALSE	FALSE	FALSE	ebi-a-GCST90018839	8	142128946	0.0187	231771	0.5716	Endometriosis	Endometriosis	Endometriosis || ||	TRUE	igd	NA	NA	NA	NA	NA	NA	NA	142128946	2.34E-08	0.011929	29914	8	eqtl-a-ENSG00000169398	PTK2	TRUE	reported	textfile	2	TRUE
rs170088	T	C	T	C	0.126812	0.0189	0.11796	0.185199	FALSE	FALSE	FALSE	ebi-a-GCST90018839	8	142160876	0.0248	231771	0.446	Endometriosis	Endometriosis	Endometriosis || ||	TRUE	igd	NA	NA	NA	NA	NA	NA	NA	142160876	5.81E-12	0.0184207	31300	8	eqtl-a-ENSG00000169398	PTK2	TRUE	reported	textfile	2	TRUE
rs505404	G	T	G	T	0.0994128	0.0305	0.222031	0.244367	FALSE	FALSE	FALSE	ebi-a-GCST90018839	11	243268	0.0251	231771	0.225	Endometriosis	Endometriosis	Endometriosis || ||	TRUE	igd	NA	NA	NA	NA	NA	NA	NA	243268	3.56E-12	0.014296	31569	11	eqtl-a-ENSG00000169398	PTK2	TRUE	reported	textfile	2	TRUE
rs9809116	G	A	G	A	0.0958199	-0.001	0.419943	0.452893	FALSE	FALSE	FALSE	ebi-a-GCST90018839	3	72397279	0.0188	231771	0.956	Endometriosis	Endometriosis	Endometriosis || ||	TRUE	igd	NA	NA	NA	NA	NA	NA	NA	72397279	1.67E-15	0.0120321	31569	3	eqtl-a-ENSG00000169398	PTK2	TRUE	reported	textfile	2	TRUE
rs1008877	A	C	A	C	0.394833	-0.0069	0.47597	0.490392	FALSE	FALSE	FALSE	ebi-a-GCST90018839	6	125443861	0.0187	231771	0.7125	Endometriosis	Endometriosis	Endometriosis || ||	TRUE	igd	NA	NA	NA	NA	NA	NA	NA	125443861	1.00E-200	0.0114445	31355	6	eqtl-a-ENSG00000111906	HDDC2	TRUE	reported	textfile	2	TRUE
rs11154304	A	G	A	G	-0.540136	-0.0141	0.11131	0.124068	FALSE	FALSE	FALSE	ebi-a-GCST90018839	6	125639515	0.0279	231771	0.6124	Endometriosis	Endometriosis	Endometriosis || ||	TRUE	igd	NA	NA	NA	NA	NA	NA	NA	125639515	4.82E-190	0.0183693	31564	6	eqtl-a-ENSG00000111906	HDDC2	TRUE	reported	textfile	2	TRUE
rs4895707	G	A	G	A	-0.398518	0.0127	0.473207	0.495018	FALSE	FALSE	FALSE	ebi-a-GCST90018839	6	125669227	0.0185	231771	0.4935	Endometriosis	Endometriosis	Endometriosis || ||	TRUE	igd	NA	NA	NA	NA	NA	NA	NA	125669227	1.00E-200	0.011439	31668	6	eqtl-a-ENSG00000111906	HDDC2	TRUE	reported	textfile	2	TRUE
rs7911264	C	T	C	T	-0.0719362	-0.0099	0.515223	0.581921	FALSE	FALSE	FALSE	ebi-a-GCST90018839	10	94436851	0.0189	231771	0.6024	Endometriosis	Endometriosis	Endometriosis || ||	TRUE	igd	NA	NA	NA	NA	NA	NA	NA	94436851	1.46E-09	0.0118936	31684	10	eqtl-a-ENSG00000111906	HDDC2	TRUE	reported	textfile	2	TRUE
rs1008953	C	T	C	T	0.805396	-0.0512	0.770601	0.715534	FALSE	FALSE	FALSE	ebi-a-GCST90018839	20	43980726	0.0206	231771	0.01275	Endometriosis	Endometriosis	Endometriosis || ||	TRUE	igd	NA	NA	NA	NA	NA	NA	NA	43980726	1.00E-200	0.012427	31300	20	eqtl-a-ENSG00000204070	SYS1	TRUE	reported	textfile	2	TRUE
rs3091579	A	G	A	G	0.159048	-0.0315	0.140696	0.125332	FALSE	FALSE	FALSE	ebi-a-GCST90018839	20	43947368	0.0289	231771	0.275	Endometriosis	Endometriosis	Endometriosis || ||	TRUE	igd	NA	NA	NA	NA	NA	NA	NA	43947368	1.16E-20	0.0170647	31355	20	eqtl-a-ENSG00000204070	SYS1	TRUE	reported	textfile	2	TRUE
rs6032538	C	G	C	G	-0.0907096	-0.0452	0.714643	0.722976	FALSE	TRUE	FALSE	ebi-a-GCST90018839	20	44417675	0.0204	231771	0.0265003	Endometriosis	Endometriosis	Endometriosis || ||	TRUE	igd	NA	NA	NA	NA	NA	NA	NA	44417675	5.43E-12	0.0131576	31300	20	eqtl-a-ENSG00000204070	SYS1	TRUE	reported	textfile	2	TRUE
rs12973620	C	G	C	G	0.0904162	0.0026	0.191043	0.159784	FALSE	TRUE	FALSE	ebi-a-GCST90018839	19	58249643	0.025	231771	0.9159	Endometriosis	Endometriosis	Endometriosis || ||	TRUE	igd	NA	NA	NA	NA	NA	NA	NA	58249643	2.24E-09	0.0151205	26280	19	eqtl-a-ENSG00000079459	FDFT1	TRUE	reported	textfile	2	TRUE
rs174545	G	C	G	C	0.0755311	0.044	0.329174	0.365983	FALSE	TRUE	FALSE	ebi-a-GCST90018839	11	61569306	0.019	231771	0.02067	Endometriosis	Endometriosis	Endometriosis || ||	TRUE	igd	NA	NA	NA	NA	NA	NA	NA	61569306	2.36E-09	0.0126497	26395	11	eqtl-a-ENSG00000079459	FDFT1	TRUE	reported	textfile	2	TRUE
rs2092004	G	A	G	A	0.448347	-0.0155	0.473194	0.529455	FALSE	FALSE	FALSE	ebi-a-GCST90018839	8	11652430	0.0186	231771	0.4044	Endometriosis	Endometriosis	Endometriosis || ||	TRUE	igd	NA	NA	NA	NA	NA	NA	NA	11652430	1.00E-200	0.0113075	20957	8	eqtl-a-ENSG00000079459	FDFT1	TRUE	reported	textfile	2	TRUE
rs4841587	T	G	T	G	-0.23804	-0.0093	0.307772	0.383504	FALSE	FALSE	FALSE	ebi-a-GCST90018839	8	11614175	0.0203	231771	0.6461	Endometriosis	Endometriosis	Endometriosis || ||	TRUE	igd	NA	NA	NA	NA	NA	NA	NA	11614175	6.25E-78	0.0127379	26395	8	eqtl-a-ENSG00000079459	FDFT1	TRUE	reported	textfile	2	TRUE
rs6592965	A	G	A	G	0.0716724	0.0266	0.449532	0.398853	FALSE	FALSE	FALSE	ebi-a-GCST90018839	7	50427982	0.0189	231771	0.1598	Endometriosis	Endometriosis	Endometriosis || ||	TRUE	igd	NA	NA	NA	NA	NA	NA	NA	50427982	2.00E-09	0.0119494	26395	7	eqtl-a-ENSG00000079459	FDFT1	TRUE	reported	textfile	2	TRUE
rs10090737	T	C	T	C	0.106765	-0.0205	0.388402	0.385159	FALSE	FALSE	FALSE	ebi-a-GCST90018839	8	21547340	0.0188	231771	0.2773	Endometriosis	Endometriosis	Endometriosis || ||	TRUE	igd	NA	NA	NA	NA	NA	NA	NA	21547340	1.84E-18	0.0121784	31684	8	eqtl-a-ENSG00000168546	GFRA2	TRUE	reported	textfile	2	TRUE
rs3758156	G	A	G	A	-0.253282	-0.0264	0.539761	0.54096	FALSE	FALSE	FALSE	ebi-a-GCST90018839	8	21770796	0.0183	231771	0.149	Endometriosis	Endometriosis	Endometriosis || ||	TRUE	igd	NA	NA	NA	NA	NA	NA	NA	21770796	4.57E-103	0.0117495	31684	8	eqtl-a-ENSG00000168546	GFRA2	TRUE	reported	textfile	2	TRUE
rs9644146	G	T	G	T	-0.415218	-0.0459	0.29191	0.365732	FALSE	FALSE	FALSE	ebi-a-GCST90018839	8	21696395	0.02	231771	0.0216098	Endometriosis	Endometriosis	Endometriosis || ||	TRUE	igd	NA	NA	NA	NA	NA	NA	NA	21696395	1.00E-200	0.012616	31566	8	eqtl-a-ENSG00000168546	GFRA2	TRUE	reported	textfile	2	TRUE
rs10092168	T	C	T	C	-0.212263	0.0024	0.292021	0.231387	FALSE	FALSE	FALSE	ebi-a-GCST90018839	8	87442135	0.0224	231771	0.9164	Endometriosis	Endometriosis	Endometriosis || ||	TRUE	igd	NA	NA	NA	NA	NA	NA	NA	87442135	3.16E-60	0.0129671	31681	8	eqtl-a-ENSG00000085719	CPNE3	TRUE	reported	textfile	2	TRUE
rs13257670	T	G	T	G	-0.0710505	0.028	0.587907	0.59579	FALSE	FALSE	FALSE	ebi-a-GCST90018839	8	87866343	0.0186	231771	0.1326	Endometriosis	Endometriosis	Endometriosis || ||	TRUE	igd	NA	NA	NA	NA	NA	NA	NA	87866343	4.03E-09	0.012077	31677	8	eqtl-a-ENSG00000085719	CPNE3	TRUE	reported	textfile	2	TRUE
rs7000333	T	C	T	C	0.335846	-0.0103	0.608397	0.532209	FALSE	FALSE	FALSE	ebi-a-GCST90018839	8	87578131	0.0193	231771	0.5935	Endometriosis	Endometriosis	Endometriosis || ||	TRUE	igd	NA	NA	NA	NA	NA	NA	NA	87578131	2.29E-176	0.0118613	31681	8	eqtl-a-ENSG00000085719	CPNE3	TRUE	reported	textfile	2	TRUE
rs1009321	G	A	G	A	-0.360636	-0.0105	0.545202	0.55366	FALSE	FALSE	FALSE	ebi-a-GCST90018839	12	133361224	0.0217	231771	0.6275	Endometriosis	Endometriosis	Endometriosis || ||	TRUE	igd	NA	NA	NA	NA	NA	NA	NA	133361224	1.00E-200	0.0115606	31527	12	eqtl-a-ENSG00000196458	ZNF605	TRUE	reported	textfile	2	TRUE
rs4883606	G	A	G	A	0.137178	-0.0052	0.62849	0.679121	FALSE	FALSE	FALSE	ebi-a-GCST90018839	12	133298773	0.0206	231771	0.8013	Endometriosis	Endometriosis	Endometriosis || ||	TRUE	igd	NA	NA	NA	NA	NA	NA	NA	133298773	4.74E-29	0.0122629	31644	12	eqtl-a-ENSG00000196458	ZNF605	TRUE	reported	textfile	2	TRUE
rs71452557	G	A	G	A	-0.293735	-0.0793	0.0146436	0.0214215	FALSE	FALSE	FALSE	ebi-a-GCST90018839	12	133731840	0.0821	231771	0.3338	Endometriosis	Endometriosis	Endometriosis || ||	TRUE	igd	NA	NA	NA	NA	NA	NA	NA	133731840	2.92E-09	0.0494861	15694	12	eqtl-a-ENSG00000196458	ZNF605	TRUE	reported	textfile	2	TRUE
rs10094310	A	C	A	C	-0.138623	-0.0288	0.397663	0.386262	FALSE	FALSE	FALSE	ebi-a-GCST90018839	8	98883005	0.0189	231771	0.1269	Endometriosis	Endometriosis	Endometriosis || ||	TRUE	igd	NA	NA	NA	NA	NA	NA	NA	98883005	2.30E-30	0.0121048	31526	8	eqtl-a-ENSG00000104341	LAPTM4B	TRUE	reported	textfile	2	TRUE
rs115333123	T	C	T	C	-0.765355	0.0671	0.0681688	0.0860451	FALSE	FALSE	FALSE	ebi-a-GCST90018839	8	98756185	0.0423	231771	0.113	Endometriosis	Endometriosis	Endometriosis || ||	TRUE	igd	NA	NA	NA	NA	NA	NA	NA	98756185	1.00E-200	0.0227191	31198	8	eqtl-a-ENSG00000104341	LAPTM4B	TRUE	reported	textfile	2	TRUE
rs9297275	A	G	A	G	0.107051	3.00E-04	0.695596	0.625137	FALSE	FALSE	FALSE	ebi-a-GCST90018839	8	98438912	0.0198	231771	0.9874	Endometriosis	Endometriosis	Endometriosis || ||	TRUE	igd	NA	NA	NA	NA	NA	NA	NA	98438912	1.07E-16	0.0129028	31145	8	eqtl-a-ENSG00000104341	LAPTM4B	TRUE	reported	textfile	2	TRUE
rs10094451	T	C	T	C	0.3058	-0.028	0.253737	0.20386	FALSE	FALSE	FALSE	ebi-a-GCST90018839	8	41351870	0.0238	231771	0.2383	Endometriosis	Endometriosis	Endometriosis || ||	TRUE	igd	NA	NA	NA	NA	NA	NA	NA	41351870	1.03E-114	0.0134331	30820	8	eqtl-a-ENSG00000147533	GOLGA7	TRUE	reported	textfile	2	TRUE
rs113925113	T	C	T	C	0.188949	0.0079	0.0490159	0.0791237	FALSE	FALSE	FALSE	ebi-a-GCST90018839	8	41211114	0.0345	231771	0.8195	Endometriosis	Endometriosis	Endometriosis || ||	TRUE	igd	NA	NA	NA	NA	NA	NA	NA	41211114	6.63E-12	0.0275211	30491	8	eqtl-a-ENSG00000147533	GOLGA7	TRUE	reported	textfile	2	TRUE
rs13062095	C	T	C	T	-0.0835374	0.0135	0.350092	0.302913	FALSE	FALSE	FALSE	ebi-a-GCST90018839	3	101267385	0.0202	231771	0.5039	Endometriosis	Endometriosis	Endometriosis || ||	TRUE	igd	NA	NA	NA	NA	NA	NA	NA	101267385	2.00E-11	0.0124577	30820	3	eqtl-a-ENSG00000147533	GOLGA7	TRUE	reported	textfile	2	TRUE
rs10094836	G	C	G	C	-0.485706	-0.0198	0.844676	0.80357	FALSE	TRUE	FALSE	ebi-a-GCST90018839	8	17654390	0.0235	231771	0.3982	Endometriosis	Endometriosis	Endometriosis || ||	TRUE	igd	NA	NA	NA	NA	NA	NA	NA	17654390	1.00E-200	0.0159149	31528	8	eqtl-a-ENSG00000078674	PCM1	TRUE	reported	textfile	2	TRUE
rs11783644	C	G	C	G	-0.299291	-0.0045	0.222914	0.259963	FALSE	TRUE	FALSE	ebi-a-GCST90018839	8	17901865	0.0211	231771	0.8301	Endometriosis	Endometriosis	Endometriosis || ||	TRUE	igd	NA	NA	NA	NA	NA	NA	NA	17901865	2.56E-100	0.0140765	31525	8	eqtl-a-ENSG00000078674	PCM1	TRUE	reported	textfile	2	TRUE
rs2517207	A	G	A	G	-0.194342	-0.0286	0.0295027	0.0280201	FALSE	FALSE	FALSE	ebi-a-GCST90018839	8	17468413	0.0558	231771	0.6077	Endometriosis	Endometriosis	Endometriosis || ||	TRUE	igd	NA	NA	NA	NA	NA	NA	NA	17468413	3.18E-08	0.0351355	29988	8	eqtl-a-ENSG00000078674	PCM1	TRUE	reported	textfile	2	TRUE
rs7830870	T	C	T	C	-0.0971015	0.0039	0.212747	0.20279	FALSE	FALSE	FALSE	ebi-a-GCST90018839	8	18019341	0.0228	231771	0.8658	Endometriosis	Endometriosis	Endometriosis || ||	TRUE	igd	NA	NA	NA	NA	NA	NA	NA	18019341	2.27E-11	0.0145201	30751	8	eqtl-a-ENSG00000078674	PCM1	TRUE	reported	textfile	2	TRUE
rs10095826	T	G	T	G	-0.204428	0.0177	0.654481	0.534912	FALSE	FALSE	FALSE	ebi-a-GCST90018839	8	91108548	0.0202	231771	0.3791	Endometriosis	Endometriosis	Endometriosis || ||	TRUE	igd	NA	NA	NA	NA	NA	NA	NA	91108548	4.33E-61	0.012397	31059	8	eqtl-a-ENSG00000104327	CALB1	TRUE	reported	textfile	2	TRUE
rs118177102	T	C	T	C	-0.311386	0.0162	0.0186959	0.0180721	FALSE	FALSE	FALSE	ebi-a-GCST90018839	8	91469564	0.0837	231771	0.8465	Endometriosis	Endometriosis	Endometriosis || ||	TRUE	igd	NA	NA	NA	NA	NA	NA	NA	91469564	1.25E-12	0.0438627	20319	8	eqtl-a-ENSG00000104327	CALB1	TRUE	reported	textfile	2	TRUE
rs80330742	G	C	G	C	0.168535	0.0207	0.0386191	0.0340848	FALSE	TRUE	FALSE	ebi-a-GCST90018839	8	91980539	0.0606	231771	0.7327	Endometriosis	Endometriosis	Endometriosis || ||	TRUE	igd	NA	NA	NA	NA	NA	NA	NA	91980539	4.71E-08	0.0308558	14575	8	eqtl-a-ENSG00000104327	CALB1	TRUE	reported	textfile	2	TRUE
rs1009668	T	C	T	C	-0.236358	0.0417	0.108866	0.109472	FALSE	FALSE	FALSE	ebi-a-GCST90018839	1	226040404	0.0295	231771	0.1573	Endometriosis	Endometriosis	Endometriosis || ||	TRUE	igd	NA	NA	NA	NA	NA	NA	NA	226040404	1.65E-35	0.0190047	31300	1	eqtl-a-ENSG00000143819	EPHX1	TRUE	reported	textfile	2	TRUE
rs112613032	G	C	G	C	-0.108522	-0.0586	0.115068	0.137602	FALSE	TRUE	FALSE	ebi-a-GCST90018839	1	225936900	0.0266	231771	0.02746	Endometriosis	Endometriosis	Endometriosis || ||	TRUE	igd	NA	NA	NA	NA	NA	NA	NA	225936900	5.70E-09	0.018629	31568	1	eqtl-a-ENSG00000143819	EPHX1	TRUE	reported	textfile	2	TRUE
rs4822024	A	G	A	G	0.156017	-0.0128	0.224124	0.202677	FALSE	FALSE	FALSE	ebi-a-GCST90018839	22	41757647	0.0231	231771	0.581	Endometriosis	Endometriosis	Endometriosis || ||	TRUE	igd	NA	NA	NA	NA	NA	NA	NA	41757647	4.90E-28	0.0142121	31569	22	eqtl-a-ENSG00000143819	EPHX1	TRUE	reported	textfile	2	TRUE
rs10098310	A	G	A	G	0.0856245	0.0165	0.575007	0.568619	FALSE	FALSE	FALSE	ebi-a-GCST90018839	8	130613614	0.0186	231771	0.3762	Endometriosis	Endometriosis	Endometriosis || ||	TRUE	igd	NA	NA	NA	NA	NA	NA	NA	130613614	1.04E-12	0.0120181	31355	8	eqtl-a-ENSG00000186265	BTLA	TRUE	reported	textfile	2	TRUE
rs11065987	G	A	G	A	-0.0671959	-0.002	0.380678	0.409414	FALSE	FALSE	FALSE	ebi-a-GCST90018839	12	112072424	0.022	231771	0.9261	Endometriosis	Endometriosis	Endometriosis || ||	TRUE	igd	NA	NA	NA	NA	NA	NA	NA	112072424	4.07E-08	0.0122446	30971	12	eqtl-a-ENSG00000186265	BTLA	TRUE	reported	textfile	2	TRUE
rs17056278	G	C	G	C	-0.149199	0.0485	0.0633351	0.0641085	FALSE	TRUE	FALSE	ebi-a-GCST90018839	5	158252438	0.0376	231771	0.197	Endometriosis	Endometriosis	Endometriosis || ||	TRUE	igd	NA	NA	NA	NA	NA	NA	NA	158252438	9.72E-10	0.0244037	31355	5	eqtl-a-ENSG00000186265	BTLA	TRUE	reported	textfile	2	TRUE
rs2952321	A	T	A	T	0.122106	0.0368	0.0843134	0.0938267	FALSE	TRUE	FALSE	ebi-a-GCST90018839	3	112322370	0.0416	231771	0.3761	Endometriosis	Endometriosis	Endometriosis || ||	TRUE	igd	NA	NA	NA	NA	NA	NA	NA	112322370	1.15E-08	0.0213955	26032	3	eqtl-a-ENSG00000186265	BTLA	TRUE	reported	textfile	2	TRUE
rs3112269	C	T	C	T	0.195932	0.0798	0.917887	0.918577	FALSE	FALSE	FALSE	ebi-a-GCST90018839	3	112180626	0.0397	231771	0.0448002	Endometriosis	Endometriosis	Endometriosis || ||	TRUE	igd	NA	NA	NA	NA	NA	NA	NA	112180626	1.26E-19	0.0216165	26274	3	eqtl-a-ENSG00000186265	BTLA	TRUE	reported	textfile	2	TRUE
rs3763317	T	C	T	C	-0.0753663	-0.001	0.465049	0.521073	FALSE	FALSE	FALSE	ebi-a-GCST90018839	6	32376788	0.0192	231771	0.9579	Endometriosis	Endometriosis	Endometriosis || ||	TRUE	igd	NA	NA	NA	NA	NA	NA	NA	32376788	2.53E-10	0.0119158	29613	6	eqtl-a-ENSG00000186265	BTLA	TRUE	reported	textfile	2	TRUE
rs8067378	G	A	G	A	-0.0909564	-0.0099	0.497388	0.457672	FALSE	FALSE	FALSE	ebi-a-GCST90018839	17	38051348	0.0189	231771	0.6006	Endometriosis	Endometriosis	Endometriosis || ||	TRUE	igd	NA	NA	NA	NA	NA	NA	NA	38051348	1.91E-14	0.011879	31086	17	eqtl-a-ENSG00000186265	BTLA	TRUE	reported	textfile	2	TRUE
rs10098310	A	G	A	G	0.0745761	0.0165	0.575007	0.568619	FALSE	FALSE	FALSE	ebi-a-GCST90018839	8	130613614	0.0186	231771	0.3762	Endometriosis	Endometriosis	Endometriosis || ||	TRUE	igd	NA	NA	NA	NA	NA	NA	NA	130613614	5.55E-10	0.0120234	31315	8	eqtl-a-ENSG00000119866	BCL11A	TRUE	reported	textfile	2	TRUE
rs34794906	C	T	C	T	-0.0808813	0.003	0.310471	0.372063	FALSE	FALSE	FALSE	ebi-a-GCST90018839	6	31237858	0.0215	231771	0.8899	Endometriosis	Endometriosis	Endometriosis || ||	TRUE	igd	NA	NA	NA	NA	NA	NA	NA	31237858	3.04E-10	0.0128454	27240	6	eqtl-a-ENSG00000119866	BCL11A	TRUE	reported	textfile	2	TRUE
rs597808	G	A	G	A	0.105669	0.0107	0.52377	0.529279	FALSE	FALSE	FALSE	ebi-a-GCST90018839	12	111973358	0.0217	231771	0.621001	Endometriosis	Endometriosis	Endometriosis || ||	TRUE	igd	NA	NA	NA	NA	NA	NA	NA	111973358	6.01E-19	0.0118837	27835	12	eqtl-a-ENSG00000119866	BCL11A	TRUE	reported	textfile	2	TRUE
rs6074022	T	C	T	C	-0.103624	0.0274	0.746768	0.714302	FALSE	FALSE	FALSE	ebi-a-GCST90018839	20	44740196	0.0204	231771	0.1793	Endometriosis	Endometriosis	Endometriosis || ||	TRUE	igd	NA	NA	NA	NA	NA	NA	NA	44740196	3.28E-14	0.0136587	31046	20	eqtl-a-ENSG00000119866	BCL11A	TRUE	reported	textfile	2	TRUE
rs7570971	A	C	A	C	-0.0738292	-0.0296	0.441154	0.29391	FALSE	FALSE	FALSE	ebi-a-GCST90018839	2	135837906	0.0241	231771	0.2188	Endometriosis	Endometriosis	Endometriosis || ||	TRUE	igd	NA	NA	NA	NA	NA	NA	NA	135837906	6.93E-10	0.0119707	24937	2	eqtl-a-ENSG00000119866	BCL11A	TRUE	reported	textfile	2	TRUE
rs7589501	G	A	G	A	0.0758054	0.0155	0.49719	0.511535	FALSE	FALSE	FALSE	ebi-a-GCST90018839	2	60557705	0.0184	231771	0.3994	Endometriosis	Endometriosis	Endometriosis || ||	TRUE	igd	NA	NA	NA	NA	NA	NA	NA	60557705	1.80E-10	0.0118866	30977	2	eqtl-a-ENSG00000119866	BCL11A	TRUE	reported	textfile	2	TRUE
rs8067378	G	A	G	A	-0.0897236	-0.0099	0.497388	0.457672	FALSE	FALSE	FALSE	ebi-a-GCST90018839	17	38051348	0.0189	231771	0.6006	Endometriosis	Endometriosis	Endometriosis || ||	TRUE	igd	NA	NA	NA	NA	NA	NA	NA	38051348	4.27E-14	0.0118797	31046	17	eqtl-a-ENSG00000119866	BCL11A	TRUE	reported	textfile	2	TRUE
rs10098310	A	G	A	G	0.0820048	0.0165	0.575007	0.568619	FALSE	FALSE	FALSE	ebi-a-GCST90018839	8	130613614	0.0186	231771	0.3762	Endometriosis	Endometriosis	Endometriosis || ||	TRUE	igd	NA	NA	NA	NA	NA	NA	NA	130613614	8.95E-12	0.0120199	31355	8	eqtl-a-ENSG00000112182	BACH2	TRUE	reported	textfile	2	TRUE
rs292251	A	G	A	G	-0.0765973	0.0046	0.665207	0.564105	FALSE	FALSE	FALSE	ebi-a-GCST90018839	6	90646226	0.0197	231771	0.8143	Endometriosis	Endometriosis	Endometriosis || ||	TRUE	igd	NA	NA	NA	NA	NA	NA	NA	90646226	1.19E-09	0.0125953	31470	6	eqtl-a-ENSG00000112182	BACH2	TRUE	reported	textfile	2	TRUE
rs72928038	A	G	A	G	-0.33536	-0.0056	0.158151	0.167495	FALSE	FALSE	FALSE	ebi-a-GCST90018839	6	90976768	0.0289	231771	0.8468	Endometriosis	Endometriosis	Endometriosis || ||	TRUE	igd	NA	NA	NA	NA	NA	NA	NA	90976768	9.04E-97	0.0160653	28895	6	eqtl-a-ENSG00000112182	BACH2	TRUE	reported	textfile	2	TRUE
rs8067378	G	A	G	A	-0.078378	-0.0099	0.497388	0.457672	FALSE	FALSE	FALSE	ebi-a-GCST90018839	17	38051348	0.0189	231771	0.6006	Endometriosis	Endometriosis	Endometriosis || ||	TRUE	igd	NA	NA	NA	NA	NA	NA	NA	38051348	4.27E-11	0.0118854	31086	17	eqtl-a-ENSG00000112182	BACH2	TRUE	reported	textfile	2	TRUE
rs10098310	A	G	A	G	0.0779137	0.0165	0.575007	0.568619	FALSE	FALSE	FALSE	ebi-a-GCST90018839	8	130613614	0.0186	231771	0.3762	Endometriosis	Endometriosis	Endometriosis || ||	TRUE	igd	NA	NA	NA	NA	NA	NA	NA	130613614	9.10E-11	0.0120219	31355	8	eqtl-a-ENSG00000007312	CD79B	TRUE	reported	textfile	2	TRUE
rs12232384	A	C	A	C	0.0832351	0.0122	0.210455	0.27196	FALSE	FALSE	FALSE	ebi-a-GCST90018839	16	86009760	0.0208	231771	0.5568	Endometriosis	Endometriosis	Endometriosis || ||	TRUE	igd	NA	NA	NA	NA	NA	NA	NA	86009760	1.15E-08	0.014584	31470	16	eqtl-a-ENSG00000007312	CD79B	TRUE	reported	textfile	2	TRUE
rs12603821	A	G	A	G	-0.162302	-0.0188	0.366952	0.395716	FALSE	FALSE	FALSE	ebi-a-GCST90018839	17	62006432	0.0187	231771	0.3137	Endometriosis	Endometriosis	Endometriosis || ||	TRUE	igd	NA	NA	NA	NA	NA	NA	NA	62006432	6.34E-40	0.0122729	31374	17	eqtl-a-ENSG00000007312	CD79B	TRUE	reported	textfile	2	TRUE
rs34794906	C	T	C	T	-0.0988592	0.003	0.310471	0.372063	FALSE	FALSE	FALSE	ebi-a-GCST90018839	6	31237858	0.0215	231771	0.8899	Endometriosis	Endometriosis	Endometriosis || ||	TRUE	igd	NA	NA	NA	NA	NA	NA	NA	31237858	1.35E-14	0.0128365	27280	6	eqtl-a-ENSG00000007312	CD79B	TRUE	reported	textfile	2	TRUE
rs4810485	G	T	G	T	-0.0977354	0.021	0.746826	0.712753	FALSE	FALSE	FALSE	ebi-a-GCST90018839	20	44747947	0.0204	231771	0.302	Endometriosis	Endometriosis	Endometriosis || ||	TRUE	igd	NA	NA	NA	NA	NA	NA	NA	44747947	8.46E-13	0.0136628	31086	20	eqtl-a-ENSG00000007312	CD79B	TRUE	reported	textfile	2	TRUE
rs653178	T	C	T	C	0.07383	0.01	0.539991	0.529422	FALSE	FALSE	FALSE	ebi-a-GCST90018839	12	112007756	0.0216	231771	0.6454	Endometriosis	Endometriosis	Endometriosis || ||	TRUE	igd	NA	NA	NA	NA	NA	NA	NA	112007756	5.99E-10	0.0119256	28204	12	eqtl-a-ENSG00000007312	CD79B	TRUE	reported	textfile	2	TRUE
rs8067378	G	A	G	A	-0.103389	-0.0099	0.497388	0.457672	FALSE	FALSE	FALSE	ebi-a-GCST90018839	17	38051348	0.0189	231771	0.6006	Endometriosis	Endometriosis	Endometriosis || ||	TRUE	igd	NA	NA	NA	NA	NA	NA	NA	38051348	3.07E-18	0.0118718	31086	17	eqtl-a-ENSG00000007312	CD79B	TRUE	reported	textfile	2	TRUE
rs10098310	A	G	A	G	-0.0784531	0.0165	0.575007	0.568619	FALSE	FALSE	FALSE	ebi-a-GCST90018839	8	130613614	0.0186	231771	0.3762	Endometriosis	Endometriosis	Endometriosis || ||	TRUE	igd	NA	NA	NA	NA	NA	NA	NA	130613614	6.76E-11	0.0120216	31569	8	eqtl-a-ENSG00000166387	PPFIBP2	TRUE	reported	textfile	2	TRUE
rs12364151	T	G	T	G	-0.69084	-0.0287	0.0937099	0.117036	FALSE	FALSE	FALSE	ebi-a-GCST90018839	11	7487604	0.0288	231771	0.3187	Endometriosis	Endometriosis	Endometriosis || ||	TRUE	igd	NA	NA	NA	NA	NA	NA	NA	7487604	1.00E-200	0.0195776	31561	11	eqtl-a-ENSG00000166387	PPFIBP2	TRUE	reported	textfile	2	TRUE
rs12793971	G	A	G	A	0.220462	-0.0214	0.239795	0.192904	FALSE	FALSE	FALSE	ebi-a-GCST90018839	11	7685465	0.0235	231771	0.3634	Endometriosis	Endometriosis	Endometriosis || ||	TRUE	igd	NA	NA	NA	NA	NA	NA	NA	7685465	2.55E-57	0.0138158	31679	11	eqtl-a-ENSG00000166387	PPFIBP2	TRUE	reported	textfile	2	TRUE
rs17289871	G	A	G	A	0.140902	-0.0294	0.225534	0.230963	FALSE	FALSE	FALSE	ebi-a-GCST90018839	11	7436701	0.0256	231771	0.2511	Endometriosis	Endometriosis	Endometriosis || ||	TRUE	igd	NA	NA	NA	NA	NA	NA	NA	7436701	3.13E-23	0.0141914	30406	11	eqtl-a-ENSG00000166387	PPFIBP2	TRUE	reported	textfile	2	TRUE
rs55908509	A	G	A	G	-0.0789923	-0.007	0.3284	0.322627	FALSE	FALSE	FALSE	ebi-a-GCST90018839	19	16442019	0.0196	231771	0.7214	Endometriosis	Endometriosis	Endometriosis || ||	TRUE	igd	NA	NA	NA	NA	NA	NA	NA	16442019	4.33E-10	0.0126558	22704	19	eqtl-a-ENSG00000166387	PPFIBP2	TRUE	reported	textfile	2	TRUE
rs7107296	G	A	G	A	0.375609	-0.0279	0.832333	0.776032	FALSE	FALSE	FALSE	ebi-a-GCST90018839	11	7577080	0.0231	231771	0.2269	Endometriosis	Endometriosis	Endometriosis || ||	TRUE	igd	NA	NA	NA	NA	NA	NA	NA	7577080	7.59E-128	0.0156152	30077	11	eqtl-a-ENSG00000166387	PPFIBP2	TRUE	reported	textfile	2	TRUE
rs72849627	T	G	T	G	0.338814	-0.0137	0.0121596	0.0167279	FALSE	FALSE	FALSE	ebi-a-GCST90018839	11	7592478	0.0714	231771	0.8481	Endometriosis	Endometriosis	Endometriosis || ||	TRUE	igd	NA	NA	NA	NA	NA	NA	NA	7592478	4.17E-10	0.0542302	10914	11	eqtl-a-ENSG00000166387	PPFIBP2	TRUE	reported	textfile	2	TRUE
rs74720905	C	A	C	A	0.612027	0.0284	0.0450923	0.0495223	FALSE	FALSE	FALSE	ebi-a-GCST90018839	11	7607064	0.05	231771	0.5701	Endometriosis	Endometriosis	Endometriosis || ||	TRUE	igd	NA	NA	NA	NA	NA	NA	NA	7607064	2.51E-104	0.0282158	30545	11	eqtl-a-ENSG00000166387	PPFIBP2	TRUE	reported	textfile	2	TRUE
rs10098310	A	G	A	G	0.0851395	0.0165	0.575007	0.568619	FALSE	FALSE	FALSE	ebi-a-GCST90018839	8	130613614	0.0186	231771	0.3762	Endometriosis	Endometriosis	Endometriosis || ||	TRUE	igd	NA	NA	NA	NA	NA	NA	NA	130613614	1.40E-12	0.0120184	26280	8	eqtl-a-ENSG00000160683	CXCR5	TRUE	reported	textfile	2	TRUE
rs10495903	T	C	T	C	0.0965937	-0.0313	0.136505	0.0925115	FALSE	FALSE	FALSE	ebi-a-GCST90018839	2	43806918	0.0325	231771	0.3355	Endometriosis	Endometriosis	Endometriosis || ||	TRUE	igd	NA	NA	NA	NA	NA	NA	NA	43806918	2.43E-08	0.0173166	25896	2	eqtl-a-ENSG00000160683	CXCR5	TRUE	reported	textfile	2	TRUE
rs11065987	G	A	G	A	-0.0676663	-0.002	0.380678	0.409414	FALSE	FALSE	FALSE	ebi-a-GCST90018839	12	112072424	0.022	231771	0.9261	Endometriosis	Endometriosis	Endometriosis || ||	TRUE	igd	NA	NA	NA	NA	NA	NA	NA	112072424	3.27E-08	0.0122444	25896	12	eqtl-a-ENSG00000160683	CXCR5	TRUE	reported	textfile	2	TRUE
rs11530564	T	C	T	C	0.0817516	0.0113	0.222657	0.199872	FALSE	FALSE	FALSE	ebi-a-GCST90018839	11	118598714	0.0249	231771	0.6483	Endometriosis	Endometriosis	Endometriosis || ||	TRUE	igd	NA	NA	NA	NA	NA	NA	NA	118598714	1.06E-08	0.0142895	21867	11	eqtl-a-ENSG00000160683	CXCR5	TRUE	reported	textfile	2	TRUE
rs34794906	C	T	C	T	-0.104475	0.003	0.310471	0.372063	FALSE	FALSE	FALSE	ebi-a-GCST90018839	6	31237858	0.0215	231771	0.8899	Endometriosis	Endometriosis	Endometriosis || ||	TRUE	igd	NA	NA	NA	NA	NA	NA	NA	31237858	3.92E-16	0.0128334	22205	6	eqtl-a-ENSG00000160683	CXCR5	TRUE	reported	textfile	2	TRUE
rs4810485	G	T	G	T	-0.0865398	0.021	0.746826	0.712753	FALSE	FALSE	FALSE	ebi-a-GCST90018839	20	44747947	0.0204	231771	0.302	Endometriosis	Endometriosis	Endometriosis || ||	TRUE	igd	NA	NA	NA	NA	NA	NA	NA	44747947	2.43E-10	0.0136681	26011	20	eqtl-a-ENSG00000160683	CXCR5	TRUE	reported	textfile	2	TRUE
rs6502555	C	T	C	T	0.0734022	-0.0113	0.271123	0.286753	FALSE	FALSE	FALSE	ebi-a-GCST90018839	17	2729652	0.0207	231771	0.5836	Endometriosis	Endometriosis	Endometriosis || ||	TRUE	igd	NA	NA	NA	NA	NA	NA	NA	2729652	4.06E-08	0.0133743	22108	17	eqtl-a-ENSG00000160683	CXCR5	TRUE	reported	textfile	2	TRUE
rs8067378	G	A	G	A	-0.100953	-0.0099	0.497388	0.457672	FALSE	FALSE	FALSE	ebi-a-GCST90018839	17	38051348	0.0189	231771	0.6006	Endometriosis	Endometriosis	Endometriosis || ||	TRUE	igd	NA	NA	NA	NA	NA	NA	NA	38051348	1.86E-17	0.0118733	26011	17	eqtl-a-ENSG00000160683	CXCR5	TRUE	reported	textfile	2	TRUE
rs10098310	A	G	A	G	-0.0823726	0.0165	0.575007	0.568619	FALSE	FALSE	FALSE	ebi-a-GCST90018839	8	130613614	0.0186	231771	0.3762	Endometriosis	Endometriosis	Endometriosis || ||	TRUE	igd	NA	NA	NA	NA	NA	NA	NA	130613614	7.23E-12	0.0120198	31355	8	eqtl-a-ENSG00000186818	LILRB4	TRUE	reported	textfile	2	TRUE
rs12232384	A	C	A	C	-0.109153	0.0122	0.210455	0.27196	FALSE	FALSE	FALSE	ebi-a-GCST90018839	16	86009760	0.0208	231771	0.5568	Endometriosis	Endometriosis	Endometriosis || ||	TRUE	igd	NA	NA	NA	NA	NA	NA	NA	86009760	6.85E-14	0.0145719	31470	16	eqtl-a-ENSG00000186818	LILRB4	TRUE	reported	textfile	2	TRUE
rs12478601	T	C	T	C	-0.0757214	0.0167	0.574604	0.512366	FALSE	FALSE	FALSE	ebi-a-GCST90018839	2	43721508	0.0187	231771	0.3712	Endometriosis	Endometriosis	Endometriosis || ||	TRUE	igd	NA	NA	NA	NA	NA	NA	NA	43721508	3.00E-10	0.0120214	31086	2	eqtl-a-ENSG00000186818	LILRB4	TRUE	reported	textfile	2	TRUE
rs141094656	C	T	C	T	-0.24314	-0.0834	0.0195137	0.0176555	FALSE	FALSE	FALSE	ebi-a-GCST90018839	1	92753336	0.0855	231771	0.3297	Endometriosis	Endometriosis	Endometriosis || ||	TRUE	igd	NA	NA	NA	NA	NA	NA	NA	92753336	1.54E-08	0.0429796	21415	1	eqtl-a-ENSG00000186818	LILRB4	TRUE	reported	textfile	2	TRUE
rs1925241	T	C	T	C	-0.0724472	-0.016	0.375409	0.447069	FALSE	FALSE	FALSE	ebi-a-GCST90018839	19	55176535	0.0197	231771	0.4181	Endometriosis	Endometriosis	Endometriosis || ||	TRUE	igd	NA	NA	NA	NA	NA	NA	NA	55176535	3.60E-09	0.0122761	17703	19	eqtl-a-ENSG00000186818	LILRB4	TRUE	reported	textfile	2	TRUE
rs370156	A	G	A	G	0.730671	-0.0477	0.0976614	0.108757	FALSE	FALSE	FALSE	ebi-a-GCST90018839	19	55172539	0.0292	231771	0.1024	Endometriosis	Endometriosis	Endometriosis || ||	TRUE	igd	NA	NA	NA	NA	NA	NA	NA	55172539	1.00E-200	0.0190827	31458	19	eqtl-a-ENSG00000186818	LILRB4	TRUE	reported	textfile	2	TRUE
rs6509890	C	T	C	T	-0.174359	1.00E-04	0.430661	0.483253	FALSE	FALSE	FALSE	ebi-a-GCST90018839	19	55135311	0.0186	231771	0.9937	Endometriosis	Endometriosis	Endometriosis || ||	TRUE	igd	NA	NA	NA	NA	NA	NA	NA	55135311	2.23E-48	0.0119297	31347	19	eqtl-a-ENSG00000186818	LILRB4	TRUE	reported	textfile	2	TRUE
rs10098310	A	G	A	G	0.123635	0.0165	0.575007	0.568619	FALSE	FALSE	FALSE	ebi-a-GCST90018839	8	130613614	0.0186	231771	0.3762	Endometriosis	Endometriosis	Endometriosis || ||	TRUE	igd	NA	NA	NA	NA	NA	NA	NA	130613614	6.51E-25	0.0119947	31529	8	eqtl-a-ENSG00000106537	TSPAN13	TRUE	reported	textfile	2	TRUE
rs11065987	G	A	G	A	-0.0753265	-0.002	0.380678	0.409414	FALSE	FALSE	FALSE	ebi-a-GCST90018839	12	112072424	0.022	231771	0.9261	Endometriosis	Endometriosis	Endometriosis || ||	TRUE	igd	NA	NA	NA	NA	NA	NA	NA	112072424	7.57E-10	0.0122412	31145	12	eqtl-a-ENSG00000106537	TSPAN13	TRUE	reported	textfile	2	TRUE
rs117889128	A	G	A	G	-0.250565	0.1363	0.0199615	0.0174999	FALSE	FALSE	FALSE	ebi-a-GCST90018839	7	16792062	0.0818	231771	0.0959599	Endometriosis	Endometriosis	Endometriosis || ||	TRUE	igd	NA	NA	NA	NA	NA	NA	NA	16792062	3.73E-09	0.0425003	22719	7	eqtl-a-ENSG00000106537	TSPAN13	TRUE	reported	textfile	2	TRUE
rs13330176	A	T	A	T	0.0820535	-0.0049	0.21644	0.279275	FALSE	TRUE	FALSE	ebi-a-GCST90018839	16	86019087	0.0211	231771	0.8154	Endometriosis	Endometriosis	Endometriosis || ||	TRUE	igd	NA	NA	NA	NA	NA	NA	NA	86019087	1.32E-08	0.0144359	31200	16	eqtl-a-ENSG00000106537	TSPAN13	TRUE	reported	textfile	2	TRUE
rs17056278	G	C	G	C	-0.173257	0.0485	0.0633351	0.0641085	FALSE	TRUE	FALSE	ebi-a-GCST90018839	5	158252438	0.0376	231771	0.197	Endometriosis	Endometriosis	Endometriosis || ||	TRUE	igd	NA	NA	NA	NA	NA	NA	NA	158252438	1.22E-12	0.0243925	31529	5	eqtl-a-ENSG00000106537	TSPAN13	TRUE	reported	textfile	2	TRUE
rs3763317	T	C	T	C	-0.0670046	-0.001	0.465049	0.521073	FALSE	FALSE	FALSE	ebi-a-GCST90018839	6	32376788	0.0192	231771	0.9579	Endometriosis	Endometriosis	Endometriosis || ||	TRUE	igd	NA	NA	NA	NA	NA	NA	NA	32376788	1.89E-08	0.0119194	29787	6	eqtl-a-ENSG00000106537	TSPAN13	TRUE	reported	textfile	2	TRUE
rs6461269	C	T	C	T	-0.115355	0.0231	0.49647	0.459913	FALSE	FALSE	FALSE	ebi-a-GCST90018839	7	16752046	0.0188	231771	0.2192	Endometriosis	Endometriosis	Endometriosis || ||	TRUE	igd	NA	NA	NA	NA	NA	NA	NA	16752046	2.41E-22	0.0118641	31524	7	eqtl-a-ENSG00000106537	TSPAN13	TRUE	reported	textfile	2	TRUE
rs7090445	T	C	T	C	-0.078258	0.0025	0.682795	0.668721	FALSE	FALSE	FALSE	ebi-a-GCST90018839	10	63721176	0.0194	231771	0.8991	Endometriosis	Endometriosis	Endometriosis || ||	TRUE	igd	NA	NA	NA	NA	NA	NA	NA	63721176	8.94E-10	0.0127718	31644	10	eqtl-a-ENSG00000106537	TSPAN13	TRUE	reported	textfile	2	TRUE
rs7570971	A	C	A	C	-0.0719606	-0.0296	0.441154	0.29391	FALSE	FALSE	FALSE	ebi-a-GCST90018839	2	135837906	0.0241	231771	0.2188	Endometriosis	Endometriosis	Endometriosis || ||	TRUE	igd	NA	NA	NA	NA	NA	NA	NA	135837906	1.84E-09	0.0119715	25151	2	eqtl-a-ENSG00000106537	TSPAN13	TRUE	reported	textfile	2	TRUE
rs9399137	C	T	C	T	-0.113726	-0.0065	0.264393	0.294075	FALSE	FALSE	FALSE	ebi-a-GCST90018839	6	135419018	0.0202	231771	0.7493	Endometriosis	Endometriosis	Endometriosis || ||	TRUE	igd	NA	NA	NA	NA	NA	NA	NA	135419018	2.96E-17	0.0134618	31529	6	eqtl-a-ENSG00000106537	TSPAN13	TRUE	reported	textfile	2	TRUE
rs10098310	A	G	A	G	-0.0855395	0.0165	0.575007	0.568619	FALSE	FALSE	FALSE	ebi-a-GCST90018839	8	130613614	0.0186	231771	0.3762	Endometriosis	Endometriosis	Endometriosis || ||	TRUE	igd	NA	NA	NA	NA	NA	NA	NA	130613614	1.10E-12	0.0120182	31569	8	eqtl-a-ENSG00000139970	RTN1	TRUE	reported	textfile	2	TRUE
rs12478601	T	C	T	C	-0.116982	0.0167	0.574604	0.512366	FALSE	FALSE	FALSE	ebi-a-GCST90018839	2	43721508	0.0187	231771	0.3712	Endometriosis	Endometriosis	Endometriosis || ||	TRUE	igd	NA	NA	NA	NA	NA	NA	NA	43721508	1.84E-22	0.0119979	31300	2	eqtl-a-ENSG00000139970	RTN1	TRUE	reported	textfile	2	TRUE
rs1271511	T	C	T	C	-1.10711	-0.0043	0.0418502	0.0311842	FALSE	FALSE	FALSE	ebi-a-GCST90018839	14	59862213	0.0529	231771	0.9359	Endometriosis	Endometriosis	Endometriosis || ||	TRUE	igd	NA	NA	NA	NA	NA	NA	NA	59862213	1.00E-200	0.0282235	31180	14	eqtl-a-ENSG00000139970	RTN1	TRUE	reported	textfile	2	TRUE
rs141094656	C	T	C	T	0.626665	-0.0834	0.0195137	0.0176555	FALSE	FALSE	FALSE	ebi-a-GCST90018839	1	92753336	0.0855	231771	0.3297	Endometriosis	Endometriosis	Endometriosis || ||	TRUE	igd	NA	NA	NA	NA	NA	NA	NA	92753336	9.38E-49	0.0427038	21629	1	eqtl-a-ENSG00000139970	RTN1	TRUE	reported	textfile	2	TRUE
rs149007767	T	C	T	C	-0.117362	0.026	0.149708	0.16095	FALSE	FALSE	FALSE	ebi-a-GCST90018839	7	50370254	0.0262	231771	0.321	Endometriosis	Endometriosis	Endometriosis || ||	TRUE	igd	NA	NA	NA	NA	NA	NA	NA	50370254	1.82E-12	0.0166523	30077	7	eqtl-a-ENSG00000139970	RTN1	TRUE	reported	textfile	2	TRUE
rs150353433	T	C	T	C	0.239111	0.0536	0.022282	0.0185883	FALSE	FALSE	FALSE	ebi-a-GCST90018839	14	59876535	0.0853	231771	0.5297	Endometriosis	Endometriosis	Endometriosis || ||	TRUE	igd	NA	NA	NA	NA	NA	NA	NA	59876535	2.90E-09	0.0402734	22533	14	eqtl-a-ENSG00000139970	RTN1	TRUE	reported	textfile	2	TRUE
rs216522	G	A	G	A	-0.344537	0.012	0.392389	0.500054	FALSE	FALSE	FALSE	ebi-a-GCST90018839	14	60652713	0.0193	231771	0.5358	Endometriosis	Endometriosis	Endometriosis || ||	TRUE	igd	NA	NA	NA	NA	NA	NA	NA	60652713	3.43E-186	0.0118391	31680	14	eqtl-a-ENSG00000139970	RTN1	TRUE	reported	textfile	2	TRUE
rs2293889	G	T	G	T	0.0885017	-0.0458	0.600603	0.629898	FALSE	FALSE	FALSE	ebi-a-GCST90018839	8	116599199	0.0192	231771	0.0170298	Endometriosis	Endometriosis	Endometriosis || ||	TRUE	igd	NA	NA	NA	NA	NA	NA	NA	116599199	2.95E-13	0.0121292	30792	8	eqtl-a-ENSG00000139970	RTN1	TRUE	reported	textfile	2	TRUE
rs4325427	T	C	T	C	0.102026	0.0188	0.315692	0.407335	FALSE	FALSE	FALSE	ebi-a-GCST90018839	13	41216534	0.02	231771	0.3489	Endometriosis	Endometriosis	Endometriosis || ||	TRUE	igd	NA	NA	NA	NA	NA	NA	NA	41216534	1.40E-15	0.0127764	31569	13	eqtl-a-ENSG00000139970	RTN1	TRUE	reported	textfile	2	TRUE
rs6563831	T	C	T	C	0.0841772	0.0084	0.61429	0.659332	FALSE	FALSE	FALSE	ebi-a-GCST90018839	13	40975937	0.0194	231771	0.6645	Endometriosis	Endometriosis	Endometriosis || ||	TRUE	igd	NA	NA	NA	NA	NA	NA	NA	40975937	5.34E-12	0.0122067	31684	13	eqtl-a-ENSG00000139970	RTN1	TRUE	reported	textfile	2	TRUE
rs7950696	C	T	C	T	0.12771	0.008	0.441548	0.389546	FALSE	FALSE	FALSE	ebi-a-GCST90018839	11	47481533	0.02	231771	0.6883	Endometriosis	Endometriosis	Endometriosis || ||	TRUE	igd	NA	NA	NA	NA	NA	NA	NA	47481533	1.04E-26	0.0119374	31569	11	eqtl-a-ENSG00000139970	RTN1	TRUE	reported	textfile	2	TRUE
rs10098310	A	G	A	G	-0.0764944	0.0165	0.575007	0.568619	FALSE	FALSE	FALSE	ebi-a-GCST90018839	8	130613614	0.0186	231771	0.3762	Endometriosis	Endometriosis	Endometriosis || ||	TRUE	igd	NA	NA	NA	NA	NA	NA	NA	130613614	1.98E-10	0.0120225	31569	8	eqtl-a-ENSG00000123384	LRP1	TRUE	reported	textfile	2	TRUE
rs1375493	A	G	A	G	0.0754026	0.0216	0.565077	0.51707	FALSE	FALSE	FALSE	ebi-a-GCST90018839	2	182323766	0.0186	231771	0.2464	Endometriosis	Endometriosis	Endometriosis || ||	TRUE	igd	NA	NA	NA	NA	NA	NA	NA	182323766	3.18E-10	0.0119888	31569	2	eqtl-a-ENSG00000123384	LRP1	TRUE	reported	textfile	2	TRUE
rs55909821	T	C	T	C	0.152098	-0.0525	0.0633069	0.0660635	FALSE	FALSE	FALSE	ebi-a-GCST90018839	12	57430321	0.0437	231771	0.2292	Endometriosis	Endometriosis	Endometriosis || ||	TRUE	igd	NA	NA	NA	NA	NA	NA	NA	57430321	4.62E-10	0.0244075	26376	12	eqtl-a-ENSG00000123384	LRP1	TRUE	reported	textfile	2	TRUE
rs10098310	A	G	A	G	-0.0818035	0.0165	0.575007	0.568619	FALSE	FALSE	FALSE	ebi-a-GCST90018839	8	130613614	0.0186	231771	0.3762	Endometriosis	Endometriosis	Endometriosis || ||	TRUE	igd	NA	NA	NA	NA	NA	NA	NA	130613614	1.01E-11	0.01202	31185	8	eqtl-a-ENSG00000093072	ADA2	TRUE	reported	textfile	2	TRUE
rs113646461	C	T	C	T	0.121422	0.0153	0.0902567	0.068407	FALSE	FALSE	FALSE	ebi-a-GCST90018839	16	85995436	0.0374	231771	0.682501	Endometriosis	Endometriosis	Endometriosis || ||	TRUE	igd	NA	NA	NA	NA	NA	NA	NA	85995436	4.83E-09	0.0207453	30680	16	eqtl-a-ENSG00000093072	ADA2	TRUE	reported	textfile	2	TRUE
rs1375493	A	G	A	G	0.0759728	0.0216	0.565077	0.51707	FALSE	FALSE	FALSE	ebi-a-GCST90018839	2	182323766	0.0186	231771	0.2464	Endometriosis	Endometriosis	Endometriosis || ||	TRUE	igd	NA	NA	NA	NA	NA	NA	NA	182323766	2.34E-10	0.0119886	31185	2	eqtl-a-ENSG00000093072	ADA2	TRUE	reported	textfile	2	TRUE
rs2058120	G	A	G	A	0.107914	-0.0142	0.485857	0.464	FALSE	FALSE	FALSE	ebi-a-GCST90018839	22	17722055	0.0187	231771	0.4488	Endometriosis	Endometriosis	Endometriosis || ||	TRUE	igd	NA	NA	NA	NA	NA	NA	NA	17722055	1.00E-19	0.0118736	23074	22	eqtl-a-ENSG00000093072	ADA2	TRUE	reported	textfile	2	TRUE
rs2239630	G	A	G	A	0.0817873	0.0017	0.519173	0.528328	FALSE	FALSE	FALSE	ebi-a-GCST90018839	14	23589349	0.0185	231771	0.9255	Endometriosis	Endometriosis	Endometriosis || ||	TRUE	igd	NA	NA	NA	NA	NA	NA	NA	23589349	6.10E-12	0.0118923	31185	14	eqtl-a-ENSG00000093072	ADA2	TRUE	reported	textfile	2	TRUE
rs4761234	C	T	C	T	0.0723088	0.0307	0.459799	0.455704	FALSE	FALSE	FALSE	ebi-a-GCST90018839	12	69732105	0.0184	231771	0.0953696	Endometriosis	Endometriosis	Endometriosis || ||	TRUE	igd	NA	NA	NA	NA	NA	NA	NA	69732105	1.34E-09	0.0119266	31185	12	eqtl-a-ENSG00000093072	ADA2	TRUE	reported	textfile	2	TRUE
rs5747025	G	A	G	A	0.434771	-0.0266	0.355043	0.462664	FALSE	FALSE	FALSE	ebi-a-GCST90018839	22	17697428	0.0201	231771	0.1862	Endometriosis	Endometriosis	Endometriosis || ||	TRUE	igd	NA	NA	NA	NA	NA	NA	NA	17697428	1.00E-200	0.0118871	30847	22	eqtl-a-ENSG00000093072	ADA2	TRUE	reported	textfile	2	TRUE
rs7178572	G	A	G	A	0.0738844	-0.0019	0.691702	0.626192	FALSE	FALSE	FALSE	ebi-a-GCST90018839	15	77747190	0.0196	231771	0.9226	Endometriosis	Endometriosis	Endometriosis || ||	TRUE	igd	NA	NA	NA	NA	NA	NA	NA	77747190	9.50E-09	0.0128734	31300	15	eqtl-a-ENSG00000093072	ADA2	TRUE	reported	textfile	2	TRUE
rs10098310	A	G	A	G	0.0708595	0.0165	0.575007	0.568619	FALSE	FALSE	FALSE	ebi-a-GCST90018839	8	130613614	0.0186	231771	0.3762	Endometriosis	Endometriosis	Endometriosis || ||	TRUE	igd	NA	NA	NA	NA	NA	NA	NA	130613614	3.80E-09	0.012025	31569	8	eqtl-a-ENSG00000174469	CNTNAP2	TRUE	reported	textfile	2	TRUE
rs10243593	A	G	A	G	-0.0778798	-0.0171	0.481416	0.438672	FALSE	FALSE	FALSE	ebi-a-GCST90018839	7	39972125	0.0187	231771	0.3584	Endometriosis	Endometriosis	Endometriosis || ||	TRUE	igd	NA	NA	NA	NA	NA	NA	NA	39972125	5.83E-11	0.0118937	31684	7	eqtl-a-ENSG00000174469	CNTNAP2	TRUE	reported	textfile	2	TRUE
rs11065987	G	A	G	A	-0.0667683	-0.002	0.380678	0.409414	FALSE	FALSE	FALSE	ebi-a-GCST90018839	12	112072424	0.022	231771	0.9261	Endometriosis	Endometriosis	Endometriosis || ||	TRUE	igd	NA	NA	NA	NA	NA	NA	NA	112072424	4.96E-08	0.0122448	31185	12	eqtl-a-ENSG00000174469	CNTNAP2	TRUE	reported	textfile	2	TRUE
rs12704004	C	T	C	T	-0.381903	-0.0295	0.537735	0.576803	FALSE	FALSE	FALSE	ebi-a-GCST90018839	7	147960601	0.0188	231771	0.1163	Endometriosis	Endometriosis	Endometriosis || ||	TRUE	igd	NA	NA	NA	NA	NA	NA	NA	147960601	1.00E-200	0.0114966	31231	7	eqtl-a-ENSG00000174469	CNTNAP2	TRUE	reported	textfile	2	TRUE
rs17056278	G	C	G	C	-0.146928	0.0485	0.0633351	0.0641085	FALSE	TRUE	FALSE	ebi-a-GCST90018839	5	158252438	0.0376	231771	0.197	Endometriosis	Endometriosis	Endometriosis || ||	TRUE	igd	NA	NA	NA	NA	NA	NA	NA	158252438	1.74E-09	0.0244047	31569	5	eqtl-a-ENSG00000174469	CNTNAP2	TRUE	reported	textfile	2	TRUE
rs2538961	A	T	A	T	-0.0969003	-0.0249	0.156093	0.159943	FALSE	TRUE	FALSE	ebi-a-GCST90018839	7	147626028	0.0251	231771	0.3208	Endometriosis	Endometriosis	Endometriosis || ||	TRUE	igd	NA	NA	NA	NA	NA	NA	NA	147626028	3.29E-09	0.0163783	31556	7	eqtl-a-ENSG00000174469	CNTNAP2	TRUE	reported	textfile	2	TRUE
rs2906283	T	G	T	G	-0.0841535	0.0665	0.18894	0.214294	FALSE	FALSE	FALSE	ebi-a-GCST90018839	7	147878619	0.0227	231771	0.00339	Endometriosis	Endometriosis	Endometriosis || ||	TRUE	igd	NA	NA	NA	NA	NA	NA	NA	147878619	3.01E-08	0.0151874	31684	7	eqtl-a-ENSG00000174469	CNTNAP2	TRUE	reported	textfile	2	TRUE
rs4530903	T	C	T	C	-0.133965	-0.0556	0.108676	0.111143	FALSE	FALSE	FALSE	ebi-a-GCST90018839	6	32581889	0.0316	231771	0.0787698	Endometriosis	Endometriosis	Endometriosis || ||	TRUE	igd	NA	NA	NA	NA	NA	NA	NA	32581889	2.25E-12	0.0190899	24573	6	eqtl-a-ENSG00000174469	CNTNAP2	TRUE	reported	textfile	2	TRUE
rs6464857	A	T	A	T	0.142523	0.0198	0.826683	0.816772	FALSE	TRUE	FALSE	ebi-a-GCST90018839	7	147913794	0.0237	231771	0.4027	Endometriosis	Endometriosis	Endometriosis || ||	TRUE	igd	NA	NA	NA	NA	NA	NA	NA	147913794	9.83E-20	0.0156779	31564	7	eqtl-a-ENSG00000174469	CNTNAP2	TRUE	reported	textfile	2	TRUE
rs8067378	G	A	G	A	-0.0683909	-0.0099	0.497388	0.457672	FALSE	FALSE	FALSE	ebi-a-GCST90018839	17	38051348	0.0189	231771	0.6006	Endometriosis	Endometriosis	Endometriosis || ||	TRUE	igd	NA	NA	NA	NA	NA	NA	NA	38051348	8.82E-09	0.0118897	31300	17	eqtl-a-ENSG00000174469	CNTNAP2	TRUE	reported	textfile	2	TRUE
rs10098310	A	G	A	G	0.0913728	0.0165	0.575007	0.568619	FALSE	FALSE	FALSE	ebi-a-GCST90018839	8	130613614	0.0186	231771	0.3762	Endometriosis	Endometriosis	Endometriosis || ||	TRUE	igd	NA	NA	NA	NA	NA	NA	NA	130613614	2.85E-14	0.0120151	25575	8	eqtl-a-ENSG00000236901	MIR600HG	TRUE	reported	textfile	2	TRUE
rs147468287	A	G	A	G	-0.43132	-0.1043	0.0281142	0.0309217	FALSE	FALSE	FALSE	ebi-a-GCST90018839	9	126101720	0.0635	231771	0.1007	Endometriosis	Endometriosis	Endometriosis || ||	TRUE	igd	NA	NA	NA	NA	NA	NA	NA	126101720	2.17E-33	0.0358224	24513	9	eqtl-a-ENSG00000236901	MIR600HG	TRUE	reported	textfile	2	TRUE
rs17056278	G	C	G	C	-0.142086	0.0485	0.0633351	0.0641085	FALSE	TRUE	FALSE	ebi-a-GCST90018839	5	158252438	0.0376	231771	0.197	Endometriosis	Endometriosis	Endometriosis || ||	TRUE	igd	NA	NA	NA	NA	NA	NA	NA	158252438	5.82E-09	0.0244067	25575	5	eqtl-a-ENSG00000236901	MIR600HG	TRUE	reported	textfile	2	TRUE
rs3117098	A	G	A	G	-0.0743393	-0.0161	0.697466	0.731793	FALSE	FALSE	FALSE	ebi-a-GCST90018839	6	32358513	0.0207	231771	0.4365	Endometriosis	Endometriosis	Endometriosis || ||	TRUE	igd	NA	NA	NA	NA	NA	NA	NA	32358513	9.25E-09	0.0129416	24217	6	eqtl-a-ENSG00000236901	MIR600HG	TRUE	reported	textfile	2	TRUE
rs653178	T	C	T	C	0.0696355	0.01	0.539991	0.529422	FALSE	FALSE	FALSE	ebi-a-GCST90018839	12	112007756	0.0216	231771	0.6454	Endometriosis	Endometriosis	Endometriosis || ||	TRUE	igd	NA	NA	NA	NA	NA	NA	NA	112007756	5.28E-09	0.0119274	22424	12	eqtl-a-ENSG00000236901	MIR600HG	TRUE	reported	textfile	2	TRUE
rs10098310	A	G	A	G	-0.0823463	0.0165	0.575007	0.568619	FALSE	FALSE	FALSE	ebi-a-GCST90018839	8	130613614	0.0186	231771	0.3762	Endometriosis	Endometriosis	Endometriosis || ||	TRUE	igd	NA	NA	NA	NA	NA	NA	NA	130613614	7.34E-12	0.0120198	31355	8	eqtl-a-ENSG00000133612	AGAP3	TRUE	reported	textfile	2	TRUE
rs149007767	T	C	T	C	-0.147997	0.026	0.149708	0.16095	FALSE	FALSE	FALSE	ebi-a-GCST90018839	7	50370254	0.0262	231771	0.321	Endometriosis	Endometriosis	Endometriosis || ||	TRUE	igd	NA	NA	NA	NA	NA	NA	NA	50370254	5.75E-19	0.016635	29863	7	eqtl-a-ENSG00000133612	AGAP3	TRUE	reported	textfile	2	TRUE
rs2069456	G	T	G	T	-0.444579	-0.0207	0.233506	0.258702	FALSE	FALSE	FALSE	ebi-a-GCST90018839	7	150752608	0.0209	231771	0.3228	Endometriosis	Endometriosis	Endometriosis || ||	TRUE	igd	NA	NA	NA	NA	NA	NA	NA	150752608	1.00E-200	0.0135615	23777	7	eqtl-a-ENSG00000133612	AGAP3	TRUE	reported	textfile	2	TRUE
rs2116023	A	G	A	G	0.145634	0.0317	0.320241	0.326708	FALSE	FALSE	FALSE	ebi-a-GCST90018839	7	150724803	0.0195	231771	0.1035	Endometriosis	Endometriosis	Endometriosis || ||	TRUE	igd	NA	NA	NA	NA	NA	NA	NA	150724803	1.88E-30	0.0126974	20557	7	eqtl-a-ENSG00000133612	AGAP3	TRUE	reported	textfile	2	TRUE
rs219266	C	T	C	T	0.13553	0.0511	0.0653192	0.0866683	FALSE	FALSE	FALSE	ebi-a-GCST90018839	7	150994517	0.0382	231771	0.181	Endometriosis	Endometriosis	Endometriosis || ||	TRUE	igd	NA	NA	NA	NA	NA	NA	NA	150994517	1.77E-08	0.0240605	30688	7	eqtl-a-ENSG00000133612	AGAP3	TRUE	reported	textfile	2	TRUE
rs10098310	A	G	A	G	-0.0710502	0.0165	0.575007	0.568619	FALSE	FALSE	FALSE	ebi-a-GCST90018839	8	130613614	0.0186	231771	0.3762	Endometriosis	Endometriosis	Endometriosis || ||	TRUE	igd	NA	NA	NA	NA	NA	NA	NA	130613614	3.45E-09	0.0120249	31569	8	eqtl-a-ENSG00000138061	CYP1B1	TRUE	reported	textfile	2	TRUE
rs10865134	T	C	T	C	0.546033	-0.0011	0.137998	0.107163	FALSE	FALSE	FALSE	ebi-a-GCST90018839	2	38326921	0.03	231771	0.97	Endometriosis	Endometriosis	Endometriosis || ||	TRUE	igd	NA	NA	NA	NA	NA	NA	NA	38326921	1.00E-200	0.0166332	31684	2	eqtl-a-ENSG00000138061	CYP1B1	TRUE	reported	textfile	2	TRUE
rs10980797	G	A	G	A	-0.0711707	0.0092	0.472236	0.395594	FALSE	FALSE	FALSE	ebi-a-GCST90018839	9	113912553	0.0198	231771	0.641501	Endometriosis	Endometriosis	Endometriosis || ||	TRUE	igd	NA	NA	NA	NA	NA	NA	NA	113912553	2.27E-09	0.0119068	31569	9	eqtl-a-ENSG00000138061	CYP1B1	TRUE	reported	textfile	2	TRUE
rs11189181	G	A	G	A	0.095192	0.0083	0.297492	0.322997	FALSE	FALSE	FALSE	ebi-a-GCST90018839	10	99144154	0.0254	231771	0.7422	Endometriosis	Endometriosis	Endometriosis || ||	TRUE	igd	NA	NA	NA	NA	NA	NA	NA	99144154	2.38E-13	0.0129944	31569	10	eqtl-a-ENSG00000138061	CYP1B1	TRUE	reported	textfile	2	TRUE
rs12478601	T	C	T	C	-0.153089	0.0167	0.574604	0.512366	FALSE	FALSE	FALSE	ebi-a-GCST90018839	2	43721508	0.0187	231771	0.3712	Endometriosis	Endometriosis	Endometriosis || ||	TRUE	igd	NA	NA	NA	NA	NA	NA	NA	43721508	1.86E-37	0.0119691	31300	2	eqtl-a-ENSG00000138061	CYP1B1	TRUE	reported	textfile	2	TRUE
rs141094656	C	T	C	T	0.551082	-0.0834	0.0195137	0.0176555	FALSE	FALSE	FALSE	ebi-a-GCST90018839	1	92753336	0.0855	231771	0.3297	Endometriosis	Endometriosis	Endometriosis || ||	TRUE	igd	NA	NA	NA	NA	NA	NA	NA	92753336	5.65E-38	0.0427775	21629	1	eqtl-a-ENSG00000138061	CYP1B1	TRUE	reported	textfile	2	TRUE
rs144395273	A	G	A	G	-1.35047	0.1412	0.017508	0.0116772	FALSE	FALSE	FALSE	ebi-a-GCST90018839	2	38339579	0.0999	231771	0.1574	Endometriosis	Endometriosis	Endometriosis || ||	TRUE	igd	NA	NA	NA	NA	NA	NA	NA	38339579	1.00E-200	0.043933	22210	2	eqtl-a-ENSG00000138061	CYP1B1	TRUE	reported	textfile	2	TRUE
rs424971	C	T	C	T	-0.0993326	-0.0112	0.421674	0.45032	FALSE	FALSE	FALSE	ebi-a-GCST90018839	16	85946450	0.0184	231771	0.5434	Endometriosis	Endometriosis	Endometriosis || ||	TRUE	igd	NA	NA	NA	NA	NA	NA	NA	85946450	1.43E-16	0.0120233	31684	16	eqtl-a-ENSG00000138061	CYP1B1	TRUE	reported	textfile	2	TRUE
rs62133922	G	A	G	A	-0.480599	-0.0064	0.0565259	0.0517055	FALSE	FALSE	FALSE	ebi-a-GCST90018839	2	38402921	0.0417	231771	0.8788	Endometriosis	Endometriosis	Endometriosis || ||	TRUE	igd	NA	NA	NA	NA	NA	NA	NA	38402921	1.60E-79	0.025453	31355	2	eqtl-a-ENSG00000138061	CYP1B1	TRUE	reported	textfile	2	TRUE
rs6782228	C	G	C	G	-0.100959	-0.0017	0.273721	0.298144	FALSE	TRUE	FALSE	ebi-a-GCST90018839	3	128323424	0.0201	231771	0.9326	Endometriosis	Endometriosis	Endometriosis || ||	TRUE	igd	NA	NA	NA	NA	NA	NA	NA	128323424	3.49E-14	0.0133216	31569	3	eqtl-a-ENSG00000138061	CYP1B1	TRUE	reported	textfile	2	TRUE
rs72791106	C	T	C	T	-0.317013	0.0126	0.0547424	0.0784199	FALSE	FALSE	FALSE	ebi-a-GCST90018839	2	38653878	0.0423	231771	0.7655	Endometriosis	Endometriosis	Endometriosis || ||	TRUE	igd	NA	NA	NA	NA	NA	NA	NA	38653878	3.97E-34	0.0260278	25708	2	eqtl-a-ENSG00000138061	CYP1B1	TRUE	reported	textfile	2	TRUE
rs74480102	A	G	A	G	-0.262926	-0.0148	0.0309155	0.0396085	FALSE	FALSE	FALSE	ebi-a-GCST90018839	17	7742601	0.0548	231771	0.786799	Endometriosis	Endometriosis	Endometriosis || ||	TRUE	igd	NA	NA	NA	NA	NA	NA	NA	7742601	1.82E-14	0.0343142	26244	17	eqtl-a-ENSG00000138061	CYP1B1	TRUE	reported	textfile	2	TRUE
rs10098310	A	G	A	G	-0.0685909	0.0165	0.575007	0.568619	FALSE	FALSE	FALSE	ebi-a-GCST90018839	8	130613614	0.0186	231771	0.3762	Endometriosis	Endometriosis	Endometriosis || ||	TRUE	igd	NA	NA	NA	NA	NA	NA	NA	130613614	1.17E-08	0.0120259	31569	8	eqtl-a-ENSG00000162711	NLRP3	TRUE	reported	textfile	2	TRUE
rs1176070	C	T	C	T	-0.09054	-0.0081	0.700732	0.701526	FALSE	FALSE	FALSE	ebi-a-GCST90018839	1	247847917	0.0209	231771	0.6998	Endometriosis	Endometriosis	Endometriosis || ||	TRUE	igd	NA	NA	NA	NA	NA	NA	NA	247847917	2.99E-12	0.0129745	30746	1	eqtl-a-ENSG00000162711	NLRP3	TRUE	reported	textfile	2	TRUE
rs12143966	A	G	A	G	0.390318	-0.0225	0.39253	0.422596	FALSE	FALSE	FALSE	ebi-a-GCST90018839	1	247601357	0.0185	231771	0.2242	Endometriosis	Endometriosis	Endometriosis || ||	TRUE	igd	NA	NA	NA	NA	NA	NA	NA	247601357	1.00E-200	0.0117373	31566	1	eqtl-a-ENSG00000162711	NLRP3	TRUE	reported	textfile	2	TRUE
rs1375493	A	G	A	G	0.0825788	0.0216	0.565077	0.51707	FALSE	FALSE	FALSE	ebi-a-GCST90018839	2	182323766	0.0186	231771	0.2464	Endometriosis	Endometriosis	Endometriosis || ||	TRUE	igd	NA	NA	NA	NA	NA	NA	NA	182323766	5.58E-12	0.0119855	31569	2	eqtl-a-ENSG00000162711	NLRP3	TRUE	reported	textfile	2	TRUE
rs149007767	T	C	T	C	-0.168874	0.026	0.149708	0.16095	FALSE	FALSE	FALSE	ebi-a-GCST90018839	7	50370254	0.0262	231771	0.321	Endometriosis	Endometriosis	Endometriosis || ||	TRUE	igd	NA	NA	NA	NA	NA	NA	NA	50370254	2.98E-24	0.0166209	30077	7	eqtl-a-ENSG00000162711	NLRP3	TRUE	reported	textfile	2	TRUE
rs149110519	T	C	T	C	-0.250225	0.1527	0.0526158	0.0339425	FALSE	FALSE	FALSE	ebi-a-GCST90018839	6	144385777	0.0597	231771	0.0105	Endometriosis	Endometriosis	Endometriosis || ||	TRUE	igd	NA	NA	NA	NA	NA	NA	NA	144385777	4.68E-21	0.0265744	25735	6	eqtl-a-ENSG00000162711	NLRP3	TRUE	reported	textfile	2	TRUE
rs2594836	A	G	A	G	0.0890211	-0.0429	0.749651	0.722665	FALSE	FALSE	FALSE	ebi-a-GCST90018839	5	173205318	0.0243	231771	0.0780692	Endometriosis	Endometriosis	Endometriosis || ||	TRUE	igd	NA	NA	NA	NA	NA	NA	NA	173205318	8.62E-11	0.0137181	31569	5	eqtl-a-ENSG00000162711	NLRP3	TRUE	reported	textfile	2	TRUE
rs35979828	T	C	T	C	-0.23845	0.0067	0.0571059	0.0600999	FALSE	FALSE	FALSE	ebi-a-GCST90018839	12	54685880	0.0453	231771	0.8821	Endometriosis	Endometriosis	Endometriosis || ||	TRUE	igd	NA	NA	NA	NA	NA	NA	NA	54685880	1.11E-20	0.0255705	29836	12	eqtl-a-ENSG00000162711	NLRP3	TRUE	reported	textfile	2	TRUE
rs3733018	C	A	C	A	0.069986	0.025	0.64143	0.608118	FALSE	FALSE	FALSE	ebi-a-GCST90018839	3	187456594	0.0191	231771	0.1915	Endometriosis	Endometriosis	Endometriosis || ||	TRUE	igd	NA	NA	NA	NA	NA	NA	NA	187456594	1.64E-08	0.0123963	31355	3	eqtl-a-ENSG00000162711	NLRP3	TRUE	reported	textfile	2	TRUE
rs55802735	T	C	T	C	-0.124143	-0.0069	0.184074	0.156009	FALSE	FALSE	FALSE	ebi-a-GCST90018839	1	247678955	0.0255	231771	0.7861	Endometriosis	Endometriosis	Endometriosis || ||	TRUE	igd	NA	NA	NA	NA	NA	NA	NA	247678955	5.39E-16	0.015322	31567	1	eqtl-a-ENSG00000162711	NLRP3	TRUE	reported	textfile	2	TRUE
rs79796976	G	A	G	A	0.598447	-0.0243	0.0516367	0.059763	FALSE	FALSE	FALSE	ebi-a-GCST90018839	1	247553979	0.0386	231771	0.5301	Endometriosis	Endometriosis	Endometriosis || ||	TRUE	igd	NA	NA	NA	NA	NA	NA	NA	247553979	1.35E-113	0.0264195	31684	1	eqtl-a-ENSG00000162711	NLRP3	TRUE	reported	textfile	2	TRUE
rs10098310	A	G	A	G	-0.0671366	0.0165	0.575007	0.568619	FALSE	FALSE	FALSE	ebi-a-GCST90018839	8	130613614	0.0186	231771	0.3762	Endometriosis	Endometriosis	Endometriosis || ||	TRUE	igd	NA	NA	NA	NA	NA	NA	NA	130613614	2.37E-08	0.0120265	31569	8	eqtl-a-ENSG00000162444	RBP7	TRUE	reported	textfile	2	TRUE
rs10980797	G	A	G	A	-0.0689946	0.0092	0.472236	0.395594	FALSE	FALSE	FALSE	ebi-a-GCST90018839	9	113912553	0.0198	231771	0.641501	Endometriosis	Endometriosis	Endometriosis || ||	TRUE	igd	NA	NA	NA	NA	NA	NA	NA	113912553	6.86E-09	0.0119077	31569	9	eqtl-a-ENSG00000162444	RBP7	TRUE	reported	textfile	2	TRUE
rs1220420	T	C	T	C	0.449988	-0.0228	0.815672	0.785259	FALSE	FALSE	FALSE	ebi-a-GCST90018839	1	10008430	0.0225	231771	0.3129	Endometriosis	Endometriosis	Endometriosis || ||	TRUE	igd	NA	NA	NA	NA	NA	NA	NA	10008430	1.00E-200	0.0148747	30847	1	eqtl-a-ENSG00000162444	RBP7	TRUE	reported	textfile	2	TRUE
rs12478601	T	C	T	C	-0.134378	0.0167	0.574604	0.512366	FALSE	FALSE	FALSE	ebi-a-GCST90018839	2	43721508	0.0187	231771	0.3712	Endometriosis	Endometriosis	Endometriosis || ||	TRUE	igd	NA	NA	NA	NA	NA	NA	NA	43721508	3.56E-29	0.011985	31300	2	eqtl-a-ENSG00000162444	RBP7	TRUE	reported	textfile	2	TRUE
rs2239630	G	A	G	A	-0.0912163	0.0017	0.519173	0.528328	FALSE	FALSE	FALSE	ebi-a-GCST90018839	14	23589349	0.0185	231771	0.9255	Endometriosis	Endometriosis	Endometriosis || ||	TRUE	igd	NA	NA	NA	NA	NA	NA	NA	23589349	1.68E-14	0.0118875	31569	14	eqtl-a-ENSG00000162444	RBP7	TRUE	reported	textfile	2	TRUE
rs35979828	T	C	T	C	-0.19383	0.0067	0.0571059	0.0600999	FALSE	FALSE	FALSE	ebi-a-GCST90018839	12	54685880	0.0453	231771	0.8821	Endometriosis	Endometriosis	Endometriosis || ||	TRUE	igd	NA	NA	NA	NA	NA	NA	NA	54685880	3.66E-14	0.0255972	29836	12	eqtl-a-ENSG00000162444	RBP7	TRUE	reported	textfile	2	TRUE
rs3828081	C	G	C	G	-0.0929379	-0.005	0.365742	0.355912	FALSE	TRUE	FALSE	ebi-a-GCST90018839	1	10270386	0.0191	231771	0.7926	Endometriosis	Endometriosis	Endometriosis || ||	TRUE	igd	NA	NA	NA	NA	NA	NA	NA	10270386	4.84E-14	0.0123325	31472	1	eqtl-a-ENSG00000162444	RBP7	TRUE	reported	textfile	2	TRUE
rs61863818	T	C	T	C	0.0774995	0.0043	0.232773	0.236049	FALSE	FALSE	FALSE	ebi-a-GCST90018839	10	99136403	0.0218	231771	0.8428	Endometriosis	Endometriosis	Endometriosis || ||	TRUE	igd	NA	NA	NA	NA	NA	NA	NA	99136403	3.62E-08	0.0140686	31569	10	eqtl-a-ENSG00000162444	RBP7	TRUE	reported	textfile	2	TRUE
rs77526211	A	G	A	G	0.169267	-0.0458	0.0432109	0.0364964	FALSE	FALSE	FALSE	ebi-a-GCST90018839	13	40974023	0.0589	231771	0.4366	Endometriosis	Endometriosis	Endometriosis || ||	TRUE	igd	NA	NA	NA	NA	NA	NA	NA	40974023	7.06E-09	0.0292365	29277	13	eqtl-a-ENSG00000162444	RBP7	TRUE	reported	textfile	2	TRUE
rs10098310	A	G	A	G	-0.0701013	0.0165	0.575007	0.568619	FALSE	FALSE	FALSE	ebi-a-GCST90018839	8	130613614	0.0186	231771	0.3762	Endometriosis	Endometriosis	Endometriosis || ||	TRUE	igd	NA	NA	NA	NA	NA	NA	NA	130613614	5.56E-09	0.0120253	26181	8	eqtl-a-ENSG00000205730	ITPRIPL2	TRUE	reported	textfile	2	TRUE
rs57236534	G	A	G	A	-0.776603	0.0452	0.040354	0.073563	FALSE	FALSE	FALSE	ebi-a-GCST90018839	16	19131435	0.0354	231771	0.2019	Endometriosis	Endometriosis	Endometriosis || ||	TRUE	igd	NA	NA	NA	NA	NA	NA	NA	19131435	1.96E-152	0.0295296	17359	16	eqtl-a-ENSG00000205730	ITPRIPL2	TRUE	reported	textfile	2	TRUE
rs72779536	C	T	C	T	0.260611	0.0032	0.0608604	0.0702218	FALSE	FALSE	FALSE	ebi-a-GCST90018839	16	19151588	0.044	231771	0.9423	Endometriosis	Endometriosis	Endometriosis || ||	TRUE	igd	NA	NA	NA	NA	NA	NA	NA	19151588	7.84E-26	0.0247982	18107	16	eqtl-a-ENSG00000205730	ITPRIPL2	TRUE	reported	textfile	2	TRUE
rs10098310	A	G	A	G	0.075389	0.0165	0.575007	0.568619	FALSE	FALSE	FALSE	ebi-a-GCST90018839	8	130613614	0.0186	231771	0.3762	Endometriosis	Endometriosis	Endometriosis || ||	TRUE	igd	NA	NA	NA	NA	NA	NA	NA	130613614	3.60E-10	0.012023	31569	8	eqtl-a-ENSG00000140968	IRF8	TRUE	reported	textfile	2	TRUE
rs1015164	G	A	G	A	-0.0727367	-0.0094	0.69179	0.697572	FALSE	FALSE	FALSE	ebi-a-GCST90018839	3	46451680	0.02	231771	0.6363	Endometriosis	Endometriosis	Endometriosis || ||	TRUE	igd	NA	NA	NA	NA	NA	NA	NA	46451680	1.61E-08	0.0128749	30856	3	eqtl-a-ENSG00000140968	IRF8	TRUE	reported	textfile	2	TRUE
rs1439287	A	G	A	G	0.0698044	0.023	0.476061	0.465032	FALSE	FALSE	FALSE	ebi-a-GCST90018839	2	111871897	0.0184	231771	0.2115	Endometriosis	Endometriosis	Endometriosis || ||	TRUE	igd	NA	NA	NA	NA	NA	NA	NA	111871897	4.50E-09	0.0119027	31684	2	eqtl-a-ENSG00000140968	IRF8	TRUE	reported	textfile	2	TRUE
rs28453840	A	G	A	G	0.126292	-0.0015	0.68118	0.70519	FALSE	FALSE	FALSE	ebi-a-GCST90018839	2	136522941	0.0214	231771	0.9452	Endometriosis	Endometriosis	Endometriosis || ||	TRUE	igd	NA	NA	NA	NA	NA	NA	NA	136522941	3.31E-23	0.0127272	26025	2	eqtl-a-ENSG00000140968	IRF8	TRUE	reported	textfile	2	TRUE
rs4385425	G	A	G	A	-0.087532	-0.0081	0.340901	0.362898	FALSE	FALSE	FALSE	ebi-a-GCST90018839	7	50307334	0.0192	231771	0.6747	Endometriosis	Endometriosis	Endometriosis || ||	TRUE	igd	NA	NA	NA	NA	NA	NA	NA	50307334	2.88E-12	0.0125345	31569	7	eqtl-a-ENSG00000140968	IRF8	TRUE	reported	textfile	2	TRUE
rs4648045	C	T	C	T	-0.0914309	0.0249	0.352599	0.364279	FALSE	FALSE	FALSE	ebi-a-GCST90018839	4	103508703	0.019	231771	0.1911	Endometriosis	Endometriosis	Endometriosis || ||	TRUE	igd	NA	NA	NA	NA	NA	NA	NA	103508703	1.93E-13	0.0124333	31569	4	eqtl-a-ENSG00000140968	IRF8	TRUE	reported	textfile	2	TRUE
rs8026803	C	T	C	T	0.0759581	-0.0105	0.247924	0.319121	FALSE	FALSE	FALSE	ebi-a-GCST90018839	15	80260014	0.0201	231771	0.6023	Endometriosis	Endometriosis	Endometriosis || ||	TRUE	igd	NA	NA	NA	NA	NA	NA	NA	80260014	3.45E-08	0.0137685	31684	15	eqtl-a-ENSG00000140968	IRF8	TRUE	reported	textfile	2	TRUE
rs10098310	A	G	A	G	-0.0695615	0.0165	0.575007	0.568619	FALSE	FALSE	FALSE	ebi-a-GCST90018839	8	130613614	0.0186	231771	0.3762	Endometriosis	Endometriosis	Endometriosis || ||	TRUE	igd	NA	NA	NA	NA	NA	NA	NA	130613614	7.28E-09	0.0120255	31529	8	eqtl-a-ENSG00000084234	APLP2	TRUE	reported	textfile	2	TRUE
rs10894147	T	C	T	C	-0.214261	0.0589	0.116897	0.117021	FALSE	FALSE	FALSE	ebi-a-GCST90018839	11	129698856	0.0284	231771	0.0379796	Endometriosis	Endometriosis	Endometriosis || ||	TRUE	igd	NA	NA	NA	NA	NA	NA	NA	129698856	3.19E-31	0.0184361	31644	11	eqtl-a-ENSG00000084234	APLP2	TRUE	reported	textfile	2	TRUE
rs149007767	T	C	T	C	-0.103908	0.026	0.149708	0.16095	FALSE	FALSE	FALSE	ebi-a-GCST90018839	7	50370254	0.0262	231771	0.321	Endometriosis	Endometriosis	Endometriosis || ||	TRUE	igd	NA	NA	NA	NA	NA	NA	NA	50370254	4.44E-10	0.0166587	30037	7	eqtl-a-ENSG00000084234	APLP2	TRUE	reported	textfile	2	TRUE
rs28498283	T	A	T	A	0.0832167	0.0304	0.254318	0.257355	FALSE	TRUE	FALSE	ebi-a-GCST90018839	2	43360065	0.0211	231771	0.1499	Endometriosis	Endometriosis	Endometriosis || ||	TRUE	igd	NA	NA	NA	NA	NA	NA	NA	43360065	1.08E-09	0.0136492	26913	2	eqtl-a-ENSG00000084234	APLP2	TRUE	reported	textfile	2	TRUE
rs391023	T	C	T	C	-0.0687284	-0.0196	0.35379	0.378118	FALSE	FALSE	FALSE	ebi-a-GCST90018839	16	85927814	0.0188	231771	0.298	Endometriosis	Endometriosis	Endometriosis || ||	TRUE	igd	NA	NA	NA	NA	NA	NA	NA	85927814	3.25E-08	0.0124341	31644	16	eqtl-a-ENSG00000084234	APLP2	TRUE	reported	textfile	2	TRUE
rs7563201	A	G	A	G	-0.0670962	0.0142	0.466469	0.457261	FALSE	FALSE	FALSE	ebi-a-GCST90018839	2	43561780	0.0187	231771	0.4473	Endometriosis	Endometriosis	Endometriosis || ||	TRUE	igd	NA	NA	NA	NA	NA	NA	NA	43561780	1.80E-08	0.011917	31200	2	eqtl-a-ENSG00000084234	APLP2	TRUE	reported	textfile	2	TRUE
rs78873435	C	T	C	T	-0.159321	0.001	0.0529414	0.088613	FALSE	FALSE	FALSE	ebi-a-GCST90018839	11	130018195	0.0324	231771	0.9743	Endometriosis	Endometriosis	Endometriosis || ||	TRUE	igd	NA	NA	NA	NA	NA	NA	NA	130018195	1.95E-09	0.0265464	31196	11	eqtl-a-ENSG00000084234	APLP2	TRUE	reported	textfile	2	TRUE
rs9264638	A	G	A	G	-0.0878367	-0.0092	0.677162	0.705939	FALSE	FALSE	FALSE	ebi-a-GCST90018839	6	31238318	0.0222	231771	0.677801	Endometriosis	Endometriosis	Endometriosis || ||	TRUE	igd	NA	NA	NA	NA	NA	NA	NA	31238318	4.78E-12	0.0127078	30832	6	eqtl-a-ENSG00000084234	APLP2	TRUE	reported	textfile	2	TRUE
rs10098310	A	G	A	G	-0.0763026	0.0165	0.575007	0.568619	FALSE	FALSE	FALSE	ebi-a-GCST90018839	8	130613614	0.0186	231771	0.3762	Endometriosis	Endometriosis	Endometriosis || ||	TRUE	igd	NA	NA	NA	NA	NA	NA	NA	130613614	2.20E-10	0.0120226	31569	8	eqtl-a-ENSG00000186815	TPCN1	TRUE	reported	textfile	2	TRUE
rs424971	C	T	C	T	-0.0676522	-0.0112	0.421674	0.45032	FALSE	FALSE	FALSE	ebi-a-GCST90018839	16	85946450	0.0184	231771	0.5434	Endometriosis	Endometriosis	Endometriosis || ||	TRUE	igd	NA	NA	NA	NA	NA	NA	NA	85946450	1.91E-08	0.0120388	31684	16	eqtl-a-ENSG00000186815	TPCN1	TRUE	reported	textfile	2	TRUE
rs67763786	C	T	C	T	0.249518	-0.0118	0.0916182	0.0801142	FALSE	FALSE	FALSE	ebi-a-GCST90018839	12	113770841	0.0347	231771	0.733599	Endometriosis	Endometriosis	Endometriosis || ||	TRUE	igd	NA	NA	NA	NA	NA	NA	NA	113770841	5.24E-34	0.0205238	28793	12	eqtl-a-ENSG00000186815	TPCN1	TRUE	reported	textfile	2	TRUE
rs10098310	A	G	A	G	-0.0709818	0.0165	0.575007	0.568619	FALSE	FALSE	FALSE	ebi-a-GCST90018839	8	130613614	0.0186	231771	0.3762	Endometriosis	Endometriosis	Endometriosis || ||	TRUE	igd	NA	NA	NA	NA	NA	NA	NA	130613614	3.57E-09	0.0120249	25575	8	eqtl-a-ENSG00000106034	CPED1	TRUE	reported	textfile	2	TRUE
rs116854384	G	A	G	A	-0.256751	-0.0087	0.0270902	0.0322838	FALSE	FALSE	FALSE	ebi-a-GCST90018839	7	120193199	0.0621	231771	0.8889	Endometriosis	Endometriosis	Endometriosis || ||	TRUE	igd	NA	NA	NA	NA	NA	NA	NA	120193199	2.29E-12	0.0365971	21986	7	eqtl-a-ENSG00000106034	CPED1	TRUE	reported	textfile	2	TRUE
rs12706311	G	T	G	T	0.383864	-0.0128	0.519546	0.477278	FALSE	FALSE	FALSE	ebi-a-GCST90018839	7	120703929	0.0185	231771	0.4895	Endometriosis	Endometriosis	Endometriosis || ||	TRUE	igd	NA	NA	NA	NA	NA	NA	NA	120703929	1.00E-200	0.0114661	24739	7	eqtl-a-ENSG00000106034	CPED1	TRUE	reported	textfile	2	TRUE
rs140817416	A	G	A	G	0.266414	-0.0334	0.0203647	0.0197654	FALSE	FALSE	FALSE	ebi-a-GCST90018839	7	121112432	0.0813	231771	0.681299	Endometriosis	Endometriosis	Endometriosis || ||	TRUE	igd	NA	NA	NA	NA	NA	NA	NA	121112432	2.43E-10	0.0420782	15738	7	eqtl-a-ENSG00000106034	CPED1	TRUE	reported	textfile	2	TRUE
rs141094656	C	T	C	T	-0.263524	-0.0834	0.0195137	0.0176555	FALSE	FALSE	FALSE	ebi-a-GCST90018839	1	92753336	0.0855	231771	0.3297	Endometriosis	Endometriosis	Endometriosis || ||	TRUE	igd	NA	NA	NA	NA	NA	NA	NA	92753336	8.63E-10	0.0429711	16554	1	eqtl-a-ENSG00000106034	CPED1	TRUE	reported	textfile	2	TRUE
rs147031590	T	C	T	C	-0.425504	-0.0181	0.0174194	0.0134468	FALSE	FALSE	FALSE	ebi-a-GCST90018839	7	120445552	0.0961	231771	0.8505	Endometriosis	Endometriosis	Endometriosis || ||	TRUE	igd	NA	NA	NA	NA	NA	NA	NA	120445552	6.45E-21	0.0453518	9300	7	eqtl-a-ENSG00000106034	CPED1	TRUE	reported	textfile	2	TRUE
rs2721354	T	C	T	C	-0.407138	0.0059	0.244328	0.306226	FALSE	FALSE	FALSE	ebi-a-GCST90018839	7	120592007	0.02	231771	0.7678	Endometriosis	Endometriosis	Endometriosis || ||	TRUE	igd	NA	NA	NA	NA	NA	NA	NA	120592007	1.00E-200	0.0134207	25304	7	eqtl-a-ENSG00000106034	CPED1	TRUE	reported	textfile	2	TRUE
rs10098310	A	G	A	G	-0.0662785	0.0165	0.575007	0.568619	FALSE	FALSE	FALSE	ebi-a-GCST90018839	8	130613614	0.0186	231771	0.3762	Endometriosis	Endometriosis	Endometriosis || ||	TRUE	igd	NA	NA	NA	NA	NA	NA	NA	130613614	3.57E-08	0.0120268	31569	8	eqtl-a-ENSG00000125810	CD93	TRUE	reported	textfile	2	TRUE
rs12052715	G	C	G	C	0.0766982	0.0177	0.710147	0.777483	FALSE	TRUE	FALSE	ebi-a-GCST90018839	2	160677375	0.0225	231771	0.4318	Endometriosis	Endometriosis	Endometriosis || ||	TRUE	igd	NA	NA	NA	NA	NA	NA	NA	160677375	4.80E-09	0.0131025	31569	2	eqtl-a-ENSG00000125810	CD93	TRUE	reported	textfile	2	TRUE
rs139981939	G	A	G	A	-0.280662	0.0403	0.0150104	0.0183202	FALSE	FALSE	FALSE	ebi-a-GCST90018839	20	22373990	0.0799	231771	0.613901	Endometriosis	Endometriosis	Endometriosis || ||	TRUE	igd	NA	NA	NA	NA	NA	NA	NA	22373990	9.42E-09	0.0488907	25694	20	eqtl-a-ENSG00000125810	CD93	TRUE	reported	textfile	2	TRUE
rs149007767	T	C	T	C	-0.378912	0.026	0.149708	0.16095	FALSE	FALSE	FALSE	ebi-a-GCST90018839	7	50370254	0.0262	231771	0.321	Endometriosis	Endometriosis	Endometriosis || ||	TRUE	igd	NA	NA	NA	NA	NA	NA	NA	50370254	1.78E-118	0.0163739	30077	7	eqtl-a-ENSG00000125810	CD93	TRUE	reported	textfile	2	TRUE
rs149110519	T	C	T	C	-0.152051	0.1527	0.0526158	0.0339425	FALSE	FALSE	FALSE	ebi-a-GCST90018839	6	144385777	0.0597	231771	0.0105	Endometriosis	Endometriosis	Endometriosis || ||	TRUE	igd	NA	NA	NA	NA	NA	NA	NA	144385777	1.13E-08	0.026627	25735	6	eqtl-a-ENSG00000125810	CD93	TRUE	reported	textfile	2	TRUE
rs6076016	A	T	A	T	-0.3647	0.0263	0.356472	0.353839	FALSE	TRUE	FALSE	ebi-a-GCST90018839	20	23034597	0.0195	231771	0.176	Endometriosis	Endometriosis	Endometriosis || ||	TRUE	igd	NA	NA	NA	NA	NA	NA	NA	23034597	1.00E-200	0.0120414	31568	20	eqtl-a-ENSG00000125810	CD93	TRUE	reported	textfile	2	TRUE
rs61863818	T	C	T	C	0.0785622	0.0043	0.232773	0.236049	FALSE	FALSE	FALSE	ebi-a-GCST90018839	10	99136403	0.0218	231771	0.8428	Endometriosis	Endometriosis	Endometriosis || ||	TRUE	igd	NA	NA	NA	NA	NA	NA	NA	99136403	2.35E-08	0.0140682	31569	10	eqtl-a-ENSG00000125810	CD93	TRUE	reported	textfile	2	TRUE
rs62208781	G	A	G	A	-0.213504	0.02	0.089124	0.0825251	FALSE	FALSE	FALSE	ebi-a-GCST90018839	20	23155655	0.0336	231771	0.5514	Endometriosis	Endometriosis	Endometriosis || ||	TRUE	igd	NA	NA	NA	NA	NA	NA	NA	23155655	1.08E-24	0.0208116	31684	20	eqtl-a-ENSG00000125810	CD93	TRUE	reported	textfile	2	TRUE
rs6440003	A	G	A	G	-0.0976264	-0.002	0.434308	0.424574	FALSE	FALSE	FALSE	ebi-a-GCST90018839	3	141094209	0.0185	231771	0.9131	Endometriosis	Endometriosis	Endometriosis || ||	TRUE	igd	NA	NA	NA	NA	NA	NA	NA	141094209	3.65E-16	0.0119794	31684	3	eqtl-a-ENSG00000125810	CD93	TRUE	reported	textfile	2	TRUE
rs6986779	T	C	T	C	0.0700811	-0.0095	0.349935	0.377748	FALSE	FALSE	FALSE	ebi-a-GCST90018839	8	142337790	0.0189	231771	0.6134	Endometriosis	Endometriosis	Endometriosis || ||	TRUE	igd	NA	NA	NA	NA	NA	NA	NA	142337790	1.89E-08	0.0124648	24943	8	eqtl-a-ENSG00000125810	CD93	TRUE	reported	textfile	2	TRUE
rs73102333	A	G	A	G	0.120018	-0.0185	0.224633	0.210945	FALSE	FALSE	FALSE	ebi-a-GCST90018839	20	23623917	0.0224	231771	0.4084	Endometriosis	Endometriosis	Endometriosis || ||	TRUE	igd	NA	NA	NA	NA	NA	NA	NA	23623917	3.26E-17	0.0142253	31231	20	eqtl-a-ENSG00000125810	CD93	TRUE	reported	textfile	2	TRUE
rs76840964	G	A	G	A	-0.140997	-0.0325	0.126123	0.128882	FALSE	FALSE	FALSE	ebi-a-GCST90018839	2	160754947	0.0324	231771	0.3151	Endometriosis	Endometriosis	Endometriosis || ||	TRUE	igd	NA	NA	NA	NA	NA	NA	NA	160754947	3.22E-15	0.0178883	31240	2	eqtl-a-ENSG00000125810	CD93	TRUE	reported	textfile	2	TRUE
rs844916	C	A	C	A	-0.401288	0.0106	0.286257	0.248194	FALSE	FALSE	FALSE	ebi-a-GCST90018839	20	23141615	0.0221	231771	0.6326	Endometriosis	Endometriosis	Endometriosis || ||	TRUE	igd	NA	NA	NA	NA	NA	NA	NA	23141615	1.00E-200	0.0127267	31684	20	eqtl-a-ENSG00000125810	CD93	TRUE	reported	textfile	2	TRUE
rs10098310	A	G	A	G	-0.0925011	0.0165	0.575007	0.568619	FALSE	FALSE	FALSE	ebi-a-GCST90018839	8	130613614	0.0186	231771	0.3762	Endometriosis	Endometriosis	Endometriosis || ||	TRUE	igd	NA	NA	NA	NA	NA	NA	NA	130613614	1.37E-14	0.0120145	31569	8	eqtl-a-ENSG00000008394	MGST1	TRUE	reported	textfile	2	TRUE
rs11641016	G	C	G	C	0.0820861	0.0101	0.207945	0.183081	FALSE	TRUE	FALSE	ebi-a-GCST90018839	16	86014881	0.0243	231771	0.676401	Endometriosis	Endometriosis	Endometriosis || ||	TRUE	igd	NA	NA	NA	NA	NA	NA	NA	86014881	2.10E-08	0.0146491	31569	16	eqtl-a-ENSG00000008394	MGST1	TRUE	reported	textfile	2	TRUE
rs1375493	A	G	A	G	0.0755663	0.0216	0.565077	0.51707	FALSE	FALSE	FALSE	ebi-a-GCST90018839	2	182323766	0.0186	231771	0.2464	Endometriosis	Endometriosis	Endometriosis || ||	TRUE	igd	NA	NA	NA	NA	NA	NA	NA	182323766	2.92E-10	0.0119888	31569	2	eqtl-a-ENSG00000008394	MGST1	TRUE	reported	textfile	2	TRUE
rs2239630	G	A	G	A	0.103973	0.0017	0.519173	0.528328	FALSE	FALSE	FALSE	ebi-a-GCST90018839	14	23589349	0.0185	231771	0.9255	Endometriosis	Endometriosis	Endometriosis || ||	TRUE	igd	NA	NA	NA	NA	NA	NA	NA	23589349	2.10E-18	0.0118801	31569	14	eqtl-a-ENSG00000008394	MGST1	TRUE	reported	textfile	2	TRUE
rs35979828	T	C	T	C	-0.228224	0.0067	0.0571059	0.0600999	FALSE	FALSE	FALSE	ebi-a-GCST90018839	12	54685880	0.0453	231771	0.8821	Endometriosis	Endometriosis	Endometriosis || ||	TRUE	igd	NA	NA	NA	NA	NA	NA	NA	54685880	4.53E-19	0.0255771	29836	12	eqtl-a-ENSG00000008394	MGST1	TRUE	reported	textfile	2	TRUE
rs372883	C	T	C	T	-0.124268	-0.0018	0.494776	0.466047	FALSE	FALSE	FALSE	ebi-a-GCST90018839	21	30717737	0.0183	231771	0.9222	Endometriosis	Endometriosis	Endometriosis || ||	TRUE	igd	NA	NA	NA	NA	NA	NA	NA	30717737	1.07E-25	0.0118581	31684	21	eqtl-a-ENSG00000008394	MGST1	TRUE	reported	textfile	2	TRUE
rs4149190	A	T	A	T	-0.57357	0.0022	0.0679486	0.124438	FALSE	TRUE	FALSE	ebi-a-GCST90018839	12	16502260	0.0285	231771	0.9376	Endometriosis	Endometriosis	Endometriosis || ||	TRUE	igd	NA	NA	NA	NA	NA	NA	NA	16502260	1.71E-135	0.0231522	31676	12	eqtl-a-ENSG00000008394	MGST1	TRUE	reported	textfile	2	TRUE
rs9880192	C	G	C	G	-0.075331	0.014	0.392874	0.324197	FALSE	TRUE	FALSE	ebi-a-GCST90018839	3	128297569	0.0206	231771	0.4974	Endometriosis	Endometriosis	Endometriosis || ||	TRUE	igd	NA	NA	NA	NA	NA	NA	NA	128297569	6.02E-10	0.01217	31569	3	eqtl-a-ENSG00000008394	MGST1	TRUE	reported	textfile	2	TRUE
rs10098310	A	G	A	G	-0.0658081	0.0165	0.575007	0.568619	FALSE	FALSE	FALSE	ebi-a-GCST90018839	8	130613614	0.0186	231771	0.3762	Endometriosis	Endometriosis	Endometriosis || ||	TRUE	igd	NA	NA	NA	NA	NA	NA	NA	130613614	4.46E-08	0.012027	31569	8	eqtl-a-ENSG00000184232	OAF	TRUE	reported	textfile	2	TRUE
rs1375493	A	G	A	G	0.112602	0.0216	0.565077	0.51707	FALSE	FALSE	FALSE	ebi-a-GCST90018839	2	182323766	0.0186	231771	0.2464	Endometriosis	Endometriosis	Endometriosis || ||	TRUE	igd	NA	NA	NA	NA	NA	NA	NA	182323766	5.03E-21	0.0119681	31569	2	eqtl-a-ENSG00000184232	OAF	TRUE	reported	textfile	2	TRUE
rs149007767	T	C	T	C	-0.117847	0.026	0.149708	0.16095	FALSE	FALSE	FALSE	ebi-a-GCST90018839	7	50370254	0.0262	231771	0.321	Endometriosis	Endometriosis	Endometriosis || ||	TRUE	igd	NA	NA	NA	NA	NA	NA	NA	50370254	1.47E-12	0.0166521	30077	7	eqtl-a-ENSG00000184232	OAF	TRUE	reported	textfile	2	TRUE
rs2239630	G	A	G	A	0.112548	0.0017	0.519173	0.528328	FALSE	FALSE	FALSE	ebi-a-GCST90018839	14	23589349	0.0185	231771	0.9255	Endometriosis	Endometriosis	Endometriosis || ||	TRUE	igd	NA	NA	NA	NA	NA	NA	NA	23589349	2.59E-21	0.0118745	31569	14	eqtl-a-ENSG00000184232	OAF	TRUE	reported	textfile	2	TRUE
rs4142441	G	A	G	A	0.0952127	-0.0052	0.156066	0.162251	FALSE	FALSE	FALSE	ebi-a-GCST90018839	20	42839620	0.0249	231771	0.8339	Endometriosis	Endometriosis	Endometriosis || ||	TRUE	igd	NA	NA	NA	NA	NA	NA	NA	42839620	6.15E-09	0.0163801	31599	20	eqtl-a-ENSG00000184232	OAF	TRUE	reported	textfile	2	TRUE
rs470876	C	T	C	T	-0.152687	-0.0318	0.0943478	0.135825	FALSE	FALSE	FALSE	ebi-a-GCST90018839	11	120013307	0.0273	231771	0.2434	Endometriosis	Endometriosis	Endometriosis || ||	TRUE	igd	NA	NA	NA	NA	NA	NA	NA	120013307	5.73E-14	0.0203203	26609	11	eqtl-a-ENSG00000184232	OAF	TRUE	reported	textfile	2	TRUE
rs61898290	A	G	A	G	0.669083	0.0734	0.0723399	0.0609985	FALSE	FALSE	FALSE	ebi-a-GCST90018839	11	120094385	0.039	231771	0.0599501	Endometriosis	Endometriosis	Endometriosis || ||	TRUE	igd	NA	NA	NA	NA	NA	NA	NA	120094385	3.13E-198	0.0222744	31568	11	eqtl-a-ENSG00000184232	OAF	TRUE	reported	textfile	2	TRUE
rs8026803	C	T	C	T	0.0905213	-0.0105	0.247924	0.319121	FALSE	FALSE	FALSE	ebi-a-GCST90018839	15	80260014	0.0201	231771	0.6023	Endometriosis	Endometriosis	Endometriosis || ||	TRUE	igd	NA	NA	NA	NA	NA	NA	NA	80260014	4.79E-11	0.0137623	31684	15	eqtl-a-ENSG00000184232	OAF	TRUE	reported	textfile	2	TRUE
rs10098310	A	G	A	G	0.0747128	0.0165	0.575007	0.568619	FALSE	FALSE	FALSE	ebi-a-GCST90018839	8	130613614	0.0186	231771	0.3762	Endometriosis	Endometriosis	Endometriosis || ||	TRUE	igd	NA	NA	NA	NA	NA	NA	NA	130613614	5.17E-10	0.0120233	31569	8	eqtl-a-ENSG00000197381	ADARB1	TRUE	reported	textfile	2	TRUE
rs11052877	G	A	G	A	0.0855909	0.0128	0.369564	0.370687	FALSE	FALSE	FALSE	ebi-a-GCST90018839	12	9905690	0.019	231771	0.4984	Endometriosis	Endometriosis	Endometriosis || ||	TRUE	igd	NA	NA	NA	NA	NA	NA	NA	9905690	3.57E-12	0.0123094	31684	12	eqtl-a-ENSG00000197381	ADARB1	TRUE	reported	textfile	2	TRUE
rs427943	C	A	C	A	0.248381	0.0121	0.567405	0.562223	FALSE	FALSE	FALSE	ebi-a-GCST90018839	21	46570896	0.0185	231771	0.5136	Endometriosis	Endometriosis	Endometriosis || ||	TRUE	igd	NA	NA	NA	NA	NA	NA	NA	46570896	7.10E-98	0.0118298	31668	21	eqtl-a-ENSG00000197381	ADARB1	TRUE	reported	textfile	2	TRUE
rs915814	A	G	A	G	-0.363445	-0.0029	0.252359	0.351611	FALSE	FALSE	FALSE	ebi-a-GCST90018839	21	46493003	0.0203	231771	0.8869	Endometriosis	Endometriosis	Endometriosis || ||	TRUE	igd	NA	NA	NA	NA	NA	NA	NA	46493003	4.73E-163	0.0133563	31680	21	eqtl-a-ENSG00000197381	ADARB1	TRUE	reported	textfile	2	TRUE
rs10098310	A	G	A	G	-0.0950084	0.0165	0.575007	0.568619	FALSE	FALSE	FALSE	ebi-a-GCST90018839	8	130613614	0.0186	231771	0.3762	Endometriosis	Endometriosis	Endometriosis || ||	TRUE	igd	NA	NA	NA	NA	NA	NA	NA	130613614	2.60E-15	0.0120132	31569	8	eqtl-a-ENSG00000158473	CD1D	TRUE	reported	textfile	2	TRUE
rs10980800	C	T	C	T	0.0780878	-0.0313	0.22312	0.189846	FALSE	FALSE	FALSE	ebi-a-GCST90018839	9	113915905	0.024	231771	0.1918	Endometriosis	Endometriosis	Endometriosis || ||	TRUE	igd	NA	NA	NA	NA	NA	NA	NA	113915905	4.55E-08	0.0142803	31684	9	eqtl-a-ENSG00000158473	CD1D	TRUE	reported	textfile	2	TRUE
rs1375493	A	G	A	G	0.0897284	0.0216	0.565077	0.51707	FALSE	FALSE	FALSE	ebi-a-GCST90018839	2	182323766	0.0186	231771	0.2464	Endometriosis	Endometriosis	Endometriosis || ||	TRUE	igd	NA	NA	NA	NA	NA	NA	NA	182323766	6.95E-14	0.0119818	31569	2	eqtl-a-ENSG00000158473	CD1D	TRUE	reported	textfile	2	TRUE
rs2239630	G	A	G	A	0.0683667	0.0017	0.519173	0.528328	FALSE	FALSE	FALSE	ebi-a-GCST90018839	14	23589349	0.0185	231771	0.9255	Endometriosis	Endometriosis	Endometriosis || ||	TRUE	igd	NA	NA	NA	NA	NA	NA	NA	23589349	9.14E-09	0.0118984	31569	14	eqtl-a-ENSG00000158473	CD1D	TRUE	reported	textfile	2	TRUE
rs4657080	C	T	C	T	-0.128171	0.0254	0.608817	0.630328	FALSE	FALSE	FALSE	ebi-a-GCST90018839	1	158436299	0.0223	231771	0.256	Endometriosis	Endometriosis	Endometriosis || ||	TRUE	igd	NA	NA	NA	NA	NA	NA	NA	158436299	5.05E-26	0.012148	31684	1	eqtl-a-ENSG00000158473	CD1D	TRUE	reported	textfile	2	TRUE
rs6782228	C	G	C	G	-0.0754826	-0.0017	0.273721	0.298144	FALSE	TRUE	FALSE	ebi-a-GCST90018839	3	128323424	0.0201	231771	0.9326	Endometriosis	Endometriosis	Endometriosis || ||	TRUE	igd	NA	NA	NA	NA	NA	NA	NA	128323424	1.50E-08	0.0133336	31569	3	eqtl-a-ENSG00000158473	CD1D	TRUE	reported	textfile	2	TRUE
rs10098310	A	G	A	G	0.0761108	0.0165	0.575007	0.568619	FALSE	FALSE	FALSE	ebi-a-GCST90018839	8	130613614	0.0186	231771	0.3762	Endometriosis	Endometriosis	Endometriosis || ||	TRUE	igd	NA	NA	NA	NA	NA	NA	NA	130613614	2.44E-10	0.0120227	31569	8	eqtl-a-ENSG00000128218	VPREB3	TRUE	reported	textfile	2	TRUE
rs10516487	A	G	A	G	0.0824479	-0.0082	0.281163	0.311379	FALSE	FALSE	FALSE	ebi-a-GCST90018839	4	102751076	0.0232	231771	0.723701	Endometriosis	Endometriosis	Endometriosis || ||	TRUE	igd	NA	NA	NA	NA	NA	NA	NA	102751076	4.48E-10	0.0132206	31300	4	eqtl-a-ENSG00000128218	VPREB3	TRUE	reported	textfile	2	TRUE
rs11065987	G	A	G	A	-0.0948197	-0.002	0.380678	0.409414	FALSE	FALSE	FALSE	ebi-a-GCST90018839	12	112072424	0.022	231771	0.9261	Endometriosis	Endometriosis	Endometriosis || ||	TRUE	igd	NA	NA	NA	NA	NA	NA	NA	112072424	9.04E-15	0.0122316	31185	12	eqtl-a-ENSG00000128218	VPREB3	TRUE	reported	textfile	2	TRUE
rs12232384	A	C	A	C	0.0815035	0.0122	0.210455	0.27196	FALSE	FALSE	FALSE	ebi-a-GCST90018839	16	86009760	0.0208	231771	0.5568	Endometriosis	Endometriosis	Endometriosis || ||	TRUE	igd	NA	NA	NA	NA	NA	NA	NA	86009760	2.29E-08	0.0145847	31684	16	eqtl-a-ENSG00000128218	VPREB3	TRUE	reported	textfile	2	TRUE
rs17056278	G	C	G	C	-0.184648	0.0485	0.0633351	0.0641085	FALSE	TRUE	FALSE	ebi-a-GCST90018839	5	158252438	0.0376	231771	0.197	Endometriosis	Endometriosis	Endometriosis || ||	TRUE	igd	NA	NA	NA	NA	NA	NA	NA	158252438	3.68E-14	0.0243865	31569	5	eqtl-a-ENSG00000128218	VPREB3	TRUE	reported	textfile	2	TRUE
rs2070454	C	A	C	A	0.408517	-0.0298	0.109023	0.186098	FALSE	FALSE	FALSE	ebi-a-GCST90018839	22	24096674	0.0249	231771	0.231	Endometriosis	Endometriosis	Endometriosis || ||	TRUE	igd	NA	NA	NA	NA	NA	NA	NA	24096674	7.24E-105	0.0187843	31684	22	eqtl-a-ENSG00000128218	VPREB3	TRUE	reported	textfile	2	TRUE
rs6074022	T	C	T	C	-0.0812891	0.0274	0.746768	0.714302	FALSE	FALSE	FALSE	ebi-a-GCST90018839	20	44740196	0.0204	231771	0.1793	Endometriosis	Endometriosis	Endometriosis || ||	TRUE	igd	NA	NA	NA	NA	NA	NA	NA	44740196	2.73E-09	0.0136694	31300	20	eqtl-a-ENSG00000128218	VPREB3	TRUE	reported	textfile	2	TRUE
rs7210990	A	C	A	C	0.0687739	0.0028	0.481977	0.377596	FALSE	FALSE	FALSE	ebi-a-GCST90018839	17	16170764	0.0204	231771	0.8907	Endometriosis	Endometriosis	Endometriosis || ||	TRUE	igd	NA	NA	NA	NA	NA	NA	NA	16170764	7.44E-09	0.0118972	31569	17	eqtl-a-ENSG00000128218	VPREB3	TRUE	reported	textfile	2	TRUE
rs8067378	G	A	G	A	-0.115568	-0.0099	0.497388	0.457672	FALSE	FALSE	FALSE	ebi-a-GCST90018839	17	38051348	0.0189	231771	0.6006	Endometriosis	Endometriosis	Endometriosis || ||	TRUE	igd	NA	NA	NA	NA	NA	NA	NA	38051348	2.02E-22	0.0118638	31300	17	eqtl-a-ENSG00000128218	VPREB3	TRUE	reported	textfile	2	TRUE
rs9275406	T	G	T	G	-0.0987256	-0.0105	0.25806	0.301718	FALSE	FALSE	FALSE	ebi-a-GCST90018839	6	32669955	0.0208	231771	0.614601	Endometriosis	Endometriosis	Endometriosis || ||	TRUE	igd	NA	NA	NA	NA	NA	NA	NA	32669955	3.55E-13	0.0135765	29827	6	eqtl-a-ENSG00000128218	VPREB3	TRUE	reported	textfile	2	TRUE
rs10098310	A	G	A	G	-0.0719486	0.0165	0.575007	0.568619	FALSE	FALSE	FALSE	ebi-a-GCST90018839	8	130613614	0.0186	231771	0.3762	Endometriosis	Endometriosis	Endometriosis || ||	TRUE	igd	NA	NA	NA	NA	NA	NA	NA	130613614	2.19E-09	0.0120245	24826	8	eqtl-a-ENSG00000198142	SOWAHC	TRUE	reported	textfile	2	TRUE
rs1077667	T	C	T	C	0.0806955	0.023	0.219918	0.272176	FALSE	FALSE	FALSE	ebi-a-GCST90018839	19	6668972	0.0208	231771	0.2701	Endometriosis	Endometriosis	Endometriosis || ||	TRUE	igd	NA	NA	NA	NA	NA	NA	NA	6668972	1.89E-08	0.0143535	24941	19	eqtl-a-ENSG00000198142	SOWAHC	TRUE	reported	textfile	2	TRUE
rs115500776	T	C	T	C	-0.239579	0.0892	0.0214229	0.0127099	FALSE	FALSE	FALSE	ebi-a-GCST90018839	2	110859091	0.0988	231771	0.3665	Endometriosis	Endometriosis	Endometriosis || ||	TRUE	igd	NA	NA	NA	NA	NA	NA	NA	110859091	5.37E-09	0.0410568	13817	2	eqtl-a-ENSG00000198142	SOWAHC	TRUE	reported	textfile	2	TRUE
rs1797885	A	G	A	G	-0.0881399	-0.0278	0.544657	0.474352	FALSE	FALSE	FALSE	ebi-a-GCST90018839	3	12517103	0.0198	231771	0.1602	Endometriosis	Endometriosis	Endometriosis || ||	TRUE	igd	NA	NA	NA	NA	NA	NA	NA	12517103	1.48E-13	0.0119282	24826	3	eqtl-a-ENSG00000198142	SOWAHC	TRUE	reported	textfile	2	TRUE
rs7212590	T	C	T	C	-0.164631	0.0505	0.0900785	0.0923603	FALSE	FALSE	FALSE	ebi-a-GCST90018839	17	57885709	0.0314	231771	0.1078	Endometriosis	Endometriosis	Endometriosis || ||	TRUE	igd	NA	NA	NA	NA	NA	NA	NA	57885709	2.07E-15	0.0207427	24826	17	eqtl-a-ENSG00000198142	SOWAHC	TRUE	reported	textfile	2	TRUE
rs76121817	A	G	A	G	-0.407637	-0.052	0.28196	0.218816	FALSE	FALSE	FALSE	ebi-a-GCST90018839	2	110263731	0.0234	231771	0.0261198	Endometriosis	Endometriosis	Endometriosis || ||	TRUE	igd	NA	NA	NA	NA	NA	NA	NA	110263731	1.00E-200	0.0127747	24818	2	eqtl-a-ENSG00000198142	SOWAHC	TRUE	reported	textfile	2	TRUE
rs78171224	C	A	C	A	0.165745	-0.0035	0.116473	0.132922	FALSE	FALSE	FALSE	ebi-a-GCST90018839	2	110390402	0.035	231771	0.9204	Endometriosis	Endometriosis	Endometriosis || ||	TRUE	igd	NA	NA	NA	NA	NA	NA	NA	110390402	3.29E-19	0.0185008	17053	2	eqtl-a-ENSG00000198142	SOWAHC	TRUE	reported	textfile	2	TRUE
rs10098310	A	G	A	G	-0.0656665	0.0165	0.575007	0.568619	FALSE	FALSE	FALSE	ebi-a-GCST90018839	8	130613614	0.0186	231771	0.3762	Endometriosis	Endometriosis	Endometriosis || ||	TRUE	igd	NA	NA	NA	NA	NA	NA	NA	130613614	4.77E-08	0.012027	28489	8	eqtl-a-ENSG00000162433	AK4	TRUE	reported	textfile	2	TRUE
rs2153982	G	A	G	A	-0.18047	-0.012	0.171446	0.198815	FALSE	FALSE	FALSE	ebi-a-GCST90018839	1	65605482	0.0238	231771	0.6123	Endometriosis	Endometriosis	Endometriosis || ||	TRUE	igd	NA	NA	NA	NA	NA	NA	NA	65605482	1.63E-30	0.0157182	26997	1	eqtl-a-ENSG00000162433	AK4	TRUE	reported	textfile	2	TRUE
rs6656092	T	C	T	C	-0.278345	0.0263	0.329261	0.501127	FALSE	FALSE	FALSE	ebi-a-GCST90018839	1	65624231	0.0298	231771	0.3767	Endometriosis	Endometriosis	Endometriosis || ||	TRUE	igd	NA	NA	NA	NA	NA	NA	NA	65624231	8.83E-111	0.0124462	23030	1	eqtl-a-ENSG00000162433	AK4	TRUE	reported	textfile	2	TRUE
rs10098310	A	G	A	G	0.0860424	0.0165	0.575007	0.568619	FALSE	FALSE	FALSE	ebi-a-GCST90018839	8	130613614	0.0186	231771	0.3762	Endometriosis	Endometriosis	Endometriosis || ||	TRUE	igd	NA	NA	NA	NA	NA	NA	NA	130613614	8.09E-13	0.0120179	30820	8	eqtl-a-ENSG00000105369	CD79A	TRUE	reported	textfile	2	TRUE
rs12232384	A	C	A	C	0.0853971	0.0122	0.210455	0.27196	FALSE	FALSE	FALSE	ebi-a-GCST90018839	16	86009760	0.0208	231771	0.5568	Endometriosis	Endometriosis	Endometriosis || ||	TRUE	igd	NA	NA	NA	NA	NA	NA	NA	86009760	4.75E-09	0.0145831	30935	16	eqtl-a-ENSG00000105369	CD79A	TRUE	reported	textfile	2	TRUE
rs17056278	G	C	G	C	-0.169703	0.0485	0.0633351	0.0641085	FALSE	TRUE	FALSE	ebi-a-GCST90018839	5	158252438	0.0376	231771	0.197	Endometriosis	Endometriosis	Endometriosis || ||	TRUE	igd	NA	NA	NA	NA	NA	NA	NA	158252438	3.48E-12	0.0243942	30820	5	eqtl-a-ENSG00000105369	CD79A	TRUE	reported	textfile	2	TRUE
rs34794906	C	T	C	T	-0.104789	0.003	0.310471	0.372063	FALSE	FALSE	FALSE	ebi-a-GCST90018839	6	31237858	0.0215	231771	0.8899	Endometriosis	Endometriosis	Endometriosis || ||	TRUE	igd	NA	NA	NA	NA	NA	NA	NA	31237858	3.20E-16	0.0128332	26745	6	eqtl-a-ENSG00000105369	CD79A	TRUE	reported	textfile	2	TRUE
rs6074022	T	C	T	C	-0.0815114	0.0274	0.746768	0.714302	FALSE	FALSE	FALSE	ebi-a-GCST90018839	20	44740196	0.0204	231771	0.1793	Endometriosis	Endometriosis	Endometriosis || ||	TRUE	igd	NA	NA	NA	NA	NA	NA	NA	44740196	2.48E-09	0.0136693	30551	20	eqtl-a-ENSG00000105369	CD79A	TRUE	reported	textfile	2	TRUE
rs653178	T	C	T	C	0.107897	0.01	0.539991	0.529422	FALSE	FALSE	FALSE	ebi-a-GCST90018839	12	112007756	0.0216	231771	0.6454	Endometriosis	Endometriosis	Endometriosis || ||	TRUE	igd	NA	NA	NA	NA	NA	NA	NA	112007756	1.29E-19	0.0119072	27669	12	eqtl-a-ENSG00000105369	CD79A	TRUE	reported	textfile	2	TRUE
rs7090445	T	C	T	C	-0.0734228	0.0025	0.682795	0.668721	FALSE	FALSE	FALSE	ebi-a-GCST90018839	10	63721176	0.0194	231771	0.8991	Endometriosis	Endometriosis	Endometriosis || ||	TRUE	igd	NA	NA	NA	NA	NA	NA	NA	63721176	9.04E-09	0.0127738	30935	10	eqtl-a-ENSG00000105369	CD79A	TRUE	reported	textfile	2	TRUE
rs7210990	A	C	A	C	0.0655189	0.0028	0.481977	0.377596	FALSE	FALSE	FALSE	ebi-a-GCST90018839	17	16170764	0.0204	231771	0.8907	Endometriosis	Endometriosis	Endometriosis || ||	TRUE	igd	NA	NA	NA	NA	NA	NA	NA	16170764	3.66E-08	0.0118985	30820	17	eqtl-a-ENSG00000105369	CD79A	TRUE	reported	textfile	2	TRUE
rs8030605	A	G	A	G	0.0971303	2.00E-04	0.134466	0.2154	FALSE	FALSE	FALSE	ebi-a-GCST90018839	15	56504598	0.0241	231771	0.9925	Endometriosis	Endometriosis	Endometriosis || ||	TRUE	igd	NA	NA	NA	NA	NA	NA	NA	56504598	2.50E-08	0.0174268	30935	15	eqtl-a-ENSG00000105369	CD79A	TRUE	reported	textfile	2	TRUE
rs10098310	A	G	A	G	-0.0707911	0.0165	0.575007	0.568619	FALSE	FALSE	FALSE	ebi-a-GCST90018839	8	130613614	0.0186	231771	0.3762	Endometriosis	Endometriosis	Endometriosis || ||	TRUE	igd	NA	NA	NA	NA	NA	NA	NA	130613614	3.93E-09	0.012025	31355	8	eqtl-a-ENSG00000082014	SMARCD3	TRUE	reported	textfile	2	TRUE
rs1375493	A	G	A	G	0.0704338	0.0216	0.565077	0.51707	FALSE	FALSE	FALSE	ebi-a-GCST90018839	2	182323766	0.0186	231771	0.2464	Endometriosis	Endometriosis	Endometriosis || ||	TRUE	igd	NA	NA	NA	NA	NA	NA	NA	182323766	4.25E-09	0.011991	31355	2	eqtl-a-ENSG00000082014	SMARCD3	TRUE	reported	textfile	2	TRUE
rs141094656	C	T	C	T	0.24862	-0.0834	0.0195137	0.0176555	FALSE	FALSE	FALSE	ebi-a-GCST90018839	1	92753336	0.0855	231771	0.3297	Endometriosis	Endometriosis	Endometriosis || ||	TRUE	igd	NA	NA	NA	NA	NA	NA	NA	92753336	7.26E-09	0.0429774	21415	1	eqtl-a-ENSG00000082014	SMARCD3	TRUE	reported	textfile	2	TRUE
rs185281032	T	C	T	C	-0.518399	-0.0993	0.0178229	0.0163308	FALSE	FALSE	FALSE	ebi-a-GCST90018839	7	150970995	0.0875	231771	0.2563	Endometriosis	Endometriosis	Endometriosis || ||	TRUE	igd	NA	NA	NA	NA	NA	NA	NA	150970995	5.28E-31	0.0447721	27490	7	eqtl-a-ENSG00000082014	SMARCD3	TRUE	reported	textfile	2	TRUE
rs424971	C	T	C	T	-0.0850449	-0.0112	0.421674	0.45032	FALSE	FALSE	FALSE	ebi-a-GCST90018839	16	85946450	0.0184	231771	0.5434	Endometriosis	Endometriosis	Endometriosis || ||	TRUE	igd	NA	NA	NA	NA	NA	NA	NA	85946450	1.56E-12	0.012031	31470	16	eqtl-a-ENSG00000082014	SMARCD3	TRUE	reported	textfile	2	TRUE
rs7212590	T	C	T	C	-0.127426	0.0505	0.0900785	0.0923603	FALSE	FALSE	FALSE	ebi-a-GCST90018839	17	57885709	0.0314	231771	0.1078	Endometriosis	Endometriosis	Endometriosis || ||	TRUE	igd	NA	NA	NA	NA	NA	NA	NA	57885709	8.37E-10	0.0207612	31355	17	eqtl-a-ENSG00000082014	SMARCD3	TRUE	reported	textfile	2	TRUE
rs9880192	C	G	C	G	-0.0714997	0.014	0.392874	0.324197	FALSE	TRUE	FALSE	ebi-a-GCST90018839	3	128297569	0.0206	231771	0.4974	Endometriosis	Endometriosis	Endometriosis || ||	TRUE	igd	NA	NA	NA	NA	NA	NA	NA	128297569	4.24E-09	0.0121716	31355	3	eqtl-a-ENSG00000082014	SMARCD3	TRUE	reported	textfile	2	TRUE
rs10098310	A	G	A	G	0.121871	0.0165	0.575007	0.568619	FALSE	FALSE	FALSE	ebi-a-GCST90018839	8	130613614	0.0186	231771	0.3762	Endometriosis	Endometriosis	Endometriosis || ||	TRUE	igd	NA	NA	NA	NA	NA	NA	NA	130613614	3.01E-24	0.011996	30820	8	eqtl-a-ENSG00000100721	TCL1A	TRUE	reported	textfile	2	TRUE
rs1072947	T	C	T	C	-0.203045	0.0673	0.0356236	0.0464159	FALSE	FALSE	FALSE	ebi-a-GCST90018839	14	96204796	0.0438	231771	0.1245	Endometriosis	Endometriosis	Endometriosis || ||	TRUE	igd	NA	NA	NA	NA	NA	NA	NA	96204796	2.41E-10	0.0320654	29913	14	eqtl-a-ENSG00000100721	TCL1A	TRUE	reported	textfile	2	TRUE
rs12232384	A	C	A	C	0.100133	0.0122	0.210455	0.27196	FALSE	FALSE	FALSE	ebi-a-GCST90018839	16	86009760	0.0208	231771	0.5568	Endometriosis	Endometriosis	Endometriosis || ||	TRUE	igd	NA	NA	NA	NA	NA	NA	NA	86009760	6.45E-12	0.0145764	30935	16	eqtl-a-ENSG00000100721	TCL1A	TRUE	reported	textfile	2	TRUE
rs17056278	G	C	G	C	-0.220136	0.0485	0.0633351	0.0641085	FALSE	TRUE	FALSE	ebi-a-GCST90018839	5	158252438	0.0376	231771	0.197	Endometriosis	Endometriosis	Endometriosis || ||	TRUE	igd	NA	NA	NA	NA	NA	NA	NA	158252438	1.64E-19	0.0243657	30820	5	eqtl-a-ENSG00000100721	TCL1A	TRUE	reported	textfile	2	TRUE
rs6074022	T	C	T	C	-0.0758828	0.0274	0.746768	0.714302	FALSE	FALSE	FALSE	ebi-a-GCST90018839	20	44740196	0.0204	231771	0.1793	Endometriosis	Endometriosis	Endometriosis || ||	TRUE	igd	NA	NA	NA	NA	NA	NA	NA	44740196	2.85E-08	0.0136716	30551	20	eqtl-a-ENSG00000100721	TCL1A	TRUE	reported	textfile	2	TRUE
rs7090445	T	C	T	C	-0.119669	0.0025	0.682795	0.668721	FALSE	FALSE	FALSE	ebi-a-GCST90018839	10	63721176	0.0194	231771	0.8991	Endometriosis	Endometriosis	Endometriosis || ||	TRUE	igd	NA	NA	NA	NA	NA	NA	NA	63721176	6.21E-21	0.0127491	30935	10	eqtl-a-ENSG00000100721	TCL1A	TRUE	reported	textfile	2	TRUE
rs78986913	A	G	A	G	-0.739711	-0.0613	0.044589	0.0432314	FALSE	FALSE	FALSE	ebi-a-GCST90018839	14	96162418	0.053	231771	0.2473	Endometriosis	Endometriosis	Endometriosis || ||	TRUE	igd	NA	NA	NA	NA	NA	NA	NA	96162418	3.99E-152	0.0281559	27695	14	eqtl-a-ENSG00000100721	TCL1A	TRUE	reported	textfile	2	TRUE
rs8067378	G	A	G	A	-0.127891	-0.0099	0.497388	0.457672	FALSE	FALSE	FALSE	ebi-a-GCST90018839	17	38051348	0.0189	231771	0.6006	Endometriosis	Endometriosis	Endometriosis || ||	TRUE	igd	NA	NA	NA	NA	NA	NA	NA	38051348	3.93E-27	0.0118549	30551	17	eqtl-a-ENSG00000100721	TCL1A	TRUE	reported	textfile	2	TRUE
rs9275390	C	T	C	T	-0.0951663	-0.0103	0.248283	0.301611	FALSE	FALSE	FALSE	ebi-a-GCST90018839	6	32669156	0.0208	231771	0.619901	Endometriosis	Endometriosis	Endometriosis || ||	TRUE	igd	NA	NA	NA	NA	NA	NA	NA	32669156	4.53E-12	0.0137534	29078	6	eqtl-a-ENSG00000100721	TCL1A	TRUE	reported	textfile	2	TRUE
rs9483788	C	T	C	T	-0.0854702	-0.002	0.25001	0.287668	FALSE	FALSE	FALSE	ebi-a-GCST90018839	6	135435501	0.0203	231771	0.921	Endometriosis	Endometriosis	Endometriosis || ||	TRUE	igd	NA	NA	NA	NA	NA	NA	NA	135435501	4.75E-10	0.013726	30436	6	eqtl-a-ENSG00000100721	TCL1A	TRUE	reported	textfile	2	TRUE
rs10098310	A	G	A	G	-0.142755	0.0165	0.575007	0.568619	FALSE	FALSE	FALSE	ebi-a-GCST90018839	8	130613614	0.0186	231771	0.3762	Endometriosis	Endometriosis	Endometriosis || ||	TRUE	igd	NA	NA	NA	NA	NA	NA	NA	130613614	9.72E-33	0.0119796	31569	8	eqtl-a-ENSG00000120708	TGFBI	TRUE	reported	textfile	2	TRUE
rs12478601	T	C	T	C	-0.0688607	0.0167	0.574604	0.512366	FALSE	FALSE	FALSE	ebi-a-GCST90018839	2	43721508	0.0187	231771	0.3712	Endometriosis	Endometriosis	Endometriosis || ||	TRUE	igd	NA	NA	NA	NA	NA	NA	NA	43721508	1.02E-08	0.0120243	31300	2	eqtl-a-ENSG00000120708	TGFBI	TRUE	reported	textfile	2	TRUE
rs1292053	G	A	G	A	-0.148174	0.0456	0.453041	0.474371	FALSE	FALSE	FALSE	ebi-a-GCST90018839	17	57963537	0.0185	231771	0.0136399	Endometriosis	Endometriosis	Endometriosis || ||	TRUE	igd	NA	NA	NA	NA	NA	NA	NA	57963537	1.22E-35	0.0118911	31300	17	eqtl-a-ENSG00000120708	TGFBI	TRUE	reported	textfile	2	TRUE
rs144603963	A	G	A	G	-0.468849	0.2816	0.0184824	0.0163062	FALSE	FALSE	FALSE	ebi-a-GCST90018839	5	135827316	0.0858	231771	0.00102799	Endometriosis	Endometriosis	Endometriosis || ||	TRUE	igd	NA	NA	NA	NA	NA	NA	NA	135827316	1.70E-26	0.0440127	23011	5	eqtl-a-ENSG00000120708	TGFBI	TRUE	reported	textfile	2	TRUE
rs17750709	T	C	T	C	0.212252	-0.0881	0.0301351	0.0302052	FALSE	FALSE	FALSE	ebi-a-GCST90018839	5	135566428	0.063	231771	0.162	Endometriosis	Endometriosis	Endometriosis || ||	TRUE	igd	NA	NA	NA	NA	NA	NA	NA	135566428	1.03E-09	0.034768	31058	5	eqtl-a-ENSG00000120708	TGFBI	TRUE	reported	textfile	2	TRUE
rs2124440	A	G	A	G	0.0657322	0.016	0.550445	0.509846	FALSE	FALSE	FALSE	ebi-a-GCST90018839	2	182328214	0.0186	231771	0.3894	Endometriosis	Endometriosis	Endometriosis || ||	TRUE	igd	NA	NA	NA	NA	NA	NA	NA	182328214	3.80E-08	0.0119517	31684	2	eqtl-a-ENSG00000120708	TGFBI	TRUE	reported	textfile	2	TRUE
rs2239630	G	A	G	A	0.113781	0.0017	0.519173	0.528328	FALSE	FALSE	FALSE	ebi-a-GCST90018839	14	23589349	0.0185	231771	0.9255	Endometriosis	Endometriosis	Endometriosis || ||	TRUE	igd	NA	NA	NA	NA	NA	NA	NA	23589349	9.46E-22	0.0118737	31569	14	eqtl-a-ENSG00000120708	TGFBI	TRUE	reported	textfile	2	TRUE
rs2902940	G	A	G	A	0.130993	-0.0234	0.274749	0.214912	FALSE	FALSE	FALSE	ebi-a-GCST90018839	20	39091487	0.0347	231771	0.5004	Endometriosis	Endometriosis	Endometriosis || ||	TRUE	igd	NA	NA	NA	NA	NA	NA	NA	39091487	6.31E-23	0.0132875	31569	20	eqtl-a-ENSG00000120708	TGFBI	TRUE	reported	textfile	2	TRUE
rs35979828	T	C	T	C	-0.296938	0.0067	0.0571059	0.0600999	FALSE	FALSE	FALSE	ebi-a-GCST90018839	12	54685880	0.0453	231771	0.8821	Endometriosis	Endometriosis	Endometriosis || ||	TRUE	igd	NA	NA	NA	NA	NA	NA	NA	54685880	2.82E-31	0.0255271	29836	12	eqtl-a-ENSG00000120708	TGFBI	TRUE	reported	textfile	2	TRUE
rs424971	C	T	C	T	-0.0677615	-0.0112	0.421674	0.45032	FALSE	FALSE	FALSE	ebi-a-GCST90018839	16	85946450	0.0184	231771	0.5434	Endometriosis	Endometriosis	Endometriosis || ||	TRUE	igd	NA	NA	NA	NA	NA	NA	NA	85946450	1.81E-08	0.0120388	31684	16	eqtl-a-ENSG00000120708	TGFBI	TRUE	reported	textfile	2	TRUE
rs4325427	T	C	T	C	-0.0958585	0.0188	0.315692	0.407335	FALSE	FALSE	FALSE	ebi-a-GCST90018839	13	41216534	0.02	231771	0.3489	Endometriosis	Endometriosis	Endometriosis || ||	TRUE	igd	NA	NA	NA	NA	NA	NA	NA	41216534	6.34E-14	0.0127798	31569	13	eqtl-a-ENSG00000120708	TGFBI	TRUE	reported	textfile	2	TRUE
rs59575101	G	T	G	T	-0.82806	0.0028	0.114111	0.115702	FALSE	FALSE	FALSE	ebi-a-GCST90018839	5	135333171	0.0289	231771	0.9238	Endometriosis	Endometriosis	Endometriosis || ||	TRUE	igd	NA	NA	NA	NA	NA	NA	NA	135333171	1.00E-200	0.0173734	30077	5	eqtl-a-ENSG00000120708	TGFBI	TRUE	reported	textfile	2	TRUE
rs62364444	C	T	C	T	0.291833	-0.0281	0.0258576	0.0249357	FALSE	FALSE	FALSE	ebi-a-GCST90018839	5	135358950	0.0595	231771	0.6369	Endometriosis	Endometriosis	Endometriosis || ||	TRUE	igd	NA	NA	NA	NA	NA	NA	NA	135358950	6.26E-15	0.0374202	29942	5	eqtl-a-ENSG00000120708	TGFBI	TRUE	reported	textfile	2	TRUE
rs6563831	T	C	T	C	-0.083957	0.0084	0.61429	0.659332	FALSE	FALSE	FALSE	ebi-a-GCST90018839	13	40975937	0.0194	231771	0.6645	Endometriosis	Endometriosis	Endometriosis || ||	TRUE	igd	NA	NA	NA	NA	NA	NA	NA	40975937	6.08E-12	0.0122068	31684	13	eqtl-a-ENSG00000120708	TGFBI	TRUE	reported	textfile	2	TRUE
rs6782228	C	G	C	G	-0.0980226	-0.0017	0.273721	0.298144	FALSE	TRUE	FALSE	ebi-a-GCST90018839	3	128323424	0.0201	231771	0.9326	Endometriosis	Endometriosis	Endometriosis || ||	TRUE	igd	NA	NA	NA	NA	NA	NA	NA	128323424	1.88E-13	0.0133232	31569	3	eqtl-a-ENSG00000120708	TGFBI	TRUE	reported	textfile	2	TRUE
rs77552972	G	A	G	A	-0.958183	-0.0227	0.0319175	0.0276641	FALSE	FALSE	FALSE	ebi-a-GCST90018839	5	135235368	0.066	231771	0.730801	Endometriosis	Endometriosis	Endometriosis || ||	TRUE	igd	NA	NA	NA	NA	NA	NA	NA	135235368	1.19E-186	0.0328844	29137	5	eqtl-a-ENSG00000120708	TGFBI	TRUE	reported	textfile	2	TRUE
rs77942170	C	T	C	T	0.352296	-0.0129	0.0330742	0.035043	FALSE	FALSE	FALSE	ebi-a-GCST90018839	5	135472443	0.0591	231771	0.8267	Endometriosis	Endometriosis	Endometriosis || ||	TRUE	igd	NA	NA	NA	NA	NA	NA	NA	135472443	2.22E-26	0.0331492	29384	5	eqtl-a-ENSG00000120708	TGFBI	TRUE	reported	textfile	2	TRUE
rs10098310	A	G	A	G	-0.0896423	0.0165	0.575007	0.568619	FALSE	FALSE	FALSE	ebi-a-GCST90018839	8	130613614	0.0186	231771	0.3762	Endometriosis	Endometriosis	Endometriosis || ||	TRUE	igd	NA	NA	NA	NA	NA	NA	NA	130613614	8.65E-14	0.0120161	31569	8	eqtl-a-ENSG00000135929	CYP27A1	TRUE	reported	textfile	2	TRUE
rs111778408	A	G	A	G	-0.16727	-0.041	0.100785	0.100829	FALSE	FALSE	FALSE	ebi-a-GCST90018839	14	35572163	0.0357	231771	0.2509	Endometriosis	Endometriosis	Endometriosis || ||	TRUE	igd	NA	NA	NA	NA	NA	NA	NA	35572163	2.21E-17	0.0197202	30165	14	eqtl-a-ENSG00000135929	CYP27A1	TRUE	reported	textfile	2	TRUE
rs112830321	T	C	T	C	-0.363844	-0.1081	0.0133734	0.0151127	FALSE	FALSE	FALSE	ebi-a-GCST90018839	2	219645235	0.105	231771	0.3032	Endometriosis	Endometriosis	Endometriosis || ||	TRUE	igd	NA	NA	NA	NA	NA	NA	NA	219645235	2.00E-12	0.0517235	6907	2	eqtl-a-ENSG00000135929	CYP27A1	TRUE	reported	textfile	2	TRUE
rs113717300	T	C	T	C	0.11681	-0.0303	0.141667	0.173472	FALSE	FALSE	FALSE	ebi-a-GCST90018839	2	219909861	0.0316	231771	0.3365	Endometriosis	Endometriosis	Endometriosis || ||	TRUE	igd	NA	NA	NA	NA	NA	NA	NA	219909861	7.12E-12	0.0170396	22122	2	eqtl-a-ENSG00000135929	CYP27A1	TRUE	reported	textfile	2	TRUE
rs115530557	C	T	C	T	0.338988	0.007	0.0241125	0.0259736	FALSE	FALSE	FALSE	ebi-a-GCST90018839	2	219915015	0.0678	231771	0.9182	Endometriosis	Endometriosis	Endometriosis || ||	TRUE	igd	NA	NA	NA	NA	NA	NA	NA	219915015	1.94E-18	0.0386942	20399	2	eqtl-a-ENSG00000135929	CYP27A1	TRUE	reported	textfile	2	TRUE
rs13333054	T	C	T	C	0.0854234	0.0134	0.211395	0.272978	FALSE	FALSE	FALSE	ebi-a-GCST90018839	16	86011033	0.0207	231771	0.5197	Endometriosis	Endometriosis	Endometriosis || ||	TRUE	igd	NA	NA	NA	NA	NA	NA	NA	86011033	4.43E-09	0.0145592	31684	16	eqtl-a-ENSG00000135929	CYP27A1	TRUE	reported	textfile	2	TRUE
rs138857	T	C	T	C	-0.0812743	-0.0192	0.216154	0.17941	FALSE	FALSE	FALSE	ebi-a-GCST90018839	22	50199589	0.024	231771	0.4229	Endometriosis	Endometriosis	Endometriosis || ||	TRUE	igd	NA	NA	NA	NA	NA	NA	NA	50199589	1.83E-08	0.0144431	30614	22	eqtl-a-ENSG00000135929	CYP27A1	TRUE	reported	textfile	2	TRUE
rs148358468	A	G	A	G	-0.800667	0.0263	0.0426459	0.0518025	FALSE	FALSE	FALSE	ebi-a-GCST90018839	2	219590348	0.0491	231771	0.5924	Endometriosis	Endometriosis	Endometriosis || ||	TRUE	igd	NA	NA	NA	NA	NA	NA	NA	219590348	1.41E-171	0.0286744	26308	2	eqtl-a-ENSG00000135929	CYP27A1	TRUE	reported	textfile	2	TRUE
rs149007767	T	C	T	C	-0.285276	0.026	0.149708	0.16095	FALSE	FALSE	FALSE	ebi-a-GCST90018839	7	50370254	0.0262	231771	0.321	Endometriosis	Endometriosis	Endometriosis || ||	TRUE	igd	NA	NA	NA	NA	NA	NA	NA	50370254	6.50E-67	0.0165079	30077	7	eqtl-a-ENSG00000135929	CYP27A1	TRUE	reported	textfile	2	TRUE
rs149110519	T	C	T	C	-0.199104	0.1527	0.0526158	0.0339425	FALSE	FALSE	FALSE	ebi-a-GCST90018839	6	144385777	0.0597	231771	0.0105	Endometriosis	Endometriosis	Endometriosis || ||	TRUE	igd	NA	NA	NA	NA	NA	NA	NA	144385777	7.22E-14	0.026605	25735	6	eqtl-a-ENSG00000135929	CYP27A1	TRUE	reported	textfile	2	TRUE
rs16936870	A	T	A	T	0.104551	0.0413	0.113177	0.20149	FALSE	TRUE	FALSE	ebi-a-GCST90018839	8	71189342	0.0246	231771	0.09378	Endometriosis	Endometriosis	Endometriosis || ||	TRUE	igd	NA	NA	NA	NA	NA	NA	NA	71189342	2.53E-08	0.018766	31569	8	eqtl-a-ENSG00000135929	CYP27A1	TRUE	reported	textfile	2	TRUE
rs1809231	C	G	C	G	0.361105	0.0308	0.402428	0.399559	FALSE	TRUE	FALSE	ebi-a-GCST90018839	2	219262179	0.0194	231771	0.1118	Endometriosis	Endometriosis	Endometriosis || ||	TRUE	igd	NA	NA	NA	NA	NA	NA	NA	219262179	1.00E-200	0.0117501	30077	2	eqtl-a-ENSG00000135929	CYP27A1	TRUE	reported	textfile	2	TRUE
rs2385196	C	T	C	T	-0.161998	0.0138	0.167455	0.160779	FALSE	FALSE	FALSE	ebi-a-GCST90018839	2	219716488	0.0325	231771	0.671901	Endometriosis	Endometriosis	Endometriosis || ||	TRUE	igd	NA	NA	NA	NA	NA	NA	NA	219716488	1.97E-24	0.0158817	31082	2	eqtl-a-ENSG00000135929	CYP27A1	TRUE	reported	textfile	2	TRUE
rs35979828	T	C	T	C	-0.222816	0.0067	0.0571059	0.0600999	FALSE	FALSE	FALSE	ebi-a-GCST90018839	12	54685880	0.0453	231771	0.8821	Endometriosis	Endometriosis	Endometriosis || ||	TRUE	igd	NA	NA	NA	NA	NA	NA	NA	54685880	3.02E-18	0.0255805	29836	12	eqtl-a-ENSG00000135929	CYP27A1	TRUE	reported	textfile	2	TRUE
rs3733018	C	A	C	A	0.082349	0.025	0.64143	0.608118	FALSE	FALSE	FALSE	ebi-a-GCST90018839	3	187456594	0.0191	231771	0.1915	Endometriosis	Endometriosis	Endometriosis || ||	TRUE	igd	NA	NA	NA	NA	NA	NA	NA	187456594	3.01E-11	0.0123909	31355	3	eqtl-a-ENSG00000135929	CYP27A1	TRUE	reported	textfile	2	TRUE
rs3774937	C	T	C	T	0.0696772	0.0298	0.320593	0.345254	FALSE	FALSE	FALSE	ebi-a-GCST90018839	4	103434253	0.0192	231771	0.1208	Endometriosis	Endometriosis	Endometriosis || ||	TRUE	igd	NA	NA	NA	NA	NA	NA	NA	103434253	4.52E-08	0.0127392	31569	4	eqtl-a-ENSG00000135929	CYP27A1	TRUE	reported	textfile	2	TRUE
rs56388170	T	G	T	G	0.0901141	-0.0073	0.289189	0.270269	FALSE	FALSE	FALSE	ebi-a-GCST90018839	7	28724374	0.0209	231771	0.7272	Endometriosis	Endometriosis	Endometriosis || ||	TRUE	igd	NA	NA	NA	NA	NA	NA	NA	28724374	6.16E-12	0.0131054	31355	7	eqtl-a-ENSG00000135929	CYP27A1	TRUE	reported	textfile	2	TRUE
rs6701752	A	G	A	G	0.1153	0.0153	0.903393	0.89538	FALSE	FALSE	FALSE	ebi-a-GCST90018839	1	236102886	0.0351	231771	0.6629	Endometriosis	Endometriosis	Endometriosis || ||	TRUE	igd	NA	NA	NA	NA	NA	NA	NA	236102886	1.01E-08	0.0201232	31569	1	eqtl-a-ENSG00000135929	CYP27A1	TRUE	reported	textfile	2	TRUE
rs6782228	C	G	C	G	-0.0829446	-0.0017	0.273721	0.298144	FALSE	TRUE	FALSE	ebi-a-GCST90018839	3	128323424	0.0201	231771	0.9326	Endometriosis	Endometriosis	Endometriosis || ||	TRUE	igd	NA	NA	NA	NA	NA	NA	NA	128323424	4.90E-10	0.0133304	31569	3	eqtl-a-ENSG00000135929	CYP27A1	TRUE	reported	textfile	2	TRUE
rs7212590	T	C	T	C	-0.207595	0.0505	0.0900785	0.0923603	FALSE	FALSE	FALSE	ebi-a-GCST90018839	17	57885709	0.0314	231771	0.1078	Endometriosis	Endometriosis	Endometriosis || ||	TRUE	igd	NA	NA	NA	NA	NA	NA	NA	57885709	1.23E-23	0.0207154	31569	17	eqtl-a-ENSG00000135929	CYP27A1	TRUE	reported	textfile	2	TRUE
rs730775	G	A	G	A	0.0721914	0.0298	0.433528	0.431136	FALSE	FALSE	FALSE	ebi-a-GCST90018839	6	44232074	0.0184	231771	0.1054	Endometriosis	Endometriosis	Endometriosis || ||	TRUE	igd	NA	NA	NA	NA	NA	NA	NA	44232074	1.76E-09	0.0119947	24632	6	eqtl-a-ENSG00000135929	CYP27A1	TRUE	reported	textfile	2	TRUE
rs10098310	A	G	A	G	-0.0743507	0.0165	0.575007	0.568619	FALSE	FALSE	FALSE	ebi-a-GCST90018839	8	130613614	0.0186	231771	0.3762	Endometriosis	Endometriosis	Endometriosis || ||	TRUE	igd	NA	NA	NA	NA	NA	NA	NA	130613614	6.26E-10	0.0120235	31569	8	eqtl-a-ENSG00000136205	TNS3	TRUE	reported	textfile	2	TRUE
rs17172820	C	A	C	A	-0.11544	-0.0389	0.260211	0.291946	FALSE	FALSE	FALSE	ebi-a-GCST90018839	7	47166566	0.0201	231771	0.0533396	Endometriosis	Endometriosis	Endometriosis || ||	TRUE	igd	NA	NA	NA	NA	NA	NA	NA	47166566	1.44E-17	0.0135304	31565	7	eqtl-a-ENSG00000136205	TNS3	TRUE	reported	textfile	2	TRUE
rs6945881	A	G	A	G	-0.199485	0.0363	0.335245	0.319378	FALSE	FALSE	FALSE	ebi-a-GCST90018839	7	47707618	0.0255	231771	0.1538	Endometriosis	Endometriosis	Endometriosis || ||	TRUE	igd	NA	NA	NA	NA	NA	NA	NA	47707618	2.25E-57	0.0124953	31232	7	eqtl-a-ENSG00000136205	TNS3	TRUE	reported	textfile	2	TRUE
rs76500161	T	C	T	C	-0.204609	0.0736	0.0370101	0.0330905	FALSE	FALSE	FALSE	ebi-a-GCST90018839	7	47908865	0.0618	231771	0.2336	Endometriosis	Endometriosis	Endometriosis || ||	TRUE	igd	NA	NA	NA	NA	NA	NA	NA	47908865	8.04E-11	0.0314793	25691	7	eqtl-a-ENSG00000136205	TNS3	TRUE	reported	textfile	2	TRUE
rs10098310	A	G	A	G	0.0670838	0.0165	0.575007	0.568619	FALSE	FALSE	FALSE	ebi-a-GCST90018839	8	130613614	0.0186	231771	0.3762	Endometriosis	Endometriosis	Endometriosis || ||	TRUE	igd	NA	NA	NA	NA	NA	NA	NA	130613614	2.43E-08	0.0120265	31569	8	eqtl-a-ENSG00000239961	LILRA4	TRUE	reported	textfile	2	TRUE
rs1439287	A	G	A	G	0.0800813	0.023	0.476061	0.465032	FALSE	FALSE	FALSE	ebi-a-GCST90018839	2	111871897	0.0184	231771	0.2115	Endometriosis	Endometriosis	Endometriosis || ||	TRUE	igd	NA	NA	NA	NA	NA	NA	NA	111871897	1.69E-11	0.0118981	31684	2	eqtl-a-ENSG00000239961	LILRA4	TRUE	reported	textfile	2	TRUE
rs2241385	C	T	C	T	0.0993941	0.0042	0.340914	0.336168	FALSE	FALSE	FALSE	ebi-a-GCST90018839	19	54849566	0.0195	231771	0.8307	Endometriosis	Endometriosis	Endometriosis || ||	TRUE	igd	NA	NA	NA	NA	NA	NA	NA	54849566	2.13E-15	0.0125281	23983	19	eqtl-a-ENSG00000239961	LILRA4	TRUE	reported	textfile	2	TRUE
rs28453840	A	G	A	G	0.103552	-0.0015	0.68118	0.70519	FALSE	FALSE	FALSE	ebi-a-GCST90018839	2	136522941	0.0214	231771	0.9452	Endometriosis	Endometriosis	Endometriosis || ||	TRUE	igd	NA	NA	NA	NA	NA	NA	NA	136522941	4.40E-16	0.0127417	26025	2	eqtl-a-ENSG00000239961	LILRA4	TRUE	reported	textfile	2	TRUE
rs4917014	G	T	G	T	-0.229998	-0.009	0.316454	0.357538	FALSE	FALSE	FALSE	ebi-a-GCST90018839	7	50305863	0.0193	231771	0.6418	Endometriosis	Endometriosis	Endometriosis || ||	TRUE	igd	NA	NA	NA	NA	NA	NA	NA	50305863	7.12E-74	0.0126496	31300	7	eqtl-a-ENSG00000239961	LILRA4	TRUE	reported	textfile	2	TRUE
rs730592	T	C	T	C	0.120614	0.0368	0.613251	0.622077	FALSE	FALSE	FALSE	ebi-a-GCST90018839	19	54864164	0.0189	231771	0.05118	Endometriosis	Endometriosis	Endometriosis || ||	TRUE	igd	NA	NA	NA	NA	NA	NA	NA	54864164	4.02E-23	0.0121789	31684	19	eqtl-a-ENSG00000239961	LILRA4	TRUE	reported	textfile	2	TRUE
rs10098310	A	G	A	G	-0.0758183	0.0165	0.575007	0.568619	FALSE	FALSE	FALSE	ebi-a-GCST90018839	8	130613614	0.0186	231771	0.3762	Endometriosis	Endometriosis	Endometriosis || ||	TRUE	igd	NA	NA	NA	NA	NA	NA	NA	130613614	2.86E-10	0.0120228	31569	8	eqtl-a-ENSG00000134222	PSRC1	TRUE	reported	textfile	2	TRUE
rs4970834	T	C	T	C	0.606745	0.0434	0.188301	0.154523	FALSE	FALSE	FALSE	ebi-a-GCST90018839	1	109814880	0.0259	231771	0.09448	Endometriosis	Endometriosis	Endometriosis || ||	TRUE	igd	NA	NA	NA	NA	NA	NA	NA	109814880	1.00E-200	0.0143416	31684	1	eqtl-a-ENSG00000134222	PSRC1	TRUE	reported	textfile	2	TRUE
rs6693893	C	T	C	T	0.553459	0.0895	0.0287462	0.0375826	FALSE	FALSE	FALSE	ebi-a-GCST90018839	1	109797763	0.0568	231771	0.115	Endometriosis	Endometriosis	Endometriosis || ||	TRUE	igd	NA	NA	NA	NA	NA	NA	NA	109797763	2.33E-55	0.0353136	31235	1	eqtl-a-ENSG00000134222	PSRC1	TRUE	reported	textfile	2	TRUE
rs10098310	A	G	A	G	-0.0667046	0.0165	0.575007	0.568619	FALSE	FALSE	FALSE	ebi-a-GCST90018839	8	130613614	0.0186	231771	0.3762	Endometriosis	Endometriosis	Endometriosis || ||	TRUE	igd	NA	NA	NA	NA	NA	NA	NA	130613614	2.92E-08	0.0120266	31355	8	eqtl-a-ENSG00000090382	LYZ	TRUE	reported	textfile	2	TRUE
rs117010946	T	C	T	C	-0.302626	-0.0978	0.0188288	0.0102195	FALSE	FALSE	FALSE	ebi-a-GCST90018839	12	69888875	0.11	231771	0.3742	Endometriosis	Endometriosis	Endometriosis || ||	TRUE	igd	NA	NA	NA	NA	NA	NA	NA	69888875	4.43E-12	0.0437144	11578	12	eqtl-a-ENSG00000090382	LYZ	TRUE	reported	textfile	2	TRUE
rs117061487	T	C	T	C	-0.818325	0.0594	0.0362747	0.0309157	FALSE	FALSE	FALSE	ebi-a-GCST90018839	12	69709121	0.0639	231771	0.3522	Endometriosis	Endometriosis	Endometriosis || ||	TRUE	igd	NA	NA	NA	NA	NA	NA	NA	69709121	8.38E-153	0.031078	24999	12	eqtl-a-ENSG00000090382	LYZ	TRUE	reported	textfile	2	TRUE
rs142392948	G	A	G	A	-0.354605	-0.0915	0.0339761	0.0337118	FALSE	FALSE	FALSE	ebi-a-GCST90018839	12	70064301	0.0609	231771	0.1332	Endometriosis	Endometriosis	Endometriosis || ||	TRUE	igd	NA	NA	NA	NA	NA	NA	NA	70064301	2.25E-27	0.0327163	28922	12	eqtl-a-ENSG00000090382	LYZ	TRUE	reported	textfile	2	TRUE
rs143630136	T	C	T	C	0.893578	0.0114	0.0255901	0.0278054	FALSE	FALSE	FALSE	ebi-a-GCST90018839	12	69721929	0.0677	231771	0.8661	Endometriosis	Endometriosis	Endometriosis || ||	TRUE	igd	NA	NA	NA	NA	NA	NA	NA	69721929	2.55E-129	0.036933	25708	12	eqtl-a-ENSG00000090382	LYZ	TRUE	reported	textfile	2	TRUE
rs149007767	T	C	T	C	-0.10114	0.026	0.149708	0.16095	FALSE	FALSE	FALSE	ebi-a-GCST90018839	7	50370254	0.0262	231771	0.321	Endometriosis	Endometriosis	Endometriosis || ||	TRUE	igd	NA	NA	NA	NA	NA	NA	NA	50370254	1.27E-09	0.0166599	29863	7	eqtl-a-ENSG00000090382	LYZ	TRUE	reported	textfile	2	TRUE
rs17813869	A	G	A	G	0.319369	0.09	0.029936	0.0240659	FALSE	FALSE	FALSE	ebi-a-GCST90018839	12	70341563	0.0707	231771	0.2029	Endometriosis	Endometriosis	Endometriosis || ||	TRUE	igd	NA	NA	NA	NA	NA	NA	NA	70341563	4.67E-20	0.0348223	28929	12	eqtl-a-ENSG00000090382	LYZ	TRUE	reported	textfile	2	TRUE
rs34856868	A	G	A	G	0.228113	-0.0217	0.0245314	0.0311763	FALSE	FALSE	FALSE	ebi-a-GCST90018839	1	92554283	0.0622	231771	0.7272	Endometriosis	Endometriosis	Endometriosis || ||	TRUE	igd	NA	NA	NA	NA	NA	NA	NA	92554283	2.92E-09	0.0384269	24594	1	eqtl-a-ENSG00000090382	LYZ	TRUE	reported	textfile	2	TRUE
rs6782228	C	G	C	G	-0.0751634	-0.0017	0.273721	0.298144	FALSE	TRUE	FALSE	ebi-a-GCST90018839	3	128323424	0.0201	231771	0.9326	Endometriosis	Endometriosis	Endometriosis || ||	TRUE	igd	NA	NA	NA	NA	NA	NA	NA	128323424	1.73E-08	0.0133337	31355	3	eqtl-a-ENSG00000090382	LYZ	TRUE	reported	textfile	2	TRUE
rs7295244	C	T	C	T	-0.700137	0.0957	0.977924	0.974156	FALSE	FALSE	FALSE	ebi-a-GCST90018839	12	69802123	0.0687	231771	0.1637	Endometriosis	Endometriosis	Endometriosis || ||	TRUE	igd	NA	NA	NA	NA	NA	NA	NA	69802123	2.42E-68	0.0400759	24973	12	eqtl-a-ENSG00000090382	LYZ	TRUE	reported	textfile	2	TRUE
rs73141969	A	G	A	G	0.77859	-0.0514	0.154412	0.127752	FALSE	FALSE	FALSE	ebi-a-GCST90018839	12	69614374	0.0284	231771	0.0699407	Endometriosis	Endometriosis	Endometriosis || ||	TRUE	igd	NA	NA	NA	NA	NA	NA	NA	69614374	1.00E-200	0.0151113	30688	12	eqtl-a-ENSG00000090382	LYZ	TRUE	reported	textfile	2	TRUE
rs7961809	G	A	G	A	-0.22985	-0.02	0.188832	0.227833	FALSE	FALSE	FALSE	ebi-a-GCST90018839	12	69497995	0.0219	231771	0.3619	Endometriosis	Endometriosis	Endometriosis || ||	TRUE	igd	NA	NA	NA	NA	NA	NA	NA	69497995	1.97E-52	0.0150837	31141	12	eqtl-a-ENSG00000090382	LYZ	TRUE	reported	textfile	2	TRUE
rs10098310	A	G	A	G	-0.0747404	0.0165	0.575007	0.568619	FALSE	FALSE	FALSE	ebi-a-GCST90018839	8	130613614	0.0186	231771	0.3762	Endometriosis	Endometriosis	Endometriosis || ||	TRUE	igd	NA	NA	NA	NA	NA	NA	NA	130613614	5.09E-10	0.0120233	26494	8	eqtl-a-ENSG00000109667	SLC2A9	TRUE	reported	textfile	2	TRUE
rs10805346	C	T	C	T	-0.340572	-0.0049	0.439024	0.507308	FALSE	FALSE	FALSE	ebi-a-GCST90018839	4	9920347	0.0189	231771	0.7967	Endometriosis	Endometriosis	Endometriosis || ||	TRUE	igd	NA	NA	NA	NA	NA	NA	NA	9920347	5.14E-188	0.0116454	26609	4	eqtl-a-ENSG00000109667	SLC2A9	TRUE	reported	textfile	2	TRUE
rs149007767	T	C	T	C	-0.115148	0.026	0.149708	0.16095	FALSE	FALSE	FALSE	ebi-a-GCST90018839	7	50370254	0.0262	231771	0.321	Endometriosis	Endometriosis	Endometriosis || ||	TRUE	igd	NA	NA	NA	NA	NA	NA	NA	50370254	4.70E-12	0.0166534	25002	7	eqtl-a-ENSG00000109667	SLC2A9	TRUE	reported	textfile	2	TRUE
rs2239630	G	A	G	A	0.0729156	0.0017	0.519173	0.528328	FALSE	FALSE	FALSE	ebi-a-GCST90018839	14	23589349	0.0185	231771	0.9255	Endometriosis	Endometriosis	Endometriosis || ||	TRUE	igd	NA	NA	NA	NA	NA	NA	NA	23589349	8.83E-10	0.0118964	26494	14	eqtl-a-ENSG00000109667	SLC2A9	TRUE	reported	textfile	2	TRUE
rs7700047	T	C	T	C	0.147074	-0.0168	0.327397	0.509624	FALSE	FALSE	FALSE	ebi-a-GCST90018839	4	10010542	0.0349	231771	0.6298	Endometriosis	Endometriosis	Endometriosis || ||	TRUE	igd	NA	NA	NA	NA	NA	NA	NA	10010542	2.26E-31	0.0126226	24736	4	eqtl-a-ENSG00000109667	SLC2A9	TRUE	reported	textfile	2	TRUE
rs10098310	A	G	A	G	0.0729608	0.0165	0.575007	0.568619	FALSE	FALSE	FALSE	ebi-a-GCST90018839	8	130613614	0.0186	231771	0.3762	Endometriosis	Endometriosis	Endometriosis || ||	TRUE	igd	NA	NA	NA	NA	NA	NA	NA	130613614	1.30E-09	0.0120241	31355	8	eqtl-a-ENSG00000146072	TNFRSF21	TRUE	reported	textfile	2	TRUE
rs113646461	C	T	C	T	-0.124212	0.0153	0.0902567	0.068407	FALSE	FALSE	FALSE	ebi-a-GCST90018839	16	85995436	0.0374	231771	0.682501	Endometriosis	Endometriosis	Endometriosis || ||	TRUE	igd	NA	NA	NA	NA	NA	NA	NA	85995436	2.13E-09	0.0207441	30850	16	eqtl-a-ENSG00000146072	TNFRSF21	TRUE	reported	textfile	2	TRUE
rs1439287	A	G	A	G	0.0906581	0.023	0.476061	0.465032	FALSE	FALSE	FALSE	ebi-a-GCST90018839	2	111871897	0.0184	231771	0.2115	Endometriosis	Endometriosis	Endometriosis || ||	TRUE	igd	NA	NA	NA	NA	NA	NA	NA	111871897	2.48E-14	0.0118927	31470	2	eqtl-a-ENSG00000146072	TNFRSF21	TRUE	reported	textfile	2	TRUE
rs1456893	A	G	A	G	-0.104166	-0.0035	0.707245	0.640172	FALSE	FALSE	FALSE	ebi-a-GCST90018839	7	50269672	0.0192	231771	0.8555	Endometriosis	Endometriosis	Endometriosis || ||	TRUE	igd	NA	NA	NA	NA	NA	NA	NA	50269672	1.44E-15	0.0130506	31086	7	eqtl-a-ENSG00000146072	TNFRSF21	TRUE	reported	textfile	2	TRUE
rs2213290	T	C	T	C	-0.0791674	0.0039	0.385192	0.403574	FALSE	FALSE	FALSE	ebi-a-GCST90018839	3	46406367	0.0187	231771	0.8339	Endometriosis	Endometriosis	Endometriosis || ||	TRUE	igd	NA	NA	NA	NA	NA	NA	NA	46406367	9.00E-11	0.0122121	31026	3	eqtl-a-ENSG00000146072	TNFRSF21	TRUE	reported	textfile	2	TRUE
rs28453840	A	G	A	G	0.184036	-0.0015	0.68118	0.70519	FALSE	FALSE	FALSE	ebi-a-GCST90018839	2	136522941	0.0214	231771	0.9452	Endometriosis	Endometriosis	Endometriosis || ||	TRUE	igd	NA	NA	NA	NA	NA	NA	NA	136522941	9.43E-48	0.0126772	25811	2	eqtl-a-ENSG00000146072	TNFRSF21	TRUE	reported	textfile	2	TRUE
rs6938470	A	G	A	G	-0.133738	8.00E-04	0.103722	0.110177	FALSE	FALSE	FALSE	ebi-a-GCST90018839	6	47338091	0.0346	231771	0.9814	Endometriosis	Endometriosis	Endometriosis || ||	TRUE	igd	NA	NA	NA	NA	NA	NA	NA	47338091	6.76E-12	0.0194879	31355	6	eqtl-a-ENSG00000146072	TNFRSF21	TRUE	reported	textfile	2	TRUE
rs10098310	A	G	A	G	0.0661465	0.0165	0.575007	0.568619	FALSE	FALSE	FALSE	ebi-a-GCST90018839	8	130613614	0.0186	231771	0.3762	Endometriosis	Endometriosis	Endometriosis || ||	TRUE	igd	NA	NA	NA	NA	NA	NA	NA	130613614	3.80E-08	0.0120269	31355	8	eqtl-a-ENSG00000117322	CR2	TRUE	reported	textfile	2	TRUE
rs34794906	C	T	C	T	-0.0840716	0.003	0.310471	0.372063	FALSE	FALSE	FALSE	ebi-a-GCST90018839	6	31237858	0.0215	231771	0.8899	Endometriosis	Endometriosis	Endometriosis || ||	TRUE	igd	NA	NA	NA	NA	NA	NA	NA	31237858	5.93E-11	0.012844	27280	6	eqtl-a-ENSG00000117322	CR2	TRUE	reported	textfile	2	TRUE
rs3813946	C	T	C	T	0.195255	-0.0167	0.180507	0.185116	FALSE	FALSE	FALSE	ebi-a-GCST90018839	1	207627693	0.0237	231771	0.4794	Endometriosis	Endometriosis	Endometriosis || ||	TRUE	igd	NA	NA	NA	NA	NA	NA	NA	207627693	6.79E-37	0.0153873	31270	1	eqtl-a-ENSG00000117322	CR2	TRUE	reported	textfile	2	TRUE
rs4822024	A	G	A	G	0.101827	-0.0128	0.224124	0.202677	FALSE	FALSE	FALSE	ebi-a-GCST90018839	22	41757647	0.0231	231771	0.581	Endometriosis	Endometriosis	Endometriosis || ||	TRUE	igd	NA	NA	NA	NA	NA	NA	NA	41757647	8.86E-13	0.0142469	31355	22	eqtl-a-ENSG00000117322	CR2	TRUE	reported	textfile	2	TRUE
rs6074022	T	C	T	C	-0.0886074	0.0274	0.746768	0.714302	FALSE	FALSE	FALSE	ebi-a-GCST90018839	20	44740196	0.0204	231771	0.1793	Endometriosis	Endometriosis	Endometriosis || ||	TRUE	igd	NA	NA	NA	NA	NA	NA	NA	44740196	8.96E-11	0.0136662	31086	20	eqtl-a-ENSG00000117322	CR2	TRUE	reported	textfile	2	TRUE
rs6502555	C	T	C	T	0.0946499	-0.0113	0.271123	0.286753	FALSE	FALSE	FALSE	ebi-a-GCST90018839	17	2729652	0.0207	231771	0.5836	Endometriosis	Endometriosis	Endometriosis || ||	TRUE	igd	NA	NA	NA	NA	NA	NA	NA	2729652	1.42E-12	0.0133648	27183	17	eqtl-a-ENSG00000117322	CR2	TRUE	reported	textfile	2	TRUE
rs8067378	G	A	G	A	-0.0883676	-0.0099	0.497388	0.457672	FALSE	FALSE	FALSE	ebi-a-GCST90018839	17	38051348	0.0189	231771	0.6006	Endometriosis	Endometriosis	Endometriosis || ||	TRUE	igd	NA	NA	NA	NA	NA	NA	NA	38051348	1.02E-13	0.0118804	31086	17	eqtl-a-ENSG00000117322	CR2	TRUE	reported	textfile	2	TRUE
rs10098310	A	G	A	G	-0.077813	0.0165	0.575007	0.568619	FALSE	FALSE	FALSE	ebi-a-GCST90018839	8	130613614	0.0186	231771	0.3762	Endometriosis	Endometriosis	Endometriosis || ||	TRUE	igd	NA	NA	NA	NA	NA	NA	NA	130613614	9.63E-11	0.0120219	31569	8	eqtl-a-ENSG00000177575	CD163	TRUE	reported	textfile	2	TRUE
rs10845405	T	C	T	C	-0.0909482	-0.0144	0.778963	0.730447	FALSE	FALSE	FALSE	ebi-a-GCST90018839	12	7700755	0.0213	231771	0.4971	Endometriosis	Endometriosis	Endometriosis || ||	TRUE	igd	NA	NA	NA	NA	NA	NA	NA	7700755	2.16E-10	0.014323	31566	12	eqtl-a-ENSG00000177575	CD163	TRUE	reported	textfile	2	TRUE
rs149007767	T	C	T	C	-0.157796	0.026	0.149708	0.16095	FALSE	FALSE	FALSE	ebi-a-GCST90018839	7	50370254	0.0262	231771	0.321	Endometriosis	Endometriosis	Endometriosis || ||	TRUE	igd	NA	NA	NA	NA	NA	NA	NA	50370254	2.32E-21	0.0166287	30077	7	eqtl-a-ENSG00000177575	CD163	TRUE	reported	textfile	2	TRUE
rs424971	C	T	C	T	-0.0823578	-0.0112	0.421674	0.45032	FALSE	FALSE	FALSE	ebi-a-GCST90018839	16	85946450	0.0184	231771	0.5434	Endometriosis	Endometriosis	Endometriosis || ||	TRUE	igd	NA	NA	NA	NA	NA	NA	NA	85946450	7.66E-12	0.0120323	31684	16	eqtl-a-ENSG00000177575	CD163	TRUE	reported	textfile	2	TRUE
rs79284771	G	A	G	A	-0.239705	-0.0059	0.0907725	0.0980273	FALSE	FALSE	FALSE	ebi-a-GCST90018839	12	7605102	0.0311	231771	0.8487	Endometriosis	Endometriosis	Endometriosis || ||	TRUE	igd	NA	NA	NA	NA	NA	NA	NA	7605102	3.05E-31	0.0206187	31355	12	eqtl-a-ENSG00000177575	CD163	TRUE	reported	textfile	2	TRUE
rs10098310	A	G	A	G	0.0683617	0.0165	0.575007	0.568619	FALSE	FALSE	FALSE	ebi-a-GCST90018839	8	130613614	0.0186	231771	0.3762	Endometriosis	Endometriosis	Endometriosis || ||	TRUE	igd	NA	NA	NA	NA	NA	NA	NA	130613614	1.31E-08	0.012026	31569	8	eqtl-a-ENSG00000198178	CLEC4C	TRUE	reported	textfile	2	TRUE
rs1015102	A	G	A	G	0.225824	-0.0074	0.194881	0.18428	FALSE	FALSE	FALSE	ebi-a-GCST90018839	12	7810299	0.0238	231771	0.7571	Endometriosis	Endometriosis	Endometriosis || ||	TRUE	igd	NA	NA	NA	NA	NA	NA	NA	7810299	7.46E-52	0.0149048	31681	12	eqtl-a-ENSG00000198178	CLEC4C	TRUE	reported	textfile	2	TRUE
rs12319367	G	A	G	A	-0.285512	0.0306	0.0567602	0.0537863	FALSE	FALSE	FALSE	ebi-a-GCST90018839	12	8017818	0.0426	231771	0.473	Endometriosis	Endometriosis	Endometriosis || ||	TRUE	igd	NA	NA	NA	NA	NA	NA	NA	8017818	7.27E-29	0.0256099	31132	12	eqtl-a-ENSG00000198178	CLEC4C	TRUE	reported	textfile	2	TRUE
rs12825559	T	C	T	C	0.960608	-0.0348	0.0953082	0.0755644	FALSE	FALSE	FALSE	ebi-a-GCST90018839	12	7880743	0.0356	231771	0.3284	Endometriosis	Endometriosis	Endometriosis || ||	TRUE	igd	NA	NA	NA	NA	NA	NA	NA	7880743	1.00E-200	0.0185863	31227	12	eqtl-a-ENSG00000198178	CLEC4C	TRUE	reported	textfile	2	TRUE
rs13096142	T	C	T	C	-0.0737683	0.0111	0.294111	0.28715	FALSE	FALSE	FALSE	ebi-a-GCST90018839	3	46281744	0.0203	231771	0.5829	Endometriosis	Endometriosis	Endometriosis || ||	TRUE	igd	NA	NA	NA	NA	NA	NA	NA	46281744	1.57E-08	0.0130476	31684	3	eqtl-a-ENSG00000198178	CLEC4C	TRUE	reported	textfile	2	TRUE
rs28453840	A	G	A	G	0.130419	-0.0015	0.68118	0.70519	FALSE	FALSE	FALSE	ebi-a-GCST90018839	2	136522941	0.0214	231771	0.9452	Endometriosis	Endometriosis	Endometriosis || ||	TRUE	igd	NA	NA	NA	NA	NA	NA	NA	136522941	1.19E-24	0.0127242	26025	2	eqtl-a-ENSG00000198178	CLEC4C	TRUE	reported	textfile	2	TRUE
rs4917014	G	T	G	T	-0.180447	-0.009	0.316454	0.357538	FALSE	FALSE	FALSE	ebi-a-GCST90018839	7	50305863	0.0193	231771	0.6418	Endometriosis	Endometriosis	Endometriosis || ||	TRUE	igd	NA	NA	NA	NA	NA	NA	NA	50305863	8.98E-46	0.0127065	31300	7	eqtl-a-ENSG00000198178	CLEC4C	TRUE	reported	textfile	2	TRUE
rs6535445	C	T	C	T	0.0688317	-0.0341	0.339096	0.315632	FALSE	FALSE	FALSE	ebi-a-GCST90018839	4	84151427	0.0197	231771	0.0841802	Endometriosis	Endometriosis	Endometriosis || ||	TRUE	igd	NA	NA	NA	NA	NA	NA	NA	84151427	4.24E-08	0.0125589	31684	4	eqtl-a-ENSG00000198178	CLEC4C	TRUE	reported	textfile	2	TRUE
rs10098310	A	G	A	G	0.0960931	0.0165	0.575007	0.568619	FALSE	FALSE	FALSE	ebi-a-GCST90018839	8	130613614	0.0186	231771	0.3762	Endometriosis	Endometriosis	Endometriosis || ||	TRUE	igd	NA	NA	NA	NA	NA	NA	NA	130613614	1.25E-15	0.0120125	31569	8	eqtl-a-ENSG00000167483	NIBAN3	TRUE	reported	textfile	2	TRUE
rs13330176	A	T	A	T	0.0838149	-0.0049	0.21644	0.279275	FALSE	TRUE	FALSE	ebi-a-GCST90018839	16	86019087	0.0211	231771	0.8154	Endometriosis	Endometriosis	Endometriosis || ||	TRUE	igd	NA	NA	NA	NA	NA	NA	NA	86019087	6.39E-09	0.0144352	31240	16	eqtl-a-ENSG00000167483	NIBAN3	TRUE	reported	textfile	2	TRUE
rs17056278	G	C	G	C	-0.182991	0.0485	0.0633351	0.0641085	FALSE	TRUE	FALSE	ebi-a-GCST90018839	5	158252438	0.0376	231771	0.197	Endometriosis	Endometriosis	Endometriosis || ||	TRUE	igd	NA	NA	NA	NA	NA	NA	NA	158252438	6.21E-14	0.0243874	31569	5	eqtl-a-ENSG00000167483	NIBAN3	TRUE	reported	textfile	2	TRUE
rs34631213	A	G	A	G	-0.181794	0.0253	0.240003	0.208093	FALSE	FALSE	FALSE	ebi-a-GCST90018839	19	17664418	0.0228	231771	0.2675	Endometriosis	Endometriosis	Endometriosis || ||	TRUE	igd	NA	NA	NA	NA	NA	NA	NA	17664418	2.38E-39	0.0138515	28583	19	eqtl-a-ENSG00000167483	NIBAN3	TRUE	reported	textfile	2	TRUE
rs34794906	C	T	C	T	-0.0885292	0.003	0.310471	0.372063	FALSE	FALSE	FALSE	ebi-a-GCST90018839	6	31237858	0.0215	231771	0.8899	Endometriosis	Endometriosis	Endometriosis || ||	TRUE	igd	NA	NA	NA	NA	NA	NA	NA	31237858	5.43E-12	0.0128419	27494	6	eqtl-a-ENSG00000167483	NIBAN3	TRUE	reported	textfile	2	TRUE
rs6032662	T	C	T	C	-0.0957616	0.0268	0.748283	0.714787	FALSE	FALSE	FALSE	ebi-a-GCST90018839	20	44734310	0.0204	231771	0.1882	Endometriosis	Endometriosis	Endometriosis || ||	TRUE	igd	NA	NA	NA	NA	NA	NA	NA	44734310	2.66E-12	0.01369	31569	20	eqtl-a-ENSG00000167483	NIBAN3	TRUE	reported	textfile	2	TRUE
rs6502555	C	T	C	T	0.0749849	-0.0113	0.271123	0.286753	FALSE	FALSE	FALSE	ebi-a-GCST90018839	17	2729652	0.0207	231771	0.5836	Endometriosis	Endometriosis	Endometriosis || ||	TRUE	igd	NA	NA	NA	NA	NA	NA	NA	2729652	2.06E-08	0.0133737	27397	17	eqtl-a-ENSG00000167483	NIBAN3	TRUE	reported	textfile	2	TRUE
rs653178	T	C	T	C	0.099179	0.01	0.539991	0.529422	FALSE	FALSE	FALSE	ebi-a-GCST90018839	12	112007756	0.0216	231771	0.6454	Endometriosis	Endometriosis	Endometriosis || ||	TRUE	igd	NA	NA	NA	NA	NA	NA	NA	112007756	8.39E-17	0.0119125	28418	12	eqtl-a-ENSG00000167483	NIBAN3	TRUE	reported	textfile	2	TRUE
rs10098310	A	G	A	G	-0.0722472	0.0165	0.575007	0.568619	FALSE	FALSE	FALSE	ebi-a-GCST90018839	8	130613614	0.0186	231771	0.3762	Endometriosis	Endometriosis	Endometriosis || ||	TRUE	igd	NA	NA	NA	NA	NA	NA	NA	130613614	1.87E-09	0.0120244	31315	8	eqtl-a-ENSG00000134247	PTGFRN	TRUE	reported	textfile	2	TRUE
rs12130298	C	A	C	A	-0.42055	0.0387	0.0868471	0.081551	FALSE	FALSE	FALSE	ebi-a-GCST90018839	1	117544331	0.0395	231771	0.3269	Endometriosis	Endometriosis	Endometriosis || ||	TRUE	igd	NA	NA	NA	NA	NA	NA	NA	117544331	1.36E-90	0.0208361	25288	1	eqtl-a-ENSG00000134247	PTGFRN	TRUE	reported	textfile	2	TRUE
rs12566708	G	A	G	A	0.121557	-0.0514	0.113651	0.101129	FALSE	FALSE	FALSE	ebi-a-GCST90018839	1	117499648	0.0303	231771	0.0901903	Endometriosis	Endometriosis	Endometriosis || ||	TRUE	igd	NA	NA	NA	NA	NA	NA	NA	117499648	8.48E-11	0.0187244	31420	1	eqtl-a-ENSG00000134247	PTGFRN	TRUE	reported	textfile	2	TRUE
rs10098310	A	G	A	G	0.0667718	0.0165	0.575007	0.568619	FALSE	FALSE	FALSE	ebi-a-GCST90018839	8	130613614	0.0186	231771	0.3762	Endometriosis	Endometriosis	Endometriosis || ||	TRUE	igd	NA	NA	NA	NA	NA	NA	NA	130613614	2.82E-08	0.0120266	30780	8	eqtl-a-ENSG00000112486	CCR6	TRUE	reported	textfile	2	TRUE
rs13325613	T	G	T	G	-0.145636	0.0264	0.0854911	0.0654739	FALSE	FALSE	FALSE	ebi-a-GCST90018839	3	46298373	0.0376	231771	0.482	Endometriosis	Endometriosis	Endometriosis || ||	TRUE	igd	NA	NA	NA	NA	NA	NA	NA	46298373	7.21E-12	0.0212505	30780	3	eqtl-a-ENSG00000112486	CCR6	TRUE	reported	textfile	2	TRUE
rs3093025	G	A	G	A	-0.30434	-0.0136	0.569905	0.554318	FALSE	FALSE	FALSE	ebi-a-GCST90018839	6	167532731	0.0183	231771	0.459701	Endometriosis	Endometriosis	Endometriosis || ||	TRUE	igd	NA	NA	NA	NA	NA	NA	NA	167532731	4.98E-148	0.0117455	30779	6	eqtl-a-ENSG00000112486	CCR6	TRUE	reported	textfile	2	TRUE
rs3117098	A	G	A	G	-0.0981584	-0.0161	0.697466	0.731793	FALSE	FALSE	FALSE	ebi-a-GCST90018839	6	32358513	0.0207	231771	0.4365	Endometriosis	Endometriosis	Endometriosis || ||	TRUE	igd	NA	NA	NA	NA	NA	NA	NA	32358513	3.17E-14	0.0129304	29422	6	eqtl-a-ENSG00000112486	CCR6	TRUE	reported	textfile	2	TRUE
rs3774937	C	T	C	T	-0.0771316	0.0298	0.320593	0.345254	FALSE	FALSE	FALSE	ebi-a-GCST90018839	4	103434253	0.0192	231771	0.1208	Endometriosis	Endometriosis	Endometriosis || ||	TRUE	igd	NA	NA	NA	NA	NA	NA	NA	103434253	1.39E-09	0.0127362	30780	4	eqtl-a-ENSG00000112486	CCR6	TRUE	reported	textfile	2	TRUE
rs41299637	G	T	G	T	-0.0853509	0.0112	0.254812	0.213881	FALSE	FALSE	FALSE	ebi-a-GCST90018839	1	200877850	0.0234	231771	0.630999	Endometriosis	Endometriosis	Endometriosis || ||	TRUE	igd	NA	NA	NA	NA	NA	NA	NA	200877850	3.91E-10	0.0136396	30780	1	eqtl-a-ENSG00000112486	CCR6	TRUE	reported	textfile	2	TRUE
rs6502555	C	T	C	T	0.083619	-0.0113	0.271123	0.286753	FALSE	FALSE	FALSE	ebi-a-GCST90018839	17	2729652	0.0207	231771	0.5836	Endometriosis	Endometriosis	Endometriosis || ||	TRUE	igd	NA	NA	NA	NA	NA	NA	NA	2729652	4.00E-10	0.0133701	26608	17	eqtl-a-ENSG00000112486	CCR6	TRUE	reported	textfile	2	TRUE
rs6928890	T	G	T	G	-0.181137	-0.0053	0.117051	0.111741	FALSE	FALSE	FALSE	ebi-a-GCST90018839	6	167365573	0.0291	231771	0.8555	Endometriosis	Endometriosis	Endometriosis || ||	TRUE	igd	NA	NA	NA	NA	NA	NA	NA	167365573	9.48E-23	0.0184506	30894	6	eqtl-a-ENSG00000112486	CCR6	TRUE	reported	textfile	2	TRUE
rs10098310	A	G	A	G	-0.074425	0.0165	0.575007	0.568619	FALSE	FALSE	FALSE	ebi-a-GCST90018839	8	130613614	0.0186	231771	0.3762	Endometriosis	Endometriosis	Endometriosis || ||	TRUE	igd	NA	NA	NA	NA	NA	NA	NA	130613614	6.02E-10	0.0120234	22059	8	eqtl-a-ENSG00000226137	BAIAP2-DT	TRUE	reported	textfile	2	TRUE
rs117814967	G	C	G	C	-0.266472	0.0187	0.0507278	0.0641157	FALSE	TRUE	FALSE	ebi-a-GCST90018839	17	79008211	0.0444	231771	0.6738	Endometriosis	Endometriosis	Endometriosis || ||	TRUE	igd	NA	NA	NA	NA	NA	NA	NA	79008211	6.29E-23	0.0270294	13908	17	eqtl-a-ENSG00000226137	BAIAP2-DT	TRUE	reported	textfile	2	TRUE
rs1375493	A	G	A	G	0.0716215	0.0216	0.565077	0.51707	FALSE	FALSE	FALSE	ebi-a-GCST90018839	2	182323766	0.0186	231771	0.2464	Endometriosis	Endometriosis	Endometriosis || ||	TRUE	igd	NA	NA	NA	NA	NA	NA	NA	182323766	2.33E-09	0.0119905	22059	2	eqtl-a-ENSG00000226137	BAIAP2-DT	TRUE	reported	textfile	2	TRUE
rs35013014	T	C	T	C	0.389153	-0.0154	0.0803769	0.0985065	FALSE	FALSE	FALSE	ebi-a-GCST90018839	17	78981377	0.0314	231771	0.624901	Endometriosis	Endometriosis	Endometriosis || ||	TRUE	igd	NA	NA	NA	NA	NA	NA	NA	78981377	2.86E-72	0.021645	14986	17	eqtl-a-ENSG00000226137	BAIAP2-DT	TRUE	reported	textfile	2	TRUE
rs62075433	A	G	A	G	0.448488	-0.0385	0.233217	0.203581	FALSE	FALSE	FALSE	ebi-a-GCST90018839	17	78999215	0.0236	231771	0.1039	Endometriosis	Endometriosis	Endometriosis || ||	TRUE	igd	NA	NA	NA	NA	NA	NA	NA	78999215	1.00E-200	0.0135587	14152	17	eqtl-a-ENSG00000226137	BAIAP2-DT	TRUE	reported	textfile	2	TRUE
rs10098310	A	G	A	G	-0.077095	0.0165	0.575007	0.568619	FALSE	FALSE	FALSE	ebi-a-GCST90018839	8	130613614	0.0186	231771	0.3762	Endometriosis	Endometriosis	Endometriosis || ||	TRUE	igd	NA	NA	NA	NA	NA	NA	NA	130613614	1.43E-10	0.0120222	31569	8	eqtl-a-ENSG00000130304	SLC27A1	TRUE	reported	textfile	2	TRUE
rs11668681	C	T	C	T	0.3739	0.0202	0.875989	0.761876	FALSE	FALSE	FALSE	ebi-a-GCST90018839	19	17612251	0.0247	231771	0.4128	Endometriosis	Endometriosis	Endometriosis || ||	TRUE	igd	NA	NA	NA	NA	NA	NA	NA	17612251	3.67E-98	0.0177815	31355	19	eqtl-a-ENSG00000130304	SLC27A1	TRUE	reported	textfile	2	TRUE
rs12461552	G	A	G	A	0.102096	-0.0453	0.168626	0.19092	FALSE	FALSE	FALSE	ebi-a-GCST90018839	19	17577667	0.0234	231771	0.0533605	Endometriosis	Endometriosis	Endometriosis || ||	TRUE	igd	NA	NA	NA	NA	NA	NA	NA	17577667	1.26E-10	0.0158726	28467	19	eqtl-a-ENSG00000130304	SLC27A1	TRUE	reported	textfile	2	TRUE
rs1375493	A	G	A	G	0.0765371	0.0216	0.565077	0.51707	FALSE	FALSE	FALSE	ebi-a-GCST90018839	2	182323766	0.0186	231771	0.2464	Endometriosis	Endometriosis	Endometriosis || ||	TRUE	igd	NA	NA	NA	NA	NA	NA	NA	182323766	1.72E-10	0.0119883	31569	2	eqtl-a-ENSG00000130304	SLC27A1	TRUE	reported	textfile	2	TRUE
rs79683695	A	G	A	G	-0.199808	-0.1078	0.05337	0.0586198	FALSE	FALSE	FALSE	ebi-a-GCST90018839	19	17646924	0.0391	231771	0.00580203	Endometriosis	Endometriosis	Endometriosis || ||	TRUE	igd	NA	NA	NA	NA	NA	NA	NA	17646924	3.99E-14	0.0264258	30520	19	eqtl-a-ENSG00000130304	SLC27A1	TRUE	reported	textfile	2	TRUE
rs10098310	A	G	A	G	0.0691812	0.0165	0.575007	0.568619	FALSE	FALSE	FALSE	ebi-a-GCST90018839	8	130613614	0.0186	231771	0.3762	Endometriosis	Endometriosis	Endometriosis || ||	TRUE	igd	NA	NA	NA	NA	NA	NA	NA	130613614	8.78E-09	0.0120256	26494	8	eqtl-a-ENSG00000144218	AFF3	TRUE	reported	textfile	2	TRUE
rs10177463	C	T	C	T	-0.349723	0.0107	0.474419	0.467768	FALSE	FALSE	FALSE	ebi-a-GCST90018839	2	100602518	0.0184	231771	0.5596	Endometriosis	Endometriosis	Endometriosis || ||	TRUE	igd	NA	NA	NA	NA	NA	NA	NA	100602518	1.00E-200	0.0115499	25742	2	eqtl-a-ENSG00000144218	AFF3	TRUE	reported	textfile	2	TRUE
rs13402784	C	T	C	T	-0.0869829	0.0271	0.170995	0.123216	FALSE	FALSE	FALSE	ebi-a-GCST90018839	2	100032449	0.0284	231771	0.341	Endometriosis	Endometriosis	Endometriosis || ||	TRUE	igd	NA	NA	NA	NA	NA	NA	NA	100032449	3.62E-08	0.0157909	26609	2	eqtl-a-ENSG00000144218	AFF3	TRUE	reported	textfile	2	TRUE
rs17023754	T	G	T	G	0.358275	-0.0096	0.0263687	0.0295197	FALSE	FALSE	FALSE	ebi-a-GCST90018839	2	100835465	0.0642	231771	0.8812	Endometriosis	Endometriosis	Endometriosis || ||	TRUE	igd	NA	NA	NA	NA	NA	NA	NA	100835465	3.77E-22	0.0370226	25883	2	eqtl-a-ENSG00000144218	AFF3	TRUE	reported	textfile	2	TRUE
rs34794906	C	T	C	T	-0.090239	0.003	0.310471	0.372063	FALSE	FALSE	FALSE	ebi-a-GCST90018839	6	31237858	0.0215	231771	0.8899	Endometriosis	Endometriosis	Endometriosis || ||	TRUE	igd	NA	NA	NA	NA	NA	NA	NA	31237858	2.10E-12	0.012841	22419	6	eqtl-a-ENSG00000144218	AFF3	TRUE	reported	textfile	2	TRUE
rs653178	T	C	T	C	0.0687443	0.01	0.539991	0.529422	FALSE	FALSE	FALSE	ebi-a-GCST90018839	12	112007756	0.0216	231771	0.6454	Endometriosis	Endometriosis	Endometriosis || ||	TRUE	igd	NA	NA	NA	NA	NA	NA	NA	112007756	8.24E-09	0.0119277	23343	12	eqtl-a-ENSG00000144218	AFF3	TRUE	reported	textfile	2	TRUE
rs10098310	A	G	A	G	-0.0808127	0.0165	0.575007	0.568619	FALSE	FALSE	FALSE	ebi-a-GCST90018839	8	130613614	0.0186	231771	0.3762	Endometriosis	Endometriosis	Endometriosis || ||	TRUE	igd	NA	NA	NA	NA	NA	NA	NA	130613614	1.78E-11	0.0120205	31529	8	eqtl-a-ENSG00000178695	KCTD12	TRUE	reported	textfile	2	TRUE
rs2239630	G	A	G	A	0.0718228	0.0017	0.519173	0.528328	FALSE	FALSE	FALSE	ebi-a-GCST90018839	14	23589349	0.0185	231771	0.9255	Endometriosis	Endometriosis	Endometriosis || ||	TRUE	igd	NA	NA	NA	NA	NA	NA	NA	23589349	1.57E-09	0.0118969	31529	14	eqtl-a-ENSG00000178695	KCTD12	TRUE	reported	textfile	2	TRUE
rs2712381	C	A	C	A	0.0698155	-0.004	0.600853	0.667767	FALSE	FALSE	FALSE	ebi-a-GCST90018839	3	128338600	0.0199	231771	0.8426	Endometriosis	Endometriosis	Endometriosis || ||	TRUE	igd	NA	NA	NA	NA	NA	NA	NA	128338600	8.85E-09	0.0121391	31644	3	eqtl-a-ENSG00000178695	KCTD12	TRUE	reported	textfile	2	TRUE
rs57676870	T	G	T	G	-0.637563	0.0503	0.0674304	0.0575383	FALSE	FALSE	FALSE	ebi-a-GCST90018839	13	77435747	0.0389	231771	0.1964	Endometriosis	Endometriosis	Endometriosis || ||	TRUE	igd	NA	NA	NA	NA	NA	NA	NA	77435747	2.11E-167	0.0231196	31529	13	eqtl-a-ENSG00000178695	KCTD12	TRUE	reported	textfile	2	TRUE
rs9600783	T	C	T	C	0.19783	-0.0203	0.280829	0.353465	FALSE	FALSE	FALSE	ebi-a-GCST90018839	13	77380491	0.0197	231771	0.3046	Endometriosis	Endometriosis	Endometriosis || ||	TRUE	igd	NA	NA	NA	NA	NA	NA	NA	77380491	3.10E-51	0.0131385	31528	13	eqtl-a-ENSG00000178695	KCTD12	TRUE	reported	textfile	2	TRUE
rs10098310	A	G	A	G	-0.0694931	0.0165	0.575007	0.568619	FALSE	FALSE	FALSE	ebi-a-GCST90018839	8	130613614	0.0186	231771	0.3762	Endometriosis	Endometriosis	Endometriosis || ||	TRUE	igd	NA	NA	NA	NA	NA	NA	NA	130613614	7.53E-09	0.0120255	31569	8	eqtl-a-ENSG00000095383	TBC1D2	TRUE	reported	textfile	2	TRUE
rs10156596	A	G	A	G	0.236697	-0.0762	0.0719475	0.0788861	FALSE	FALSE	FALSE	ebi-a-GCST90018839	9	101045135	0.0401	231771	0.05709	Endometriosis	Endometriosis	Endometriosis || ||	TRUE	igd	NA	NA	NA	NA	NA	NA	NA	101045135	6.03E-25	0.0229467	31226	9	eqtl-a-ENSG00000095383	TBC1D2	TRUE	reported	textfile	2	TRUE
rs10818646	C	T	C	T	0.35617	0.0425	0.289628	0.26343	FALSE	FALSE	FALSE	ebi-a-GCST90018839	9	101000508	0.0209	231771	0.0421998	Endometriosis	Endometriosis	Endometriosis || ||	TRUE	igd	NA	NA	NA	NA	NA	NA	NA	101000508	4.49E-171	0.0127744	31231	9	eqtl-a-ENSG00000095383	TBC1D2	TRUE	reported	textfile	2	TRUE
rs7865340	A	G	A	G	-0.0773366	-0.0164	0.261371	0.205067	FALSE	FALSE	FALSE	ebi-a-GCST90018839	9	100868204	0.0235	231771	0.4859	Endometriosis	Endometriosis	Endometriosis || ||	TRUE	igd	NA	NA	NA	NA	NA	NA	NA	100868204	1.09E-08	0.0135301	31239	9	eqtl-a-ENSG00000095383	TBC1D2	TRUE	reported	textfile	2	TRUE
rs10098310	A	G	A	G	-0.0697354	0.0165	0.575007	0.568619	FALSE	FALSE	FALSE	ebi-a-GCST90018839	8	130613614	0.0186	231771	0.3762	Endometriosis	Endometriosis	Endometriosis || ||	TRUE	igd	NA	NA	NA	NA	NA	NA	NA	130613614	6.67E-09	0.0120254	31355	8	eqtl-a-ENSG00000104081	BMF	TRUE	reported	textfile	2	TRUE
rs3207297	T	C	T	C	-0.0986298	0.0283	0.359296	0.342483	FALSE	FALSE	FALSE	ebi-a-GCST90018839	15	40313141	0.0192	231771	0.142	Endometriosis	Endometriosis	Endometriosis || ||	TRUE	igd	NA	NA	NA	NA	NA	NA	NA	40313141	1.60E-15	0.012377	31470	15	eqtl-a-ENSG00000104081	BMF	TRUE	reported	textfile	2	TRUE
rs62018159	A	G	A	G	-0.354933	0.003	0.181079	0.153191	FALSE	FALSE	FALSE	ebi-a-GCST90018839	15	40397421	0.0267	231771	0.9098	Endometriosis	Endometriosis	Endometriosis || ||	TRUE	igd	NA	NA	NA	NA	NA	NA	NA	40397421	3.72E-121	0.0151643	31355	15	eqtl-a-ENSG00000104081	BMF	TRUE	reported	textfile	2	TRUE
rs8026803	C	T	C	T	-0.0936956	-0.0105	0.247924	0.319121	FALSE	FALSE	FALSE	ebi-a-GCST90018839	15	80260014	0.0201	231771	0.6023	Endometriosis	Endometriosis	Endometriosis || ||	TRUE	igd	NA	NA	NA	NA	NA	NA	NA	80260014	9.83E-12	0.0137608	31470	15	eqtl-a-ENSG00000104081	BMF	TRUE	reported	textfile	2	TRUE
rs10098310	A	G	A	G	-0.0951232	0.0165	0.575007	0.568619	FALSE	FALSE	FALSE	ebi-a-GCST90018839	8	130613614	0.0186	231771	0.3762	Endometriosis	Endometriosis	Endometriosis || ||	TRUE	igd	NA	NA	NA	NA	NA	NA	NA	130613614	2.41E-15	0.0120131	31569	8	eqtl-a-ENSG00000155465	SLC7A7	TRUE	reported	textfile	2	TRUE
rs10980800	C	T	C	T	0.108455	-0.0313	0.22312	0.189846	FALSE	FALSE	FALSE	ebi-a-GCST90018839	9	113915905	0.024	231771	0.1918	Endometriosis	Endometriosis	Endometriosis || ||	TRUE	igd	NA	NA	NA	NA	NA	NA	NA	113915905	2.92E-14	0.0142663	31684	9	eqtl-a-ENSG00000155465	SLC7A7	TRUE	reported	textfile	2	TRUE
rs13165424	G	A	G	A	0.0834581	-0.0195	0.271036	0.396235	FALSE	FALSE	FALSE	ebi-a-GCST90018839	5	154353012	0.0215	231771	0.3644	Endometriosis	Endometriosis	Endometriosis || ||	TRUE	igd	NA	NA	NA	NA	NA	NA	NA	154353012	4.34E-10	0.0133715	31684	5	eqtl-a-ENSG00000155465	SLC7A7	TRUE	reported	textfile	2	TRUE
rs1375493	A	G	A	G	0.109569	0.0216	0.565077	0.51707	FALSE	FALSE	FALSE	ebi-a-GCST90018839	2	182323766	0.0186	231771	0.2464	Endometriosis	Endometriosis	Endometriosis || ||	TRUE	igd	NA	NA	NA	NA	NA	NA	NA	182323766	5.51E-20	0.0119701	31569	2	eqtl-a-ENSG00000155465	SLC7A7	TRUE	reported	textfile	2	TRUE
rs149007767	T	C	T	C	-0.110912	0.026	0.149708	0.16095	FALSE	FALSE	FALSE	ebi-a-GCST90018839	7	50370254	0.0262	231771	0.321	Endometriosis	Endometriosis	Endometriosis || ||	TRUE	igd	NA	NA	NA	NA	NA	NA	NA	50370254	2.75E-11	0.0166555	30077	7	eqtl-a-ENSG00000155465	SLC7A7	TRUE	reported	textfile	2	TRUE
rs1892548	C	T	C	T	-0.0725784	0.0106	0.638581	0.694885	FALSE	FALSE	FALSE	ebi-a-GCST90018839	13	41002641	0.0201	231771	0.5975	Endometriosis	Endometriosis	Endometriosis || ||	TRUE	igd	NA	NA	NA	NA	NA	NA	NA	41002641	4.48E-09	0.0123738	31684	13	eqtl-a-ENSG00000155465	SLC7A7	TRUE	reported	textfile	2	TRUE
rs34435795	A	G	A	G	-0.216093	0.0254	0.438833	0.487598	FALSE	FALSE	FALSE	ebi-a-GCST90018839	14	23218385	0.0185	231771	0.1699	Endometriosis	Endometriosis	Endometriosis || ||	TRUE	igd	NA	NA	NA	NA	NA	NA	NA	23218385	3.07E-74	0.0118549	30162	14	eqtl-a-ENSG00000155465	SLC7A7	TRUE	reported	textfile	2	TRUE
rs4982673	C	T	C	T	-0.515639	0.0225	0.162924	0.19952	FALSE	FALSE	FALSE	ebi-a-GCST90018839	14	23266443	0.0232	231771	0.3315	Endometriosis	Endometriosis	Endometriosis || ||	TRUE	igd	NA	NA	NA	NA	NA	NA	NA	23266443	1.00E-200	0.0155211	30280	14	eqtl-a-ENSG00000155465	SLC7A7	TRUE	reported	textfile	2	TRUE
rs7157654	C	A	C	A	-0.240868	-0.0321	0.602338	0.658599	FALSE	FALSE	FALSE	ebi-a-GCST90018839	14	23282750	0.0197	231771	0.1034	Endometriosis	Endometriosis	Endometriosis || ||	TRUE	igd	NA	NA	NA	NA	NA	NA	NA	23282750	9.43E-90	0.0119908	31683	14	eqtl-a-ENSG00000155465	SLC7A7	TRUE	reported	textfile	2	TRUE
rs7161363	A	G	A	G	0.0776727	0.0237	0.308995	0.296299	FALSE	FALSE	FALSE	ebi-a-GCST90018839	14	23176435	0.0206	231771	0.2494	Endometriosis	Endometriosis	Endometriosis || ||	TRUE	igd	NA	NA	NA	NA	NA	NA	NA	23176435	1.56E-09	0.0128638	30077	14	eqtl-a-ENSG00000155465	SLC7A7	TRUE	reported	textfile	2	TRUE
rs10098310	A	G	A	G	0.0738255	0.0165	0.575007	0.568619	FALSE	FALSE	FALSE	ebi-a-GCST90018839	8	130613614	0.0186	231771	0.3762	Endometriosis	Endometriosis	Endometriosis || ||	TRUE	igd	NA	NA	NA	NA	NA	NA	NA	130613614	8.24E-10	0.0120237	26280	8	eqtl-a-ENSG00000269404	SPIB	TRUE	reported	textfile	2	TRUE
rs11669020	A	C	A	C	0.161918	0.025	0.320841	0.328656	FALSE	FALSE	FALSE	ebi-a-GCST90018839	19	50938385	0.0194	231771	0.1974	Endometriosis	Endometriosis	Endometriosis || ||	TRUE	igd	NA	NA	NA	NA	NA	NA	NA	50938385	2.34E-37	0.0126771	26310	19	eqtl-a-ENSG00000269404	SPIB	TRUE	reported	textfile	2	TRUE
rs28453840	A	G	A	G	0.0701998	-0.0015	0.68118	0.70519	FALSE	FALSE	FALSE	ebi-a-GCST90018839	2	136522941	0.0214	231771	0.9452	Endometriosis	Endometriosis	Endometriosis || ||	TRUE	igd	NA	NA	NA	NA	NA	NA	NA	136522941	3.74E-08	0.0127578	25811	2	eqtl-a-ENSG00000269404	SPIB	TRUE	reported	textfile	2	TRUE
rs653178	T	C	T	C	0.086582	0.01	0.539991	0.529422	FALSE	FALSE	FALSE	ebi-a-GCST90018839	12	112007756	0.0216	231771	0.6454	Endometriosis	Endometriosis	Endometriosis || ||	TRUE	igd	NA	NA	NA	NA	NA	NA	NA	112007756	3.76E-13	0.0119195	23129	12	eqtl-a-ENSG00000269404	SPIB	TRUE	reported	textfile	2	TRUE
rs7254387	T	C	T	C	0.370193	-0.0172	0.19974	0.158688	FALSE	FALSE	FALSE	ebi-a-GCST90018839	19	51014850	0.0258	231771	0.506499	Endometriosis	Endometriosis	Endometriosis || ||	TRUE	igd	NA	NA	NA	NA	NA	NA	NA	51014850	1.15E-142	0.0145569	25975	19	eqtl-a-ENSG00000269404	SPIB	TRUE	reported	textfile	2	TRUE
rs75557930	T	C	T	C	0.61542	0.0126	0.108551	0.120287	FALSE	FALSE	FALSE	ebi-a-GCST90018839	19	50929959	0.0287	231771	0.6607	Endometriosis	Endometriosis	Endometriosis || ||	TRUE	igd	NA	NA	NA	NA	NA	NA	NA	50929959	1.00E-200	0.0184183	24788	19	eqtl-a-ENSG00000269404	SPIB	TRUE	reported	textfile	2	TRUE
rs889002	G	A	G	A	0.0912119	0.001	0.838925	0.814363	FALSE	FALSE	FALSE	ebi-a-GCST90018839	19	50812221	0.0284	231771	0.973	Endometriosis	Endometriosis	Endometriosis || ||	TRUE	igd	NA	NA	NA	NA	NA	NA	NA	50812221	1.70E-08	0.0161726	22021	19	eqtl-a-ENSG00000269404	SPIB	TRUE	reported	textfile	2	TRUE
rs10098310	A	G	A	G	0.0845586	0.0165	0.575007	0.568619	FALSE	FALSE	FALSE	ebi-a-GCST90018839	8	130613614	0.0186	231771	0.3762	Endometriosis	Endometriosis	Endometriosis || ||	TRUE	igd	NA	NA	NA	NA	NA	NA	NA	130613614	1.98E-12	0.0120187	31569	8	eqtl-a-ENSG00000124225	PMEPA1	TRUE	reported	textfile	2	TRUE
rs11065987	G	A	G	A	-0.0683261	-0.002	0.380678	0.409414	FALSE	FALSE	FALSE	ebi-a-GCST90018839	12	112072424	0.022	231771	0.9261	Endometriosis	Endometriosis	Endometriosis || ||	TRUE	igd	NA	NA	NA	NA	NA	NA	NA	112072424	2.40E-08	0.0122442	31185	12	eqtl-a-ENSG00000124225	PMEPA1	TRUE	reported	textfile	2	TRUE
rs157096	T	C	T	C	-0.201776	-8.00E-04	0.260905	0.227239	FALSE	FALSE	FALSE	ebi-a-GCST90018839	20	56255398	0.0223	231771	0.9698	Endometriosis	Endometriosis	Endometriosis || ||	TRUE	igd	NA	NA	NA	NA	NA	NA	NA	56255398	6.73E-51	0.0134467	23873	20	eqtl-a-ENSG00000124225	PMEPA1	TRUE	reported	textfile	2	TRUE
rs2290400	C	T	C	T	-0.0653234	-0.0046	0.493155	0.452609	FALSE	FALSE	FALSE	ebi-a-GCST90018839	17	38066240	0.0189	231771	0.8092	Endometriosis	Endometriosis	Endometriosis || ||	TRUE	igd	NA	NA	NA	NA	NA	NA	NA	38066240	3.95E-08	0.0118919	31300	17	eqtl-a-ENSG00000124225	PMEPA1	TRUE	reported	textfile	2	TRUE
rs3540	A	G	A	G	0.0740142	-0.0135	0.314574	0.347419	FALSE	FALSE	FALSE	ebi-a-GCST90018839	15	91045408	0.0192	231771	0.4825	Endometriosis	Endometriosis	Endometriosis || ||	TRUE	igd	NA	NA	NA	NA	NA	NA	NA	91045408	7.42E-09	0.0128023	31684	15	eqtl-a-ENSG00000124225	PMEPA1	TRUE	reported	textfile	2	TRUE
rs10098310	A	G	A	G	-0.067307	0.0165	0.575007	0.568619	FALSE	FALSE	FALSE	ebi-a-GCST90018839	8	130613614	0.0186	231771	0.3762	Endometriosis	Endometriosis	Endometriosis || ||	TRUE	igd	NA	NA	NA	NA	NA	NA	NA	130613614	2.19E-08	0.0120264	31569	8	eqtl-a-ENSG00000105223	PLD3	TRUE	reported	textfile	2	TRUE
rs141094656	C	T	C	T	0.26481	-0.0834	0.0195137	0.0176555	FALSE	FALSE	FALSE	ebi-a-GCST90018839	1	92753336	0.0855	231771	0.3297	Endometriosis	Endometriosis	Endometriosis || ||	TRUE	igd	NA	NA	NA	NA	NA	NA	NA	92753336	7.16E-10	0.0429705	21629	1	eqtl-a-ENSG00000105223	PLD3	TRUE	reported	textfile	2	TRUE
rs2010054	G	A	G	A	0.0732369	-0.0156	0.585938	0.580732	FALSE	FALSE	FALSE	ebi-a-GCST90018839	3	128305302	0.0186	231771	0.4025	Endometriosis	Endometriosis	Endometriosis || ||	TRUE	igd	NA	NA	NA	NA	NA	NA	NA	128305302	1.29E-09	0.0120676	31569	3	eqtl-a-ENSG00000105223	PLD3	TRUE	reported	textfile	2	TRUE
rs2239630	G	A	G	A	0.105411	0.0017	0.519173	0.528328	FALSE	FALSE	FALSE	ebi-a-GCST90018839	14	23589349	0.0185	231771	0.9255	Endometriosis	Endometriosis	Endometriosis || ||	TRUE	igd	NA	NA	NA	NA	NA	NA	NA	23589349	7.08E-19	0.0118792	31569	14	eqtl-a-ENSG00000105223	PLD3	TRUE	reported	textfile	2	TRUE
rs35979828	T	C	T	C	-0.151489	0.0067	0.0571059	0.0600999	FALSE	FALSE	FALSE	ebi-a-GCST90018839	12	54685880	0.0453	231771	0.8821	Endometriosis	Endometriosis	Endometriosis || ||	TRUE	igd	NA	NA	NA	NA	NA	NA	NA	54685880	3.35E-09	0.0256174	29836	12	eqtl-a-ENSG00000105223	PLD3	TRUE	reported	textfile	2	TRUE
rs450819	G	A	G	A	-0.104885	0.0137	0.118631	0.131271	FALSE	FALSE	FALSE	ebi-a-GCST90018839	19	41086014	0.0275	231771	0.6195	Endometriosis	Endometriosis	Endometriosis || ||	TRUE	igd	NA	NA	NA	NA	NA	NA	NA	41086014	1.16E-08	0.0183852	30077	19	eqtl-a-ENSG00000105223	PLD3	TRUE	reported	textfile	2	TRUE
rs8110888	T	C	T	C	0.281966	-0.0209	0.680165	0.664711	FALSE	FALSE	FALSE	ebi-a-GCST90018839	19	40855255	0.0193	231771	0.2793	Endometriosis	Endometriosis	Endometriosis || ||	TRUE	igd	NA	NA	NA	NA	NA	NA	NA	40855255	5.35E-112	0.012538	31684	19	eqtl-a-ENSG00000105223	PLD3	TRUE	reported	textfile	2	TRUE
rs10098310	A	G	A	G	-0.0940121	0.0165	0.575007	0.568619	FALSE	FALSE	FALSE	ebi-a-GCST90018839	8	130613614	0.0186	231771	0.3762	Endometriosis	Endometriosis	Endometriosis || ||	TRUE	igd	NA	NA	NA	NA	NA	NA	NA	130613614	5.07E-15	0.0120137	31569	8	eqtl-a-ENSG00000107551	RASSF4	TRUE	reported	textfile	2	TRUE
rs11239286	T	C	T	C	0.505302	-0.238	0.0185927	0.0143881	FALSE	FALSE	FALSE	ebi-a-GCST90018839	10	45443686	0.0905	231771	0.00856091	Endometriosis	Endometriosis	Endometriosis || ||	TRUE	igd	NA	NA	NA	NA	NA	NA	NA	45443686	1.02E-30	0.0438547	19470	10	eqtl-a-ENSG00000107551	RASSF4	TRUE	reported	textfile	2	TRUE
rs11598934	A	G	A	G	0.148724	0.0508	0.0847029	0.0832055	FALSE	FALSE	FALSE	ebi-a-GCST90018839	10	45054818	0.0396	231771	0.2002	Endometriosis	Endometriosis	Endometriosis || ||	TRUE	igd	NA	NA	NA	NA	NA	NA	NA	45054818	3.18E-12	0.0213387	28805	10	eqtl-a-ENSG00000107551	RASSF4	TRUE	reported	textfile	2	TRUE
rs11642873	C	A	C	A	0.0837809	0.014	0.227359	0.18791	FALSE	FALSE	FALSE	ebi-a-GCST90018839	16	85991705	0.0239	231771	0.5572	Endometriosis	Endometriosis	Endometriosis || ||	TRUE	igd	NA	NA	NA	NA	NA	NA	NA	85991705	3.48E-09	0.0141828	31300	16	eqtl-a-ENSG00000107551	RASSF4	TRUE	reported	textfile	2	TRUE
rs1375493	A	G	A	G	0.0918059	0.0216	0.565077	0.51707	FALSE	FALSE	FALSE	ebi-a-GCST90018839	2	182323766	0.0186	231771	0.2464	Endometriosis	Endometriosis	Endometriosis || ||	TRUE	igd	NA	NA	NA	NA	NA	NA	NA	182323766	1.82E-14	0.0119807	31569	2	eqtl-a-ENSG00000107551	RASSF4	TRUE	reported	textfile	2	TRUE
rs34856868	A	G	A	G	0.231705	-0.0217	0.0245314	0.0311763	FALSE	FALSE	FALSE	ebi-a-GCST90018839	1	92554283	0.0622	231771	0.7272	Endometriosis	Endometriosis	Endometriosis || ||	TRUE	igd	NA	NA	NA	NA	NA	NA	NA	92554283	1.64E-09	0.0384253	24808	1	eqtl-a-ENSG00000107551	RASSF4	TRUE	reported	textfile	2	TRUE
rs3758398	C	T	C	T	0.363449	-0.017	0.835845	0.82758	FALSE	FALSE	FALSE	ebi-a-GCST90018839	10	45477080	0.0242	231771	0.4811	Endometriosis	Endometriosis	Endometriosis || ||	TRUE	igd	NA	NA	NA	NA	NA	NA	NA	45477080	1.79E-117	0.0157738	31684	10	eqtl-a-ENSG00000107551	RASSF4	TRUE	reported	textfile	2	TRUE
rs6782228	C	G	C	G	-0.0857346	-0.0017	0.273721	0.298144	FALSE	TRUE	FALSE	ebi-a-GCST90018839	3	128323424	0.0201	231771	0.9326	Endometriosis	Endometriosis	Endometriosis || ||	TRUE	igd	NA	NA	NA	NA	NA	NA	NA	128323424	1.26E-10	0.0133292	31569	3	eqtl-a-ENSG00000107551	RASSF4	TRUE	reported	textfile	2	TRUE
rs7084511	T	C	T	C	-0.694728	0.0078	0.100702	0.101553	FALSE	FALSE	FALSE	ebi-a-GCST90018839	10	45430956	0.0358	231771	0.8268	Endometriosis	Endometriosis	Endometriosis || ||	TRUE	igd	NA	NA	NA	NA	NA	NA	NA	45430956	1.00E-200	0.0188934	31569	10	eqtl-a-ENSG00000107551	RASSF4	TRUE	reported	textfile	2	TRUE
rs10098310	A	G	A	G	-0.0842365	0.0165	0.575007	0.568619	FALSE	FALSE	FALSE	ebi-a-GCST90018839	8	130613614	0.0186	231771	0.3762	Endometriosis	Endometriosis	Endometriosis || ||	TRUE	igd	NA	NA	NA	NA	NA	NA	NA	130613614	2.41E-12	0.0120188	31569	8	eqtl-a-ENSG00000014914	MTMR11	TRUE	reported	textfile	2	TRUE
rs10980800	C	T	C	T	0.115561	-0.0313	0.22312	0.189846	FALSE	FALSE	FALSE	ebi-a-GCST90018839	9	113915905	0.024	231771	0.1918	Endometriosis	Endometriosis	Endometriosis || ||	TRUE	igd	NA	NA	NA	NA	NA	NA	NA	113915905	5.39E-16	0.0142623	31684	9	eqtl-a-ENSG00000014914	MTMR11	TRUE	reported	textfile	2	TRUE
rs112111167	A	G	A	G	-0.276588	-0.0143	0.0759533	0.0741225	FALSE	FALSE	FALSE	ebi-a-GCST90018839	1	150017171	0.0416	231771	0.731301	Endometriosis	Endometriosis	Endometriosis || ||	TRUE	igd	NA	NA	NA	NA	NA	NA	NA	150017171	3.43E-35	0.022345	30538	1	eqtl-a-ENSG00000014914	MTMR11	TRUE	reported	textfile	2	TRUE
rs13333054	T	C	T	C	-0.154026	0.0134	0.211395	0.272978	FALSE	FALSE	FALSE	ebi-a-GCST90018839	16	86011033	0.0207	231771	0.5197	Endometriosis	Endometriosis	Endometriosis || ||	TRUE	igd	NA	NA	NA	NA	NA	NA	NA	86011033	2.72E-26	0.0145192	31684	16	eqtl-a-ENSG00000014914	MTMR11	TRUE	reported	textfile	2	TRUE
rs1375493	A	G	A	G	0.075069	0.0216	0.565077	0.51707	FALSE	FALSE	FALSE	ebi-a-GCST90018839	2	182323766	0.0186	231771	0.2464	Endometriosis	Endometriosis	Endometriosis || ||	TRUE	igd	NA	NA	NA	NA	NA	NA	NA	182323766	3.81E-10	0.011989	31569	2	eqtl-a-ENSG00000014914	MTMR11	TRUE	reported	textfile	2	TRUE
rs149007767	T	C	T	C	0.112391	0.026	0.149708	0.16095	FALSE	FALSE	FALSE	ebi-a-GCST90018839	7	50370254	0.0262	231771	0.321	Endometriosis	Endometriosis	Endometriosis || ||	TRUE	igd	NA	NA	NA	NA	NA	NA	NA	50370254	1.50E-11	0.0166548	30077	7	eqtl-a-ENSG00000014914	MTMR11	TRUE	reported	textfile	2	TRUE
rs17196752	T	C	T	C	-0.101558	-0.0081	0.20106	0.177272	FALSE	FALSE	FALSE	ebi-a-GCST90018839	20	48887268	0.0242	231771	0.7392	Endometriosis	Endometriosis	Endometriosis || ||	TRUE	igd	NA	NA	NA	NA	NA	NA	NA	48887268	7.36E-12	0.0148253	31684	20	eqtl-a-ENSG00000014914	MTMR11	TRUE	reported	textfile	2	TRUE
rs1800973	A	C	A	C	0.150653	0.0482	0.0661727	0.0587962	FALSE	FALSE	FALSE	ebi-a-GCST90018839	12	69744014	0.046	231771	0.2945	Endometriosis	Endometriosis	Endometriosis || ||	TRUE	igd	NA	NA	NA	NA	NA	NA	NA	69744014	2.96E-10	0.023909	28627	12	eqtl-a-ENSG00000014914	MTMR11	TRUE	reported	textfile	2	TRUE
rs2228467	C	T	C	T	0.167694	0.0222	0.0656561	0.0636838	FALSE	FALSE	FALSE	ebi-a-GCST90018839	3	42906116	0.0442	231771	0.6157	Endometriosis	Endometriosis	Endometriosis || ||	TRUE	igd	NA	NA	NA	NA	NA	NA	NA	42906116	2.74E-12	0.0239885	29452	3	eqtl-a-ENSG00000014914	MTMR11	TRUE	reported	textfile	2	TRUE
rs2229094	C	T	C	T	-0.0830359	-0.0217	0.273416	0.244811	FALSE	FALSE	FALSE	ebi-a-GCST90018839	6	31540556	0.0219	231771	0.3217	Endometriosis	Endometriosis	Endometriosis || ||	TRUE	igd	NA	NA	NA	NA	NA	NA	NA	31540556	4.75E-10	0.013335	30602	6	eqtl-a-ENSG00000014914	MTMR11	TRUE	reported	textfile	2	TRUE
rs35979828	T	C	T	C	0.17834	0.0067	0.0571059	0.0600999	FALSE	FALSE	FALSE	ebi-a-GCST90018839	12	54685880	0.0453	231771	0.8821	Endometriosis	Endometriosis	Endometriosis || ||	TRUE	igd	NA	NA	NA	NA	NA	NA	NA	54685880	3.28E-12	0.0256052	29836	12	eqtl-a-ENSG00000014914	MTMR11	TRUE	reported	textfile	2	TRUE
rs3733018	C	A	C	A	-0.0934266	0.025	0.64143	0.608118	FALSE	FALSE	FALSE	ebi-a-GCST90018839	3	187456594	0.0191	231771	0.1915	Endometriosis	Endometriosis	Endometriosis || ||	TRUE	igd	NA	NA	NA	NA	NA	NA	NA	187456594	4.59E-14	0.0123854	31355	3	eqtl-a-ENSG00000014914	MTMR11	TRUE	reported	textfile	2	TRUE
rs4142441	G	A	G	A	0.171519	-0.0052	0.156066	0.162251	FALSE	FALSE	FALSE	ebi-a-GCST90018839	20	42839620	0.0249	231771	0.8339	Endometriosis	Endometriosis	Endometriosis || ||	TRUE	igd	NA	NA	NA	NA	NA	NA	NA	42839620	8.71E-26	0.016336	31599	20	eqtl-a-ENSG00000014914	MTMR11	TRUE	reported	textfile	2	TRUE
rs4917014	G	T	G	T	-0.0841437	-0.009	0.316454	0.357538	FALSE	FALSE	FALSE	ebi-a-GCST90018839	7	50305863	0.0193	231771	0.6418	Endometriosis	Endometriosis	Endometriosis || ||	TRUE	igd	NA	NA	NA	NA	NA	NA	NA	50305863	4.54E-11	0.0127773	31300	7	eqtl-a-ENSG00000014914	MTMR11	TRUE	reported	textfile	2	TRUE
rs6700343	A	G	A	G	0.142862	-0.0359	0.0609944	0.134174	FALSE	FALSE	FALSE	ebi-a-GCST90018839	1	150149016	0.0279	231771	0.1972	Endometriosis	Endometriosis	Endometriosis || ||	TRUE	igd	NA	NA	NA	NA	NA	NA	NA	150149016	8.86E-09	0.0248403	31684	1	eqtl-a-ENSG00000014914	MTMR11	TRUE	reported	textfile	2	TRUE
rs7178572	G	A	G	A	0.0836086	-0.0019	0.691702	0.626192	FALSE	FALSE	FALSE	ebi-a-GCST90018839	15	77747190	0.0196	231771	0.9226	Endometriosis	Endometriosis	Endometriosis || ||	TRUE	igd	NA	NA	NA	NA	NA	NA	NA	77747190	8.21E-11	0.0128692	31684	15	eqtl-a-ENSG00000014914	MTMR11	TRUE	reported	textfile	2	TRUE
rs7212590	T	C	T	C	0.202865	0.0505	0.0900785	0.0923603	FALSE	FALSE	FALSE	ebi-a-GCST90018839	17	57885709	0.0314	231771	0.1078	Endometriosis	Endometriosis	Endometriosis || ||	TRUE	igd	NA	NA	NA	NA	NA	NA	NA	57885709	1.23E-22	0.0207187	31569	17	eqtl-a-ENSG00000014914	MTMR11	TRUE	reported	textfile	2	TRUE
rs72692819	C	G	C	G	0.397875	0.0692	0.0702959	0.0756541	FALSE	TRUE	FALSE	ebi-a-GCST90018839	1	149903122	0.0406	231771	0.0884403	Endometriosis	Endometriosis	Endometriosis || ||	TRUE	igd	NA	NA	NA	NA	NA	NA	NA	149903122	8.00E-67	0.0230392	29984	1	eqtl-a-ENSG00000014914	MTMR11	TRUE	reported	textfile	2	TRUE
rs10098310	A	G	A	G	0.0773371	0.0165	0.575007	0.568619	FALSE	FALSE	FALSE	ebi-a-GCST90018839	8	130613614	0.0186	231771	0.3762	Endometriosis	Endometriosis	Endometriosis || ||	TRUE	igd	NA	NA	NA	NA	NA	NA	NA	130613614	1.25E-10	0.0120221	31569	8	eqtl-a-ENSG00000104921	FCER2	TRUE	reported	textfile	2	TRUE
rs1055348	G	T	G	T	-0.106279	-0.0481	0.144034	0.107534	FALSE	FALSE	FALSE	ebi-a-GCST90018839	6	31321948	0.0314	231771	0.1256	Endometriosis	Endometriosis	Endometriosis || ||	TRUE	igd	NA	NA	NA	NA	NA	NA	NA	31321948	3.41E-10	0.016927	26341	6	eqtl-a-ENSG00000104921	FCER2	TRUE	reported	textfile	2	TRUE
rs11065987	G	A	G	A	-0.0743132	-0.002	0.380678	0.409414	FALSE	FALSE	FALSE	ebi-a-GCST90018839	12	112072424	0.022	231771	0.9261	Endometriosis	Endometriosis	Endometriosis || ||	TRUE	igd	NA	NA	NA	NA	NA	NA	NA	112072424	1.27E-09	0.0122417	31185	12	eqtl-a-ENSG00000104921	FCER2	TRUE	reported	textfile	2	TRUE
rs11465373	T	C	T	C	-0.190029	0.0476	0.0914849	0.0923123	FALSE	FALSE	FALSE	ebi-a-GCST90018839	19	7811593	0.0374	231771	0.2033	Endometriosis	Endometriosis	Endometriosis || ||	TRUE	igd	NA	NA	NA	NA	NA	NA	NA	7811593	2.64E-20	0.0205824	29467	19	eqtl-a-ENSG00000104921	FCER2	TRUE	reported	textfile	2	TRUE
rs12980031	T	G	T	G	-0.283261	-0.0313	0.792647	0.78272	FALSE	FALSE	FALSE	ebi-a-GCST90018839	19	7764436	0.0232	231771	0.1769	Endometriosis	Endometriosis	Endometriosis || ||	TRUE	igd	NA	NA	NA	NA	NA	NA	NA	7764436	3.80E-85	0.0144859	27310	19	eqtl-a-ENSG00000104921	FCER2	TRUE	reported	textfile	2	TRUE
rs13330176	A	T	A	T	0.0788643	-0.0049	0.21644	0.279275	FALSE	TRUE	FALSE	ebi-a-GCST90018839	16	86019087	0.0211	231771	0.8154	Endometriosis	Endometriosis	Endometriosis || ||	TRUE	igd	NA	NA	NA	NA	NA	NA	NA	86019087	4.69E-08	0.0144371	31240	16	eqtl-a-ENSG00000104921	FCER2	TRUE	reported	textfile	2	TRUE
rs17056278	G	C	G	C	-0.16477	0.0485	0.0633351	0.0641085	FALSE	TRUE	FALSE	ebi-a-GCST90018839	5	158252438	0.0376	231771	0.197	Endometriosis	Endometriosis	Endometriosis || ||	TRUE	igd	NA	NA	NA	NA	NA	NA	NA	158252438	1.44E-11	0.0243966	31569	5	eqtl-a-ENSG00000104921	FCER2	TRUE	reported	textfile	2	TRUE
rs6074022	T	C	T	C	-0.147514	0.0274	0.746768	0.714302	FALSE	FALSE	FALSE	ebi-a-GCST90018839	20	44740196	0.0204	231771	0.1793	Endometriosis	Endometriosis	Endometriosis || ||	TRUE	igd	NA	NA	NA	NA	NA	NA	NA	44740196	2.69E-27	0.0136301	31300	20	eqtl-a-ENSG00000104921	FCER2	TRUE	reported	textfile	2	TRUE
rs674313	T	C	T	C	0.105722	-0.0364	0.2631	0.241401	FALSE	FALSE	FALSE	ebi-a-GCST90018839	6	32578082	0.0214	231771	0.0887095	Endometriosis	Endometriosis	Endometriosis || ||	TRUE	igd	NA	NA	NA	NA	NA	NA	NA	32578082	4.56E-15	0.0134877	30476	6	eqtl-a-ENSG00000104921	FCER2	TRUE	reported	textfile	2	TRUE
rs8067378	G	A	G	A	-0.112361	-0.0099	0.497388	0.457672	FALSE	FALSE	FALSE	ebi-a-GCST90018839	17	38051348	0.0189	231771	0.6006	Endometriosis	Endometriosis	Endometriosis || ||	TRUE	igd	NA	NA	NA	NA	NA	NA	NA	38051348	2.83E-21	0.011866	31300	17	eqtl-a-ENSG00000104921	FCER2	TRUE	reported	textfile	2	TRUE
rs10098310	A	G	A	G	-0.0734873	0.0165	0.575007	0.568619	FALSE	FALSE	FALSE	ebi-a-GCST90018839	8	130613614	0.0186	231771	0.3762	Endometriosis	Endometriosis	Endometriosis || ||	TRUE	igd	NA	NA	NA	NA	NA	NA	NA	130613614	9.85E-10	0.0120238	31569	8	eqtl-a-ENSG00000105383	CD33	TRUE	reported	textfile	2	TRUE
rs147493755	C	T	C	T	0.304316	-0.0597	0.016864	0.0258226	FALSE	FALSE	FALSE	ebi-a-GCST90018839	19	51739215	0.0729	231771	0.4126	Endometriosis	Endometriosis	Endometriosis || ||	TRUE	igd	NA	NA	NA	NA	NA	NA	NA	51739215	4.29E-11	0.0461519	16223	19	eqtl-a-ENSG00000105383	CD33	TRUE	reported	textfile	2	TRUE
rs149007767	T	C	T	C	-0.245385	0.026	0.149708	0.16095	FALSE	FALSE	FALSE	ebi-a-GCST90018839	7	50370254	0.0262	231771	0.321	Endometriosis	Endometriosis	Endometriosis || ||	TRUE	igd	NA	NA	NA	NA	NA	NA	NA	50370254	1.02E-49	0.0165533	30077	7	eqtl-a-ENSG00000105383	CD33	TRUE	reported	textfile	2	TRUE
rs1697573	A	T	A	T	0.361932	3.00E-04	0.41885	0.319651	FALSE	TRUE	FALSE	ebi-a-GCST90018839	19	51718317	0.0213	231771	0.9874	Endometriosis	Endometriosis	Endometriosis || ||	TRUE	igd	NA	NA	NA	NA	NA	NA	NA	51718317	1.00E-200	0.0116724	31569	19	eqtl-a-ENSG00000105383	CD33	TRUE	reported	textfile	2	TRUE
rs2239630	G	A	G	A	0.0964906	0.0017	0.519173	0.528328	FALSE	FALSE	FALSE	ebi-a-GCST90018839	14	23589349	0.0185	231771	0.9255	Endometriosis	Endometriosis	Endometriosis || ||	TRUE	igd	NA	NA	NA	NA	NA	NA	NA	23589349	4.69E-16	0.0118845	31569	14	eqtl-a-ENSG00000105383	CD33	TRUE	reported	textfile	2	TRUE
rs62115999	A	G	A	G	-1.00435	-0.019	0.0203008	0.0288689	FALSE	FALSE	FALSE	ebi-a-GCST90018839	19	51761614	0.064	231771	0.766999	Endometriosis	Endometriosis	Endometriosis || ||	TRUE	igd	NA	NA	NA	NA	NA	NA	NA	51761614	2.47E-130	0.0413475	25419	19	eqtl-a-ENSG00000105383	CD33	TRUE	reported	textfile	2	TRUE
rs10098310	A	G	A	G	0.0678613	0.0165	0.575007	0.568619	FALSE	FALSE	FALSE	ebi-a-GCST90018839	8	130613614	0.0186	231771	0.3762	Endometriosis	Endometriosis	Endometriosis || ||	TRUE	igd	NA	NA	NA	NA	NA	NA	NA	130613614	1.67E-08	0.0120262	31569	8	eqtl-a-ENSG00000106624	AEBP1	TRUE	reported	textfile	2	TRUE
rs10254547	G	T	G	T	0.261443	-0.0022	0.553776	0.60976	FALSE	FALSE	FALSE	ebi-a-GCST90018839	7	44137330	0.019	231771	0.9068	Endometriosis	Endometriosis	Endometriosis || ||	TRUE	igd	NA	NA	NA	NA	NA	NA	NA	44137330	2.47E-109	0.011769	23866	7	eqtl-a-ENSG00000106624	AEBP1	TRUE	reported	textfile	2	TRUE
rs604060	G	A	G	A	-0.091344	-0.0384	0.771366	0.737924	FALSE	FALSE	FALSE	ebi-a-GCST90018839	7	43890379	0.0209	231771	0.0663407	Endometriosis	Endometriosis	Endometriosis || ||	TRUE	igd	NA	NA	NA	NA	NA	NA	NA	43890379	1.09E-10	0.0141515	31355	7	eqtl-a-ENSG00000106624	AEBP1	TRUE	reported	textfile	2	TRUE
rs10098685	A	G	A	G	-0.237306	-0.0567	0.0368844	0.0389342	FALSE	FALSE	FALSE	ebi-a-GCST90018839	8	145030443	0.0481	231771	0.2381	Endometriosis	Endometriosis	Endometriosis || ||	TRUE	igd	NA	NA	NA	NA	NA	NA	NA	145030443	5.07E-14	0.0315147	10840	8	eqtl-a-ENSG00000071894	CPSF1	TRUE	reported	textfile	2	TRUE
rs1010427	A	G	A	G	0.231659	0.0049	0.53234	0.523072	FALSE	FALSE	FALSE	ebi-a-GCST90018839	8	145660833	0.0185	231771	0.7898	Endometriosis	Endometriosis	Endometriosis || ||	TRUE	igd	NA	NA	NA	NA	NA	NA	NA	145660833	2.87E-86	0.011768	13925	8	eqtl-a-ENSG00000071894	CPSF1	TRUE	reported	textfile	2	TRUE
rs117136674	C	T	C	T	-0.295687	-0.0613	0.0212063	0.0195127	FALSE	FALSE	FALSE	ebi-a-GCST90018839	8	145836523	0.0673	231771	0.3621	Endometriosis	Endometriosis	Endometriosis || ||	TRUE	igd	NA	NA	NA	NA	NA	NA	NA	145836523	7.47E-13	0.0412361	10845	8	eqtl-a-ENSG00000071894	CPSF1	TRUE	reported	textfile	2	TRUE
rs150600530	T	C	T	C	-0.294228	-0.0202	0.0185842	0.0164079	FALSE	FALSE	FALSE	ebi-a-GCST90018839	8	145917008	0.0879	231771	0.8178	Endometriosis	Endometriosis	Endometriosis || ||	TRUE	igd	NA	NA	NA	NA	NA	NA	NA	145917008	2.28E-11	0.0440006	9549	8	eqtl-a-ENSG00000071894	CPSF1	TRUE	reported	textfile	2	TRUE
rs35535975	A	G	A	G	-0.449418	0.0013	0.499977	0.474913	FALSE	FALSE	FALSE	ebi-a-GCST90018839	8	145571993	0.0218	231771	0.9525	Endometriosis	Endometriosis	Endometriosis || ||	TRUE	igd	NA	NA	NA	NA	NA	NA	NA	145571993	1.00E-200	0.0112864	13925	8	eqtl-a-ENSG00000071894	CPSF1	TRUE	reported	textfile	2	TRUE
rs10100022	T	C	T	C	0.43363	-0.0316	0.0601759	0.0736684	FALSE	FALSE	FALSE	ebi-a-GCST90018839	8	10052465	0.0397	231771	0.4269	Endometriosis	Endometriosis	Endometriosis || ||	TRUE	igd	NA	NA	NA	NA	NA	NA	NA	10052465	1.13E-68	0.0247595	31350	8	eqtl-a-ENSG00000175806	MSRA	TRUE	reported	textfile	2	TRUE
rs117523320	C	T	C	T	0.131375	0.0214	0.0672165	0.0595266	FALSE	FALSE	FALSE	ebi-a-GCST90018839	8	10846292	0.0462	231771	0.6436	Endometriosis	Endometriosis	Endometriosis || ||	TRUE	igd	NA	NA	NA	NA	NA	NA	NA	10846292	3.15E-08	0.0237436	30688	8	eqtl-a-ENSG00000175806	MSRA	TRUE	reported	textfile	2	TRUE
rs11986242	T	A	T	A	-0.16339	-0.0497	0.256421	0.015668	FALSE	TRUE	FALSE	ebi-a-GCST90018839	8	10302429	0.1048	231771	0.635	Endometriosis	Endometriosis	Endometriosis || ||	TRUE	igd	NA	NA	NA	NA	NA	NA	NA	10302429	1.96E-33	0.0135607	25107	8	eqtl-a-ENSG00000175806	MSRA	TRUE	reported	textfile	2	TRUE
rs12156030	G	C	G	C	0.363444	-0.0371	0.402631	0.414757	FALSE	TRUE	FALSE	ebi-a-GCST90018839	8	10097522	0.0219	231771	0.090209	Endometriosis	Endometriosis	Endometriosis || ||	TRUE	igd	NA	NA	NA	NA	NA	NA	NA	10097522	1.00E-200	0.0117439	31348	8	eqtl-a-ENSG00000175806	MSRA	TRUE	reported	textfile	2	TRUE
rs12264390	C	T	C	T	-0.090443	0.0094	0.21134	0.173085	FALSE	FALSE	FALSE	ebi-a-GCST90018839	10	959111	0.0254	231771	0.7124	Endometriosis	Endometriosis	Endometriosis || ||	TRUE	igd	NA	NA	NA	NA	NA	NA	NA	959111	5.21E-10	0.0145585	31355	10	eqtl-a-ENSG00000175806	MSRA	TRUE	reported	textfile	2	TRUE
rs143141546	A	G	A	G	0.168068	-0.1082	0.0849111	0.0542313	FALSE	FALSE	FALSE	ebi-a-GCST90018839	8	10902380	0.0418	231771	0.00953806	Endometriosis	Endometriosis	Endometriosis || ||	TRUE	igd	NA	NA	NA	NA	NA	NA	NA	10902380	3.06E-15	0.0213047	30688	8	eqtl-a-ENSG00000175806	MSRA	TRUE	reported	textfile	2	TRUE
rs149007767	T	C	T	C	-0.130218	0.026	0.149708	0.16095	FALSE	FALSE	FALSE	ebi-a-GCST90018839	7	50370254	0.0262	231771	0.321	Endometriosis	Endometriosis	Endometriosis || ||	TRUE	igd	NA	NA	NA	NA	NA	NA	NA	50370254	5.16E-15	0.0166456	29863	7	eqtl-a-ENSG00000175806	MSRA	TRUE	reported	textfile	2	TRUE
rs149110519	T	C	T	C	0.214782	0.1527	0.0526158	0.0339425	FALSE	FALSE	FALSE	ebi-a-GCST90018839	6	144385777	0.0597	231771	0.0105	Endometriosis	Endometriosis	Endometriosis || ||	TRUE	igd	NA	NA	NA	NA	NA	NA	NA	144385777	6.73E-16	0.0265964	25521	6	eqtl-a-ENSG00000175806	MSRA	TRUE	reported	textfile	2	TRUE
rs360017	G	A	G	A	-0.0876097	-0.0362	0.793972	0.774885	FALSE	FALSE	FALSE	ebi-a-GCST90018839	5	173207353	0.0258	231771	0.1616	Endometriosis	Endometriosis	Endometriosis || ||	TRUE	igd	NA	NA	NA	NA	NA	NA	NA	173207353	2.51E-09	0.0146971	31355	5	eqtl-a-ENSG00000175806	MSRA	TRUE	reported	textfile	2	TRUE
rs10101332	C	G	C	G	0.0966799	0.0076	0.285636	0.32433	FALSE	TRUE	FALSE	ebi-a-GCST90018839	8	56448155	0.0199	231771	0.7014	Endometriosis	Endometriosis	Endometriosis || ||	TRUE	igd	NA	NA	NA	NA	NA	NA	NA	56448155	1.96E-13	0.0131507	31351	8	eqtl-a-ENSG00000137574	TGS1	TRUE	reported	textfile	2	TRUE
rs56224379	T	G	T	G	0.0847922	-0.0013	0.208767	0.200426	FALSE	FALSE	FALSE	ebi-a-GCST90018839	8	57097374	0.023	231771	0.9564	Endometriosis	Endometriosis	Endometriosis || ||	TRUE	igd	NA	NA	NA	NA	NA	NA	NA	57097374	6.75E-09	0.0146267	31017	8	eqtl-a-ENSG00000137574	TGS1	TRUE	reported	textfile	2	TRUE
rs7836019	C	T	C	T	0.748184	0.0236	0.87835	0.915523	FALSE	FALSE	FALSE	ebi-a-GCST90018839	8	56656195	0.0339	231771	0.4861	Endometriosis	Endometriosis	Endometriosis || ||	TRUE	igd	NA	NA	NA	NA	NA	NA	NA	56656195	1.00E-200	0.0170839	31355	8	eqtl-a-ENSG00000137574	TGS1	TRUE	reported	textfile	2	TRUE
rs10101645	G	T	G	T	0.128644	0.0246	0.204088	0.168326	FALSE	FALSE	FALSE	ebi-a-GCST90018839	8	118216395	0.0251	231771	0.3285	Endometriosis	Endometriosis	Endometriosis || ||	TRUE	igd	NA	NA	NA	NA	NA	NA	NA	118216395	2.44E-18	0.0147276	26277	8	eqtl-a-ENSG00000164754	RAD21	TRUE	reported	textfile	2	TRUE
rs6981342	G	A	G	A	0.474216	0.0122	0.509809	0.582734	FALSE	FALSE	FALSE	ebi-a-GCST90018839	8	117823217	0.0201	231771	0.5447	Endometriosis	Endometriosis	Endometriosis || ||	TRUE	igd	NA	NA	NA	NA	NA	NA	NA	117823217	1.00E-200	0.0112168	31470	8	eqtl-a-ENSG00000164754	RAD21	TRUE	reported	textfile	2	TRUE
rs7009563	A	G	A	G	-0.131591	0.0389	0.715388	0.650051	FALSE	FALSE	FALSE	ebi-a-GCST90018839	8	117645039	0.0206	231771	0.0592407	Endometriosis	Endometriosis	Endometriosis || ||	TRUE	igd	NA	NA	NA	NA	NA	NA	NA	117645039	1.35E-23	0.0131435	27599	8	eqtl-a-ENSG00000164754	RAD21	TRUE	reported	textfile	2	TRUE
rs10102608	C	G	C	G	-0.701166	0.0072	0.175293	0.238862	FALSE	TRUE	FALSE	ebi-a-GCST90018839	8	133693227	0.0237	231771	0.7626	Endometriosis	Endometriosis	Endometriosis || ||	TRUE	igd	NA	NA	NA	NA	NA	NA	NA	133693227	1.00E-200	0.0144984	27101	8	eqtl-a-ENSG00000129295	DNAAF11	TRUE	reported	textfile	2	TRUE
rs117946075	C	T	C	T	-0.22854	0.0497	0.0428604	0.0574886	FALSE	FALSE	FALSE	ebi-a-GCST90018839	8	133998312	0.0464	231771	0.2839	Endometriosis	Endometriosis	Endometriosis || ||	TRUE	igd	NA	NA	NA	NA	NA	NA	NA	133998312	6.48E-15	0.0293222	27065	8	eqtl-a-ENSG00000129295	DNAAF11	TRUE	reported	textfile	2	TRUE
rs138363920	C	T	C	T	0.163876	0.0156	0.0416487	0.0452213	FALSE	FALSE	FALSE	ebi-a-GCST90018839	8	133554341	0.0525	231771	0.766999	Endometriosis	Endometriosis	Endometriosis || ||	TRUE	igd	NA	NA	NA	NA	NA	NA	NA	133554341	3.66E-08	0.0297588	30538	8	eqtl-a-ENSG00000129295	DNAAF11	TRUE	reported	textfile	2	TRUE
rs147256946	G	T	G	T	-0.238586	-0.1865	0.0208023	0.0154186	FALSE	FALSE	FALSE	ebi-a-GCST90018839	8	133304615	0.092	231771	0.0427701	Endometriosis	Endometriosis	Endometriosis || ||	TRUE	igd	NA	NA	NA	NA	NA	NA	NA	133304615	1.02E-08	0.0416533	27260	8	eqtl-a-ENSG00000129295	DNAAF11	TRUE	reported	textfile	2	TRUE
rs2357507	C	T	C	T	-0.540791	0.0433	0.211921	0.156954	FALSE	FALSE	FALSE	ebi-a-GCST90018839	8	133580193	0.0262	231771	0.0978701	Endometriosis	Endometriosis	Endometriosis || ||	TRUE	igd	NA	NA	NA	NA	NA	NA	NA	133580193	1.00E-200	0.0138341	31684	8	eqtl-a-ENSG00000129295	DNAAF11	TRUE	reported	textfile	2	TRUE
rs72727406	A	G	A	G	0.467529	-0.0122	0.111258	0.129732	FALSE	FALSE	FALSE	ebi-a-GCST90018839	8	133906210	0.0322	231771	0.7039	Endometriosis	Endometriosis	Endometriosis || ||	TRUE	igd	NA	NA	NA	NA	NA	NA	NA	133906210	1.05E-140	0.0185138	30817	8	eqtl-a-ENSG00000129295	DNAAF11	TRUE	reported	textfile	2	TRUE
rs10103091	T	A	T	A	0.251456	-0.0314	0.131797	0.132022	FALSE	TRUE	FALSE	ebi-a-GCST90018839	8	6793006	0.0271	231771	0.2465	Endometriosis	Endometriosis	Endometriosis || ||	TRUE	igd	NA	NA	NA	NA	NA	NA	NA	6793006	5.48E-47	0.0174669	9185	8	eqtl-a-ENSG00000164821	DEFA4	TRUE	reported	textfile	2	TRUE
rs1012068	G	T	G	T	-0.089749	-0.0083	0.276034	0.237403	FALSE	FALSE	FALSE	ebi-a-GCST90018839	22	32265903	0.0218	231771	0.7048	Endometriosis	Endometriosis	Endometriosis || ||	TRUE	igd	NA	NA	NA	NA	NA	NA	NA	32265903	1.46E-11	0.0132924	9188	22	eqtl-a-ENSG00000164821	DEFA4	TRUE	reported	textfile	2	TRUE
rs13289095	T	G	T	G	0.223737	0.0504	0.119513	0.124449	FALSE	FALSE	FALSE	ebi-a-GCST90018839	9	131466489	0.0285	231771	0.0776408	Endometriosis	Endometriosis	Endometriosis || ||	TRUE	igd	NA	NA	NA	NA	NA	NA	NA	131466489	1.50E-34	0.0182505	6420	9	eqtl-a-ENSG00000164821	DEFA4	TRUE	reported	textfile	2	TRUE
rs2145943	G	A	G	A	0.0699347	0.0125	0.391484	0.398367	FALSE	FALSE	FALSE	ebi-a-GCST90018839	20	38563245	0.0187	231771	0.5028	Endometriosis	Endometriosis	Endometriosis || ||	TRUE	igd	NA	NA	NA	NA	NA	NA	NA	38563245	9.37E-09	0.0121799	9188	20	eqtl-a-ENSG00000164821	DEFA4	TRUE	reported	textfile	2	TRUE
rs36084354	A	G	A	G	-0.145569	-0.0078	0.074114	0.0681217	FALSE	FALSE	FALSE	ebi-a-GCST90018839	19	1079959	0.0371	231771	0.8331	Endometriosis	Endometriosis	Endometriosis || ||	TRUE	igd	NA	NA	NA	NA	NA	NA	NA	1079959	1.40E-10	0.0226873	6421	19	eqtl-a-ENSG00000164821	DEFA4	TRUE	reported	textfile	2	TRUE
rs3735485	G	A	G	A	-0.0948451	0.0106	0.837214	0.874468	FALSE	FALSE	FALSE	ebi-a-GCST90018839	7	45009341	0.0279	231771	0.704099	Endometriosis	Endometriosis	Endometriosis || ||	TRUE	igd	NA	NA	NA	NA	NA	NA	NA	45009341	3.86E-09	0.0161022	9188	7	eqtl-a-ENSG00000164821	DEFA4	TRUE	reported	textfile	2	TRUE
rs7846314	T	A	T	A	-0.110418	0.0112	0.178349	0.187135	FALSE	TRUE	FALSE	ebi-a-GCST90018839	8	61650831	0.0235	231771	0.6332	Endometriosis	Endometriosis	Endometriosis || ||	TRUE	igd	NA	NA	NA	NA	NA	NA	NA	61650831	1.12E-12	0.0155199	9188	8	eqtl-a-ENSG00000164821	DEFA4	TRUE	reported	textfile	2	TRUE
rs1010321	C	A	C	A	-0.440953	-0.0025	0.359127	0.355246	FALSE	FALSE	FALSE	ebi-a-GCST90018839	20	37360944	0.0192	231771	0.8976	Endometriosis	Endometriosis	Endometriosis || ||	TRUE	igd	NA	NA	NA	NA	NA	NA	NA	37360944	1.00E-200	0.0118379	30935	20	eqtl-a-ENSG00000101442	ACTR5	TRUE	reported	textfile	2	TRUE
rs117796462	A	C	A	C	-0.234876	-0.1475	0.0348039	0.07549	FALSE	FALSE	FALSE	ebi-a-GCST90018839	20	37746441	0.099	231771	0.1363	Endometriosis	Endometriosis	Endometriosis || ||	TRUE	igd	NA	NA	NA	NA	NA	NA	NA	37746441	4.28E-13	0.0324128	28217	20	eqtl-a-ENSG00000101442	ACTR5	TRUE	reported	textfile	2	TRUE
rs16987681	T	C	T	C	-0.308741	0.0455	0.0275368	0.104001	FALSE	FALSE	FALSE	ebi-a-GCST90018839	20	37560386	0.0321	231771	0.1564	Endometriosis	Endometriosis	Endometriosis || ||	TRUE	igd	NA	NA	NA	NA	NA	NA	NA	37560386	1.73E-17	0.0362777	26864	20	eqtl-a-ENSG00000101442	ACTR5	TRUE	reported	textfile	2	TRUE
rs187115451	A	T	A	T	-0.220371	-0.1294	0.0657213	0.0489229	FALSE	TRUE	FALSE	ebi-a-GCST90018839	20	37406819	0.0602	231771	0.0315697	Endometriosis	Endometriosis	Endometriosis || ||	TRUE	igd	NA	NA	NA	NA	NA	NA	NA	37406819	3.50E-20	0.0239472	24989	20	eqtl-a-ENSG00000101442	ACTR5	TRUE	reported	textfile	2	TRUE
rs10103274	G	A	G	A	0.353295	0.0358	0.0880799	0.0766762	FALSE	FALSE	FALSE	ebi-a-GCST90018839	8	126031754	0.0345	231771	0.3	Endometriosis	Endometriosis	Endometriosis || ||	TRUE	igd	NA	NA	NA	NA	NA	NA	NA	126031754	9.03E-65	0.0207888	31354	8	eqtl-a-ENSG00000104549	SQLE	TRUE	reported	textfile	2	TRUE
rs174578	A	T	A	T	0.10138	0.0443	0.337876	0.371243	FALSE	TRUE	FALSE	ebi-a-GCST90018839	11	61605499	0.019	231771	0.0195398	Endometriosis	Endometriosis	Endometriosis || ||	TRUE	igd	NA	NA	NA	NA	NA	NA	NA	61605499	6.74E-16	0.0125544	31354	11	eqtl-a-ENSG00000104549	SQLE	TRUE	reported	textfile	2	TRUE
rs3732378	A	G	A	G	-0.126861	-0.0147	0.165434	0.137686	FALSE	FALSE	FALSE	ebi-a-GCST90018839	3	39307162	0.027	231771	0.5855	Endometriosis	Endometriosis	Endometriosis || ||	TRUE	igd	NA	NA	NA	NA	NA	NA	NA	39307162	2.06E-15	0.0159821	31086	3	eqtl-a-ENSG00000104549	SQLE	TRUE	reported	textfile	2	TRUE
rs653178	T	C	T	C	0.0740084	0.01	0.539991	0.529422	FALSE	FALSE	FALSE	ebi-a-GCST90018839	12	112007756	0.0216	231771	0.6454	Endometriosis	Endometriosis	Endometriosis || ||	TRUE	igd	NA	NA	NA	NA	NA	NA	NA	112007756	5.44E-10	0.0119255	28204	12	eqtl-a-ENSG00000104549	SQLE	TRUE	reported	textfile	2	TRUE
rs10104957	T	C	T	C	0.498812	-0.0576	0.854579	0.863676	FALSE	FALSE	FALSE	ebi-a-GCST90018839	8	131041436	0.0271	231771	0.0336698	Endometriosis	Endometriosis	Endometriosis || ||	TRUE	igd	NA	NA	NA	NA	NA	NA	NA	131041436	1.00E-200	0.0163528	31470	8	eqtl-a-ENSG00000153317	ASAP1	TRUE	reported	textfile	2	TRUE
rs149007767	T	C	T	C	0.146584	0.026	0.149708	0.16095	FALSE	FALSE	FALSE	ebi-a-GCST90018839	7	50370254	0.0262	231771	0.321	Endometriosis	Endometriosis	Endometriosis || ||	TRUE	igd	NA	NA	NA	NA	NA	NA	NA	50370254	1.24E-18	0.0166359	29863	7	eqtl-a-ENSG00000153317	ASAP1	TRUE	reported	textfile	2	TRUE
rs6986306	C	G	C	G	-0.347407	-0.0242	0.859747	0.796922	FALSE	TRUE	FALSE	ebi-a-GCST90018839	8	131485524	0.0234	231771	0.3011	Endometriosis	Endometriosis	Endometriosis || ||	TRUE	igd	NA	NA	NA	NA	NA	NA	NA	131485524	5.03E-94	0.0168884	31463	8	eqtl-a-ENSG00000153317	ASAP1	TRUE	reported	textfile	2	TRUE
rs10106272	C	T	C	T	0.462693	3.00E-04	0.308354	0.284286	FALSE	FALSE	FALSE	ebi-a-GCST90018839	8	59418851	0.0205	231771	0.9889	Endometriosis	Endometriosis	Endometriosis || ||	TRUE	igd	NA	NA	NA	NA	NA	NA	NA	59418851	1.00E-200	0.0122853	31684	8	eqtl-a-ENSG00000035681	NSMAF	TRUE	reported	textfile	2	TRUE
rs74884939	C	T	C	T	0.33068	-0.0383	0.0222553	0.018217	FALSE	FALSE	FALSE	ebi-a-GCST90018839	8	59344064	0.0802	231771	0.6329	Endometriosis	Endometriosis	Endometriosis || ||	TRUE	igd	NA	NA	NA	NA	NA	NA	NA	59344064	2.11E-16	0.0402513	28620	8	eqtl-a-ENSG00000035681	NSMAF	TRUE	reported	textfile	2	TRUE
rs10106735	G	A	G	A	-0.259176	-0.1086	0.0209134	0.0104067	FALSE	FALSE	FALSE	ebi-a-GCST90018839	8	87384776	0.0913	231771	0.2345	Endometriosis	Endometriosis	Endometriosis || ||	TRUE	igd	NA	NA	NA	NA	NA	NA	NA	87384776	4.38E-10	0.0415359	13603	8	eqtl-a-ENSG00000123124	WWP1	TRUE	reported	textfile	2	TRUE
rs77852703	G	A	G	A	-0.278751	-0.0077	0.0342415	0.0466662	FALSE	FALSE	FALSE	ebi-a-GCST90018839	8	87427913	0.0513	231771	0.8811	Endometriosis	Endometriosis	Endometriosis || ||	TRUE	igd	NA	NA	NA	NA	NA	NA	NA	87427913	1.35E-17	0.0326449	10333	8	eqtl-a-ENSG00000123124	WWP1	TRUE	reported	textfile	2	TRUE
rs79771826	T	C	T	C	-1.08685	0.1398	0.0174778	0.0222444	FALSE	FALSE	FALSE	ebi-a-GCST90018839	8	87356577	0.0736	231771	0.0574302	Endometriosis	Endometriosis	Endometriosis || ||	TRUE	igd	NA	NA	NA	NA	NA	NA	NA	87356577	8.09E-132	0.0444874	10845	8	eqtl-a-ENSG00000123124	WWP1	TRUE	reported	textfile	2	TRUE
rs10106796	C	T	C	T	0.224077	0.0081	0.19608	0.231061	FALSE	FALSE	FALSE	ebi-a-GCST90018839	8	19735624	0.0222	231771	0.716699	Endometriosis	Endometriosis	Endometriosis || ||	TRUE	igd	NA	NA	NA	NA	NA	NA	NA	19735624	2.65E-51	0.0148716	31684	8	eqtl-a-ENSG00000175445	LPL	TRUE	reported	textfile	2	TRUE
rs11994665	A	G	A	G	-0.211114	0.0224	0.347435	0.271934	FALSE	FALSE	FALSE	ebi-a-GCST90018839	8	19938780	0.0217	231771	0.3033	Endometriosis	Endometriosis	Endometriosis || ||	TRUE	igd	NA	NA	NA	NA	NA	NA	NA	19938780	2.79E-65	0.0123726	31562	8	eqtl-a-ENSG00000175445	LPL	TRUE	reported	textfile	2	TRUE
rs28451455	A	G	A	G	-0.111229	0.0384	0.151706	0.119361	FALSE	FALSE	FALSE	ebi-a-GCST90018839	8	19415222	0.0288	231771	0.1823	Endometriosis	Endometriosis	Endometriosis || ||	TRUE	igd	NA	NA	NA	NA	NA	NA	NA	19415222	1.88E-11	0.0165645	31567	8	eqtl-a-ENSG00000175445	LPL	TRUE	reported	textfile	2	TRUE
rs3779787	T	G	T	G	0.513711	0.0121	0.151579	0.144629	FALSE	FALSE	FALSE	ebi-a-GCST90018839	8	19797916	0.0262	231771	0.645	Endometriosis	Endometriosis	Endometriosis || ||	TRUE	igd	NA	NA	NA	NA	NA	NA	NA	19797916	1.00E-200	0.0160234	31477	8	eqtl-a-ENSG00000175445	LPL	TRUE	reported	textfile	2	TRUE
rs4922073	T	C	T	C	0.070579	-0.0077	0.555865	0.511745	FALSE	FALSE	FALSE	ebi-a-GCST90018839	8	19506410	0.019	231771	0.6851	Endometriosis	Endometriosis	Endometriosis || ||	TRUE	igd	NA	NA	NA	NA	NA	NA	NA	19506410	3.64E-09	0.0119638	31684	8	eqtl-a-ENSG00000175445	LPL	TRUE	reported	textfile	2	TRUE
rs913672	G	T	G	T	0.0792798	0.0137	0.340707	0.425201	FALSE	FALSE	FALSE	ebi-a-GCST90018839	20	48906967	0.0196	231771	0.4847	Endometriosis	Endometriosis	Endometriosis || ||	TRUE	igd	NA	NA	NA	NA	NA	NA	NA	48906967	2.58E-10	0.0125401	31569	20	eqtl-a-ENSG00000175445	LPL	TRUE	reported	textfile	2	TRUE
rs10107076	T	A	T	A	0.399677	0.0097	0.260163	0.279857	FALSE	TRUE	FALSE	ebi-a-GCST90018839	8	72802656	0.0204	231771	0.636601	Endometriosis	Endometriosis	Endometriosis || ||	TRUE	igd	NA	NA	NA	NA	NA	NA	NA	72802656	1.00E-200	0.0131423	31568	8	eqtl-a-ENSG00000178860	MSC	TRUE	reported	textfile	2	TRUE
rs13300483	T	C	T	C	0.0887703	-0.0398	0.247811	0.305707	FALSE	FALSE	FALSE	ebi-a-GCST90018839	9	117643362	0.0202	231771	0.0484496	Endometriosis	Endometriosis	Endometriosis || ||	TRUE	igd	NA	NA	NA	NA	NA	NA	NA	117643362	1.13E-10	0.0137652	31684	9	eqtl-a-ENSG00000178860	MSC	TRUE	reported	textfile	2	TRUE
rs3919904	T	C	T	C	-0.653338	0.0209	0.139707	0.118516	FALSE	FALSE	FALSE	ebi-a-GCST90018839	8	72752882	0.0286	231771	0.464	Endometriosis	Endometriosis	Endometriosis || ||	TRUE	igd	NA	NA	NA	NA	NA	NA	NA	72752882	1.00E-200	0.0162631	31355	8	eqtl-a-ENSG00000178860	MSC	TRUE	reported	textfile	2	TRUE
rs59742978	T	C	T	C	0.141821	0.0362	0.0651493	0.0488103	FALSE	FALSE	FALSE	ebi-a-GCST90018839	8	72738395	0.0439	231771	0.4096	Endometriosis	Endometriosis	Endometriosis || ||	TRUE	igd	NA	NA	NA	NA	NA	NA	NA	72738395	3.92E-09	0.0240872	31238	8	eqtl-a-ENSG00000178860	MSC	TRUE	reported	textfile	2	TRUE
rs7843771	A	G	A	G	0.0865656	0.0037	0.276928	0.285279	FALSE	FALSE	FALSE	ebi-a-GCST90018839	8	73226320	0.0203	231771	0.8536	Endometriosis	Endometriosis	Endometriosis || ||	TRUE	igd	NA	NA	NA	NA	NA	NA	NA	73226320	7.12E-11	0.0132806	31033	8	eqtl-a-ENSG00000178860	MSC	TRUE	reported	textfile	2	TRUE
rs10107707	T	C	T	C	0.999109	-0.0512	0.0314741	0.0521579	FALSE	FALSE	FALSE	ebi-a-GCST90018839	8	98038083	0.041	231771	0.2124	Endometriosis	Endometriosis	Endometriosis || ||	TRUE	igd	NA	NA	NA	NA	NA	NA	NA	98038083	1.00E-200	0.0330353	24983	8	eqtl-a-ENSG00000104324	CPQ	TRUE	reported	textfile	2	TRUE
rs2704248	G	C	G	C	0.677955	0.0051	0.927003	0.872434	FALSE	TRUE	FALSE	ebi-a-GCST90018839	8	97657415	0.0294	231771	0.863	Endometriosis	Endometriosis	Endometriosis || ||	TRUE	igd	NA	NA	NA	NA	NA	NA	NA	97657415	1.00E-200	0.0221567	22172	8	eqtl-a-ENSG00000104324	CPQ	TRUE	reported	textfile	2	TRUE
rs4734357	C	T	C	T	0.231563	-0.0179	0.819215	0.714577	FALSE	FALSE	FALSE	ebi-a-GCST90018839	8	98196280	0.0231	231771	0.4383	Endometriosis	Endometriosis	Endometriosis || ||	TRUE	igd	NA	NA	NA	NA	NA	NA	NA	98196280	1.79E-51	0.0153422	25650	8	eqtl-a-ENSG00000104324	CPQ	TRUE	reported	textfile	2	TRUE
rs4735436	T	G	T	G	0.17419	-0.0359	0.917139	0.915078	FALSE	FALSE	FALSE	ebi-a-GCST90018839	8	97796256	0.039	231771	0.3579	Endometriosis	Endometriosis	Endometriosis || ||	TRUE	igd	NA	NA	NA	NA	NA	NA	NA	97796256	6.12E-16	0.0215401	25356	8	eqtl-a-ENSG00000104324	CPQ	TRUE	reported	textfile	2	TRUE
rs10108201	A	G	A	G	0.115382	0.0162	0.439118	0.418035	FALSE	FALSE	FALSE	ebi-a-GCST90018839	8	121920361	0.0186	231771	0.3844	Endometriosis	Endometriosis	Endometriosis || ||	TRUE	igd	NA	NA	NA	NA	NA	NA	NA	121920361	4.79E-22	0.0119533	31684	8	eqtl-a-ENSG00000172164	SNTB1	TRUE	reported	textfile	2	TRUE
rs16893763	G	A	G	A	-0.249522	0.0326	0.0344742	0.0416938	FALSE	FALSE	FALSE	ebi-a-GCST90018839	8	121268090	0.0543	231771	0.5483	Endometriosis	Endometriosis	Endometriosis || ||	TRUE	igd	NA	NA	NA	NA	NA	NA	NA	121268090	1.79E-14	0.0325547	27135	8	eqtl-a-ENSG00000172164	SNTB1	TRUE	reported	textfile	2	TRUE
rs56330463	C	T	C	T	0.073909	-0.001	0.582097	0.641601	FALSE	FALSE	FALSE	ebi-a-GCST90018839	5	148200011	0.02	231771	0.9589	Endometriosis	Endometriosis	Endometriosis || ||	TRUE	igd	NA	NA	NA	NA	NA	NA	NA	148200011	8.62E-10	0.0120512	31569	5	eqtl-a-ENSG00000172164	SNTB1	TRUE	reported	textfile	2	TRUE
rs7001937	G	A	G	A	-0.0706243	0.0196	0.401462	0.36544	FALSE	FALSE	FALSE	ebi-a-GCST90018839	8	121336940	0.0194	231771	0.3132	Endometriosis	Endometriosis	Endometriosis || ||	TRUE	igd	NA	NA	NA	NA	NA	NA	NA	121336940	5.75E-09	0.0121271	31684	8	eqtl-a-ENSG00000172164	SNTB1	TRUE	reported	textfile	2	TRUE
rs76662006	T	C	T	C	0.336285	-0.006	0.0731298	0.0681664	FALSE	FALSE	FALSE	ebi-a-GCST90018839	8	121801994	0.0428	231771	0.888	Endometriosis	Endometriosis	Endometriosis || ||	TRUE	igd	NA	NA	NA	NA	NA	NA	NA	121801994	1.02E-49	0.0226847	31569	8	eqtl-a-ENSG00000172164	SNTB1	TRUE	reported	textfile	2	TRUE
rs10109064	G	A	G	A	-0.160531	-0.038	0.64195	0.582773	FALSE	FALSE	FALSE	ebi-a-GCST90018839	8	8977198	0.0201	231771	0.0583297	Endometriosis	Endometriosis	Endometriosis || ||	TRUE	igd	NA	NA	NA	NA	NA	NA	NA	8977198	1.10E-38	0.0123405	5487	8	eqtl-a-ENSG00000248538	PPP1R3B-DT	TRUE	reported	textfile	2	TRUE
rs12544117	A	G	A	G	0.551313	-0.0075	0.152148	0.149449	FALSE	FALSE	FALSE	ebi-a-GCST90018839	8	9004586	0.0272	231771	0.782499	Endometriosis	Endometriosis	Endometriosis || ||	TRUE	igd	NA	NA	NA	NA	NA	NA	NA	9004586	1.00E-200	0.0159081	4339	8	eqtl-a-ENSG00000248538	PPP1R3B-DT	TRUE	reported	textfile	2	TRUE
rs1521191	A	C	A	C	-0.0742047	0.0059	0.698147	0.705197	FALSE	FALSE	FALSE	ebi-a-GCST90018839	8	9895230	0.0209	231771	0.776401	Endometriosis	Endometriosis	Endometriosis || ||	TRUE	igd	NA	NA	NA	NA	NA	NA	NA	9895230	1.00E-08	0.01295	5502	8	eqtl-a-ENSG00000248538	PPP1R3B-DT	TRUE	reported	textfile	2	TRUE
rs10110509	A	G	A	G	0.632199	0.0319	0.186027	0.168309	FALSE	FALSE	FALSE	ebi-a-GCST90018839	8	27934398	0.0247	231771	0.1971	Endometriosis	Endometriosis	Endometriosis || ||	TRUE	igd	NA	NA	NA	NA	NA	NA	NA	27934398	1.00E-200	0.0143396	31300	8	eqtl-a-ENSG00000134014	ELP3	TRUE	reported	textfile	2	TRUE
rs12548074	G	A	G	A	0.406703	-0.0077	0.299438	0.38856	FALSE	FALSE	FALSE	ebi-a-GCST90018839	8	28011792	0.0195	231771	0.6921	Endometriosis	Endometriosis	Endometriosis || ||	TRUE	igd	NA	NA	NA	NA	NA	NA	NA	28011792	1.00E-200	0.0125357	31184	8	eqtl-a-ENSG00000134014	ELP3	TRUE	reported	textfile	2	TRUE
rs2685363	T	C	T	C	0.263244	-0.0191	0.0561873	0.0747444	FALSE	FALSE	FALSE	ebi-a-GCST90018839	8	27764027	0.0439	231771	0.6635	Endometriosis	Endometriosis	Endometriosis || ||	TRUE	igd	NA	NA	NA	NA	NA	NA	NA	27764027	1.57E-24	0.0257502	25213	8	eqtl-a-ENSG00000134014	ELP3	TRUE	reported	textfile	2	TRUE
rs2726925	A	G	A	G	0.232662	0.1762	0.970045	0.98971	FALSE	FALSE	FALSE	ebi-a-GCST90018839	8	27790978	0.1079	231771	0.1024	Endometriosis	Endometriosis	Endometriosis || ||	TRUE	igd	NA	NA	NA	NA	NA	NA	NA	27790978	2.49E-11	0.0348604	25005	8	eqtl-a-ENSG00000134014	ELP3	TRUE	reported	textfile	2	TRUE
rs10110585	G	A	G	A	0.368905	0.039	0.482179	0.477699	FALSE	FALSE	FALSE	ebi-a-GCST90018839	8	670533	0.0183	231771	0.0334103	Endometriosis	Endometriosis	Endometriosis || ||	TRUE	igd	NA	NA	NA	NA	NA	NA	NA	670533	1.00E-200	0.0114992	31347	8	eqtl-a-ENSG00000104714	ERICH1	TRUE	reported	textfile	2	TRUE
rs12679046	C	A	C	A	-0.128915	0.0073	0.230317	0.182445	FALSE	FALSE	FALSE	ebi-a-GCST90018839	8	1026110	0.0242	231771	0.7624	Endometriosis	Endometriosis	Endometriosis || ||	TRUE	igd	NA	NA	NA	NA	NA	NA	NA	1026110	5.87E-20	0.0140943	31470	8	eqtl-a-ENSG00000104714	ERICH1	TRUE	reported	textfile	2	TRUE
rs35979828	T	C	T	C	-0.184116	0.0067	0.0571059	0.0600999	FALSE	FALSE	FALSE	ebi-a-GCST90018839	12	54685880	0.0453	231771	0.8821	Endometriosis	Endometriosis	Endometriosis || ||	TRUE	igd	NA	NA	NA	NA	NA	NA	NA	54685880	6.41E-13	0.0256023	29622	12	eqtl-a-ENSG00000104714	ERICH1	TRUE	reported	textfile	2	TRUE
rs66801056	A	G	A	G	0.534047	0.0016	0.139746	0.179573	FALSE	FALSE	FALSE	ebi-a-GCST90018839	8	527618	0.0248	231771	0.9497	Endometriosis	Endometriosis	Endometriosis || ||	TRUE	igd	NA	NA	NA	NA	NA	NA	NA	527618	1.00E-200	0.0165667	31470	8	eqtl-a-ENSG00000104714	ERICH1	TRUE	reported	textfile	2	TRUE
rs913678	C	T	C	T	-0.0776239	0.0033	0.306921	0.414666	FALSE	FALSE	FALSE	ebi-a-GCST90018839	20	48955424	0.0196	231771	0.8658	Endometriosis	Endometriosis	Endometriosis || ||	TRUE	igd	NA	NA	NA	NA	NA	NA	NA	48955424	1.71E-09	0.0128879	31086	20	eqtl-a-ENSG00000104714	ERICH1	TRUE	reported	textfile	2	TRUE
rs1011157	T	C	T	C	0.664831	-0.0134	0.114822	0.118217	FALSE	FALSE	FALSE	ebi-a-GCST90018839	17	40960253	0.0337	231771	0.6904	Endometriosis	Endometriosis	Endometriosis || ||	TRUE	igd	NA	NA	NA	NA	NA	NA	NA	40960253	1.00E-200	0.0178104	30902	17	eqtl-a-ENSG00000126581	BECN1	TRUE	reported	textfile	2	TRUE
rs111897426	T	C	T	C	0.334023	0.0294	0.027074	0.0356353	FALSE	FALSE	FALSE	ebi-a-GCST90018839	17	40228564	0.0597	231771	0.621901	Endometriosis	Endometriosis	Endometriosis || ||	TRUE	igd	NA	NA	NA	NA	NA	NA	NA	40228564	6.53E-20	0.0365636	17563	17	eqtl-a-ENSG00000126581	BECN1	TRUE	reported	textfile	2	TRUE
rs12150483	A	G	A	G	-0.0839633	-0.0151	0.384479	0.370025	FALSE	FALSE	FALSE	ebi-a-GCST90018839	17	40601120	0.0223	231771	0.5001	Endometriosis	Endometriosis	Endometriosis || ||	TRUE	igd	NA	NA	NA	NA	NA	NA	NA	40601120	6.22E-12	0.0122141	27071	17	eqtl-a-ENSG00000126581	BECN1	TRUE	reported	textfile	2	TRUE
rs9905021	A	C	A	C	0.224304	-0.1265	0.0358137	0.0362022	FALSE	FALSE	FALSE	ebi-a-GCST90018839	17	41722539	0.0636	231771	0.04649	Endometriosis	Endometriosis	Endometriosis || ||	TRUE	igd	NA	NA	NA	NA	NA	NA	NA	41722539	2.29E-12	0.031973	23720	17	eqtl-a-ENSG00000126581	BECN1	TRUE	reported	textfile	2	TRUE
rs10113215	G	A	G	A	0.0769143	-0.0081	0.33111	0.361368	FALSE	FALSE	FALSE	ebi-a-GCST90018839	8	60132194	0.0193	231771	0.6761	Endometriosis	Endometriosis	Endometriosis || ||	TRUE	igd	NA	NA	NA	NA	NA	NA	NA	60132194	1.13E-09	0.0126302	31684	8	eqtl-a-ENSG00000159674	SPON2	TRUE	reported	textfile	2	TRUE
rs10489481	A	G	A	G	0.0894087	-0.0049	0.314428	0.347724	FALSE	FALSE	FALSE	ebi-a-GCST90018839	1	185391167	0.0193	231771	0.7998	Endometriosis	Endometriosis	Endometriosis || ||	TRUE	igd	NA	NA	NA	NA	NA	NA	NA	185391167	2.82E-12	0.012797	31569	1	eqtl-a-ENSG00000159674	SPON2	TRUE	reported	textfile	2	TRUE
rs2199956	C	T	C	T	-0.0756564	-7.00E-04	0.517532	0.500082	FALSE	FALSE	FALSE	ebi-a-GCST90018839	4	1248919	0.0183	231771	0.968	Endometriosis	Endometriosis	Endometriosis || ||	TRUE	igd	NA	NA	NA	NA	NA	NA	NA	1248919	2.01E-10	0.0118938	31569	4	eqtl-a-ENSG00000159674	SPON2	TRUE	reported	textfile	2	TRUE
rs2617170	C	T	C	T	-0.134357	-0.0102	0.668027	0.665777	FALSE	FALSE	FALSE	ebi-a-GCST90018839	12	10560957	0.0194	231771	0.600101	Endometriosis	Endometriosis	Endometriosis || ||	TRUE	igd	NA	NA	NA	NA	NA	NA	NA	10560957	1.35E-26	0.0125878	31300	12	eqtl-a-ENSG00000159674	SPON2	TRUE	reported	textfile	2	TRUE
rs4848370	T	C	T	C	0.0999017	-0.0296	0.269386	0.333103	FALSE	FALSE	FALSE	ebi-a-GCST90018839	2	111811665	0.0197	231771	0.134	Endometriosis	Endometriosis	Endometriosis || ||	TRUE	igd	NA	NA	NA	NA	NA	NA	NA	111811665	8.57E-14	0.0133893	31569	2	eqtl-a-ENSG00000159674	SPON2	TRUE	reported	textfile	2	TRUE
rs55908509	A	G	A	G	-0.0713082	-0.007	0.3284	0.322627	FALSE	FALSE	FALSE	ebi-a-GCST90018839	19	16442019	0.0196	231771	0.7214	Endometriosis	Endometriosis	Endometriosis || ||	TRUE	igd	NA	NA	NA	NA	NA	NA	NA	16442019	1.77E-08	0.012659	22704	19	eqtl-a-ENSG00000159674	SPON2	TRUE	reported	textfile	2	TRUE
rs73067776	A	G	A	G	0.364782	0.0034	0.120966	0.11775	FALSE	FALSE	FALSE	ebi-a-GCST90018839	4	1164461	0.0334	231771	0.9193	Endometriosis	Endometriosis	Endometriosis || ||	TRUE	igd	NA	NA	NA	NA	NA	NA	NA	1164461	2.15E-91	0.0179919	31566	4	eqtl-a-ENSG00000159674	SPON2	TRUE	reported	textfile	2	TRUE
rs9420589	T	G	T	G	0.175945	-0.0028	0.428682	0.336846	FALSE	FALSE	FALSE	ebi-a-GCST90018839	10	94450233	0.0209	231771	0.8926	Endometriosis	Endometriosis	Endometriosis || ||	TRUE	igd	NA	NA	NA	NA	NA	NA	NA	94450233	3.47E-49	0.0119349	31484	10	eqtl-a-ENSG00000159674	SPON2	TRUE	reported	textfile	2	TRUE
rs10113215	G	A	G	A	-0.0835532	-0.0081	0.33111	0.361368	FALSE	FALSE	FALSE	ebi-a-GCST90018839	8	60132194	0.0193	231771	0.6761	Endometriosis	Endometriosis	Endometriosis || ||	TRUE	igd	NA	NA	NA	NA	NA	NA	NA	60132194	3.67E-11	0.0126272	31470	8	eqtl-a-ENSG00000206561	COLQ	TRUE	reported	textfile	2	TRUE
rs1250569	C	T	C	T	-0.0765182	0.0666	0.443984	0.459017	FALSE	FALSE	FALSE	ebi-a-GCST90018839	10	81045207	0.0185	231771	0.000310399	Endometriosis	Endometriosis	Endometriosis || ||	TRUE	igd	NA	NA	NA	NA	NA	NA	NA	81045207	1.58E-10	0.0119616	24400	10	eqtl-a-ENSG00000206561	COLQ	TRUE	reported	textfile	2	TRUE
rs1265181	C	G	C	G	-0.0919241	-0.0623	0.192651	0.165747	FALSE	TRUE	FALSE	ebi-a-GCST90018839	6	31155785	0.0259	231771	0.0161298	Endometriosis	Endometriosis	Endometriosis || ||	TRUE	igd	NA	NA	NA	NA	NA	NA	NA	31155785	1.07E-09	0.0150715	25314	6	eqtl-a-ENSG00000206561	COLQ	TRUE	reported	textfile	2	TRUE
rs13325613	T	G	T	G	-0.174254	0.0264	0.0854911	0.0654739	FALSE	FALSE	FALSE	ebi-a-GCST90018839	3	46298373	0.0376	231771	0.482	Endometriosis	Endometriosis	Endometriosis || ||	TRUE	igd	NA	NA	NA	NA	NA	NA	NA	46298373	2.29E-16	0.0212352	31355	3	eqtl-a-ENSG00000206561	COLQ	TRUE	reported	textfile	2	TRUE
rs1870071	C	T	C	T	0.0932861	-0.0254	0.298557	0.317418	FALSE	FALSE	FALSE	ebi-a-GCST90018839	19	16505106	0.0196	231771	0.1958	Endometriosis	Endometriosis	Endometriosis || ||	TRUE	igd	NA	NA	NA	NA	NA	NA	NA	16505106	6.68E-13	0.012982	31470	19	eqtl-a-ENSG00000206561	COLQ	TRUE	reported	textfile	2	TRUE
rs2153271	T	C	T	C	0.0733095	-0.0045	0.551077	0.51334	FALSE	FALSE	FALSE	ebi-a-GCST90018839	9	16864521	0.0192	231771	0.8152	Endometriosis	Endometriosis	Endometriosis || ||	TRUE	igd	NA	NA	NA	NA	NA	NA	NA	16864521	8.54E-10	0.0119502	31086	9	eqtl-a-ENSG00000206561	COLQ	TRUE	reported	textfile	2	TRUE
rs3184504	C	T	C	T	-0.132897	0.0104	0.542056	0.531592	FALSE	FALSE	FALSE	ebi-a-GCST90018839	12	111884608	0.0216	231771	0.631801	Endometriosis	Endometriosis	Endometriosis || ||	TRUE	igd	NA	NA	NA	NA	NA	NA	NA	111884608	5.45E-29	0.0118933	28204	12	eqtl-a-ENSG00000206561	COLQ	TRUE	reported	textfile	2	TRUE
rs3743266	C	T	C	T	-0.0853835	-0.0132	0.300202	0.259733	FALSE	FALSE	FALSE	ebi-a-GCST90018839	15	60781513	0.0214	231771	0.538801	Endometriosis	Endometriosis	Endometriosis || ||	TRUE	igd	NA	NA	NA	NA	NA	NA	NA	60781513	4.53E-11	0.0129654	31085	15	eqtl-a-ENSG00000206561	COLQ	TRUE	reported	textfile	2	TRUE
rs55770913	G	C	G	C	0.452118	-0.1606	0.143086	0.1342	FALSE	TRUE	FALSE	ebi-a-GCST90018839	3	15581248	0.0762	231771	0.0350598	Endometriosis	Endometriosis	Endometriosis || ||	TRUE	igd	NA	NA	NA	NA	NA	NA	NA	15581248	5.22E-164	0.0165657	21937	3	eqtl-a-ENSG00000206561	COLQ	TRUE	reported	textfile	2	TRUE
rs6017248	C	A	C	A	-0.087994	-0.0179	0.720978	0.724721	FALSE	FALSE	FALSE	ebi-a-GCST90018839	20	42658274	0.0205	231771	0.3826	Endometriosis	Endometriosis	Endometriosis || ||	TRUE	igd	NA	NA	NA	NA	NA	NA	NA	42658274	3.11E-11	0.0132491	28080	20	eqtl-a-ENSG00000206561	COLQ	TRUE	reported	textfile	2	TRUE
rs61683551	A	G	A	G	0.538834	-0.037	0.144443	0.169951	FALSE	FALSE	FALSE	ebi-a-GCST90018839	3	15535910	0.0243	231771	0.1285	Endometriosis	Endometriosis	Endometriosis || ||	TRUE	igd	NA	NA	NA	NA	NA	NA	NA	15535910	1.00E-200	0.0163118	31342	3	eqtl-a-ENSG00000206561	COLQ	TRUE	reported	textfile	2	TRUE
rs74386831	A	G	A	G	0.314754	-0.1286	0.014899	0.0130679	FALSE	FALSE	FALSE	ebi-a-GCST90018839	3	15662467	0.0988	231771	0.1931	Endometriosis	Endometriosis	Endometriosis || ||	TRUE	igd	NA	NA	NA	NA	NA	NA	NA	15662467	1.40E-10	0.0490562	20639	3	eqtl-a-ENSG00000206561	COLQ	TRUE	reported	textfile	2	TRUE
rs10113961	T	C	T	C	-0.300883	0.0111	0.325429	0.38118	FALSE	FALSE	FALSE	ebi-a-GCST90018839	9	114368154	0.0196	231771	0.5702	Endometriosis	Endometriosis	Endometriosis || ||	TRUE	igd	NA	NA	NA	NA	NA	NA	NA	114368154	4.45E-129	0.0124479	25890	9	eqtl-a-ENSG00000106853	PTGR1	TRUE	reported	textfile	2	TRUE
rs13296946	G	A	G	A	-0.0725658	-0.0039	0.279605	0.276778	FALSE	FALSE	FALSE	ebi-a-GCST90018839	9	114711889	0.0206	231771	0.851	Endometriosis	Endometriosis	Endometriosis || ||	TRUE	igd	NA	NA	NA	NA	NA	NA	NA	114711889	4.30E-08	0.0132472	26395	9	eqtl-a-ENSG00000106853	PTGR1	TRUE	reported	textfile	2	TRUE
rs77125849	G	A	G	A	0.209808	-0.0391	0.0474048	0.060274	FALSE	FALSE	FALSE	ebi-a-GCST90018839	9	114320743	0.0451	231771	0.3858	Endometriosis	Endometriosis	Endometriosis || ||	TRUE	igd	NA	NA	NA	NA	NA	NA	NA	114320743	6.10E-14	0.0279521	26239	9	eqtl-a-ENSG00000106853	PTGR1	TRUE	reported	textfile	2	TRUE
rs1011620	A	G	A	G	0.491987	0.0028	0.901387	0.907681	FALSE	FALSE	FALSE	ebi-a-GCST90018839	6	18171477	0.0316	231771	0.9295	Endometriosis	Endometriosis	Endometriosis || ||	TRUE	igd	NA	NA	NA	NA	NA	NA	NA	18171477	4.73E-140	0.0195286	26609	6	eqtl-a-ENSG00000165097	KDM1B	TRUE	reported	textfile	2	TRUE
rs149110519	T	C	T	C	0.196941	0.1527	0.0526158	0.0339425	FALSE	FALSE	FALSE	ebi-a-GCST90018839	6	144385777	0.0597	231771	0.0105	Endometriosis	Endometriosis	Endometriosis || ||	TRUE	igd	NA	NA	NA	NA	NA	NA	NA	144385777	1.34E-13	0.0266062	20660	6	eqtl-a-ENSG00000165097	KDM1B	TRUE	reported	textfile	2	TRUE
rs78789252	G	A	G	A	0.348528	0.0062	0.0757278	0.0647418	FALSE	FALSE	FALSE	ebi-a-GCST90018839	6	18270962	0.0436	231771	0.8869	Endometriosis	Endometriosis	Endometriosis || ||	TRUE	igd	NA	NA	NA	NA	NA	NA	NA	18270962	4.86E-55	0.0223045	26417	6	eqtl-a-ENSG00000165097	KDM1B	TRUE	reported	textfile	2	TRUE
rs10116869	C	A	C	A	0.228749	-0.0488	0.815535	0.849753	FALSE	FALSE	FALSE	ebi-a-GCST90018839	9	111963366	0.0257	231771	0.05754	Endometriosis	Endometriosis	Endometriosis || ||	TRUE	igd	NA	NA	NA	NA	NA	NA	NA	111963366	4.98E-51	0.0152237	25685	9	eqtl-a-ENSG00000106771	TMEM245	TRUE	reported	textfile	2	TRUE
rs10739270	C	T	C	T	0.250885	-0.0083	0.636031	0.665696	FALSE	FALSE	FALSE	ebi-a-GCST90018839	9	111628170	0.0198	231771	0.673701	Endometriosis	Endometriosis	Endometriosis || ||	TRUE	igd	NA	NA	NA	NA	NA	NA	NA	111628170	3.83E-94	0.0121885	22594	9	eqtl-a-ENSG00000106771	TMEM245	TRUE	reported	textfile	2	TRUE
rs1535619	G	A	G	A	0.0871369	-0.0523	0.172593	0.136856	FALSE	FALSE	FALSE	ebi-a-GCST90018839	9	111055065	0.0271	231771	0.0538704	Endometriosis	Endometriosis	Endometriosis || ||	TRUE	igd	NA	NA	NA	NA	NA	NA	NA	111055065	3.05E-08	0.0157327	25574	9	eqtl-a-ENSG00000106771	TMEM245	TRUE	reported	textfile	2	TRUE
rs16914237	T	C	T	C	-0.231657	-0.0586	0.0212681	0.0194376	FALSE	FALSE	FALSE	ebi-a-GCST90018839	9	112314412	0.078	231771	0.452701	Endometriosis	Endometriosis	Endometriosis || ||	TRUE	igd	NA	NA	NA	NA	NA	NA	NA	112314412	1.89E-08	0.0412062	22849	9	eqtl-a-ENSG00000106771	TMEM245	TRUE	reported	textfile	2	TRUE
rs190893246	A	G	A	G	0.29417	-0.0523	0.0270594	0.0110423	FALSE	FALSE	FALSE	ebi-a-GCST90018839	9	111914911	0.1075	231771	0.626599	Endometriosis	Endometriosis	Endometriosis || ||	TRUE	igd	NA	NA	NA	NA	NA	NA	NA	111914911	9.15E-16	0.0365975	21236	9	eqtl-a-ENSG00000106771	TMEM245	TRUE	reported	textfile	2	TRUE
rs3763644	T	C	T	C	-0.448244	-0.0204	0.524555	0.535959	FALSE	FALSE	FALSE	ebi-a-GCST90018839	9	111631647	0.0184	231771	0.2674	Endometriosis	Endometriosis	Endometriosis || ||	TRUE	igd	NA	NA	NA	NA	NA	NA	NA	111631647	1.00E-200	0.0113049	25573	9	eqtl-a-ENSG00000106771	TMEM245	TRUE	reported	textfile	2	TRUE
rs10117038	C	T	C	T	0.367555	-0.0151	0.41166	0.445836	FALSE	FALSE	FALSE	ebi-a-GCST90018839	9	33122626	0.0186	231771	0.4152	Endometriosis	Endometriosis	Endometriosis || ||	TRUE	igd	NA	NA	NA	NA	NA	NA	NA	33122626	1.00E-200	0.0116913	31558	9	eqtl-a-ENSG00000086062	B4GALT1	TRUE	reported	textfile	2	TRUE
rs149007767	T	C	T	C	-0.0937523	0.026	0.149708	0.16095	FALSE	FALSE	FALSE	ebi-a-GCST90018839	7	50370254	0.0262	231771	0.321	Endometriosis	Endometriosis	Endometriosis || ||	TRUE	igd	NA	NA	NA	NA	NA	NA	NA	50370254	1.84E-08	0.0166629	30077	7	eqtl-a-ENSG00000086062	B4GALT1	TRUE	reported	textfile	2	TRUE
rs7044856	G	T	G	T	0.338101	0.0326	0.884894	0.882544	FALSE	FALSE	FALSE	ebi-a-GCST90018839	9	33175527	0.0285	231771	0.253	Endometriosis	Endometriosis	Endometriosis || ||	TRUE	igd	NA	NA	NA	NA	NA	NA	NA	33175527	3.62E-75	0.0184304	31568	9	eqtl-a-ENSG00000086062	B4GALT1	TRUE	reported	textfile	2	TRUE
rs10117535	T	C	T	C	-0.240209	0.0034	0.398004	0.493903	FALSE	FALSE	FALSE	ebi-a-GCST90018839	9	107537021	0.0198	231771	0.8629	Endometriosis	Endometriosis	Endometriosis || ||	TRUE	igd	NA	NA	NA	NA	NA	NA	NA	107537021	2.76E-89	0.0119899	30721	9	eqtl-a-ENSG00000136783	NIPSNAP3A	TRUE	reported	textfile	2	TRUE
rs12336198	A	C	A	C	-0.164439	0.0637	0.137668	0.110948	FALSE	FALSE	FALSE	ebi-a-GCST90018839	9	107054323	0.0303	231771	0.03586	Endometriosis	Endometriosis	Endometriosis || ||	TRUE	igd	NA	NA	NA	NA	NA	NA	NA	107054323	1.29E-21	0.0172184	30711	9	eqtl-a-ENSG00000136783	NIPSNAP3A	TRUE	reported	textfile	2	TRUE
rs2177415	A	C	A	C	-0.403014	-1.00E-04	0.251934	0.281927	FALSE	FALSE	FALSE	ebi-a-GCST90018839	9	107310343	0.0204	231771	0.9943	Endometriosis	Endometriosis	Endometriosis || ||	TRUE	igd	NA	NA	NA	NA	NA	NA	NA	107310343	1.00E-200	0.0132835	30720	9	eqtl-a-ENSG00000136783	NIPSNAP3A	TRUE	reported	textfile	2	TRUE
rs10120621	T	C	T	C	-0.136257	0.0071	0.332429	0.292419	FALSE	FALSE	FALSE	ebi-a-GCST90018839	9	124259632	0.0211	231771	0.7373	Endometriosis	Endometriosis	Endometriosis || ||	TRUE	igd	NA	NA	NA	NA	NA	NA	NA	124259632	2.49E-27	0.012582	31231	9	eqtl-a-ENSG00000148180	GSN	TRUE	reported	textfile	2	TRUE
rs10760132	T	C	T	C	0.475043	-0.032	0.427562	0.443969	FALSE	FALSE	FALSE	ebi-a-GCST90018839	9	123739993	0.0186	231771	0.0846603	Endometriosis	Endometriosis	Endometriosis || ||	TRUE	igd	NA	NA	NA	NA	NA	NA	NA	123739993	1.00E-200	0.0113465	31670	9	eqtl-a-ENSG00000148180	GSN	TRUE	reported	textfile	2	TRUE
rs10818477	G	T	G	T	-0.250855	0.0033	0.026581	0.0878396	FALSE	FALSE	FALSE	ebi-a-GCST90018839	9	123634029	0.0343	231771	0.9239	Endometriosis	Endometriosis	Endometriosis || ||	TRUE	igd	NA	NA	NA	NA	NA	NA	NA	123634029	1.12E-11	0.0369404	28099	9	eqtl-a-ENSG00000148180	GSN	TRUE	reported	textfile	2	TRUE
rs111778408	A	G	A	G	-0.109068	-0.041	0.100785	0.100829	FALSE	FALSE	FALSE	ebi-a-GCST90018839	14	35572163	0.0357	231771	0.2509	Endometriosis	Endometriosis	Endometriosis || ||	TRUE	igd	NA	NA	NA	NA	NA	NA	NA	35572163	3.34E-08	0.019749	30165	14	eqtl-a-ENSG00000148180	GSN	TRUE	reported	textfile	2	TRUE
rs12344043	A	G	A	G	0.107641	0.0052	0.299794	0.260815	FALSE	FALSE	FALSE	ebi-a-GCST90018839	9	124406860	0.0223	231771	0.8146	Endometriosis	Endometriosis	Endometriosis || ||	TRUE	igd	NA	NA	NA	NA	NA	NA	NA	124406860	9.87E-17	0.0129587	31228	9	eqtl-a-ENSG00000148180	GSN	TRUE	reported	textfile	2	TRUE
rs306780	G	A	G	A	0.265088	0.0081	0.856246	0.792802	FALSE	FALSE	FALSE	ebi-a-GCST90018839	9	124184458	0.024	231771	0.7357	Endometriosis	Endometriosis	Endometriosis || ||	TRUE	igd	NA	NA	NA	NA	NA	NA	NA	124184458	5.57E-56	0.0168169	31683	9	eqtl-a-ENSG00000148180	GSN	TRUE	reported	textfile	2	TRUE
rs3774937	C	T	C	T	0.102917	0.0298	0.320593	0.345254	FALSE	FALSE	FALSE	ebi-a-GCST90018839	4	103434253	0.0192	231771	0.1208	Endometriosis	Endometriosis	Endometriosis || ||	TRUE	igd	NA	NA	NA	NA	NA	NA	NA	103434253	6.03E-16	0.0127233	31569	4	eqtl-a-ENSG00000148180	GSN	TRUE	reported	textfile	2	TRUE
rs7210990	A	C	A	C	-0.0771817	0.0028	0.481977	0.377596	FALSE	FALSE	FALSE	ebi-a-GCST90018839	17	16170764	0.0204	231771	0.8907	Endometriosis	Endometriosis	Endometriosis || ||	TRUE	igd	NA	NA	NA	NA	NA	NA	NA	16170764	8.61E-11	0.0118935	31569	17	eqtl-a-ENSG00000148180	GSN	TRUE	reported	textfile	2	TRUE
rs76840964	G	A	G	A	0.104171	-0.0325	0.126123	0.128882	FALSE	FALSE	FALSE	ebi-a-GCST90018839	2	160754947	0.0324	231771	0.3151	Endometriosis	Endometriosis	Endometriosis || ||	TRUE	igd	NA	NA	NA	NA	NA	NA	NA	160754947	5.98E-09	0.0179061	31240	2	eqtl-a-ENSG00000148180	GSN	TRUE	reported	textfile	2	TRUE
rs1012068	G	T	G	T	-0.0936025	-0.0083	0.276034	0.237403	FALSE	FALSE	FALSE	ebi-a-GCST90018839	22	32265903	0.0218	231771	0.7048	Endometriosis	Endometriosis	Endometriosis || ||	TRUE	igd	NA	NA	NA	NA	NA	NA	NA	32265903	1.88E-12	0.0132905	31300	22	eqtl-a-ENSG00000173391	OLR1	TRUE	reported	textfile	2	TRUE
rs13289095	T	G	T	G	0.176599	0.0504	0.119513	0.124449	FALSE	FALSE	FALSE	ebi-a-GCST90018839	9	131466489	0.0285	231771	0.0776408	Endometriosis	Endometriosis	Endometriosis || ||	TRUE	igd	NA	NA	NA	NA	NA	NA	NA	131466489	4.59E-22	0.0182871	28587	9	eqtl-a-ENSG00000173391	OLR1	TRUE	reported	textfile	2	TRUE
rs1375493	A	G	A	G	0.101392	0.0216	0.565077	0.51707	FALSE	FALSE	FALSE	ebi-a-GCST90018839	2	182323766	0.0186	231771	0.2464	Endometriosis	Endometriosis	Endometriosis || ||	TRUE	igd	NA	NA	NA	NA	NA	NA	NA	182323766	2.52E-17	0.0119752	31569	2	eqtl-a-ENSG00000173391	OLR1	TRUE	reported	textfile	2	TRUE
rs629326	T	G	T	G	-0.119643	0.0189	0.62781	0.499059	FALSE	FALSE	FALSE	ebi-a-GCST90018839	6	159496713	0.0195	231771	0.3321	Endometriosis	Endometriosis	Endometriosis || ||	TRUE	igd	NA	NA	NA	NA	NA	NA	NA	159496713	1.85E-22	0.0122713	31569	6	eqtl-a-ENSG00000173391	OLR1	TRUE	reported	textfile	2	TRUE
rs7846314	T	A	T	A	-0.12387	0.0112	0.178349	0.187135	FALSE	TRUE	FALSE	ebi-a-GCST90018839	8	61650831	0.0235	231771	0.6332	Endometriosis	Endometriosis	Endometriosis || ||	TRUE	igd	NA	NA	NA	NA	NA	NA	NA	61650831	1.40E-15	0.0155127	31569	8	eqtl-a-ENSG00000173391	OLR1	TRUE	reported	textfile	2	TRUE
rs1012068	G	T	G	T	-0.123688	-0.0083	0.276034	0.237403	FALSE	FALSE	FALSE	ebi-a-GCST90018839	22	32265903	0.0218	231771	0.7048	Endometriosis	Endometriosis	Endometriosis || ||	TRUE	igd	NA	NA	NA	NA	NA	NA	NA	32265903	1.18E-20	0.0132731	31300	22	eqtl-a-ENSG00000012223	LTF	TRUE	reported	textfile	2	TRUE
rs13289095	T	G	T	G	0.144319	0.0504	0.119513	0.124449	FALSE	FALSE	FALSE	ebi-a-GCST90018839	9	131466489	0.0285	231771	0.0776408	Endometriosis	Endometriosis	Endometriosis || ||	TRUE	igd	NA	NA	NA	NA	NA	NA	NA	131466489	3.20E-15	0.0183072	28587	9	eqtl-a-ENSG00000012223	LTF	TRUE	reported	textfile	2	TRUE
rs1375493	A	G	A	G	0.153458	0.0216	0.565077	0.51707	FALSE	FALSE	FALSE	ebi-a-GCST90018839	2	182323766	0.0186	231771	0.2464	Endometriosis	Endometriosis	Endometriosis || ||	TRUE	igd	NA	NA	NA	NA	NA	NA	NA	182323766	7.88E-38	0.0119359	31569	2	eqtl-a-ENSG00000012223	LTF	TRUE	reported	textfile	2	TRUE
rs181225830	A	G	A	G	-0.382933	-0.0927	0.0121872	0.0125857	FALSE	FALSE	FALSE	ebi-a-GCST90018839	3	46369762	0.098	231771	0.344	Endometriosis	Endometriosis	Endometriosis || ||	TRUE	igd	NA	NA	NA	NA	NA	NA	NA	46369762	1.53E-12	0.0541486	17424	3	eqtl-a-ENSG00000012223	LTF	TRUE	reported	textfile	2	TRUE
rs2451258	T	C	T	C	-0.136318	0.0405	0.685013	0.732416	FALSE	FALSE	FALSE	ebi-a-GCST90018839	6	159506600	0.0222	231771	0.0685204	Endometriosis	Endometriosis	Endometriosis || ||	TRUE	igd	NA	NA	NA	NA	NA	NA	NA	159506600	1.24E-26	0.0127615	31684	6	eqtl-a-ENSG00000012223	LTF	TRUE	reported	textfile	2	TRUE
rs3735485	G	A	G	A	-0.0987044	0.0106	0.837214	0.874468	FALSE	FALSE	FALSE	ebi-a-GCST90018839	7	45009341	0.0279	231771	0.704099	Endometriosis	Endometriosis	Endometriosis || ||	TRUE	igd	NA	NA	NA	NA	NA	NA	NA	45009341	8.77E-10	0.0161005	30971	7	eqtl-a-ENSG00000012223	LTF	TRUE	reported	textfile	2	TRUE
rs7846314	T	A	T	A	-0.0936351	0.0112	0.178349	0.187135	FALSE	TRUE	FALSE	ebi-a-GCST90018839	8	61650831	0.0235	231771	0.6332	Endometriosis	Endometriosis	Endometriosis || ||	TRUE	igd	NA	NA	NA	NA	NA	NA	NA	61650831	1.64E-09	0.0155277	31569	8	eqtl-a-ENSG00000012223	LTF	TRUE	reported	textfile	2	TRUE
rs1012068	G	T	G	T	-0.083114	-0.0083	0.276034	0.237403	FALSE	FALSE	FALSE	ebi-a-GCST90018839	22	32265903	0.0218	231771	0.7048	Endometriosis	Endometriosis	Endometriosis || ||	TRUE	igd	NA	NA	NA	NA	NA	NA	NA	32265903	4.07E-10	0.0132955	31300	22	eqtl-a-ENSG00000100448	CTSG	TRUE	reported	textfile	2	TRUE
rs10168795	G	A	G	A	-0.0961814	-0.0044	0.150279	0.157287	FALSE	FALSE	FALSE	ebi-a-GCST90018839	2	225753342	0.0326	231771	0.8919	Endometriosis	Endometriosis	Endometriosis || ||	TRUE	igd	NA	NA	NA	NA	NA	NA	NA	225753342	7.40E-09	0.0166358	31569	2	eqtl-a-ENSG00000100448	CTSG	TRUE	reported	textfile	2	TRUE
rs10828725	T	G	T	G	-0.0875192	-0.014	0.337323	0.28222	FALSE	FALSE	FALSE	ebi-a-GCST90018839	10	25218243	0.0219	231771	0.5212	Endometriosis	Endometriosis	Endometriosis || ||	TRUE	igd	NA	NA	NA	NA	NA	NA	NA	25218243	3.30E-12	0.0125668	31684	10	eqtl-a-ENSG00000100448	CTSG	TRUE	reported	textfile	2	TRUE
rs11158680	T	C	T	C	-0.106394	-0.0049	0.577632	0.482003	FALSE	FALSE	FALSE	ebi-a-GCST90018839	14	24871290	0.0197	231771	0.803	Endometriosis	Endometriosis	Endometriosis || ||	TRUE	igd	NA	NA	NA	NA	NA	NA	NA	24871290	8.44E-19	0.0120163	29015	14	eqtl-a-ENSG00000100448	CTSG	TRUE	reported	textfile	2	TRUE
rs11593377	C	T	C	T	0.0995006	0.0144	0.206895	0.187868	FALSE	FALSE	FALSE	ebi-a-GCST90018839	10	11895097	0.0235	231771	0.538801	Endometriosis	Endometriosis	Endometriosis || ||	TRUE	igd	NA	NA	NA	NA	NA	NA	NA	11895097	1.18E-11	0.0146689	31569	10	eqtl-a-ENSG00000100448	CTSG	TRUE	reported	textfile	2	TRUE
rs12716641	C	T	C	T	0.085264	-0.0122	0.483351	0.422931	FALSE	FALSE	FALSE	ebi-a-GCST90018839	8	6898998	0.0191	231771	0.5233	Endometriosis	Endometriosis	Endometriosis || ||	TRUE	igd	NA	NA	NA	NA	NA	NA	NA	6898998	7.39E-13	0.0118885	31569	8	eqtl-a-ENSG00000100448	CTSG	TRUE	reported	textfile	2	TRUE
rs13289095	T	G	T	G	0.116937	0.0504	0.119513	0.124449	FALSE	FALSE	FALSE	ebi-a-GCST90018839	9	131466489	0.0285	231771	0.0776408	Endometriosis	Endometriosis	Endometriosis || ||	TRUE	igd	NA	NA	NA	NA	NA	NA	NA	131466489	1.74E-10	0.018321	28587	9	eqtl-a-ENSG00000100448	CTSG	TRUE	reported	textfile	2	TRUE
rs17005891	A	G	A	G	-0.140353	-0.0306	0.199218	0.23111	FALSE	FALSE	FALSE	ebi-a-GCST90018839	4	83547862	0.0219	231771	0.162	Endometriosis	Endometriosis	Endometriosis || ||	TRUE	igd	NA	NA	NA	NA	NA	NA	NA	83547862	3.43E-21	0.0148544	31684	4	eqtl-a-ENSG00000100448	CTSG	TRUE	reported	textfile	2	TRUE
rs2038502	A	G	A	G	-0.566532	0.041	0.842959	0.866387	FALSE	FALSE	FALSE	ebi-a-GCST90018839	14	24905123	0.0281	231771	0.1455	Endometriosis	Endometriosis	Endometriosis || ||	TRUE	igd	NA	NA	NA	NA	NA	NA	NA	24905123	1.00E-200	0.0156477	28588	14	eqtl-a-ENSG00000100448	CTSG	TRUE	reported	textfile	2	TRUE
rs2145943	G	A	G	A	0.0876614	0.0125	0.391484	0.398367	FALSE	FALSE	FALSE	ebi-a-GCST90018839	20	38563245	0.0187	231771	0.5028	Endometriosis	Endometriosis	Endometriosis || ||	TRUE	igd	NA	NA	NA	NA	NA	NA	NA	38563245	5.94E-13	0.0121718	31684	20	eqtl-a-ENSG00000100448	CTSG	TRUE	reported	textfile	2	TRUE
rs3094011	C	T	C	T	-0.107324	-0.0334	0.109292	0.101824	FALSE	FALSE	FALSE	ebi-a-GCST90018839	6	31451836	0.0314	231771	0.2866	Endometriosis	Endometriosis	Endometriosis || ||	TRUE	igd	NA	NA	NA	NA	NA	NA	NA	31451836	1.78E-08	0.0190544	30603	6	eqtl-a-ENSG00000100448	CTSG	TRUE	reported	textfile	2	TRUE
rs57228624	C	T	C	T	-0.107308	-0.0145	0.228262	0.260806	FALSE	FALSE	FALSE	ebi-a-GCST90018839	19	836149	0.0255	231771	0.5703	Endometriosis	Endometriosis	Endometriosis || ||	TRUE	igd	NA	NA	NA	NA	NA	NA	NA	836149	3.38E-14	0.0141517	13932	19	eqtl-a-ENSG00000100448	CTSG	TRUE	reported	textfile	2	TRUE
rs7846314	T	A	T	A	-0.119037	0.0112	0.178349	0.187135	FALSE	TRUE	FALSE	ebi-a-GCST90018839	8	61650831	0.0235	231771	0.6332	Endometriosis	Endometriosis	Endometriosis || ||	TRUE	igd	NA	NA	NA	NA	NA	NA	NA	61650831	1.69E-14	0.0155154	31569	8	eqtl-a-ENSG00000100448	CTSG	TRUE	reported	textfile	2	TRUE
rs854359	C	T	C	T	-0.181267	-0.018	0.851572	0.839832	FALSE	FALSE	FALSE	ebi-a-GCST90018839	14	25260055	0.0261	231771	0.4897	Endometriosis	Endometriosis	Endometriosis || ||	TRUE	igd	NA	NA	NA	NA	NA	NA	NA	25260055	1.55E-27	0.0166711	30077	14	eqtl-a-ENSG00000100448	CTSG	TRUE	reported	textfile	2	TRUE
rs1012068	G	T	G	T	-0.0909904	-0.0083	0.276034	0.237403	FALSE	FALSE	FALSE	ebi-a-GCST90018839	22	32265903	0.0218	231771	0.7048	Endometriosis	Endometriosis	Endometriosis || ||	TRUE	igd	NA	NA	NA	NA	NA	NA	NA	32265903	7.61E-12	0.0132918	30551	22	eqtl-a-ENSG00000118113	MMP8	TRUE	reported	textfile	2	TRUE
rs1375493	A	G	A	G	0.112224	0.0216	0.565077	0.51707	FALSE	FALSE	FALSE	ebi-a-GCST90018839	2	182323766	0.0186	231771	0.2464	Endometriosis	Endometriosis	Endometriosis || ||	TRUE	igd	NA	NA	NA	NA	NA	NA	NA	182323766	6.80E-21	0.0119684	30820	2	eqtl-a-ENSG00000118113	MMP8	TRUE	reported	textfile	2	TRUE
rs212388	T	C	T	C	-0.120781	0.0175	0.627378	0.517874	FALSE	FALSE	FALSE	ebi-a-GCST90018839	6	159490436	0.019	231771	0.3564	Endometriosis	Endometriosis	Endometriosis || ||	TRUE	igd	NA	NA	NA	NA	NA	NA	NA	159490436	7.17E-23	0.0122676	30551	6	eqtl-a-ENSG00000118113	MMP8	TRUE	reported	textfile	2	TRUE
rs3735485	G	A	G	A	-0.0921945	0.0106	0.837214	0.874468	FALSE	FALSE	FALSE	ebi-a-GCST90018839	7	45009341	0.0279	231771	0.704099	Endometriosis	Endometriosis	Endometriosis || ||	TRUE	igd	NA	NA	NA	NA	NA	NA	NA	45009341	1.03E-08	0.0161033	30222	7	eqtl-a-ENSG00000118113	MMP8	TRUE	reported	textfile	2	TRUE
rs71636778	C	T	C	T	0.105555	0.0039	0.158262	0.164371	FALSE	FALSE	FALSE	ebi-a-GCST90018839	1	27104612	0.032	231771	0.9025	Endometriosis	Endometriosis	Endometriosis || ||	TRUE	igd	NA	NA	NA	NA	NA	NA	NA	27104612	9.02E-11	0.0162825	30820	1	eqtl-a-ENSG00000118113	MMP8	TRUE	reported	textfile	2	TRUE
rs7846314	T	A	T	A	-0.160617	0.0112	0.178349	0.187135	FALSE	TRUE	FALSE	ebi-a-GCST90018839	8	61650831	0.0235	231771	0.6332	Endometriosis	Endometriosis	Endometriosis || ||	TRUE	igd	NA	NA	NA	NA	NA	NA	NA	61650831	3.40E-25	0.0154888	30820	8	eqtl-a-ENSG00000118113	MMP8	TRUE	reported	textfile	2	TRUE
rs1012068	G	T	G	T	-0.111724	-0.0083	0.276034	0.237403	FALSE	FALSE	FALSE	ebi-a-GCST90018839	22	32265903	0.0218	231771	0.7048	Endometriosis	Endometriosis	Endometriosis || ||	TRUE	igd	NA	NA	NA	NA	NA	NA	NA	32265903	4.00E-17	0.0132806	31300	22	eqtl-a-ENSG00000164047	CAMP	TRUE	reported	textfile	2	TRUE
rs12466022	A	C	A	C	0.0773632	0.0257	0.260124	0.264213	FALSE	FALSE	FALSE	ebi-a-GCST90018839	2	43359061	0.0207	231771	0.2153	Endometriosis	Endometriosis	Endometriosis || ||	TRUE	igd	NA	NA	NA	NA	NA	NA	NA	43359061	1.14E-08	0.0135511	27399	2	eqtl-a-ENSG00000164047	CAMP	TRUE	reported	textfile	2	TRUE
rs13289095	T	G	T	G	0.170178	0.0504	0.119513	0.124449	FALSE	FALSE	FALSE	ebi-a-GCST90018839	9	131466489	0.0285	231771	0.0776408	Endometriosis	Endometriosis	Endometriosis || ||	TRUE	igd	NA	NA	NA	NA	NA	NA	NA	131466489	1.36E-20	0.0182914	28587	9	eqtl-a-ENSG00000164047	CAMP	TRUE	reported	textfile	2	TRUE
rs1375493	A	G	A	G	0.130344	0.0216	0.565077	0.51707	FALSE	FALSE	FALSE	ebi-a-GCST90018839	2	182323766	0.0186	231771	0.2464	Endometriosis	Endometriosis	Endometriosis || ||	TRUE	igd	NA	NA	NA	NA	NA	NA	NA	182323766	1.12E-27	0.0119554	31569	2	eqtl-a-ENSG00000164047	CAMP	TRUE	reported	textfile	2	TRUE
rs149110519	T	C	T	C	0.189095	0.1527	0.0526158	0.0339425	FALSE	FALSE	FALSE	ebi-a-GCST90018839	6	144385777	0.0597	231771	0.0105	Endometriosis	Endometriosis	Endometriosis || ||	TRUE	igd	NA	NA	NA	NA	NA	NA	NA	144385777	1.19E-12	0.0266102	25735	6	eqtl-a-ENSG00000164047	CAMP	TRUE	reported	textfile	2	TRUE
rs3735485	G	A	G	A	-0.100419	0.0106	0.837214	0.874468	FALSE	FALSE	FALSE	ebi-a-GCST90018839	7	45009341	0.0279	231771	0.704099	Endometriosis	Endometriosis	Endometriosis || ||	TRUE	igd	NA	NA	NA	NA	NA	NA	NA	45009341	4.45E-10	0.0160998	30971	7	eqtl-a-ENSG00000164047	CAMP	TRUE	reported	textfile	2	TRUE
rs629326	T	G	T	G	-0.150426	0.0189	0.62781	0.499059	FALSE	FALSE	FALSE	ebi-a-GCST90018839	6	159496713	0.0195	231771	0.3321	Endometriosis	Endometriosis	Endometriosis || ||	TRUE	igd	NA	NA	NA	NA	NA	NA	NA	159496713	1.13E-34	0.0122473	31569	6	eqtl-a-ENSG00000164047	CAMP	TRUE	reported	textfile	2	TRUE
rs7846314	T	A	T	A	-0.174445	0.0112	0.178349	0.187135	FALSE	TRUE	FALSE	ebi-a-GCST90018839	8	61650831	0.0235	231771	0.6332	Endometriosis	Endometriosis	Endometriosis || ||	TRUE	igd	NA	NA	NA	NA	NA	NA	NA	61650831	1.84E-29	0.0154782	31569	8	eqtl-a-ENSG00000164047	CAMP	TRUE	reported	textfile	2	TRUE
rs1012068	G	T	G	T	-0.0996424	-0.0083	0.276034	0.237403	FALSE	FALSE	FALSE	ebi-a-GCST90018839	22	32265903	0.0218	231771	0.7048	Endometriosis	Endometriosis	Endometriosis || ||	TRUE	igd	NA	NA	NA	NA	NA	NA	NA	32265903	6.43E-14	0.0132874	31300	22	eqtl-a-ENSG00000086548	CEACAM6	TRUE	reported	textfile	2	TRUE
rs10828725	T	G	T	G	-0.0784209	-0.014	0.337323	0.28222	FALSE	FALSE	FALSE	ebi-a-GCST90018839	10	25218243	0.0219	231771	0.5212	Endometriosis	Endometriosis	Endometriosis || ||	TRUE	igd	NA	NA	NA	NA	NA	NA	NA	25218243	4.42E-10	0.0125711	31684	10	eqtl-a-ENSG00000086548	CEACAM6	TRUE	reported	textfile	2	TRUE
rs13289095	T	G	T	G	0.312597	0.0504	0.119513	0.124449	FALSE	FALSE	FALSE	ebi-a-GCST90018839	9	131466489	0.0285	231771	0.0776408	Endometriosis	Endometriosis	Endometriosis || ||	TRUE	igd	NA	NA	NA	NA	NA	NA	NA	131466489	2.04E-66	0.0181578	28587	9	eqtl-a-ENSG00000086548	CEACAM6	TRUE	reported	textfile	2	TRUE
rs17005891	A	G	A	G	-0.0894006	-0.0306	0.199218	0.23111	FALSE	FALSE	FALSE	ebi-a-GCST90018839	4	83547862	0.0219	231771	0.162	Endometriosis	Endometriosis	Endometriosis || ||	TRUE	igd	NA	NA	NA	NA	NA	NA	NA	83547862	1.89E-09	0.0148822	31684	4	eqtl-a-ENSG00000086548	CEACAM6	TRUE	reported	textfile	2	TRUE
rs2451279	G	A	G	A	-0.0959282	0.034	0.677503	0.723227	FALSE	FALSE	FALSE	ebi-a-GCST90018839	6	159515077	0.0222	231771	0.1262	Endometriosis	Endometriosis	Endometriosis || ||	TRUE	igd	NA	NA	NA	NA	NA	NA	NA	159515077	4.39E-14	0.0127072	31683	6	eqtl-a-ENSG00000086548	CEACAM6	TRUE	reported	textfile	2	TRUE
rs2523696	T	C	T	C	-0.0697835	-0.0042	0.340035	0.31032	FALSE	FALSE	FALSE	ebi-a-GCST90018839	6	31414731	0.022	231771	0.8501	Endometriosis	Endometriosis	Endometriosis || ||	TRUE	igd	NA	NA	NA	NA	NA	NA	NA	31414731	2.69E-08	0.0125501	30987	6	eqtl-a-ENSG00000086548	CEACAM6	TRUE	reported	textfile	2	TRUE
rs3735485	G	A	G	A	-0.101331	0.0106	0.837214	0.874468	FALSE	FALSE	FALSE	ebi-a-GCST90018839	7	45009341	0.0279	231771	0.704099	Endometriosis	Endometriosis	Endometriosis || ||	TRUE	igd	NA	NA	NA	NA	NA	NA	NA	45009341	3.09E-10	0.0160994	30971	7	eqtl-a-ENSG00000086548	CEACAM6	TRUE	reported	textfile	2	TRUE
rs7846314	T	A	T	A	-0.132323	0.0112	0.178349	0.187135	FALSE	TRUE	FALSE	ebi-a-GCST90018839	8	61650831	0.0235	231771	0.6332	Endometriosis	Endometriosis	Endometriosis || ||	TRUE	igd	NA	NA	NA	NA	NA	NA	NA	61650831	1.43E-17	0.0155077	31569	8	eqtl-a-ENSG00000086548	CEACAM6	TRUE	reported	textfile	2	TRUE
rs1012068	G	T	G	T	-0.152566	-0.0083	0.276034	0.237403	FALSE	FALSE	FALSE	ebi-a-GCST90018839	22	32265903	0.0218	231771	0.7048	Endometriosis	Endometriosis	Endometriosis || ||	TRUE	igd	NA	NA	NA	NA	NA	NA	NA	32265903	1.13E-30	0.0132518	31300	22	eqtl-a-ENSG00000124469	CEACAM8	TRUE	reported	textfile	2	TRUE
rs10828725	T	G	T	G	-0.0827651	-0.014	0.337323	0.28222	FALSE	FALSE	FALSE	ebi-a-GCST90018839	10	25218243	0.0219	231771	0.5212	Endometriosis	Endometriosis	Endometriosis || ||	TRUE	igd	NA	NA	NA	NA	NA	NA	NA	25218243	4.55E-11	0.0125691	31684	10	eqtl-a-ENSG00000124469	CEACAM8	TRUE	reported	textfile	2	TRUE
rs13289095	T	G	T	G	0.318217	0.0504	0.119513	0.124449	FALSE	FALSE	FALSE	ebi-a-GCST90018839	9	131466489	0.0285	231771	0.0776408	Endometriosis	Endometriosis	Endometriosis || ||	TRUE	igd	NA	NA	NA	NA	NA	NA	NA	131466489	8.22E-69	0.0181509	28587	9	eqtl-a-ENSG00000124469	CEACAM8	TRUE	reported	textfile	2	TRUE
rs1375493	A	G	A	G	0.111619	0.0216	0.565077	0.51707	FALSE	FALSE	FALSE	ebi-a-GCST90018839	2	182323766	0.0186	231771	0.2464	Endometriosis	Endometriosis	Endometriosis || ||	TRUE	igd	NA	NA	NA	NA	NA	NA	NA	182323766	1.10E-20	0.0119688	31569	2	eqtl-a-ENSG00000124469	CEACAM8	TRUE	reported	textfile	2	TRUE
rs2451258	T	C	T	C	-0.169377	0.0405	0.685013	0.732416	FALSE	FALSE	FALSE	ebi-a-GCST90018839	6	159506600	0.0222	231771	0.0685204	Endometriosis	Endometriosis	Endometriosis || ||	TRUE	igd	NA	NA	NA	NA	NA	NA	NA	159506600	2.26E-40	0.0127334	31684	6	eqtl-a-ENSG00000124469	CEACAM8	TRUE	reported	textfile	2	TRUE
rs3735485	G	A	G	A	-0.130151	0.0106	0.837214	0.874468	FALSE	FALSE	FALSE	ebi-a-GCST90018839	7	45009341	0.0279	231771	0.704099	Endometriosis	Endometriosis	Endometriosis || ||	TRUE	igd	NA	NA	NA	NA	NA	NA	NA	45009341	5.90E-16	0.0160847	30971	7	eqtl-a-ENSG00000124469	CEACAM8	TRUE	reported	textfile	2	TRUE
rs7846314	T	A	T	A	-0.139104	0.0112	0.178349	0.187135	FALSE	TRUE	FALSE	ebi-a-GCST90018839	8	61650831	0.0235	231771	0.6332	Endometriosis	Endometriosis	Endometriosis || ||	TRUE	igd	NA	NA	NA	NA	NA	NA	NA	61650831	2.90E-19	0.0155035	31569	8	eqtl-a-ENSG00000124469	CEACAM8	TRUE	reported	textfile	2	TRUE
rs1012068	G	T	G	T	-0.122338	-0.0083	0.276034	0.237403	FALSE	FALSE	FALSE	ebi-a-GCST90018839	22	32265903	0.0218	231771	0.7048	Endometriosis	Endometriosis	Endometriosis || ||	TRUE	igd	NA	NA	NA	NA	NA	NA	NA	32265903	3.07E-20	0.013274	14263	22	eqtl-a-ENSG00000148346	LCN2	TRUE	reported	textfile	2	TRUE
rs13297866	T	C	T	C	0.239091	0.0389	0.118392	0.115159	FALSE	FALSE	FALSE	ebi-a-GCST90018839	9	131510406	0.0294	231771	0.186	Endometriosis	Endometriosis	Endometriosis || ||	TRUE	igd	NA	NA	NA	NA	NA	NA	NA	131510406	5.84E-39	0.0183121	11157	9	eqtl-a-ENSG00000148346	LCN2	TRUE	reported	textfile	2	TRUE
rs1375493	A	G	A	G	0.132412	0.0216	0.565077	0.51707	FALSE	FALSE	FALSE	ebi-a-GCST90018839	2	182323766	0.0186	231771	0.2464	Endometriosis	Endometriosis	Endometriosis || ||	TRUE	igd	NA	NA	NA	NA	NA	NA	NA	182323766	1.62E-28	0.0119538	14263	2	eqtl-a-ENSG00000148346	LCN2	TRUE	reported	textfile	2	TRUE
rs2451279	G	A	G	A	-0.157732	0.034	0.677503	0.723227	FALSE	FALSE	FALSE	ebi-a-GCST90018839	6	159515077	0.0222	231771	0.1262	Endometriosis	Endometriosis	Endometriosis || ||	TRUE	igd	NA	NA	NA	NA	NA	NA	NA	159515077	1.30E-35	0.0126635	14262	6	eqtl-a-ENSG00000148346	LCN2	TRUE	reported	textfile	2	TRUE
rs3094011	C	T	C	T	-0.107372	-0.0334	0.109292	0.101824	FALSE	FALSE	FALSE	ebi-a-GCST90018839	6	31451836	0.0314	231771	0.2866	Endometriosis	Endometriosis	Endometriosis || ||	TRUE	igd	NA	NA	NA	NA	NA	NA	NA	31451836	1.75E-08	0.0190544	13566	6	eqtl-a-ENSG00000148346	LCN2	TRUE	reported	textfile	2	TRUE
rs3735485	G	A	G	A	-0.111975	0.0106	0.837214	0.874468	FALSE	FALSE	FALSE	ebi-a-GCST90018839	7	45009341	0.0279	231771	0.704099	Endometriosis	Endometriosis	Endometriosis || ||	TRUE	igd	NA	NA	NA	NA	NA	NA	NA	45009341	3.47E-12	0.0160944	14263	7	eqtl-a-ENSG00000148346	LCN2	TRUE	reported	textfile	2	TRUE
rs7846314	T	A	T	A	-0.138148	0.0112	0.178349	0.187135	FALSE	TRUE	FALSE	ebi-a-GCST90018839	8	61650831	0.0235	231771	0.6332	Endometriosis	Endometriosis	Endometriosis || ||	TRUE	igd	NA	NA	NA	NA	NA	NA	NA	61650831	5.09E-19	0.0155041	14263	8	eqtl-a-ENSG00000148346	LCN2	TRUE	reported	textfile	2	TRUE
rs1012068	G	T	G	T	-0.0813544	-0.0083	0.276034	0.237403	FALSE	FALSE	FALSE	ebi-a-GCST90018839	22	32265903	0.0218	231771	0.7048	Endometriosis	Endometriosis	Endometriosis || ||	TRUE	igd	NA	NA	NA	NA	NA	NA	NA	32265903	9.44E-10	0.0132962	14263	22	eqtl-a-ENSG00000134827	TCN1	TRUE	reported	textfile	2	TRUE
rs12419784	A	G	A	G	0.217698	-0.0153	0.276427	0.313375	FALSE	FALSE	FALSE	ebi-a-GCST90018839	11	59823461	0.02	231771	0.4425	Endometriosis	Endometriosis	Endometriosis || ||	TRUE	igd	NA	NA	NA	NA	NA	NA	NA	59823461	2.83E-61	0.0131813	14263	11	eqtl-a-ENSG00000134827	TCN1	TRUE	reported	textfile	2	TRUE
rs12574490	A	G	A	G	-0.1493	0.0141	0.111505	0.123699	FALSE	FALSE	FALSE	ebi-a-GCST90018839	11	59511062	0.0286	231771	0.6227	Endometriosis	Endometriosis	Endometriosis || ||	TRUE	igd	NA	NA	NA	NA	NA	NA	NA	59511062	2.50E-15	0.0188673	11496	11	eqtl-a-ENSG00000134827	TCN1	TRUE	reported	textfile	2	TRUE
rs13289095	T	G	T	G	0.130582	0.0504	0.119513	0.124449	FALSE	FALSE	FALSE	ebi-a-GCST90018839	9	131466489	0.0285	231771	0.0776408	Endometriosis	Endometriosis	Endometriosis || ||	TRUE	igd	NA	NA	NA	NA	NA	NA	NA	131466489	1.00E-12	0.0183145	11495	9	eqtl-a-ENSG00000134827	TCN1	TRUE	reported	textfile	2	TRUE
rs212388	T	C	T	C	-0.0774224	0.0175	0.627378	0.517874	FALSE	FALSE	FALSE	ebi-a-GCST90018839	6	159490436	0.019	231771	0.3564	Endometriosis	Endometriosis	Endometriosis || ||	TRUE	igd	NA	NA	NA	NA	NA	NA	NA	159490436	3.01E-10	0.0122924	14263	6	eqtl-a-ENSG00000134827	TCN1	TRUE	reported	textfile	2	TRUE
rs4328821	G	A	G	A	-0.102552	-0.0096	0.118714	0.165378	FALSE	FALSE	FALSE	ebi-a-GCST90018839	3	128316435	0.0252	231771	0.704099	Endometriosis	Endometriosis	Endometriosis || ||	TRUE	igd	NA	NA	NA	NA	NA	NA	NA	128316435	2.41E-08	0.0183805	14263	3	eqtl-a-ENSG00000134827	TCN1	TRUE	reported	textfile	2	TRUE
rs7481031	C	T	C	T	-0.166902	0.0011	0.0620475	0.0650834	FALSE	FALSE	FALSE	ebi-a-GCST90018839	11	59729168	0.0442	231771	0.9802	Endometriosis	Endometriosis	Endometriosis || ||	TRUE	igd	NA	NA	NA	NA	NA	NA	NA	59729168	1.23E-11	0.0246313	13925	11	eqtl-a-ENSG00000134827	TCN1	TRUE	reported	textfile	2	TRUE
rs7846314	T	A	T	A	-0.110348	0.0112	0.178349	0.187135	FALSE	TRUE	FALSE	ebi-a-GCST90018839	8	61650831	0.0235	231771	0.6332	Endometriosis	Endometriosis	Endometriosis || ||	TRUE	igd	NA	NA	NA	NA	NA	NA	NA	61650831	1.16E-12	0.0155199	14263	8	eqtl-a-ENSG00000134827	TCN1	TRUE	reported	textfile	2	TRUE
rs78744187	T	C	T	C	0.15565	-0.0172	0.0806295	0.0744634	FALSE	FALSE	FALSE	ebi-a-GCST90018839	19	33754548	0.0361	231771	0.635	Endometriosis	Endometriosis	Endometriosis || ||	TRUE	igd	NA	NA	NA	NA	NA	NA	NA	33754548	9.82E-13	0.0218208	14261	19	eqtl-a-ENSG00000134827	TCN1	TRUE	reported	textfile	2	TRUE
rs1012068	G	T	G	T	-0.0787456	-0.0083	0.276034	0.237403	FALSE	FALSE	FALSE	ebi-a-GCST90018839	22	32265903	0.0218	231771	0.7048	Endometriosis	Endometriosis	Endometriosis || ||	TRUE	igd	NA	NA	NA	NA	NA	NA	NA	32265903	3.18E-09	0.0132974	26011	22	eqtl-a-ENSG00000169397	RNASE3	TRUE	reported	textfile	2	TRUE
rs13289095	T	G	T	G	0.190431	0.0504	0.119513	0.124449	FALSE	FALSE	FALSE	ebi-a-GCST90018839	9	131466489	0.0285	231771	0.0776408	Endometriosis	Endometriosis	Endometriosis || ||	TRUE	igd	NA	NA	NA	NA	NA	NA	NA	131466489	2.03E-25	0.0182773	23298	9	eqtl-a-ENSG00000169397	RNASE3	TRUE	reported	textfile	2	TRUE
rs1754332	G	A	G	A	-0.106952	-0.0192	0.536147	0.64374	FALSE	FALSE	FALSE	ebi-a-GCST90018839	14	21478458	0.0207	231771	0.3522	Endometriosis	Endometriosis	Endometriosis || ||	TRUE	igd	NA	NA	NA	NA	NA	NA	NA	21478458	2.54E-19	0.0119007	25943	14	eqtl-a-ENSG00000169397	RNASE3	TRUE	reported	textfile	2	TRUE
rs1958398	T	C	T	C	0.433089	-0.007	0.434815	0.416125	FALSE	FALSE	FALSE	ebi-a-GCST90018839	14	21432901	0.0186	231771	0.707301	Endometriosis	Endometriosis	Endometriosis || ||	TRUE	igd	NA	NA	NA	NA	NA	NA	NA	21432901	1.00E-200	0.0114392	26395	14	eqtl-a-ENSG00000169397	RNASE3	TRUE	reported	textfile	2	TRUE
rs35291299	G	A	G	A	-0.121587	-0.0184	0.10059	0.102288	FALSE	FALSE	FALSE	ebi-a-GCST90018839	14	21515620	0.0311	231771	0.5531	Endometriosis	Endometriosis	Endometriosis || ||	TRUE	igd	NA	NA	NA	NA	NA	NA	NA	21515620	7.60E-10	0.0197609	25728	14	eqtl-a-ENSG00000169397	RNASE3	TRUE	reported	textfile	2	TRUE
rs73571897	A	G	A	G	0.562228	-0.0102	0.183346	0.180898	FALSE	FALSE	FALSE	ebi-a-GCST90018839	14	21340407	0.024	231771	0.6707	Endometriosis	Endometriosis	Endometriosis || ||	TRUE	igd	NA	NA	NA	NA	NA	NA	NA	21340407	1.00E-200	0.0146351	25936	14	eqtl-a-ENSG00000169397	RNASE3	TRUE	reported	textfile	2	TRUE
rs1012068	G	T	G	T	-0.0800865	-0.0083	0.276034	0.237403	FALSE	FALSE	FALSE	ebi-a-GCST90018839	22	32265903	0.0218	231771	0.7048	Endometriosis	Endometriosis	Endometriosis || ||	TRUE	igd	NA	NA	NA	NA	NA	NA	NA	32265903	1.71E-09	0.0132968	31300	22	eqtl-a-ENSG00000179869	ABCA13	TRUE	reported	textfile	2	TRUE
rs13289095	T	G	T	G	0.227822	0.0504	0.119513	0.124449	FALSE	FALSE	FALSE	ebi-a-GCST90018839	9	131466489	0.0285	231771	0.0776408	Endometriosis	Endometriosis	Endometriosis || ||	TRUE	igd	NA	NA	NA	NA	NA	NA	NA	131466489	8.97E-36	0.0182469	28587	9	eqtl-a-ENSG00000179869	ABCA13	TRUE	reported	textfile	2	TRUE
rs1375493	A	G	A	G	0.073395	0.0216	0.565077	0.51707	FALSE	FALSE	FALSE	ebi-a-GCST90018839	2	182323766	0.0186	231771	0.2464	Endometriosis	Endometriosis	Endometriosis || ||	TRUE	igd	NA	NA	NA	NA	NA	NA	NA	182323766	9.26E-10	0.0119897	31569	2	eqtl-a-ENSG00000179869	ABCA13	TRUE	reported	textfile	2	TRUE
rs2451258	T	C	T	C	-0.110202	0.0405	0.685013	0.732416	FALSE	FALSE	FALSE	ebi-a-GCST90018839	6	159506600	0.0222	231771	0.0685204	Endometriosis	Endometriosis	Endometriosis || ||	TRUE	igd	NA	NA	NA	NA	NA	NA	NA	159506600	6.50E-18	0.0127793	31684	6	eqtl-a-ENSG00000179869	ABCA13	TRUE	reported	textfile	2	TRUE
rs6583456	T	A	T	A	0.12065	-0.0124	0.194164	0.19034	FALSE	TRUE	FALSE	ebi-a-GCST90018839	7	48624749	0.0233	231771	0.595799	Endometriosis	Endometriosis	Endometriosis || ||	TRUE	igd	NA	NA	NA	NA	NA	NA	NA	48624749	9.22E-16	0.0150122	31568	7	eqtl-a-ENSG00000179869	ABCA13	TRUE	reported	textfile	2	TRUE
rs7846314	T	A	T	A	-0.0857493	0.0112	0.178349	0.187135	FALSE	TRUE	FALSE	ebi-a-GCST90018839	8	61650831	0.0235	231771	0.6332	Endometriosis	Endometriosis	Endometriosis || ||	TRUE	igd	NA	NA	NA	NA	NA	NA	NA	61650831	3.37E-08	0.0155309	31569	8	eqtl-a-ENSG00000179869	ABCA13	TRUE	reported	textfile	2	TRUE
rs1012068	G	T	G	T	-0.120449	-0.0083	0.276034	0.237403	FALSE	FALSE	FALSE	ebi-a-GCST90018839	22	32265903	0.0218	231771	0.7048	Endometriosis	Endometriosis	Endometriosis || ||	TRUE	igd	NA	NA	NA	NA	NA	NA	NA	32265903	1.16E-19	0.0132752	31300	22	eqtl-a-ENSG00000101425	BPI	TRUE	reported	textfile	2	TRUE
rs10828725	T	G	T	G	-0.0890907	-0.014	0.337323	0.28222	FALSE	FALSE	FALSE	ebi-a-GCST90018839	10	25218243	0.0219	231771	0.5212	Endometriosis	Endometriosis	Endometriosis || ||	TRUE	igd	NA	NA	NA	NA	NA	NA	NA	25218243	1.34E-12	0.012566	31684	10	eqtl-a-ENSG00000101425	BPI	TRUE	reported	textfile	2	TRUE
rs13289095	T	G	T	G	0.272866	0.0504	0.119513	0.124449	FALSE	FALSE	FALSE	ebi-a-GCST90018839	9	131466489	0.0285	231771	0.0776408	Endometriosis	Endometriosis	Endometriosis || ||	TRUE	igd	NA	NA	NA	NA	NA	NA	NA	131466489	8.53E-51	0.0182031	28587	9	eqtl-a-ENSG00000101425	BPI	TRUE	reported	textfile	2	TRUE
rs17005891	A	G	A	G	-0.0917829	-0.0306	0.199218	0.23111	FALSE	FALSE	FALSE	ebi-a-GCST90018839	4	83547862	0.0219	231771	0.162	Endometriosis	Endometriosis	Endometriosis || ||	TRUE	igd	NA	NA	NA	NA	NA	NA	NA	83547862	6.92E-10	0.0148812	31684	4	eqtl-a-ENSG00000101425	BPI	TRUE	reported	textfile	2	TRUE
rs2346066	G	A	G	A	-0.393565	0.1042	0.719623	0.7011	FALSE	FALSE	FALSE	ebi-a-GCST90018839	20	36918565	0.0563	231771	0.0642007	Endometriosis	Endometriosis	Endometriosis || ||	TRUE	igd	NA	NA	NA	NA	NA	NA	NA	36918565	1.00E-200	0.0128294	23691	20	eqtl-a-ENSG00000101425	BPI	TRUE	reported	textfile	2	TRUE
rs2451258	T	C	T	C	-0.104365	0.0405	0.685013	0.732416	FALSE	FALSE	FALSE	ebi-a-GCST90018839	6	159506600	0.0222	231771	0.0685204	Endometriosis	Endometriosis	Endometriosis || ||	TRUE	igd	NA	NA	NA	NA	NA	NA	NA	159506600	3.23E-16	0.0127828	31684	6	eqtl-a-ENSG00000101425	BPI	TRUE	reported	textfile	2	TRUE
rs3735485	G	A	G	A	-0.10506	0.0106	0.837214	0.874468	FALSE	FALSE	FALSE	ebi-a-GCST90018839	7	45009341	0.0279	231771	0.704099	Endometriosis	Endometriosis	Endometriosis || ||	TRUE	igd	NA	NA	NA	NA	NA	NA	NA	45009341	6.74E-11	0.0160977	30971	7	eqtl-a-ENSG00000101425	BPI	TRUE	reported	textfile	2	TRUE
rs3746476	G	A	G	A	-0.572346	-0.0059	0.105879	0.126607	FALSE	FALSE	FALSE	ebi-a-GCST90018839	20	36940169	0.0275	231771	0.8308	Endometriosis	Endometriosis	Endometriosis || ||	TRUE	igd	NA	NA	NA	NA	NA	NA	NA	36940169	1.00E-200	0.0187343	31355	20	eqtl-a-ENSG00000101425	BPI	TRUE	reported	textfile	2	TRUE
rs5743532	A	G	A	G	0.305423	0.0569	0.0623112	0.0826941	FALSE	FALSE	FALSE	ebi-a-GCST90018839	20	36956315	0.0409	231771	0.1643	Endometriosis	Endometriosis	Endometriosis || ||	TRUE	igd	NA	NA	NA	NA	NA	NA	NA	36956315	1.06E-35	0.0244879	29902	20	eqtl-a-ENSG00000101425	BPI	TRUE	reported	textfile	2	TRUE
rs6025340	C	T	C	T	-0.148179	0.0325	0.0959277	0.190509	FALSE	FALSE	FALSE	ebi-a-GCST90018839	20	37015825	0.0281	231771	0.2487	Endometriosis	Endometriosis	Endometriosis || ||	TRUE	igd	NA	NA	NA	NA	NA	NA	NA	37015825	2.04E-13	0.0201717	27863	20	eqtl-a-ENSG00000101425	BPI	TRUE	reported	textfile	2	TRUE
rs7846314	T	A	T	A	-0.0989168	0.0112	0.178349	0.187135	FALSE	TRUE	FALSE	ebi-a-GCST90018839	8	61650831	0.0235	231771	0.6332	Endometriosis	Endometriosis	Endometriosis || ||	TRUE	igd	NA	NA	NA	NA	NA	NA	NA	61650831	1.87E-10	0.0155254	31569	8	eqtl-a-ENSG00000101425	BPI	TRUE	reported	textfile	2	TRUE
rs1012068	G	T	G	T	-0.077882	-0.0083	0.276034	0.237403	FALSE	FALSE	FALSE	ebi-a-GCST90018839	22	32265903	0.0218	231771	0.7048	Endometriosis	Endometriosis	Endometriosis || ||	TRUE	igd	NA	NA	NA	NA	NA	NA	NA	32265903	4.72E-09	0.0132977	31300	22	eqtl-a-ENSG00000005381	MPO	TRUE	reported	textfile	2	TRUE
rs12716641	C	T	C	T	0.067476	-0.0122	0.483351	0.422931	FALSE	FALSE	FALSE	ebi-a-GCST90018839	8	6898998	0.0191	231771	0.5233	Endometriosis	Endometriosis	Endometriosis || ||	TRUE	igd	NA	NA	NA	NA	NA	NA	NA	6898998	1.41E-08	0.0118966	31569	8	eqtl-a-ENSG00000005381	MPO	TRUE	reported	textfile	2	TRUE
rs17005891	A	G	A	G	-0.130743	-0.0306	0.199218	0.23111	FALSE	FALSE	FALSE	ebi-a-GCST90018839	4	83547862	0.0219	231771	0.162	Endometriosis	Endometriosis	Endometriosis || ||	TRUE	igd	NA	NA	NA	NA	NA	NA	NA	83547862	1.39E-18	0.0148606	31684	4	eqtl-a-ENSG00000005381	MPO	TRUE	reported	textfile	2	TRUE
rs2224538	C	T	C	T	0.069536	-0.0025	0.338244	0.334042	FALSE	FALSE	FALSE	ebi-a-GCST90018839	20	38552078	0.0195	231771	0.897	Endometriosis	Endometriosis	Endometriosis || ||	TRUE	igd	NA	NA	NA	NA	NA	NA	NA	38552078	3.14E-08	0.0125664	31684	20	eqtl-a-ENSG00000005381	MPO	TRUE	reported	textfile	2	TRUE
rs2585830	G	T	G	T	0.0926217	-0.0026	0.795843	0.850237	FALSE	FALSE	FALSE	ebi-a-GCST90018839	17	56027903	0.0268	231771	0.924	Endometriosis	Endometriosis	Endometriosis || ||	TRUE	igd	NA	NA	NA	NA	NA	NA	NA	56027903	3.35E-10	0.0147449	31224	17	eqtl-a-ENSG00000005381	MPO	TRUE	reported	textfile	2	TRUE
rs2856857	A	G	A	G	0.593632	0.0194	0.142232	0.16079	FALSE	FALSE	FALSE	ebi-a-GCST90018839	17	56357833	0.0293	231771	0.508401	Endometriosis	Endometriosis	Endometriosis || ||	TRUE	igd	NA	NA	NA	NA	NA	NA	NA	56357833	1.00E-200	0.0162906	31567	17	eqtl-a-ENSG00000005381	MPO	TRUE	reported	textfile	2	TRUE
rs4325427	T	C	T	C	0.0728089	0.0188	0.315692	0.407335	FALSE	FALSE	FALSE	ebi-a-GCST90018839	13	41216534	0.02	231771	0.3489	Endometriosis	Endometriosis	Endometriosis || ||	TRUE	igd	NA	NA	NA	NA	NA	NA	NA	41216534	1.25E-08	0.0127905	31569	13	eqtl-a-ENSG00000005381	MPO	TRUE	reported	textfile	2	TRUE
rs57228624	C	T	C	T	-0.12086	-0.0145	0.228262	0.260806	FALSE	FALSE	FALSE	ebi-a-GCST90018839	19	836149	0.0255	231771	0.5703	Endometriosis	Endometriosis	Endometriosis || ||	TRUE	igd	NA	NA	NA	NA	NA	NA	NA	836149	1.28E-17	0.014144	13932	19	eqtl-a-ENSG00000005381	MPO	TRUE	reported	textfile	2	TRUE
rs7846314	T	A	T	A	-0.113162	0.0112	0.178349	0.187135	FALSE	TRUE	FALSE	ebi-a-GCST90018839	8	61650831	0.0235	231771	0.6332	Endometriosis	Endometriosis	Endometriosis || ||	TRUE	igd	NA	NA	NA	NA	NA	NA	NA	61650831	3.05E-13	0.0155185	31569	8	eqtl-a-ENSG00000005381	MPO	TRUE	reported	textfile	2	TRUE
rs10122433	C	A	C	A	-0.596797	0.0531	0.0271332	0.036834	FALSE	FALSE	FALSE	ebi-a-GCST90018839	9	131577388	0.0495	231771	0.2834	Endometriosis	Endometriosis	Endometriosis || ||	TRUE	igd	NA	NA	NA	NA	NA	NA	NA	131577388	8.81E-61	0.0362865	24295	9	eqtl-a-ENSG00000167136	ENDOG	TRUE	reported	textfile	2	TRUE
rs12551834	A	G	A	G	-0.52903	0.0566	0.0881423	0.0771457	FALSE	FALSE	FALSE	ebi-a-GCST90018839	9	131613191	0.0349	231771	0.1045	Endometriosis	Endometriosis	Endometriosis || ||	TRUE	igd	NA	NA	NA	NA	NA	NA	NA	131613191	1.26E-146	0.020516	28469	9	eqtl-a-ENSG00000167136	ENDOG	TRUE	reported	textfile	2	TRUE
rs192804923	C	T	C	T	0.295074	-0.0117	0.0210642	0.0153249	FALSE	FALSE	FALSE	ebi-a-GCST90018839	9	131875253	0.0912	231771	0.8983	Endometriosis	Endometriosis	Endometriosis || ||	TRUE	igd	NA	NA	NA	NA	NA	NA	NA	131875253	9.89E-13	0.0413727	21406	9	eqtl-a-ENSG00000167136	ENDOG	TRUE	reported	textfile	2	TRUE
rs3750325	C	T	C	T	0.904526	0.0211	0.958304	0.934845	FALSE	FALSE	FALSE	ebi-a-GCST90018839	9	131482467	0.0369	231771	0.568	Endometriosis	Endometriosis	Endometriosis || ||	TRUE	igd	NA	NA	NA	NA	NA	NA	NA	131482467	1.00E-200	0.0287848	27967	9	eqtl-a-ENSG00000167136	ENDOG	TRUE	reported	textfile	2	TRUE
rs41308920	T	C	T	C	-0.358162	0.0501	0.0191189	0.0237609	FALSE	FALSE	FALSE	ebi-a-GCST90018839	9	131381317	0.0718	231771	0.4855	Endometriosis	Endometriosis	Endometriosis || ||	TRUE	igd	NA	NA	NA	NA	NA	NA	NA	131381317	1.44E-16	0.0433568	16425	9	eqtl-a-ENSG00000167136	ENDOG	TRUE	reported	textfile	2	TRUE
rs10123267	T	G	T	G	-0.829815	-0.0994	0.0556288	0.0441485	FALSE	FALSE	FALSE	ebi-a-GCST90018839	9	4757261	0.0465	231771	0.0325597	Endometriosis	Endometriosis	Endometriosis || ||	TRUE	igd	NA	NA	NA	NA	NA	NA	NA	4757261	1.00E-200	0.0250101	21994	9	eqtl-a-ENSG00000147853	AK3	TRUE	reported	textfile	2	TRUE
rs150873306	A	C	A	C	-0.188642	0.2961	0.0317602	0.010573	FALSE	FALSE	FALSE	ebi-a-GCST90018839	9	5224610	0.1147	231771	0.00980799	Endometriosis	Endometriosis	Endometriosis || ||	TRUE	igd	NA	NA	NA	NA	NA	NA	NA	5224610	2.63E-08	0.0339028	3369	9	eqtl-a-ENSG00000147853	AK3	TRUE	reported	textfile	2	TRUE
rs172447	C	T	C	T	0.211753	0.0379	0.0380264	0.0366945	FALSE	FALSE	FALSE	ebi-a-GCST90018839	9	4859106	0.0503	231771	0.4516	Endometriosis	Endometriosis	Endometriosis || ||	TRUE	igd	NA	NA	NA	NA	NA	NA	NA	4859106	9.37E-12	0.0310675	21656	9	eqtl-a-ENSG00000147853	AK3	TRUE	reported	textfile	2	TRUE
rs6476897	A	G	A	G	-0.378833	0.0266	0.23291	0.230043	FALSE	FALSE	FALSE	ebi-a-GCST90018839	9	4717355	0.0218	231771	0.2223	Endometriosis	Endometriosis	Endometriosis || ||	TRUE	igd	NA	NA	NA	NA	NA	NA	NA	4717355	6.10E-168	0.013715	26609	9	eqtl-a-ENSG00000147853	AK3	TRUE	reported	textfile	2	TRUE
rs77146652	T	C	T	C	0.410957	0.0058	0.0469189	0.0469144	FALSE	FALSE	FALSE	ebi-a-GCST90018839	9	4780816	0.0518	231771	0.9108	Endometriosis	Endometriosis	Endometriosis || ||	TRUE	igd	NA	NA	NA	NA	NA	NA	NA	4780816	5.34E-49	0.0279319	24585	9	eqtl-a-ENSG00000147853	AK3	TRUE	reported	textfile	2	TRUE
rs10124119	T	C	T	C	-0.110754	-0.0318	0.230879	0.183803	FALSE	FALSE	FALSE	ebi-a-GCST90018839	9	15086653	0.0243	231771	0.1914	Endometriosis	Endometriosis	Endometriosis || ||	TRUE	igd	NA	NA	NA	NA	NA	NA	NA	15086653	3.88E-15	0.0140931	26240	9	eqtl-a-ENSG00000155158	TTC39B	TRUE	reported	textfile	2	TRUE
rs10810364	A	G	A	G	-0.125116	0.0116	0.291725	0.231718	FALSE	FALSE	FALSE	ebi-a-GCST90018839	9	15218408	0.0226	231771	0.6078	Endometriosis	Endometriosis	Endometriosis || ||	TRUE	igd	NA	NA	NA	NA	NA	NA	NA	15218408	9.10E-22	0.0130511	26569	9	eqtl-a-ENSG00000155158	TTC39B	TRUE	reported	textfile	2	TRUE
rs10810366	T	C	T	C	0.421158	0.0059	0.475502	0.627591	FALSE	FALSE	FALSE	ebi-a-GCST90018839	9	15250529	0.0329	231771	0.8576	Endometriosis	Endometriosis	Endometriosis || ||	TRUE	igd	NA	NA	NA	NA	NA	NA	NA	15250529	1.00E-200	0.0113784	24962	9	eqtl-a-ENSG00000155158	TTC39B	TRUE	reported	textfile	2	TRUE
rs112470256	C	T	C	T	-0.22069	-0.04	0.0306902	0.0261847	FALSE	FALSE	FALSE	ebi-a-GCST90018839	9	15359742	0.0692	231771	0.5634	Endometriosis	Endometriosis	Endometriosis || ||	TRUE	igd	NA	NA	NA	NA	NA	NA	NA	15359742	1.51E-10	0.0344575	20039	9	eqtl-a-ENSG00000155158	TTC39B	TRUE	reported	textfile	2	TRUE
rs117431390	A	C	A	C	-0.905176	0.0338	0.0281741	0.030525	FALSE	FALSE	FALSE	ebi-a-GCST90018839	9	15294577	0.0643	231771	0.5993	Endometriosis	Endometriosis	Endometriosis || ||	TRUE	igd	NA	NA	NA	NA	NA	NA	NA	15294577	3.22E-146	0.0351526	23652	9	eqtl-a-ENSG00000155158	TTC39B	TRUE	reported	textfile	2	TRUE
rs1354034	C	T	C	T	0.072193	0.008	0.618137	0.600544	FALSE	FALSE	FALSE	ebi-a-GCST90018839	3	56849749	0.0187	231771	0.6691	Endometriosis	Endometriosis	Endometriosis || ||	TRUE	igd	NA	NA	NA	NA	NA	NA	NA	56849749	3.62E-09	0.0122353	26569	3	eqtl-a-ENSG00000155158	TTC39B	TRUE	reported	textfile	2	TRUE
rs76661729	G	A	G	A	-0.181835	0.0429	0.0404519	0.0311175	FALSE	FALSE	FALSE	ebi-a-GCST90018839	9	15488831	0.0632	231771	0.4971	Endometriosis	Endometriosis	Endometriosis || ||	TRUE	igd	NA	NA	NA	NA	NA	NA	NA	15488831	1.67E-09	0.0301706	23284	9	eqtl-a-ENSG00000155158	TTC39B	TRUE	reported	textfile	2	TRUE
rs10124990	G	A	G	A	0.202431	0.0697	0.0389487	0.0264367	FALSE	FALSE	FALSE	ebi-a-GCST90018839	9	117697290	0.0672	231771	0.2996	Endometriosis	Endometriosis	Endometriosis || ||	TRUE	igd	NA	NA	NA	NA	NA	NA	NA	117697290	4.39E-11	0.0307155	27656	9	eqtl-a-ENSG00000228278	ORM2	TRUE	reported	textfile	2	TRUE
rs1249753	A	C	A	C	0.41877	-0.0098	0.53709	0.4868	FALSE	FALSE	FALSE	ebi-a-GCST90018839	9	117064559	0.0189	231771	0.6022	Endometriosis	Endometriosis	Endometriosis || ||	TRUE	igd	NA	NA	NA	NA	NA	NA	NA	117064559	1.00E-200	0.0114041	27399	9	eqtl-a-ENSG00000228278	ORM2	TRUE	reported	textfile	2	TRUE
rs149110519	T	C	T	C	0.241367	0.1527	0.0526158	0.0339425	FALSE	FALSE	FALSE	ebi-a-GCST90018839	6	144385777	0.0597	231771	0.0105	Endometriosis	Endometriosis	Endometriosis || ||	TRUE	igd	NA	NA	NA	NA	NA	NA	NA	144385777	1.08E-19	0.0265802	25735	6	eqtl-a-ENSG00000228278	ORM2	TRUE	reported	textfile	2	TRUE
rs2636885	G	A	G	A	-0.315389	0.016	0.69888	0.738366	FALSE	FALSE	FALSE	ebi-a-GCST90018839	9	117079287	0.0221	231771	0.4675	Endometriosis	Endometriosis	Endometriosis || ||	TRUE	igd	NA	NA	NA	NA	NA	NA	NA	117079287	3.79E-136	0.0126995	31684	9	eqtl-a-ENSG00000228278	ORM2	TRUE	reported	textfile	2	TRUE
rs7019849	C	T	C	T	0.0995388	-0.0433	0.797681	0.678336	FALSE	FALSE	FALSE	ebi-a-GCST90018839	9	116984070	0.0217	231771	0.0458902	Endometriosis	Endometriosis	Endometriosis || ||	TRUE	igd	NA	NA	NA	NA	NA	NA	NA	116984070	1.70E-11	0.0147916	31679	9	eqtl-a-ENSG00000228278	ORM2	TRUE	reported	textfile	2	TRUE
rs10125019	G	A	G	A	-0.076324	0.0014	0.271009	0.31747	FALSE	FALSE	FALSE	ebi-a-GCST90018839	9	2479798	0.0203	231771	0.9468	Endometriosis	Endometriosis	Endometriosis || ||	TRUE	igd	NA	NA	NA	NA	NA	NA	NA	2479798	1.15E-08	0.0133749	31469	9	eqtl-a-ENSG00000147852	VLDLR	TRUE	reported	textfile	2	TRUE
rs10491700	A	T	A	T	-0.0895436	-0.0267	0.641787	0.681009	FALSE	TRUE	FALSE	ebi-a-GCST90018839	9	2227359	0.0198	231771	0.1781	Endometriosis	Endometriosis	Endometriosis || ||	TRUE	igd	NA	NA	NA	NA	NA	NA	NA	2227359	4.94E-13	0.0123901	31355	9	eqtl-a-ENSG00000147852	VLDLR	TRUE	reported	textfile	2	TRUE
rs12237424	A	G	A	G	-0.132432	0.0267	0.0890601	0.0930208	FALSE	FALSE	FALSE	ebi-a-GCST90018839	9	2442058	0.0332	231771	0.4221	Endometriosis	Endometriosis	Endometriosis || ||	TRUE	igd	NA	NA	NA	NA	NA	NA	NA	2442058	2.20E-10	0.020866	31141	9	eqtl-a-ENSG00000147852	VLDLR	TRUE	reported	textfile	2	TRUE
rs1567712	G	A	G	A	0.255663	-0.0036	0.220048	0.230244	FALSE	FALSE	FALSE	ebi-a-GCST90018839	9	2660722	0.0256	231771	0.8891	Endometriosis	Endometriosis	Endometriosis || ||	TRUE	igd	NA	NA	NA	NA	NA	NA	NA	2660722	2.00E-72	0.0142045	31353	9	eqtl-a-ENSG00000147852	VLDLR	TRUE	reported	textfile	2	TRUE
rs34518363	C	T	C	T	0.707556	0.0398	0.0146826	0.0170032	FALSE	FALSE	FALSE	ebi-a-GCST90018839	9	2620512	0.0829	231771	0.6312	Endometriosis	Endometriosis	Endometriosis || ||	TRUE	igd	NA	NA	NA	NA	NA	NA	NA	2620512	4.91E-47	0.0491232	24442	9	eqtl-a-ENSG00000147852	VLDLR	TRUE	reported	textfile	2	TRUE
rs34881325	T	C	T	C	0.526291	-4.00E-04	0.394357	0.376765	FALSE	FALSE	FALSE	ebi-a-GCST90018839	9	2622134	0.0197	231771	0.9858	Endometriosis	Endometriosis	Endometriosis || ||	TRUE	igd	NA	NA	NA	NA	NA	NA	NA	2622134	1.00E-200	0.0113442	18668	9	eqtl-a-ENSG00000147852	VLDLR	TRUE	reported	textfile	2	TRUE
rs7029311	A	G	A	G	0.239601	0.0405	0.0601676	0.0722963	FALSE	FALSE	FALSE	ebi-a-GCST90018839	9	2677743	0.0352	231771	0.2506	Endometriosis	Endometriosis	Endometriosis || ||	TRUE	igd	NA	NA	NA	NA	NA	NA	NA	2677743	7.68E-22	0.0249473	31470	9	eqtl-a-ENSG00000147852	VLDLR	TRUE	reported	textfile	2	TRUE
rs1012550	A	G	A	G	0.0820743	0.0387	0.67355	0.666525	FALSE	FALSE	FALSE	ebi-a-GCST90018839	4	26996007	0.0194	231771	0.0456604	Endometriosis	Endometriosis	Endometriosis || ||	TRUE	igd	NA	NA	NA	NA	NA	NA	NA	26996007	9.42E-11	0.0126738	31684	4	eqtl-a-ENSG00000109689	STIM2	TRUE	reported	textfile	2	TRUE
rs4234985	A	C	A	C	0.0735282	-0.0022	0.332976	0.264047	FALSE	FALSE	FALSE	ebi-a-GCST90018839	4	27124660	0.022	231771	0.9191	Endometriosis	Endometriosis	Endometriosis || ||	TRUE	igd	NA	NA	NA	NA	NA	NA	NA	27124660	5.58E-09	0.0126138	31679	4	eqtl-a-ENSG00000109689	STIM2	TRUE	reported	textfile	2	TRUE
rs56775163	A	G	A	G	0.425819	0.0026	0.248962	0.255902	FALSE	FALSE	FALSE	ebi-a-GCST90018839	4	27035891	0.0211	231771	0.9019	Endometriosis	Endometriosis	Endometriosis || ||	TRUE	igd	NA	NA	NA	NA	NA	NA	NA	27035891	1.00E-200	0.0132892	31565	4	eqtl-a-ENSG00000109689	STIM2	TRUE	reported	textfile	2	TRUE
rs1012771	T	A	T	A	0.160219	-0.039	0.105035	0.133476	FALSE	TRUE	FALSE	ebi-a-GCST90018839	7	143644621	0.0292	231771	0.1816	Endometriosis	Endometriosis	Endometriosis || ||	TRUE	igd	NA	NA	NA	NA	NA	NA	NA	143644621	1.30E-16	0.0193653	10638	7	eqtl-a-ENSG00000244479	OR2A1-AS1	TRUE	reported	textfile	2	TRUE
rs10256499	A	G	A	G	0.294273	0.0324	0.952703	0.949785	FALSE	FALSE	FALSE	ebi-a-GCST90018839	7	143640051	0.05	231771	0.516901	Endometriosis	Endometriosis	Endometriosis || ||	TRUE	igd	NA	NA	NA	NA	NA	NA	NA	143640051	5.85E-26	0.0279284	10561	7	eqtl-a-ENSG00000244479	OR2A1-AS1	TRUE	reported	textfile	2	TRUE
rs727713	A	G	A	G	-0.207152	-0.0101	0.184646	0.130768	FALSE	FALSE	FALSE	ebi-a-GCST90018839	7	144098922	0.0279	231771	0.717	Endometriosis	Endometriosis	Endometriosis || ||	TRUE	igd	NA	NA	NA	NA	NA	NA	NA	144098922	4.41E-42	0.0152398	10736	7	eqtl-a-ENSG00000244479	OR2A1-AS1	TRUE	reported	textfile	2	TRUE
rs10128153	T	G	T	G	-0.101987	0.0062	0.642437	0.671154	FALSE	FALSE	FALSE	ebi-a-GCST90018839	10	64193905	0.0196	231771	0.7504	Endometriosis	Endometriosis	Endometriosis || ||	TRUE	igd	NA	NA	NA	NA	NA	NA	NA	64193905	1.83E-16	0.0123883	26159	10	eqtl-a-ENSG00000150347	ARID5B	TRUE	reported	textfile	2	TRUE
rs10821948	A	C	A	C	-0.122252	-0.0517	0.342497	0.38535	FALSE	FALSE	FALSE	ebi-a-GCST90018839	10	63809624	0.0191	231771	0.00672496	Endometriosis	Endometriosis	Endometriosis || ||	TRUE	igd	NA	NA	NA	NA	NA	NA	NA	63809624	1.36E-22	0.0124997	26609	10	eqtl-a-ENSG00000150347	ARID5B	TRUE	reported	textfile	2	TRUE
rs34770475	T	C	T	C	0.435268	-0.0631	0.20782	0.169213	FALSE	FALSE	FALSE	ebi-a-GCST90018839	10	63933976	0.0255	231771	0.0134701	Endometriosis	Endometriosis	Endometriosis || ||	TRUE	igd	NA	NA	NA	NA	NA	NA	NA	63933976	1.00E-200	0.0142037	26482	10	eqtl-a-ENSG00000150347	ARID5B	TRUE	reported	textfile	2	TRUE
rs9273076	C	T	C	T	-0.0920434	-0.0273	0.854228	0.870241	FALSE	FALSE	FALSE	ebi-a-GCST90018839	6	32612301	0.0284	231771	0.3356	Endometriosis	Endometriosis	Endometriosis || ||	TRUE	igd	NA	NA	NA	NA	NA	NA	NA	32612301	4.69E-08	0.0168485	17455	6	eqtl-a-ENSG00000150347	ARID5B	TRUE	reported	textfile	2	TRUE
rs10128877	C	T	C	T	0.495413	-0.0149	0.284002	0.238793	FALSE	FALSE	FALSE	ebi-a-GCST90018839	12	66454490	0.022	231771	0.498	Endometriosis	Endometriosis	Endometriosis || ||	TRUE	igd	NA	NA	NA	NA	NA	NA	NA	66454490	1.00E-200	0.0125226	5502	12	eqtl-a-ENSG00000239335	LLPH-DT	TRUE	reported	textfile	2	TRUE
rs1865914	G	A	G	A	-0.280369	-0.0204	0.110017	0.0993867	FALSE	FALSE	FALSE	ebi-a-GCST90018839	12	66636640	0.0318	231771	0.5221	Endometriosis	Endometriosis	Endometriosis || ||	TRUE	igd	NA	NA	NA	NA	NA	NA	NA	66636640	6.44E-50	0.0188736	5164	12	eqtl-a-ENSG00000239335	LLPH-DT	TRUE	reported	textfile	2	TRUE
rs75046014	T	C	T	C	0.248865	-0.1528	0.0183928	0.0254505	FALSE	FALSE	FALSE	ebi-a-GCST90018839	12	66674549	0.0678	231771	0.02426	Endometriosis	Endometriosis	Endometriosis || ||	TRUE	igd	NA	NA	NA	NA	NA	NA	NA	66674549	1.86E-08	0.0442451	3831	12	eqtl-a-ENSG00000239335	LLPH-DT	TRUE	reported	textfile	2	TRUE
rs10129014	C	T	C	T	0.483828	0.0079	0.535237	0.533043	FALSE	FALSE	FALSE	ebi-a-GCST90018839	12	68837123	0.0188	231771	0.673899	Endometriosis	Endometriosis	Endometriosis || ||	TRUE	igd	NA	NA	NA	NA	NA	NA	NA	68837123	1.00E-200	0.0112168	4339	12	eqtl-a-ENSG00000251301	LINC02384	TRUE	reported	textfile	2	TRUE
rs11177255	T	C	T	C	0.190941	0.0369	0.0590869	0.0745727	FALSE	FALSE	FALSE	ebi-a-GCST90018839	12	68886663	0.0409	231771	0.3671	Endometriosis	Endometriosis	Endometriosis || ||	TRUE	igd	NA	NA	NA	NA	NA	NA	NA	68886663	3.47E-14	0.0251908	5502	12	eqtl-a-ENSG00000251301	LINC02384	TRUE	reported	textfile	2	TRUE
rs1861933	G	A	G	A	0.300205	-0.0014	0.210568	0.286224	FALSE	FALSE	FALSE	ebi-a-GCST90018839	12	68842405	0.0212	231771	0.9486	Endometriosis	Endometriosis	Endometriosis || ||	TRUE	igd	NA	NA	NA	NA	NA	NA	NA	68842405	8.14E-97	0.0143776	5502	12	eqtl-a-ENSG00000251301	LINC02384	TRUE	reported	textfile	2	TRUE
rs10129017	C	T	C	T	0.418507	-0.0223	0.42052	0.454583	FALSE	FALSE	FALSE	ebi-a-GCST90018839	12	8217141	0.0187	231771	0.233	Endometriosis	Endometriosis	Endometriosis || ||	TRUE	igd	NA	NA	NA	NA	NA	NA	NA	8217141	1.00E-200	0.0115307	30251	12	eqtl-a-ENSG00000171860	C3AR1	TRUE	reported	textfile	2	TRUE
rs117153680	G	A	G	A	-0.190328	0.0528	0.0449117	0.05053	FALSE	FALSE	FALSE	ebi-a-GCST90018839	12	8310484	0.1214	231771	0.663599	Endometriosis	Endometriosis	Endometriosis || ||	TRUE	igd	NA	NA	NA	NA	NA	NA	NA	8310484	3.28E-11	0.0286924	1926	12	eqtl-a-ENSG00000171860	C3AR1	TRUE	reported	textfile	2	TRUE
rs12321718	C	T	C	T	0.893799	-0.0011	0.752086	0.650056	FALSE	FALSE	FALSE	ebi-a-GCST90018839	12	8188597	0.0213	231771	0.9578	Endometriosis	Endometriosis	Endometriosis || ||	TRUE	igd	NA	NA	NA	NA	NA	NA	NA	8188597	1.00E-200	0.0115494	31562	12	eqtl-a-ENSG00000171860	C3AR1	TRUE	reported	textfile	2	TRUE
rs141094656	C	T	C	T	0.246845	-0.0834	0.0195137	0.0176555	FALSE	FALSE	FALSE	ebi-a-GCST90018839	1	92753336	0.0855	231771	0.3297	Endometriosis	Endometriosis	Endometriosis || ||	TRUE	igd	NA	NA	NA	NA	NA	NA	NA	92753336	9.28E-09	0.0429781	21629	1	eqtl-a-ENSG00000171860	C3AR1	TRUE	reported	textfile	2	TRUE
rs2902940	G	A	G	A	0.128578	-0.0234	0.274749	0.214912	FALSE	FALSE	FALSE	ebi-a-GCST90018839	20	39091487	0.0347	231771	0.5004	Endometriosis	Endometriosis	Endometriosis || ||	TRUE	igd	NA	NA	NA	NA	NA	NA	NA	39091487	3.84E-22	0.0132891	31569	20	eqtl-a-ENSG00000171860	C3AR1	TRUE	reported	textfile	2	TRUE
rs36124279	T	G	T	G	-0.212412	-0.0162	0.0412079	0.0367834	FALSE	FALSE	FALSE	ebi-a-GCST90018839	12	7986243	0.0594	231771	0.785199	Endometriosis	Endometriosis	Endometriosis || ||	TRUE	igd	NA	NA	NA	NA	NA	NA	NA	7986243	1.19E-12	0.0298894	25872	12	eqtl-a-ENSG00000171860	C3AR1	TRUE	reported	textfile	2	TRUE
rs3732378	A	G	A	G	-0.0880929	-0.0147	0.165434	0.137686	FALSE	FALSE	FALSE	ebi-a-GCST90018839	3	39307162	0.027	231771	0.5855	Endometriosis	Endometriosis	Endometriosis || ||	TRUE	igd	NA	NA	NA	NA	NA	NA	NA	39307162	3.68E-08	0.0160006	31300	3	eqtl-a-ENSG00000171860	C3AR1	TRUE	reported	textfile	2	TRUE
rs73059360	T	C	T	C	0.188026	0.1646	0.0310112	0.0308551	FALSE	FALSE	FALSE	ebi-a-GCST90018839	12	8089102	0.0658	231771	0.0123501	Endometriosis	Endometriosis	Endometriosis || ||	TRUE	igd	NA	NA	NA	NA	NA	NA	NA	8089102	4.20E-08	0.0342976	26148	12	eqtl-a-ENSG00000171860	C3AR1	TRUE	reported	textfile	2	TRUE
rs10130976	A	T	A	T	0.984912	-0.034	0.0319547	0.0314799	FALSE	TRUE	FALSE	ebi-a-GCST90018839	14	23404706	0.0614	231771	0.579399	Endometriosis	Endometriosis	Endometriosis || ||	TRUE	igd	NA	NA	NA	NA	NA	NA	NA	23404706	5.41E-198	0.0328087	30488	14	eqtl-a-ENSG00000092036	HAUS4	TRUE	reported	textfile	2	TRUE
rs141604795	C	T	C	T	0.476822	-0.0812	0.012124	0.00944853	FALSE	FALSE	FALSE	ebi-a-GCST90018839	14	23323287	0.1173	231771	0.489	Endometriosis	Endometriosis	Endometriosis || ||	TRUE	igd	NA	NA	NA	NA	NA	NA	NA	23323287	1.47E-18	0.0542355	8615	14	eqtl-a-ENSG00000092036	HAUS4	TRUE	reported	textfile	2	TRUE
rs143464957	G	A	G	A	-0.499115	-0.0138	0.0122222	0.0113997	FALSE	FALSE	FALSE	ebi-a-GCST90018839	14	23528099	0.1018	231771	0.8921	Endometriosis	Endometriosis	Endometriosis || ||	TRUE	igd	NA	NA	NA	NA	NA	NA	NA	23528099	2.41E-20	0.0540045	6875	14	eqtl-a-ENSG00000092036	HAUS4	TRUE	reported	textfile	2	TRUE
rs149352366	T	C	T	C	1.08466	-0.1156	0.0211548	0.0247448	FALSE	FALSE	FALSE	ebi-a-GCST90018839	14	23423268	0.0696	231771	0.0967097	Endometriosis	Endometriosis	Endometriosis || ||	TRUE	igd	NA	NA	NA	NA	NA	NA	NA	23423268	3.05E-159	0.04034	21887	14	eqtl-a-ENSG00000092036	HAUS4	TRUE	reported	textfile	2	TRUE
rs149391212	T	C	T	C	-0.295464	-0.0728	0.0169522	0.0136663	FALSE	FALSE	FALSE	ebi-a-GCST90018839	14	23544999	0.095	231771	0.4435	Endometriosis	Endometriosis	Endometriosis || ||	TRUE	igd	NA	NA	NA	NA	NA	NA	NA	23544999	1.38E-10	0.0460374	18041	14	eqtl-a-ENSG00000092036	HAUS4	TRUE	reported	textfile	2	TRUE
rs189034601	A	C	A	C	1.14125	-0.0207	0.0262301	0.0232233	FALSE	FALSE	FALSE	ebi-a-GCST90018839	14	23440038	0.079	231771	0.7934	Endometriosis	Endometriosis	Endometriosis || ||	TRUE	igd	NA	NA	NA	NA	NA	NA	NA	23440038	1.00E-200	0.0359803	25218	14	eqtl-a-ENSG00000092036	HAUS4	TRUE	reported	textfile	2	TRUE
rs2231811	A	G	A	G	0.25	0.0834	0.0459908	0.0425351	FALSE	FALSE	FALSE	ebi-a-GCST90018839	14	23826792	0.0451	231771	0.0645996	Endometriosis	Endometriosis	Endometriosis || ||	TRUE	igd	NA	NA	NA	NA	NA	NA	NA	23826792	1.12E-18	0.028336	30603	14	eqtl-a-ENSG00000092036	HAUS4	TRUE	reported	textfile	2	TRUE
rs35761953	T	C	T	C	0.484235	-0.0337	0.793704	0.775992	FALSE	FALSE	FALSE	ebi-a-GCST90018839	14	23318947	0.0262	231771	0.1972	Endometriosis	Endometriosis	Endometriosis || ||	TRUE	igd	NA	NA	NA	NA	NA	NA	NA	23318947	1.00E-200	0.0141326	30153	14	eqtl-a-ENSG00000092036	HAUS4	TRUE	reported	textfile	2	TRUE
rs3859192	T	C	T	C	0.0666574	0.0293	0.455547	0.487099	FALSE	FALSE	FALSE	ebi-a-GCST90018839	17	38128648	0.0183	231771	0.109	Endometriosis	Endometriosis	Endometriosis || ||	TRUE	igd	NA	NA	NA	NA	NA	NA	NA	38128648	2.36E-08	0.0119376	30935	17	eqtl-a-ENSG00000092036	HAUS4	TRUE	reported	textfile	2	TRUE
rs77007861	T	C	T	C	-0.608617	0.1148	0.0202843	0.0179443	FALSE	FALSE	FALSE	ebi-a-GCST90018839	14	23381257	0.0835	231771	0.1694	Endometriosis	Endometriosis	Endometriosis || ||	TRUE	igd	NA	NA	NA	NA	NA	NA	NA	23381257	8.66E-48	0.0419077	21630	14	eqtl-a-ENSG00000092036	HAUS4	TRUE	reported	textfile	2	TRUE
rs10132103	G	A	G	A	0.0864814	0.0109	0.503983	0.582972	FALSE	FALSE	FALSE	ebi-a-GCST90018839	14	74726710	0.02	231771	0.5848	Endometriosis	Endometriosis	Endometriosis || ||	TRUE	igd	NA	NA	NA	NA	NA	NA	NA	74726710	3.37E-13	0.0118816	31564	14	eqtl-a-ENSG00000119723	COQ6	TRUE	reported	textfile	2	TRUE
rs45569432	C	T	C	T	0.229356	0.0509	0.105998	0.101378	FALSE	FALSE	FALSE	ebi-a-GCST90018839	14	74666225	0.0306	231771	0.0965006	Endometriosis	Endometriosis	Endometriosis || ||	TRUE	igd	NA	NA	NA	NA	NA	NA	NA	74666225	9.07E-33	0.0192376	31684	14	eqtl-a-ENSG00000119723	COQ6	TRUE	reported	textfile	2	TRUE
rs74576495	A	G	A	G	-0.483685	8.00E-04	0.157026	0.118448	FALSE	FALSE	FALSE	ebi-a-GCST90018839	14	74254212	0.0295	231771	0.9784	Endometriosis	Endometriosis	Endometriosis || ||	TRUE	igd	NA	NA	NA	NA	NA	NA	NA	74254212	1.00E-200	0.0158441	30730	14	eqtl-a-ENSG00000119723	COQ6	TRUE	reported	textfile	2	TRUE
rs10132336	G	A	G	A	-0.514751	0.0129	0.859004	0.888916	FALSE	FALSE	FALSE	ebi-a-GCST90018839	14	74869017	0.0298	231771	0.6652	Endometriosis	Endometriosis	Endometriosis || ||	TRUE	igd	NA	NA	NA	NA	NA	NA	NA	74869017	1.00E-200	0.0165439	28929	14	eqtl-a-ENSG00000165898	ISCA2	TRUE	reported	textfile	2	TRUE
rs10146693	C	T	C	T	0.372626	0.0171	0.0471596	0.0430609	FALSE	FALSE	FALSE	ebi-a-GCST90018839	14	74850690	0.0459	231771	0.710201	Endometriosis	Endometriosis	Endometriosis || ||	TRUE	igd	NA	NA	NA	NA	NA	NA	NA	74850690	1.11E-40	0.0279012	27921	14	eqtl-a-ENSG00000165898	ISCA2	TRUE	reported	textfile	2	TRUE
rs140850525	T	C	T	C	0.453739	0.0292	0.0144597	0.0114654	FALSE	FALSE	FALSE	ebi-a-GCST90018839	14	74871833	0.1076	231771	0.7861	Endometriosis	Endometriosis	Endometriosis || ||	TRUE	igd	NA	NA	NA	NA	NA	NA	NA	74871833	7.02E-20	0.0497106	12725	14	eqtl-a-ENSG00000165898	ISCA2	TRUE	reported	textfile	2	TRUE
rs699373	G	A	G	A	0.445666	-0.0072	0.958742	0.945714	FALSE	FALSE	FALSE	ebi-a-GCST90018839	14	74993063	0.0484	231771	0.8816	Endometriosis	Endometriosis	Endometriosis || ||	TRUE	igd	NA	NA	NA	NA	NA	NA	NA	74993063	6.22E-51	0.0296895	25839	14	eqtl-a-ENSG00000165898	ISCA2	TRUE	reported	textfile	2	TRUE
rs999714	T	G	T	G	-0.254556	0.0259	0.0320737	0.0344124	FALSE	FALSE	FALSE	ebi-a-GCST90018839	14	74816670	0.0598	231771	0.665301	Endometriosis	Endometriosis	Endometriosis || ||	TRUE	igd	NA	NA	NA	NA	NA	NA	NA	74816670	4.31E-14	0.0337111	29445	14	eqtl-a-ENSG00000165898	ISCA2	TRUE	reported	textfile	2	TRUE
rs10132475	A	G	A	G	-0.091628	0.0143	0.338574	0.284788	FALSE	FALSE	FALSE	ebi-a-GCST90018839	14	51286129	0.0208	231771	0.4919	Endometriosis	Endometriosis	Endometriosis || ||	TRUE	igd	NA	NA	NA	NA	NA	NA	NA	51286129	2.89E-13	0.0125533	29284	14	eqtl-a-ENSG00000151748	SAV1	TRUE	reported	textfile	2	TRUE
rs1354034	C	T	C	T	0.123616	0.008	0.618137	0.600544	FALSE	FALSE	FALSE	ebi-a-GCST90018839	3	56849749	0.0187	231771	0.6691	Endometriosis	Endometriosis	Endometriosis || ||	TRUE	igd	NA	NA	NA	NA	NA	NA	NA	56849749	4.17E-24	0.0122061	31470	3	eqtl-a-ENSG00000151748	SAV1	TRUE	reported	textfile	2	TRUE
rs6572681	C	T	C	T	-0.282054	-0.0119	0.336376	0.295053	FALSE	FALSE	FALSE	ebi-a-GCST90018839	14	51117059	0.0206	231771	0.5636	Endometriosis	Endometriosis	Endometriosis || ||	TRUE	igd	NA	NA	NA	NA	NA	NA	NA	51117059	4.69E-115	0.0123714	30062	14	eqtl-a-ENSG00000151748	SAV1	TRUE	reported	textfile	2	TRUE
rs10132476	T	G	T	G	0.0740647	-0.0107	0.356968	0.495241	FALSE	FALSE	FALSE	ebi-a-GCST90018839	14	94468291	0.0209	231771	0.609399	Endometriosis	Endometriosis	Endometriosis || ||	TRUE	igd	NA	NA	NA	NA	NA	NA	NA	94468291	2.38E-09	0.012407	21687	14	eqtl-a-ENSG00000119632	IFI27L2	TRUE	reported	textfile	2	TRUE
rs1354034	C	T	C	T	0.0781972	0.008	0.618137	0.600544	FALSE	FALSE	FALSE	ebi-a-GCST90018839	3	56849749	0.0187	231771	0.6691	Endometriosis	Endometriosis	Endometriosis || ||	TRUE	igd	NA	NA	NA	NA	NA	NA	NA	56849749	1.63E-10	0.0122327	26196	3	eqtl-a-ENSG00000119632	IFI27L2	TRUE	reported	textfile	2	TRUE
rs2273514	C	T	C	T	-0.640172	0.016	0.188815	0.163894	FALSE	FALSE	FALSE	ebi-a-GCST90018839	14	94595989	0.0258	231771	0.5349	Endometriosis	Endometriosis	Endometriosis || ||	TRUE	igd	NA	NA	NA	NA	NA	NA	NA	94595989	1.00E-200	0.0142212	25443	14	eqtl-a-ENSG00000119632	IFI27L2	TRUE	reported	textfile	2	TRUE
rs10133337	T	A	T	A	-0.292665	0.014	0.279221	0.270844	FALSE	TRUE	FALSE	ebi-a-GCST90018839	14	77286526	0.0205	231771	0.4951	Endometriosis	Endometriosis	Endometriosis || ||	TRUE	igd	NA	NA	NA	NA	NA	NA	NA	77286526	1.27E-111	0.0130362	26488	14	eqtl-a-ENSG00000013523	ANGEL1	TRUE	reported	textfile	2	TRUE
rs4903489	T	C	T	C	0.426972	0.0085	0.216558	0.224966	FALSE	FALSE	FALSE	ebi-a-GCST90018839	14	77241392	0.0258	231771	0.7413	Endometriosis	Endometriosis	Endometriosis || ||	TRUE	igd	NA	NA	NA	NA	NA	NA	NA	77241392	1.00E-200	0.0139955	26494	14	eqtl-a-ENSG00000013523	ANGEL1	TRUE	reported	textfile	2	TRUE
rs6574316	T	G	T	G	-0.275244	-0.028	0.640476	0.631929	FALSE	FALSE	FALSE	ebi-a-GCST90018839	14	77177339	0.0189	231771	0.138	Endometriosis	Endometriosis	Endometriosis || ||	TRUE	igd	NA	NA	NA	NA	NA	NA	NA	77177339	5.56E-113	0.0121848	26606	14	eqtl-a-ENSG00000013523	ANGEL1	TRUE	reported	textfile	2	TRUE
rs4713555	T	G	T	G	-0.148424	0.019	0.265418	0.254363	FALSE	FALSE	FALSE	ebi-a-GCST90018839	6	32575524	0.0211	231771	0.366	Endometriosis	Endometriosis	Endometriosis || ||	TRUE	igd	NA	NA	NA	NA	NA	NA	NA	32575524	1.98E-28	0.013421	5502	6	eqtl-a-ENSG00000211817	TRAV38-2DV8	TRUE	reported	textfile	2	TRUE
rs12586802	C	T	C	T	-0.171795	-0.0152	0.844996	0.814911	FALSE	FALSE	FALSE	ebi-a-GCST90018839	14	51272225	0.0237	231771	0.521	Endometriosis	Endometriosis	Endometriosis || ||	TRUE	igd	NA	NA	NA	NA	NA	NA	NA	51272225	9.93E-26	0.0163818	31684	14	eqtl-a-ENSG00000100503	NIN	TRUE	reported	textfile	2	TRUE
rs149007767	T	C	T	C	0.0999373	0.026	0.149708	0.16095	FALSE	FALSE	FALSE	ebi-a-GCST90018839	7	50370254	0.0262	231771	0.321	Endometriosis	Endometriosis	Endometriosis || ||	TRUE	igd	NA	NA	NA	NA	NA	NA	NA	50370254	1.99E-09	0.0166604	30077	7	eqtl-a-ENSG00000100503	NIN	TRUE	reported	textfile	2	TRUE
rs10133522	C	T	C	T	-0.401228	-0.0309	0.581283	0.545676	FALSE	FALSE	FALSE	ebi-a-GCST90018839	14	103720076	0.0189	231771	0.1028	Endometriosis	Endometriosis	Endometriosis || ||	TRUE	igd	NA	NA	NA	NA	NA	NA	NA	103720076	1.00E-200	0.0115816	29951	14	eqtl-a-ENSG00000100664	EIF5	TRUE	reported	textfile	2	TRUE
rs11626714	G	C	G	C	0.190027	-0.0305	0.0605294	0.0521958	FALSE	TRUE	FALSE	ebi-a-GCST90018839	14	104275867	0.0415	231771	0.4633	Endometriosis	Endometriosis	Endometriosis || ||	TRUE	igd	TRUE	rs11626714	rs75612474	G	C	T	C	104229443	2.36E-14	0.0249073	27816	14	eqtl-a-ENSG00000100664	EIF5	TRUE	reported	textfile	2	TRUE
rs11850438	C	T	C	T	-0.0655449	-0.0347	0.565551	0.549042	FALSE	FALSE	FALSE	ebi-a-GCST90018839	14	104685835	0.0189	231771	0.0669993	Endometriosis	Endometriosis	Endometriosis || ||	TRUE	igd	NA	NA	NA	NA	NA	NA	NA	104685835	4.64E-08	0.0119945	24533	14	eqtl-a-ENSG00000100664	EIF5	TRUE	reported	textfile	2	TRUE
rs145561395	A	G	A	G	0.204749	0.1235	0.0326114	0.0411812	FALSE	FALSE	FALSE	ebi-a-GCST90018839	14	103199388	0.0593	231771	0.0372701	Endometriosis	Endometriosis	Endometriosis || ||	TRUE	igd	NA	NA	NA	NA	NA	NA	NA	103199388	9.46E-10	0.0334645	25482	14	eqtl-a-ENSG00000100664	EIF5	TRUE	reported	textfile	2	TRUE
rs8015712	T	C	T	C	0.243788	0.0053	0.268398	0.327847	FALSE	FALSE	FALSE	ebi-a-GCST90018839	14	103895840	0.0204	231771	0.7948	Endometriosis	Endometriosis	Endometriosis || ||	TRUE	igd	NA	NA	NA	NA	NA	NA	NA	103895840	2.45E-75	0.0132736	31355	14	eqtl-a-ENSG00000100664	EIF5	TRUE	reported	textfile	2	TRUE
rs10133855	T	C	T	C	0.481355	0.0054	0.473342	0.504951	FALSE	FALSE	FALSE	ebi-a-GCST90018839	14	64890227	0.0187	231771	0.7719	Endometriosis	Endometriosis	Endometriosis || ||	TRUE	igd	NA	NA	NA	NA	NA	NA	NA	64890227	1.00E-200	0.0112108	30688	14	eqtl-a-ENSG00000089775	ZBTB25	TRUE	reported	textfile	2	TRUE
rs117727667	A	T	A	T	0.165395	-0.0269	0.0419502	0.0365601	FALSE	TRUE	FALSE	ebi-a-GCST90018839	14	65028278	0.0583	231771	0.643899	Endometriosis	Endometriosis	Endometriosis || ||	TRUE	igd	NA	NA	NA	NA	NA	NA	NA	65028278	2.44E-08	0.0296555	31023	14	eqtl-a-ENSG00000089775	ZBTB25	TRUE	reported	textfile	2	TRUE
rs55705069	T	C	T	C	-0.185404	0.043	0.0846171	0.0872252	FALSE	FALSE	FALSE	ebi-a-GCST90018839	14	65247327	0.0325	231771	0.185	Endometriosis	Endometriosis	Endometriosis || ||	TRUE	igd	NA	NA	NA	NA	NA	NA	NA	65247327	3.53E-18	0.0213282	31345	14	eqtl-a-ENSG00000089775	ZBTB25	TRUE	reported	textfile	2	TRUE
rs77722893	A	G	A	G	0.193056	-0.0025	0.0784506	0.0962024	FALSE	FALSE	FALSE	ebi-a-GCST90018839	14	64670556	0.0372	231771	0.9458	Endometriosis	Endometriosis	Endometriosis || ||	TRUE	igd	NA	NA	NA	NA	NA	NA	NA	64670556	2.23E-18	0.0220757	29284	14	eqtl-a-ENSG00000089775	ZBTB25	TRUE	reported	textfile	2	TRUE
rs10136844	G	T	G	T	-0.553966	-0.021	0.19279	0.314472	FALSE	FALSE	FALSE	ebi-a-GCST90018839	14	52588172	0.0228	231771	0.3578	Endometriosis	Endometriosis	Endometriosis || ||	TRUE	igd	NA	NA	NA	NA	NA	NA	NA	52588172	1.00E-200	0.0143486	31525	14	eqtl-a-ENSG00000168229	PTGDR	TRUE	reported	textfile	2	TRUE
rs10732976	A	G	A	G	-0.0734715	0.0103	0.704724	0.662915	FALSE	FALSE	FALSE	ebi-a-GCST90018839	1	185409061	0.0196	231771	0.5971	Endometriosis	Endometriosis	Endometriosis || ||	TRUE	igd	NA	NA	NA	NA	NA	NA	NA	185409061	1.73E-08	0.0130326	31529	1	eqtl-a-ENSG00000168229	PTGDR	TRUE	reported	textfile	2	TRUE
rs117834516	T	C	T	C	-0.234072	0.001	0.0645832	0.0571216	FALSE	FALSE	FALSE	ebi-a-GCST90018839	14	53315447	0.0466	231771	0.9828	Endometriosis	Endometriosis	Endometriosis || ||	TRUE	igd	NA	NA	NA	NA	NA	NA	NA	53315447	3.06E-22	0.0241346	29786	14	eqtl-a-ENSG00000168229	PTGDR	TRUE	reported	textfile	2	TRUE
rs12884561	G	A	G	A	-0.217525	-0.1064	0.961815	0.982484	FALSE	FALSE	FALSE	ebi-a-GCST90018839	14	52580157	0.0831	231771	0.2003	Endometriosis	Endometriosis	Endometriosis || ||	TRUE	igd	NA	NA	NA	NA	NA	NA	NA	52580157	2.28E-12	0.0310023	27046	14	eqtl-a-ENSG00000168229	PTGDR	TRUE	reported	textfile	2	TRUE
rs802992	T	C	T	C	-0.444414	-0.0113	0.929833	0.937679	FALSE	FALSE	FALSE	ebi-a-GCST90018839	14	52673069	0.0381	231771	0.767701	Endometriosis	Endometriosis	Endometriosis || ||	TRUE	igd	NA	NA	NA	NA	NA	NA	NA	52673069	3.43E-83	0.0229989	31643	14	eqtl-a-ENSG00000168229	PTGDR	TRUE	reported	textfile	2	TRUE
rs9420589	T	G	T	G	0.0899535	-0.0028	0.428682	0.336846	FALSE	FALSE	FALSE	ebi-a-GCST90018839	10	94450233	0.0209	231771	0.8926	Endometriosis	Endometriosis	Endometriosis || ||	TRUE	igd	NA	NA	NA	NA	NA	NA	NA	94450233	6.66E-14	0.0120026	31444	10	eqtl-a-ENSG00000168229	PTGDR	TRUE	reported	textfile	2	TRUE
rs12878943	T	C	T	C	0.124083	-0.0496	0.106428	0.129421	FALSE	FALSE	FALSE	ebi-a-GCST90018839	14	74118831	0.0274	231771	0.0701407	Endometriosis	Endometriosis	Endometriosis || ||	TRUE	igd	NA	NA	NA	NA	NA	NA	NA	74118831	1.21E-10	0.0192714	14261	14	eqtl-a-ENSG00000177465	ACOT4	TRUE	reported	textfile	2	TRUE
rs2215590	T	C	T	C	0.0995866	0.0175	0.239575	0.303105	FALSE	FALSE	FALSE	ebi-a-GCST90018839	14	73297741	0.0203	231771	0.3875	Endometriosis	Endometriosis	Endometriosis || ||	TRUE	igd	NA	NA	NA	NA	NA	NA	NA	73297741	8.39E-13	0.013919	14263	14	eqtl-a-ENSG00000177465	ACOT4	TRUE	reported	textfile	2	TRUE
rs6568466	C	T	C	T	-0.0677347	0.0079	0.533407	0.573425	FALSE	FALSE	FALSE	ebi-a-GCST90018839	6	107444153	0.0187	231771	0.6734	Endometriosis	Endometriosis	Endometriosis || ||	TRUE	igd	NA	NA	NA	NA	NA	NA	NA	107444153	1.32E-08	0.0119165	14263	6	eqtl-a-ENSG00000177465	ACOT4	TRUE	reported	textfile	2	TRUE
rs10139816	T	C	T	C	0.303104	-0.0172	0.323275	0.384417	FALSE	FALSE	FALSE	ebi-a-GCST90018839	14	65619352	0.0204	231771	0.398	Endometriosis	Endometriosis	Endometriosis || ||	TRUE	igd	NA	NA	NA	NA	NA	NA	NA	65619352	1.42E-130	0.0124665	24844	14	eqtl-a-ENSG00000258289	CHURC1	TRUE	reported	textfile	2	TRUE
rs151166168	A	G	A	G	1.06565	-0.0925	0.0320394	0.0341113	FALSE	FALSE	FALSE	ebi-a-GCST90018839	14	65287450	0.0501	231771	0.0646398	Endometriosis	Endometriosis	Endometriosis || ||	TRUE	igd	NA	NA	NA	NA	NA	NA	NA	65287450	1.00E-200	0.0325846	30751	14	eqtl-a-ENSG00000258289	CHURC1	TRUE	reported	textfile	2	TRUE
rs2884307	A	G	A	G	-0.259271	0.0455	0.878958	0.782019	FALSE	FALSE	FALSE	ebi-a-GCST90018839	14	65345813	0.0238	231771	0.0560402	Endometriosis	Endometriosis	Endometriosis || ||	TRUE	igd	NA	NA	NA	NA	NA	NA	NA	65345813	1.85E-46	0.018116	31455	14	eqtl-a-ENSG00000258289	CHURC1	TRUE	reported	textfile	2	TRUE
rs35595126	T	C	T	C	0.575105	0.022	0.111647	0.115501	FALSE	FALSE	FALSE	ebi-a-GCST90018839	14	65226044	0.0345	231771	0.5233	Endometriosis	Endometriosis	Endometriosis || ||	TRUE	igd	NA	NA	NA	NA	NA	NA	NA	65226044	1.00E-200	0.0182681	30688	14	eqtl-a-ENSG00000258289	CHURC1	TRUE	reported	textfile	2	TRUE
rs73280132	C	G	C	G	0.290738	0.051	0.0188762	0.0847982	FALSE	TRUE	FALSE	ebi-a-GCST90018839	14	65840519	0.0347	231771	0.1416	Endometriosis	Endometriosis	Endometriosis || ||	TRUE	igd	NA	NA	NA	NA	NA	NA	NA	65840519	2.77E-11	0.0436661	27694	14	eqtl-a-ENSG00000258289	CHURC1	TRUE	reported	textfile	2	TRUE
rs10140069	G	A	G	A	0.121762	-0.0049	0.680262	0.600727	FALSE	FALSE	FALSE	ebi-a-GCST90018839	14	93926805	0.0194	231771	0.7993	Endometriosis	Endometriosis	Endometriosis || ||	TRUE	igd	NA	NA	NA	NA	NA	NA	NA	93926805	1.05E-21	0.0127205	30158	14	eqtl-a-ENSG00000011114	BTBD7	TRUE	reported	textfile	2	TRUE
rs10144067	T	C	T	C	0.0898364	-0.0173	0.585198	0.517437	FALSE	FALSE	FALSE	ebi-a-GCST90018839	14	93885198	0.0189	231771	0.3601	Endometriosis	Endometriosis	Endometriosis || ||	TRUE	igd	NA	NA	NA	NA	NA	NA	NA	93885198	9.24E-14	0.0120565	30152	14	eqtl-a-ENSG00000011114	BTBD7	TRUE	reported	textfile	2	TRUE
rs10147990	A	G	A	G	-0.268006	0.0058	0.479762	0.460729	FALSE	FALSE	FALSE	ebi-a-GCST90018839	14	93703854	0.0184	231771	0.754401	Endometriosis	Endometriosis	Endometriosis || ||	TRUE	igd	NA	NA	NA	NA	NA	NA	NA	93703854	3.61E-116	0.0116977	31684	14	eqtl-a-ENSG00000011114	BTBD7	TRUE	reported	textfile	2	TRUE
rs10140689	T	C	T	C	0.12375	0.0071	0.21825	0.316198	FALSE	FALSE	FALSE	ebi-a-GCST90018839	14	56184771	0.0274	231771	0.7963	Endometriosis	Endometriosis	Endometriosis || ||	TRUE	igd	NA	NA	NA	NA	NA	NA	NA	56184771	7.25E-18	0.0143713	22231	14	eqtl-a-ENSG00000126777	KTN1	TRUE	reported	textfile	2	TRUE
rs114863434	T	C	T	C	0.410745	0.1344	0.0190907	0.0138123	FALSE	FALSE	FALSE	ebi-a-GCST90018839	14	56044281	0.0993	231771	0.1762	Endometriosis	Endometriosis	Endometriosis || ||	TRUE	igd	NA	NA	NA	NA	NA	NA	NA	56044281	2.70E-21	0.0433554	7412	14	eqtl-a-ENSG00000126777	KTN1	TRUE	reported	textfile	2	TRUE
rs17745274	C	T	C	T	-0.672626	0.0507	0.0925848	0.0656381	FALSE	FALSE	FALSE	ebi-a-GCST90018839	14	55997881	0.0384	231771	0.1865	Endometriosis	Endometriosis	Endometriosis || ||	TRUE	igd	NA	NA	NA	NA	NA	NA	NA	55997881	1.00E-200	0.019738	31010	14	eqtl-a-ENSG00000126777	KTN1	TRUE	reported	textfile	2	TRUE
rs10141231	T	C	T	C	-0.0675764	0.0265	0.610024	0.615553	FALSE	FALSE	FALSE	ebi-a-GCST90018839	14	58485508	0.0188	231771	0.1588	Endometriosis	Endometriosis	Endometriosis || ||	TRUE	igd	NA	NA	NA	NA	NA	NA	NA	58485508	2.96E-08	0.0121893	14263	14	eqtl-a-ENSG00000131966	ACTR10	TRUE	reported	textfile	2	TRUE
rs10220388	C	T	C	T	-0.284714	-0.0299	0.0577489	0.0614458	FALSE	FALSE	FALSE	ebi-a-GCST90018839	14	58652287	0.0449	231771	0.5051	Endometriosis	Endometriosis	Endometriosis || ||	TRUE	igd	NA	NA	NA	NA	NA	NA	NA	58652287	3.70E-29	0.0254018	14263	14	eqtl-a-ENSG00000131966	ACTR10	TRUE	reported	textfile	2	TRUE
rs17832891	A	G	A	G	-0.911848	-0.0166	0.034149	0.0320468	FALSE	FALSE	FALSE	ebi-a-GCST90018839	14	58678057	0.0536	231771	0.7561	Endometriosis	Endometriosis	Endometriosis || ||	TRUE	igd	NA	NA	NA	NA	NA	NA	NA	58678057	3.77E-180	0.0318604	11496	14	eqtl-a-ENSG00000131966	ACTR10	TRUE	reported	textfile	2	TRUE
rs10141804	T	C	T	C	0.272795	-0.0061	0.319535	0.330836	FALSE	FALSE	FALSE	ebi-a-GCST90018839	14	71249230	0.0194	231771	0.7541	Endometriosis	Endometriosis	Endometriosis || ||	TRUE	igd	NA	NA	NA	NA	NA	NA	NA	71249230	1.15E-104	0.0125556	31684	14	eqtl-a-ENSG00000133997	MED6	TRUE	reported	textfile	2	TRUE
rs149110519	T	C	T	C	0.150446	0.1527	0.0526158	0.0339425	FALSE	FALSE	FALSE	ebi-a-GCST90018839	6	144385777	0.0597	231771	0.0105	Endometriosis	Endometriosis	Endometriosis || ||	TRUE	igd	NA	NA	NA	NA	NA	NA	NA	144385777	1.60E-08	0.0266277	25735	6	eqtl-a-ENSG00000133997	MED6	TRUE	reported	textfile	2	TRUE
rs17108201	C	T	C	T	-0.271105	0.0024	0.0916607	0.180047	FALSE	FALSE	FALSE	ebi-a-GCST90018839	14	70988931	0.0272	231771	0.9298	Endometriosis	Endometriosis	Endometriosis || ||	TRUE	igd	NA	NA	NA	NA	NA	NA	NA	70988931	6.33E-40	0.0205	31684	14	eqtl-a-ENSG00000133997	MED6	TRUE	reported	textfile	2	TRUE
rs10143337	G	A	G	A	0.22488	0.0013	0.807401	0.808764	FALSE	FALSE	FALSE	ebi-a-GCST90018839	14	94881756	0.0241	231771	0.9583	Endometriosis	Endometriosis	Endometriosis || ||	TRUE	igd	NA	NA	NA	NA	NA	NA	NA	94881756	5.56E-51	0.0149737	31141	14	eqtl-a-ENSG00000197249	SERPINA1	TRUE	reported	textfile	2	TRUE
[truncated: 24,142 more rows]
