# Supplementary material for: A new perspective on endometriosis: Integrating eQTL mendelian randomization with transcriptomics and single-cell data analyses
Source: Funct Integr Genomics. 2025 Mar 26;25(1):75. doi: 10.1007/s10142-025-01543-y (PMC11947010; doi:10.1007/s10142-025-01543-y)
Supplement: Supplementary file 4 — (CSV 4.47 MB) [file 10142_2025_1543_MOESM4_ESM.csv]

id.exposure	id.outcome	outcome	exposure	method	nsnp	b	se	pval	lo_ci	up_ci	or	or_lci95	or_uci95
eqtl-a-ENSG00000000938	ebi-a-GCST90018839	Endometriosis	FGR	MR Egger	8	0.207770838	0.231355423	0.40374987	-0.24568579	0.661227466	1.230931054	0.782167951	1.937168685
eqtl-a-ENSG00000000938	ebi-a-GCST90018839	Endometriosis	FGR	Weighted median	8	-0.019334019	0.096928708	0.84189794	-0.209314287	0.17064625	0.980851685	0.811140265	1.186071102
eqtl-a-ENSG00000000938	ebi-a-GCST90018839	Endometriosis	FGR	Inverse variance weighted	8	-0.019279532	0.096912144	0.842311047	-0.209227334	0.170668269	0.980905129	0.811210799	1.186097219
eqtl-a-ENSG00000000938	ebi-a-GCST90018839	Endometriosis	FGR	Simple mode	8	-0.141946727	0.149642905	0.374428948	-0.43524682	0.151353366	0.867667478	0.647104929	1.163407694
eqtl-a-ENSG00000000938	ebi-a-GCST90018839	Endometriosis	FGR	Weighted mode	8	0.016752169	0.115909553	0.889156754	-0.210430555	0.243934892	1.016893273	0.81023532	1.276261233
eqtl-a-ENSG00000000971	ebi-a-GCST90018839	Endometriosis	CFH	MR Egger	4	-0.281775579	0.515282376	0.639350235	-1.291729036	0.728177878	0.754442979	0.274795241	2.071303001
eqtl-a-ENSG00000000971	ebi-a-GCST90018839	Endometriosis	CFH	Weighted median	4	-0.162792856	0.125855101	0.195840155	-0.409468855	0.083883143	0.849767194	0.664002838	1.087501804
eqtl-a-ENSG00000000971	ebi-a-GCST90018839	Endometriosis	CFH	Inverse variance weighted	4	-0.096226662	0.118126316	0.415296634	-0.32775424	0.135300917	0.908258126	0.720540078	1.144881247
eqtl-a-ENSG00000000971	ebi-a-GCST90018839	Endometriosis	CFH	Simple mode	4	-0.155693608	0.207486237	0.507516305	-0.562366631	0.250979416	0.855821367	0.569858821	1.285283628
eqtl-a-ENSG00000000971	ebi-a-GCST90018839	Endometriosis	CFH	Weighted mode	4	-0.251558924	0.143862663	0.178676798	-0.533529743	0.030411896	0.777587638	0.586531008	1.030879062
eqtl-a-ENSG00000001084	ebi-a-GCST90018839	Endometriosis	GCLC	MR Egger	3	-0.349035345	0.365412801	0.514590823	-1.065244436	0.367173745	0.705368198	0.344643601	1.443648724
eqtl-a-ENSG00000001084	ebi-a-GCST90018839	Endometriosis	GCLC	Weighted median	3	0.066225168	0.071995622	0.357651181	-0.07488625	0.207336587	1.068467275	0.927849023	1.230396638
eqtl-a-ENSG00000001084	ebi-a-GCST90018839	Endometriosis	GCLC	Inverse variance weighted	3	0.091931554	0.138096605	0.505599892	-0.178737792	0.362600901	1.096289783	0.836325161	1.437062215
eqtl-a-ENSG00000001084	ebi-a-GCST90018839	Endometriosis	GCLC	Simple mode	3	0.125961937	0.121419412	0.408516991	-0.11202011	0.363943984	1.134238995	0.894026278	1.438993605
eqtl-a-ENSG00000001084	ebi-a-GCST90018839	Endometriosis	GCLC	Weighted mode	3	0.046432003	0.070378621	0.577230556	-0.091510094	0.1843741	1.047526848	0.912552105	1.202465582
eqtl-a-ENSG00000001561	ebi-a-GCST90018839	Endometriosis	ENPP4	MR Egger	4	-0.058999832	0.058142967	0.417019035	-0.172960047	0.054960383	0.942706927	0.841171221	1.056498759
eqtl-a-ENSG00000001561	ebi-a-GCST90018839	Endometriosis	ENPP4	Weighted median	4	-0.006710305	0.029382822	0.819354638	-0.064300635	0.050880025	0.993312159	0.937723045	1.052196648
eqtl-a-ENSG00000001561	ebi-a-GCST90018839	Endometriosis	ENPP4	Inverse variance weighted	4	-0.004759148	0.03926097	0.903518138	-0.08171065	0.072192354	0.995252159	0.921538568	1.074862078
eqtl-a-ENSG00000001561	ebi-a-GCST90018839	Endometriosis	ENPP4	Simple mode	4	-0.041333944	0.063962776	0.564166935	-0.166700985	0.084033098	0.959508655	0.846452675	1.087664893
eqtl-a-ENSG00000001561	ebi-a-GCST90018839	Endometriosis	ENPP4	Weighted mode	4	-0.009025059	0.02916117	0.777200581	-0.066180951	0.048130834	0.991015545	0.935961485	1.049307932
eqtl-a-ENSG00000002549	ebi-a-GCST90018839	Endometriosis	LAP3	MR Egger	8	-0.076736736	0.089615898	0.424711821	-0.252383896	0.098910424	0.926133639	0.776946414	1.103967406
eqtl-a-ENSG00000002549	ebi-a-GCST90018839	Endometriosis	LAP3	Weighted median	8	-0.049621188	0.049181975	0.313008034	-0.146017859	0.046775483	0.95158983	0.864142271	1.047886715
eqtl-a-ENSG00000002549	ebi-a-GCST90018839	Endometriosis	LAP3	Inverse variance weighted	8	-0.045764786	0.055041884	0.405717295	-0.153646879	0.062117307	0.955266628	0.857574795	1.064087163
eqtl-a-ENSG00000002549	ebi-a-GCST90018839	Endometriosis	LAP3	Simple mode	8	-0.099715646	0.087003781	0.289415155	-0.270243057	0.070811765	0.905094749	0.763193972	1.07337916
eqtl-a-ENSG00000002549	ebi-a-GCST90018839	Endometriosis	LAP3	Weighted mode	8	-0.049892879	0.04867148	0.339431956	-0.145288981	0.045503222	0.951331326	0.864772354	1.046554377
eqtl-a-ENSG00000002726	ebi-a-GCST90018839	Endometriosis	AOC1	MR Egger	5	-0.084460539	0.263343749	0.769462672	-0.600614288	0.431693209	0.919007919	0.548474611	1.539862626
eqtl-a-ENSG00000002726	ebi-a-GCST90018839	Endometriosis	AOC1	Weighted median	5	-0.055601533	0.045111675	0.217750835	-0.144020416	0.03281735	0.945915977	0.86587007	1.033361779
eqtl-a-ENSG00000002726	ebi-a-GCST90018839	Endometriosis	AOC1	Inverse variance weighted	5	-0.045941279	0.042303234	0.277479344	-0.128855618	0.03697306	0.955098045	0.879100883	1.037665066
eqtl-a-ENSG00000002726	ebi-a-GCST90018839	Endometriosis	AOC1	Simple mode	5	-0.02767618	0.073334163	0.725047735	-0.171411139	0.11605878	0.972703297	0.842475128	1.123061884
eqtl-a-ENSG00000002726	ebi-a-GCST90018839	Endometriosis	AOC1	Weighted mode	5	-0.057861709	0.048096045	0.295294375	-0.152129957	0.036406538	0.943780454	0.858876657	1.037077372
eqtl-a-ENSG00000002822	ebi-a-GCST90018839	Endometriosis	MAD1L1	MR Egger	6	-0.13911232	0.33433375	0.698700799	-0.794406471	0.51618183	0.87013029	0.451849341	1.675617628
eqtl-a-ENSG00000002822	ebi-a-GCST90018839	Endometriosis	MAD1L1	Weighted median	6	0.060331815	0.042960353	0.160211582	-0.023870477	0.144534108	1.062188939	0.976412169	1.155501106
eqtl-a-ENSG00000002822	ebi-a-GCST90018839	Endometriosis	MAD1L1	Inverse variance weighted	6	0.057962739	0.038963032	0.136847383	-0.018404803	0.134330282	1.059675511	0.981763531	1.143770524
eqtl-a-ENSG00000002822	ebi-a-GCST90018839	Endometriosis	MAD1L1	Simple mode	6	0.045935787	0.055914297	0.448724837	-0.063656236	0.15552781	1.047007178	0.938327508	1.168274426
eqtl-a-ENSG00000002822	ebi-a-GCST90018839	Endometriosis	MAD1L1	Weighted mode	6	0.054682738	0.048222057	0.308227914	-0.039832494	0.149197969	1.056205467	0.960950391	1.16090279
eqtl-a-ENSG00000002919	ebi-a-GCST90018839	Endometriosis	SNX11	MR Egger	5	0.049817412	0.053758903	0.422443099	-0.055550037	0.155184862	1.051079165	0.945964689	1.167873837
eqtl-a-ENSG00000002919	ebi-a-GCST90018839	Endometriosis	SNX11	Weighted median	5	0.048958341	0.038793065	0.206934935	-0.027076066	0.124992749	1.050176601	0.973287205	1.133140236
eqtl-a-ENSG00000002919	ebi-a-GCST90018839	Endometriosis	SNX11	Inverse variance weighted	5	0.046191803	0.035031562	0.187310644	-0.022470057	0.114853664	1.047275263	0.977780514	1.121709279
eqtl-a-ENSG00000002919	ebi-a-GCST90018839	Endometriosis	SNX11	Simple mode	5	-0.006145143	0.046733401	0.901733441	-0.097742609	0.085452323	0.993873699	0.906882297	1.089209629
eqtl-a-ENSG00000002919	ebi-a-GCST90018839	Endometriosis	SNX11	Weighted mode	5	0.053878283	0.044091139	0.288802531	-0.032540349	0.140296915	1.055356139	0.967983392	1.150615383
eqtl-a-ENSG00000002933	ebi-a-GCST90018839	Endometriosis	TMEM176A	MR Egger	10	-0.011757639	0.057547837	0.843212672	-0.124551399	0.10103612	0.988311212	0.88289288	1.106316602
eqtl-a-ENSG00000002933	ebi-a-GCST90018839	Endometriosis	TMEM176A	Weighted median	10	0.000110362	0.041341021	0.997870004	-0.080918039	0.081138764	1.000110368	0.922269278	1.084521379
eqtl-a-ENSG00000002933	ebi-a-GCST90018839	Endometriosis	TMEM176A	Inverse variance weighted	10	-0.01668385	0.030999575	0.59044169	-0.077443016	0.044075317	0.983454555	0.92547976	1.045061063
eqtl-a-ENSG00000002933	ebi-a-GCST90018839	Endometriosis	TMEM176A	Simple mode	10	0.014621982	0.057063757	0.803526913	-0.097222982	0.126466946	1.014729406	0.90735366	1.13481194
eqtl-a-ENSG00000002933	ebi-a-GCST90018839	Endometriosis	TMEM176A	Weighted mode	10	-0.00986231	0.039392366	0.807929794	-0.087071348	0.067346728	0.990186163	0.916611695	1.069666297
eqtl-a-ENSG00000003056	ebi-a-GCST90018839	Endometriosis	M6PR	MR Egger	5	0.178970778	0.085311958	0.126825869	0.011759339	0.346182216	1.195985794	1.011828752	1.413660184
eqtl-a-ENSG00000003056	ebi-a-GCST90018839	Endometriosis	M6PR	Weighted median	5	0.112076012	0.051237249	0.028713828	0.011651005	0.212501019	1.118597884	1.011719142	1.236767374
eqtl-a-ENSG00000003056	ebi-a-GCST90018839	Endometriosis	M6PR	Inverse variance weighted	5	0.080773369	0.051383178	0.115955007	-0.01993766	0.181484399	1.084125173	0.98025978	1.198995831
eqtl-a-ENSG00000003056	ebi-a-GCST90018839	Endometriosis	M6PR	Simple mode	5	-0.156835758	0.176585845	0.424638683	-0.502944013	0.189272498	0.854844449	0.604747651	1.208370186
eqtl-a-ENSG00000003056	ebi-a-GCST90018839	Endometriosis	M6PR	Weighted mode	5	0.126103781	0.050017463	0.065273613	0.028069555	0.224138008	1.134399892	1.028467217	1.251243689
eqtl-a-ENSG00000003137	ebi-a-GCST90018839	Endometriosis	CYP26B1	MR Egger	4	-0.039329744	0.053183253	0.536615035	-0.14356892	0.064909432	0.96143363	0.866261095	1.067062378
eqtl-a-ENSG00000003137	ebi-a-GCST90018839	Endometriosis	CYP26B1	Weighted median	4	0.023150552	0.024952401	0.35351726	-0.025756153	0.072057257	1.023420606	0.974572707	1.074716877
eqtl-a-ENSG00000003137	ebi-a-GCST90018839	Endometriosis	CYP26B1	Inverse variance weighted	4	0.030133832	0.034739257	0.385707104	-0.037955111	0.098222775	1.030592451	0.962756157	1.103208525
eqtl-a-ENSG00000003137	ebi-a-GCST90018839	Endometriosis	CYP26B1	Simple mode	4	0.055604705	0.045272677	0.306935514	-0.033129741	0.144339152	1.057179704	0.967413038	1.155275856
eqtl-a-ENSG00000003137	ebi-a-GCST90018839	Endometriosis	CYP26B1	Weighted mode	4	0.023274509	0.026993036	0.4519683	-0.029631842	0.07618086	1.023547474	0.970802876	1.079157733
eqtl-a-ENSG00000003249	ebi-a-GCST90018839	Endometriosis	DBNDD1	MR Egger	4	-0.047961073	0.074223206	0.584412646	-0.193438558	0.097516411	0.95317089	0.82412047	1.102429533
eqtl-a-ENSG00000003249	ebi-a-GCST90018839	Endometriosis	DBNDD1	Weighted median	4	-0.000793104	0.04475715	0.985862094	-0.088517119	0.086930911	0.99920721	0.915287442	1.090821313
eqtl-a-ENSG00000003249	ebi-a-GCST90018839	Endometriosis	DBNDD1	Inverse variance weighted	4	0.006167539	0.042295558	0.884063478	-0.076731754	0.089066831	1.006186597	0.926138253	1.093153711
eqtl-a-ENSG00000003249	ebi-a-GCST90018839	Endometriosis	DBNDD1	Simple mode	4	0.03734334	0.071902758	0.639394987	-0.103586066	0.178272745	1.038049363	0.901598423	1.195151248
eqtl-a-ENSG00000003249	ebi-a-GCST90018839	Endometriosis	DBNDD1	Weighted mode	4	-0.005927123	0.048282628	0.910060121	-0.100561073	0.088706827	0.994090408	0.90432988	1.092760241
eqtl-a-ENSG00000003393	ebi-a-GCST90018839	Endometriosis	ALS2	MR Egger	6	0.032110786	0.045167873	0.516390753	-0.056418246	0.120639817	1.0326319	0.94514375	1.128218474
eqtl-a-ENSG00000003393	ebi-a-GCST90018839	Endometriosis	ALS2	Weighted median	6	0.062498931	0.033823269	0.064630021	-0.003794676	0.128792539	1.064493321	0.996212514	1.137454123
eqtl-a-ENSG00000003393	ebi-a-GCST90018839	Endometriosis	ALS2	Inverse variance weighted	6	0.072387404	0.030275824	0.016805714	0.013046789	0.131728018	1.07507175	1.01313227	1.140798001
eqtl-a-ENSG00000003393	ebi-a-GCST90018839	Endometriosis	ALS2	Simple mode	6	0.07240349	0.070257907	0.350004162	-0.065302008	0.210108988	1.075089045	0.936784504	1.233812524
eqtl-a-ENSG00000003393	ebi-a-GCST90018839	Endometriosis	ALS2	Weighted mode	6	0.055792286	0.035262823	0.174452781	-0.013322847	0.124907419	1.057378029	0.986765509	1.133043549
eqtl-a-ENSG00000003402	ebi-a-GCST90018839	Endometriosis	CFLAR	MR Egger	3	-0.363328805	1.30244927	0.826812486	-2.916129374	2.189471765	0.695357759	0.054142849	8.930494471
eqtl-a-ENSG00000003402	ebi-a-GCST90018839	Endometriosis	CFLAR	Weighted median	3	-0.006079632	0.194699082	0.975089476	-0.387689833	0.375530569	0.993938812	0.678622797	1.455763593
eqtl-a-ENSG00000003402	ebi-a-GCST90018839	Endometriosis	CFLAR	Inverse variance weighted	3	0.138343473	0.185022886	0.454635061	-0.224301383	0.50098833	1.148369917	0.799074271	1.650351556
eqtl-a-ENSG00000003402	ebi-a-GCST90018839	Endometriosis	CFLAR	Simple mode	3	-0.077253724	0.277798567	0.807053855	-0.621738915	0.467231466	0.925654962	0.537009811	1.595570681
eqtl-a-ENSG00000003402	ebi-a-GCST90018839	Endometriosis	CFLAR	Weighted mode	3	-0.078836842	0.308922574	0.822415022	-0.684325088	0.526651403	0.924190701	0.504430561	1.693252783
eqtl-a-ENSG00000003436	ebi-a-GCST90018839	Endometriosis	TFPI	MR Egger	3	-0.467150604	0.471235076	0.502770971	-1.390771353	0.456470145	0.626785687	0.248883254	1.57849229
eqtl-a-ENSG00000003436	ebi-a-GCST90018839	Endometriosis	TFPI	Weighted median	3	-0.077283329	0.154568921	0.617080233	-0.380238414	0.225671756	0.92562756	0.683698387	1.253164254
eqtl-a-ENSG00000003436	ebi-a-GCST90018839	Endometriosis	TFPI	Inverse variance weighted	3	-0.066029141	0.130154663	0.611935281	-0.32113228	0.189073999	0.936103585	0.725327298	1.208130349
eqtl-a-ENSG00000003436	ebi-a-GCST90018839	Endometriosis	TFPI	Simple mode	3	-0.14017964	0.201239747	0.558136223	-0.534609544	0.254250264	0.869202078	0.585898013	1.289494478
eqtl-a-ENSG00000003436	ebi-a-GCST90018839	Endometriosis	TFPI	Weighted mode	3	-0.105801585	0.174637866	0.60622203	-0.448091802	0.236488632	0.899603125	0.638846034	1.266793155
eqtl-a-ENSG00000004059	ebi-a-GCST90018839	Endometriosis	ARF5	MR Egger	3	1.456393398	1.265844775	0.455511063	-1.024662362	3.937449157	4.290457616	0.358917629	51.28760767
eqtl-a-ENSG00000004059	ebi-a-GCST90018839	Endometriosis	ARF5	Weighted median	3	-0.198429929	0.140888367	0.159006877	-0.474571129	0.077711271	0.820017228	0.622151822	1.080810552
eqtl-a-ENSG00000004059	ebi-a-GCST90018839	Endometriosis	ARF5	Inverse variance weighted	3	-0.047257698	0.257662097	0.854476658	-0.552275408	0.457760013	0.953841563	0.575638507	1.580529651
eqtl-a-ENSG00000004059	ebi-a-GCST90018839	Endometriosis	ARF5	Simple mode	3	-0.201359943	0.14173098	0.291272375	-0.479152663	0.076432777	0.817618083	0.619307932	1.079429626
eqtl-a-ENSG00000004059	ebi-a-GCST90018839	Endometriosis	ARF5	Weighted mode	3	-0.201359943	0.132569027	0.268120284	-0.461195235	0.05847535	0.817618083	0.630529564	1.060218851
eqtl-a-ENSG00000004468	ebi-a-GCST90018839	Endometriosis	CD38	MR Egger	4	0.048305938	0.355061648	0.904240612	-0.647614892	0.744226768	1.049491686	0.523292399	2.104813296
eqtl-a-ENSG00000004468	ebi-a-GCST90018839	Endometriosis	CD38	Weighted median	4	-0.068299595	0.132557458	0.606381682	-0.328112212	0.191513022	0.933980616	0.720282191	1.211080604
eqtl-a-ENSG00000004468	ebi-a-GCST90018839	Endometriosis	CD38	Inverse variance weighted	4	-0.05744851	0.109495508	0.59981578	-0.272059705	0.157162686	0.944170505	0.761808776	1.170185971
eqtl-a-ENSG00000004468	ebi-a-GCST90018839	Endometriosis	CD38	Simple mode	4	-0.06785894	0.181682728	0.733607015	-0.423957087	0.288239208	0.93439227	0.654451966	1.334076388
eqtl-a-ENSG00000004468	ebi-a-GCST90018839	Endometriosis	CD38	Weighted mode	4	-0.05763023	0.155383456	0.735361376	-0.362181804	0.246921344	0.943998945	0.696155792	1.280078423
eqtl-a-ENSG00000004534	ebi-a-GCST90018839	Endometriosis	RBM6	MR Egger	5	-0.071387323	0.063384757	0.342017003	-0.195621447	0.052846801	0.931101186	0.822323469	1.05426812
eqtl-a-ENSG00000004534	ebi-a-GCST90018839	Endometriosis	RBM6	Weighted median	5	-0.093616563	0.041617398	0.024483411	-0.175186662	-0.012046463	0.910631865	0.83930034	0.988025805
eqtl-a-ENSG00000004534	ebi-a-GCST90018839	Endometriosis	RBM6	Inverse variance weighted	5	-0.084752893	0.037765764	0.024821299	-0.158773791	-0.010731995	0.918739283	0.853189336	0.989325387
eqtl-a-ENSG00000004534	ebi-a-GCST90018839	Endometriosis	RBM6	Simple mode	5	-0.101332961	0.057853814	0.154738613	-0.214726437	0.012060515	0.903632108	0.80676211	1.012133536
eqtl-a-ENSG00000004534	ebi-a-GCST90018839	Endometriosis	RBM6	Weighted mode	5	-0.095171659	0.040377729	0.077914697	-0.174312009	-0.01603131	0.909216846	0.840034759	0.984096508
eqtl-a-ENSG00000004777	ebi-a-GCST90018839	Endometriosis	ARHGAP33	MR Egger	3	0.017709225	0.0674649	0.836577149	-0.11452198	0.14994043	1.017866963	0.891792337	1.161765034
eqtl-a-ENSG00000004777	ebi-a-GCST90018839	Endometriosis	ARHGAP33	Weighted median	3	0.056733919	0.035831648	0.113342477	-0.01349611	0.126963949	1.05837416	0.986594554	1.135376085
eqtl-a-ENSG00000004777	ebi-a-GCST90018839	Endometriosis	ARHGAP33	Inverse variance weighted	3	0.057958253	0.034015729	0.088406074	-0.008712576	0.124629082	1.059670757	0.991325269	1.132728226
eqtl-a-ENSG00000004777	ebi-a-GCST90018839	Endometriosis	ARHGAP33	Simple mode	3	0.066337674	0.044019934	0.270803035	-0.019941396	0.152616744	1.068587491	0.980256118	1.164878447
eqtl-a-ENSG00000004777	ebi-a-GCST90018839	Endometriosis	ARHGAP33	Weighted mode	3	0.055897358	0.037891044	0.278126171	-0.018369089	0.130163805	1.057489135	0.981798594	1.139014944
eqtl-a-ENSG00000004799	ebi-a-GCST90018839	Endometriosis	PDK4	MR Egger	4	-0.261810875	0.414767522	0.592414931	-1.074755219	0.551133469	0.769656571	0.341381309	1.735218719
eqtl-a-ENSG00000004799	ebi-a-GCST90018839	Endometriosis	PDK4	Weighted median	4	-0.029524362	0.068232055	0.665228978	-0.16325919	0.104210465	0.970907224	0.849371011	1.109834012
eqtl-a-ENSG00000004799	ebi-a-GCST90018839	Endometriosis	PDK4	Inverse variance weighted	4	-0.009298118	0.066081017	0.888100737	-0.138816911	0.120220674	0.990744976	0.870387372	1.127745688
eqtl-a-ENSG00000004799	ebi-a-GCST90018839	Endometriosis	PDK4	Simple mode	4	-0.015111096	0.119787415	0.907593387	-0.24989443	0.219672237	0.985002503	0.778883006	1.245668379
eqtl-a-ENSG00000004799	ebi-a-GCST90018839	Endometriosis	PDK4	Weighted mode	4	-0.032362823	0.074799433	0.694477671	-0.178969712	0.114244066	0.96815525	0.836131224	1.121025696
eqtl-a-ENSG00000004809	ebi-a-GCST90018839	Endometriosis	SLC22A16	MR Egger	4	0.103066901	0.056636584	0.210399396	-0.007940803	0.214074605	1.10856557	0.992090641	1.238715066
eqtl-a-ENSG00000004809	ebi-a-GCST90018839	Endometriosis	SLC22A16	Weighted median	4	0.038962728	0.030384894	0.199735367	-0.020591664	0.09851712	1.03973173	0.979618897	1.103533297
eqtl-a-ENSG00000004809	ebi-a-GCST90018839	Endometriosis	SLC22A16	Inverse variance weighted	4	0.027298117	0.028995956	0.346476515	-0.029533956	0.084130191	1.027674125	0.970897909	1.087770502
eqtl-a-ENSG00000004809	ebi-a-GCST90018839	Endometriosis	SLC22A16	Simple mode	4	0.031807414	0.039803423	0.482642264	-0.046207294	0.109822122	1.032318676	0.954844008	1.116079527
eqtl-a-ENSG00000004809	ebi-a-GCST90018839	Endometriosis	SLC22A16	Weighted mode	4	0.038102465	0.032101831	0.320681246	-0.024817123	0.101022053	1.038837672	0.97548829	1.106301039
eqtl-a-ENSG00000004864	ebi-a-GCST90018839	Endometriosis	SLC25A13	MR Egger	3	-0.133215638	0.107501144	0.432250226	-0.343917881	0.077486605	0.875276329	0.708987147	1.080567758
eqtl-a-ENSG00000004864	ebi-a-GCST90018839	Endometriosis	SLC25A13	Weighted median	3	0.025806279	0.046374222	0.577883468	-0.065087196	0.116699755	1.026142144	0.936985758	1.123781969
eqtl-a-ENSG00000004864	ebi-a-GCST90018839	Endometriosis	SLC25A13	Inverse variance weighted	3	0.026613837	0.06274032	0.671427018	-0.096357191	0.149584864	1.026971148	0.908139579	1.161352024
eqtl-a-ENSG00000004864	ebi-a-GCST90018839	Endometriosis	SLC25A13	Simple mode	3	0.438617038	0.277413831	0.254653631	-0.105114071	0.982348147	1.550561368	0.900221828	2.670720129
eqtl-a-ENSG00000004864	ebi-a-GCST90018839	Endometriosis	SLC25A13	Weighted mode	3	0.007695965	0.049956044	0.891707485	-0.090217881	0.105609811	1.007725655	0.913732079	1.11138814
eqtl-a-ENSG00000004866	ebi-a-GCST90018839	Endometriosis	ST7	MR Egger	3	0.792281244	0.647086348	0.435998059	-0.476007998	2.060570487	2.20842865	0.621258513	7.85044711
eqtl-a-ENSG00000004866	ebi-a-GCST90018839	Endometriosis	ST7	Weighted median	3	0.042421523	0.104055887	0.68350849	-0.161528016	0.246371062	1.043334175	0.850842694	1.279374213
eqtl-a-ENSG00000004866	ebi-a-GCST90018839	Endometriosis	ST7	Inverse variance weighted	3	0.016179418	0.093794089	0.86304498	-0.167656997	0.200015834	1.016311014	0.845643843	1.221422098
eqtl-a-ENSG00000004866	ebi-a-GCST90018839	Endometriosis	ST7	Simple mode	3	0.09327995	0.146204436	0.588770234	-0.193280746	0.379840645	1.097769013	0.824250537	1.462051586
eqtl-a-ENSG00000004866	ebi-a-GCST90018839	Endometriosis	ST7	Weighted mode	3	0.0663639	0.123226665	0.644118106	-0.175160363	0.307888163	1.068615516	0.839322414	1.36054882
eqtl-a-ENSG00000004939	ebi-a-GCST90018839	Endometriosis	SLC4A1	MR Egger	9	0.114836441	0.150616935	0.47070317	-0.180372751	0.410045634	1.121689961	0.834958922	1.506886549
eqtl-a-ENSG00000004939	ebi-a-GCST90018839	Endometriosis	SLC4A1	Weighted median	9	-0.054708213	0.077245503	0.478797374	-0.206109399	0.096692973	0.94676136	0.813744048	1.101522125
eqtl-a-ENSG00000004939	ebi-a-GCST90018839	Endometriosis	SLC4A1	Inverse variance weighted	9	-0.025185241	0.061755481	0.683404392	-0.146225984	0.095855502	0.975129261	0.86396244	1.100600018
eqtl-a-ENSG00000004939	ebi-a-GCST90018839	Endometriosis	SLC4A1	Simple mode	9	-0.087996206	0.130214399	0.518234679	-0.343216428	0.167224017	0.915764351	0.709484642	1.182019028
eqtl-a-ENSG00000004939	ebi-a-GCST90018839	Endometriosis	SLC4A1	Weighted mode	9	-0.069552558	0.0986316	0.500713917	-0.262870494	0.123765379	0.932811106	0.76884146	1.131750307
eqtl-a-ENSG00000005020	ebi-a-GCST90018839	Endometriosis	SKAP2	MR Egger	11	0.12088847	0.189870668	0.540181596	-0.251258039	0.493034979	1.128499043	0.777821637	1.63727779
eqtl-a-ENSG00000005020	ebi-a-GCST90018839	Endometriosis	SKAP2	Weighted median	11	-0.02300273	0.028152255	0.413880983	-0.07818115	0.03217569	0.977259816	0.924796885	1.032698924
eqtl-a-ENSG00000005020	ebi-a-GCST90018839	Endometriosis	SKAP2	Inverse variance weighted	11	-0.027762828	0.025243732	0.271423224	-0.077240543	0.021714887	0.972619018	0.925667164	1.021952371
eqtl-a-ENSG00000005020	ebi-a-GCST90018839	Endometriosis	SKAP2	Simple mode	11	0.053931687	0.059498678	0.386025918	-0.062685721	0.170549096	1.055412502	0.93923861	1.185955876
eqtl-a-ENSG00000005020	ebi-a-GCST90018839	Endometriosis	SKAP2	Weighted mode	11	-0.018118385	0.023619149	0.460745934	-0.064411918	0.028175148	0.982044766	0.937618698	1.028575821
eqtl-a-ENSG00000005075	ebi-a-GCST90018839	Endometriosis	POLR2J	MR Egger	6	-0.020202014	0.110729321	0.864106904	-0.237231483	0.196827456	0.98000068	0.788808671	1.217533944
eqtl-a-ENSG00000005075	ebi-a-GCST90018839	Endometriosis	POLR2J	Weighted median	6	0.031903989	0.034015533	0.348283404	-0.034766455	0.098574432	1.032418377	0.965830955	1.103596545
eqtl-a-ENSG00000005075	ebi-a-GCST90018839	Endometriosis	POLR2J	Inverse variance weighted	6	0.036712815	0.032556082	0.25945544	-0.027097105	0.100522736	1.037395054	0.973266727	1.105748782
eqtl-a-ENSG00000005075	ebi-a-GCST90018839	Endometriosis	POLR2J	Simple mode	6	0.057006653	0.068905792	0.445734226	-0.078048698	0.192062005	1.058662854	0.924919384	1.211745648
eqtl-a-ENSG00000005075	ebi-a-GCST90018839	Endometriosis	POLR2J	Weighted mode	6	0.033117582	0.03446559	0.380739002	-0.034434974	0.100670137	1.033672073	0.966151163	1.105911783
eqtl-a-ENSG00000005102	ebi-a-GCST90018839	Endometriosis	MEOX1	MR Egger	4	-0.239612413	0.315678354	0.527088726	-0.858341987	0.379117161	0.786932807	0.423864272	1.460994197
eqtl-a-ENSG00000005102	ebi-a-GCST90018839	Endometriosis	MEOX1	Weighted median	4	-0.094814434	0.149015696	0.524599506	-0.386885199	0.197256331	0.909541699	0.67916906	1.218056226
eqtl-a-ENSG00000005102	ebi-a-GCST90018839	Endometriosis	MEOX1	Inverse variance weighted	4	-0.041770746	0.128551552	0.745231164	-0.293731789	0.210190296	0.95908963	0.74547641	1.233912847
eqtl-a-ENSG00000005102	ebi-a-GCST90018839	Endometriosis	MEOX1	Simple mode	4	-0.111511969	0.194162694	0.605986142	-0.492070848	0.269046911	0.894480686	0.61135905	1.308716533
eqtl-a-ENSG00000005102	ebi-a-GCST90018839	Endometriosis	MEOX1	Weighted mode	4	-0.114264235	0.195727594	0.600354146	-0.49789032	0.26936185	0.892022221	0.607811596	1.309128763
eqtl-a-ENSG00000005156	ebi-a-GCST90018839	Endometriosis	LIG3	MR Egger	4	-0.044339363	0.236454761	0.868555683	-0.507790695	0.419111969	0.956629258	0.601823723	1.520610607
eqtl-a-ENSG00000005156	ebi-a-GCST90018839	Endometriosis	LIG3	Weighted median	4	-0.050992315	0.041825336	0.222778581	-0.132969973	0.030985343	0.950285973	0.87549138	1.031470385
eqtl-a-ENSG00000005156	ebi-a-GCST90018839	Endometriosis	LIG3	Inverse variance weighted	4	-0.033948154	0.078288815	0.664559231	-0.187394231	0.119497923	0.966621619	0.829116808	1.126930904
eqtl-a-ENSG00000005156	ebi-a-GCST90018839	Endometriosis	LIG3	Simple mode	4	-0.072668409	0.08398115	0.450528941	-0.237271462	0.091934645	0.929909129	0.788777136	1.096293171
eqtl-a-ENSG00000005156	ebi-a-GCST90018839	Endometriosis	LIG3	Weighted mode	4	-0.052001705	0.043297915	0.315919655	-0.136865618	0.032862208	0.949327248	0.872087411	1.033408135
eqtl-a-ENSG00000005175	ebi-a-GCST90018839	Endometriosis	RPAP3	MR Egger	4	-0.035718345	0.063289471	0.629357166	-0.159765708	0.088329017	0.964912027	0.852343463	1.092347464
eqtl-a-ENSG00000005175	ebi-a-GCST90018839	Endometriosis	RPAP3	Weighted median	4	-0.015394142	0.044057973	0.726784164	-0.101747769	0.070959486	0.984723742	0.903257352	1.073537732
eqtl-a-ENSG00000005175	ebi-a-GCST90018839	Endometriosis	RPAP3	Inverse variance weighted	4	0.000121967	0.042548669	0.997712847	-0.083273425	0.083517359	1.000121974	0.920099535	1.087104086
eqtl-a-ENSG00000005175	ebi-a-GCST90018839	Endometriosis	RPAP3	Simple mode	4	0.159070549	0.075420431	0.12547228	0.011246505	0.306894593	1.172420657	1.011309985	1.359197692
eqtl-a-ENSG00000005175	ebi-a-GCST90018839	Endometriosis	RPAP3	Weighted mode	4	-0.015245441	0.046219852	0.763205746	-0.105836351	0.075345468	0.984870182	0.89957185	1.07825659
eqtl-a-ENSG00000005238	ebi-a-GCST90018839	Endometriosis	ATOSB	MR Egger	3	-0.23949647	0.73598627	0.799718353	-1.682029558	1.203036619	0.787024052	0.185996103	3.330214176
eqtl-a-ENSG00000005238	ebi-a-GCST90018839	Endometriosis	ATOSB	Weighted median	3	-0.070733632	0.17271893	0.682150548	-0.409262736	0.267795471	0.931710036	0.664139716	1.307079777
eqtl-a-ENSG00000005238	ebi-a-GCST90018839	Endometriosis	ATOSB	Inverse variance weighted	3	-0.013991115	0.235674868	0.952660454	-0.475913856	0.447931625	0.986106305	0.621317003	1.56507168
eqtl-a-ENSG00000005238	ebi-a-GCST90018839	Endometriosis	ATOSB	Simple mode	3	-0.310560056	0.279724901	0.382499673	-0.858820862	0.23770075	0.7330363	0.423661343	1.268329589
eqtl-a-ENSG00000005238	ebi-a-GCST90018839	Endometriosis	ATOSB	Weighted mode	3	-0.287224672	0.33455287	0.481064567	-0.942948298	0.368498954	0.750343129	0.389477844	1.445563129
eqtl-a-ENSG00000005249	ebi-a-GCST90018839	Endometriosis	PRKAR2B	MR Egger	5	0.108442895	0.178876868	0.587150693	-0.242155765	0.459041556	1.114541261	0.784933902	1.582556465
eqtl-a-ENSG00000005249	ebi-a-GCST90018839	Endometriosis	PRKAR2B	Weighted median	5	0.058771707	0.053264113	0.269852807	-0.045625954	0.163169368	1.0605331	0.955399258	1.177236058
eqtl-a-ENSG00000005249	ebi-a-GCST90018839	Endometriosis	PRKAR2B	Inverse variance weighted	5	0.038737692	0.079791147	0.627329803	-0.117652957	0.195128341	1.039497779	0.889004522	1.21546697
eqtl-a-ENSG00000005249	ebi-a-GCST90018839	Endometriosis	PRKAR2B	Simple mode	5	0.165719607	0.104769765	0.188867471	-0.039629133	0.371068346	1.180242123	0.96114583	1.449282123
eqtl-a-ENSG00000005249	ebi-a-GCST90018839	Endometriosis	PRKAR2B	Weighted mode	5	0.060249274	0.057344974	0.352704029	-0.052146876	0.172645424	1.062101268	0.949189444	1.188444637
eqtl-a-ENSG00000005302	ebi-a-GCST90018839	Endometriosis	MSL3	MR Egger	3	0.440180311	0.85754507	0.698093801	-1.240608026	2.120968647	1.552987213	0.289208318	8.339211331
eqtl-a-ENSG00000005302	ebi-a-GCST90018839	Endometriosis	MSL3	Weighted median	3	0.105721707	0.144526576	0.464471623	-0.177550382	0.388993796	1.111512507	0.837318812	1.475495397
eqtl-a-ENSG00000005302	ebi-a-GCST90018839	Endometriosis	MSL3	Inverse variance weighted	3	0.001016527	0.162388142	0.995005387	-0.317264232	0.319297286	1.001017044	0.728138332	1.376160377
eqtl-a-ENSG00000005302	ebi-a-GCST90018839	Endometriosis	MSL3	Simple mode	3	0.119550317	0.188934034	0.591586763	-0.25076039	0.489861025	1.12698995	0.778208816	1.632089384
eqtl-a-ENSG00000005302	ebi-a-GCST90018839	Endometriosis	MSL3	Weighted mode	3	0.134360973	0.147072148	0.457380025	-0.153900438	0.422622383	1.143805628	0.857357377	1.52595796
eqtl-a-ENSG00000005379	ebi-a-GCST90018839	Endometriosis	TSPOAP1	MR Egger	5	0.553375277	0.269091806	0.131943782	0.025955337	1.080795217	1.739113111	1.026295111	2.947022141
eqtl-a-ENSG00000005379	ebi-a-GCST90018839	Endometriosis	TSPOAP1	Weighted median	5	0.170465896	0.121960987	0.162200652	-0.068577639	0.40950943	1.185857208	0.933720964	1.506078767
eqtl-a-ENSG00000005379	ebi-a-GCST90018839	Endometriosis	TSPOAP1	Inverse variance weighted	5	0.109290471	0.137528843	0.426803688	-0.160266062	0.378847004	1.11548632	0.851917096	1.460599553
eqtl-a-ENSG00000005379	ebi-a-GCST90018839	Endometriosis	TSPOAP1	Simple mode	5	-0.265982643	0.315878348	0.447164765	-0.885104206	0.353138919	0.76645243	0.412671168	1.423528885
eqtl-a-ENSG00000005379	ebi-a-GCST90018839	Endometriosis	TSPOAP1	Weighted mode	5	0.297212628	0.128363471	0.081547395	0.045620224	0.548805032	1.346101487	1.046676832	1.731183072
eqtl-a-ENSG00000005381	ebi-a-GCST90018839	Endometriosis	MPO	MR Egger	9	0.036789989	0.059117013	0.553451149	-0.079079356	0.152659333	1.037475116	0.923966599	1.164928059
eqtl-a-ENSG00000005381	ebi-a-GCST90018839	Endometriosis	MPO	Weighted median	9	0.036640621	0.047049024	0.436112049	-0.055575466	0.128856707	1.037320163	0.945940635	1.137527113
eqtl-a-ENSG00000005381	ebi-a-GCST90018839	Endometriosis	MPO	Inverse variance weighted	9	0.04304946	0.04245006	0.310525446	-0.040152659	0.126251578	1.043989529	0.960642777	1.134567565
eqtl-a-ENSG00000005381	ebi-a-GCST90018839	Endometriosis	MPO	Simple mode	9	-0.005678668	0.101657588	0.956822675	-0.204927541	0.193570205	0.994337425	0.814706347	1.213574583
eqtl-a-ENSG00000005381	ebi-a-GCST90018839	Endometriosis	MPO	Weighted mode	9	0.032611038	0.04628682	0.501086952	-0.058111128	0.123333204	1.033148606	0.943545087	1.131261299
eqtl-a-ENSG00000005471	ebi-a-GCST90018839	Endometriosis	ABCB4	MR Egger	3	-0.054820983	0.117419511	0.72192228	-0.284963224	0.175321258	0.9466546	0.752041911	1.191628975
eqtl-a-ENSG00000005471	ebi-a-GCST90018839	Endometriosis	ABCB4	Weighted median	3	-0.002344942	0.066129173	0.971712925	-0.131958121	0.127268237	0.997657805	0.876377697	1.135721619
eqtl-a-ENSG00000005471	ebi-a-GCST90018839	Endometriosis	ABCB4	Inverse variance weighted	3	-0.002674801	0.066165084	0.967753362	-0.132358367	0.127008764	0.997328773	0.876027	1.135426969
eqtl-a-ENSG00000005471	ebi-a-GCST90018839	Endometriosis	ABCB4	Simple mode	3	0.140131927	0.137442304	0.415190954	-0.129254989	0.409518842	1.150425561	0.878749866	1.506092942
eqtl-a-ENSG00000005471	ebi-a-GCST90018839	Endometriosis	ABCB4	Weighted mode	3	-0.018574251	0.067368075	0.808644187	-0.150615679	0.113467176	0.981597187	0.86017822	1.12015512
eqtl-a-ENSG00000005513	ebi-a-GCST90018839	Endometriosis	SOX8	MR Egger	4	-0.367614293	0.283608287	0.324320153	-0.923486535	0.188257949	0.692384188	0.39713201	1.207144857
eqtl-a-ENSG00000005513	ebi-a-GCST90018839	Endometriosis	SOX8	Weighted median	4	-0.028979871	0.088491945	0.743300344	-0.202424083	0.14446434	0.971436018	0.816748486	1.155420492
eqtl-a-ENSG00000005513	ebi-a-GCST90018839	Endometriosis	SOX8	Inverse variance weighted	4	-0.027507556	0.109209432	0.801134636	-0.241558044	0.186542931	0.972867331	0.785403215	1.205076356
eqtl-a-ENSG00000005513	ebi-a-GCST90018839	Endometriosis	SOX8	Simple mode	4	0.122881228	0.186738813	0.557502079	-0.243126847	0.488889302	1.130750111	0.784172038	1.630504216
eqtl-a-ENSG00000005513	ebi-a-GCST90018839	Endometriosis	SOX8	Weighted mode	4	-0.022950209	0.098828005	0.831304354	-0.216653098	0.170752681	0.977311144	0.805209249	1.186197344
eqtl-a-ENSG00000005844	ebi-a-GCST90018839	Endometriosis	ITGAL	Inverse variance weighted	2	0.146483382	0.388782156	0.706340849	-0.615529643	0.908496407	1.157755691	0.540354624	2.480589931
eqtl-a-ENSG00000005961	ebi-a-GCST90018839	Endometriosis	ITGA2B	MR Egger	15	-0.036181245	0.04667655	0.452122199	-0.127667283	0.055304793	0.964465473	0.88014617	1.05686269
eqtl-a-ENSG00000005961	ebi-a-GCST90018839	Endometriosis	ITGA2B	Weighted median	15	-0.002772293	0.034948726	0.936774462	-0.071271795	0.065727209	0.997231547	0.93120876	1.067935355
eqtl-a-ENSG00000005961	ebi-a-GCST90018839	Endometriosis	ITGA2B	Inverse variance weighted	15	-0.03702229	0.028230324	0.189710189	-0.092353725	0.018309146	0.963654656	0.911782572	1.018477786
eqtl-a-ENSG00000005961	ebi-a-GCST90018839	Endometriosis	ITGA2B	Simple mode	15	-0.081590749	0.071888605	0.275450334	-0.222492414	0.059310916	0.921649067	0.800521079	1.061105104
eqtl-a-ENSG00000005961	ebi-a-GCST90018839	Endometriosis	ITGA2B	Weighted mode	15	-0.010894026	0.032110599	0.739444954	-0.073830801	0.052042748	0.989165099	0.928828838	1.053420773
eqtl-a-ENSG00000006007	ebi-a-GCST90018839	Endometriosis	GDE1	MR Egger	7	-0.016676595	0.036501951	0.666928235	-0.088220419	0.05486723	0.98346169	0.915559047	1.056400347
eqtl-a-ENSG00000006007	ebi-a-GCST90018839	Endometriosis	GDE1	Weighted median	7	0.001040481	0.03503268	0.97630607	-0.067623571	0.069704534	1.001041023	0.934612222	1.072191338
eqtl-a-ENSG00000006007	ebi-a-GCST90018839	Endometriosis	GDE1	Inverse variance weighted	7	0.00356271	0.02917419	0.902805123	-0.053618702	0.060744122	1.003569064	0.94779343	1.062626976
eqtl-a-ENSG00000006007	ebi-a-GCST90018839	Endometriosis	GDE1	Simple mode	7	0.010986042	0.056902924	0.853276554	-0.10054369	0.122515773	1.01104661	0.904345601	1.130336949
eqtl-a-ENSG00000006007	ebi-a-GCST90018839	Endometriosis	GDE1	Weighted mode	7	-0.003028986	0.032100679	0.927896285	-0.065946318	0.059888346	0.996975597	0.936181119	1.061717995
eqtl-a-ENSG00000006015	ebi-a-GCST90018839	Endometriosis	REX1BD	MR Egger	4	0.006021607	0.097196318	0.956234566	-0.184483177	0.19652639	1.006039773	0.831533929	1.217167441
eqtl-a-ENSG00000006015	ebi-a-GCST90018839	Endometriosis	REX1BD	Weighted median	4	-0.036235252	0.041274646	0.37999482	-0.117133558	0.044663053	0.964413386	0.88946639	1.045675463
eqtl-a-ENSG00000006015	ebi-a-GCST90018839	Endometriosis	REX1BD	Inverse variance weighted	4	-0.040765655	0.038805176	0.2934786	-0.1168238	0.035292489	0.960054087	0.889741952	1.03592266
eqtl-a-ENSG00000006015	ebi-a-GCST90018839	Endometriosis	REX1BD	Simple mode	4	-0.042815575	0.066455175	0.565267311	-0.173067718	0.087436568	0.958088069	0.841080657	1.091373035
eqtl-a-ENSG00000006015	ebi-a-GCST90018839	Endometriosis	REX1BD	Weighted mode	4	-0.03747789	0.039071056	0.408209022	-0.11405716	0.039101379	0.963215714	0.892206956	1.0398759
eqtl-a-ENSG00000006282	ebi-a-GCST90018839	Endometriosis	SPATA20	MR Egger	7	0.067154967	0.06635885	0.35797798	-0.062908379	0.197218313	1.069461197	0.939029505	1.218009919
eqtl-a-ENSG00000006282	ebi-a-GCST90018839	Endometriosis	SPATA20	Weighted median	7	0.005935726	0.032449165	0.854857772	-0.057664638	0.06953609	1.005953377	0.943966465	1.07201075
eqtl-a-ENSG00000006282	ebi-a-GCST90018839	Endometriosis	SPATA20	Inverse variance weighted	7	-0.017117065	0.040660537	0.673773416	-0.096811717	0.062577587	0.9830286	0.9077269	1.064577053
eqtl-a-ENSG00000006282	ebi-a-GCST90018839	Endometriosis	SPATA20	Simple mode	7	0.032051126	0.05087148	0.551890727	-0.067656976	0.131759227	1.032570295	0.934581003	1.140833604
eqtl-a-ENSG00000006282	ebi-a-GCST90018839	Endometriosis	SPATA20	Weighted mode	7	0.010847037	0.033213902	0.75507609	-0.054252211	0.075946286	1.01090608	0.947193184	1.078904621
eqtl-a-ENSG00000006530	ebi-a-GCST90018839	Endometriosis	AGK	MR Egger	3	0.050957553	0.178225343	0.822709968	-0.29836412	0.400279225	1.052278226	0.742031102	1.492241311
eqtl-a-ENSG00000006530	ebi-a-GCST90018839	Endometriosis	AGK	Weighted median	3	-0.15131572	0.084742814	0.074166053	-0.317411636	0.014780196	0.85957627	0.72803101	1.014889963
eqtl-a-ENSG00000006530	ebi-a-GCST90018839	Endometriosis	AGK	Inverse variance weighted	3	-0.175264038	0.078450948	0.025479198	-0.329027895	-0.02150018	0.839235402	0.719622942	0.978729301
eqtl-a-ENSG00000006530	ebi-a-GCST90018839	Endometriosis	AGK	Simple mode	3	-0.10384146	0.125693532	0.49558693	-0.350200783	0.142517862	0.901368189	0.704546614	1.153173679
eqtl-a-ENSG00000006530	ebi-a-GCST90018839	Endometriosis	AGK	Weighted mode	3	-0.143853526	0.086177705	0.237009995	-0.312761827	0.025054774	0.866014587	0.731424097	1.025371283
eqtl-a-ENSG00000006534	ebi-a-GCST90018839	Endometriosis	ALDH3B1	MR Egger	5	0.029359603	0.16888702	0.873058593	-0.301658957	0.360378163	1.029794845	0.739590254	1.433871549
eqtl-a-ENSG00000006534	ebi-a-GCST90018839	Endometriosis	ALDH3B1	Weighted median	5	0.009399731	0.06879621	0.891322057	-0.12544084	0.144240302	1.009444047	0.882107948	1.155161663
eqtl-a-ENSG00000006534	ebi-a-GCST90018839	Endometriosis	ALDH3B1	Inverse variance weighted	5	0.034934558	0.089361717	0.695845821	-0.140214407	0.210083523	1.035551938	0.869171858	1.233781104
eqtl-a-ENSG00000006534	ebi-a-GCST90018839	Endometriosis	ALDH3B1	Simple mode	5	-0.000765035	0.155588126	0.996312229	-0.305717762	0.304187692	0.999235257	0.736594485	1.355523453
eqtl-a-ENSG00000006534	ebi-a-GCST90018839	Endometriosis	ALDH3B1	Weighted mode	5	-0.000765035	0.064167353	0.991058392	-0.126533047	0.125002977	0.999235257	0.881145029	1.133151827
eqtl-a-ENSG00000006607	ebi-a-GCST90018839	Endometriosis	FARP2	MR Egger	3	0.002356515	0.14314091	0.989520337	-0.27819967	0.282912699	1.002359294	0.757145627	1.32698931
eqtl-a-ENSG00000006607	ebi-a-GCST90018839	Endometriosis	FARP2	Weighted median	3	0.019666081	0.05987156	0.742555443	-0.097682177	0.137014339	1.019860732	0.906937104	1.146844593
eqtl-a-ENSG00000006607	ebi-a-GCST90018839	Endometriosis	FARP2	Inverse variance weighted	3	0.018991006	0.05738211	0.740677025	-0.093477929	0.131459941	1.019172483	0.910758119	1.14049222
eqtl-a-ENSG00000006607	ebi-a-GCST90018839	Endometriosis	FARP2	Simple mode	3	0.002119787	0.09728754	0.984594763	-0.188563792	0.192803365	1.002122035	0.828147673	1.212644322
eqtl-a-ENSG00000006607	ebi-a-GCST90018839	Endometriosis	FARP2	Weighted mode	3	0.011245911	0.065268474	0.879058173	-0.116680298	0.13917212	1.011309384	0.889869641	1.149321904
eqtl-a-ENSG00000006625	ebi-a-GCST90018839	Endometriosis	GGCT	MR Egger	3	0.151132829	0.105113788	0.386876051	-0.054890196	0.357155854	1.163151148	0.946589082	1.429258608
eqtl-a-ENSG00000006625	ebi-a-GCST90018839	Endometriosis	GGCT	Weighted median	3	0.02163013	0.043613918	0.619932803	-0.063853149	0.107113409	1.021865757	0.938142757	1.113060478
eqtl-a-ENSG00000006625	ebi-a-GCST90018839	Endometriosis	GGCT	Inverse variance weighted	3	0.019208719	0.043564062	0.659263391	-0.066176842	0.10459428	1.019394393	0.935965331	1.110260064
eqtl-a-ENSG00000006625	ebi-a-GCST90018839	Endometriosis	GGCT	Simple mode	3	-0.171772162	0.129369843	0.315528089	-0.425337055	0.081792731	0.84217103	0.653549466	1.085230852
eqtl-a-ENSG00000006625	ebi-a-GCST90018839	Endometriosis	GGCT	Weighted mode	3	0.032257593	0.044471421	0.543624654	-0.054906393	0.119421578	1.032783508	0.94657375	1.126844871
eqtl-a-ENSG00000006638	ebi-a-GCST90018839	Endometriosis	TBXA2R	MR Egger	3	0.404505804	0.35191858	0.455812784	-0.285254614	1.094266221	1.498561733	0.751822805	2.986990089
eqtl-a-ENSG00000006638	ebi-a-GCST90018839	Endometriosis	TBXA2R	Weighted median	3	0.016961313	0.102207004	0.868195829	-0.183364414	0.217287041	1.017105973	0.832464739	1.242700757
eqtl-a-ENSG00000006638	ebi-a-GCST90018839	Endometriosis	TBXA2R	Inverse variance weighted	3	-0.013380795	0.091424576	0.883638119	-0.192572963	0.165811374	0.98670833	0.824834133	1.180350436
eqtl-a-ENSG00000006638	ebi-a-GCST90018839	Endometriosis	TBXA2R	Simple mode	3	0.02318027	0.128376429	0.873349518	-0.228437531	0.274798071	1.02345102	0.795776007	1.316264856
eqtl-a-ENSG00000006638	ebi-a-GCST90018839	Endometriosis	TBXA2R	Weighted mode	3	0.024799014	0.113625564	0.847478106	-0.197907093	0.24750512	1.025109067	0.820446075	1.28082592
eqtl-a-ENSG00000006652	ebi-a-GCST90018839	Endometriosis	IFRD1	MR Egger	7	-0.036710825	0.095156076	0.715516798	-0.223216734	0.149795084	0.963954847	0.799941456	1.161596189
eqtl-a-ENSG00000006652	ebi-a-GCST90018839	Endometriosis	IFRD1	Weighted median	7	3.55E-05	0.035219651	0.999196212	-0.068995037	0.069065997	1.000035481	0.933331313	1.071506923
eqtl-a-ENSG00000006652	ebi-a-GCST90018839	Endometriosis	IFRD1	Inverse variance weighted	7	-0.000351399	0.049338955	0.994317405	-0.09705575	0.096352953	0.999648663	0.907505411	1.101147648
eqtl-a-ENSG00000006652	ebi-a-GCST90018839	Endometriosis	IFRD1	Simple mode	7	-0.018562109	0.074456689	0.811443219	-0.164497218	0.127373001	0.981609106	0.848320117	1.135840609
eqtl-a-ENSG00000006652	ebi-a-GCST90018839	Endometriosis	IFRD1	Weighted mode	7	-0.00267142	0.034985538	0.941616892	-0.071243074	0.065900234	0.997332145	0.931235506	1.06812015
eqtl-a-ENSG00000006715	ebi-a-GCST90018839	Endometriosis	VPS41	MR Egger	3	-0.229123758	0.153669207	0.376100562	-0.530315404	0.072067888	0.795230111	0.58841935	1.074728302
eqtl-a-ENSG00000006715	ebi-a-GCST90018839	Endometriosis	VPS41	Weighted median	3	-0.054209151	0.073870561	0.463046435	-0.198995449	0.090577148	0.947233971	0.819553623	1.094805966
eqtl-a-ENSG00000006715	ebi-a-GCST90018839	Endometriosis	VPS41	Inverse variance weighted	3	-0.048558313	0.066020133	0.462030384	-0.177957774	0.080841148	0.952601789	0.836977765	1.084198656
eqtl-a-ENSG00000006715	ebi-a-GCST90018839	Endometriosis	VPS41	Simple mode	3	0.041860068	0.127390441	0.773676169	-0.207825196	0.291545331	1.042748555	0.812349026	1.338494308
eqtl-a-ENSG00000006715	ebi-a-GCST90018839	Endometriosis	VPS41	Weighted mode	3	-0.098093162	0.080673778	0.348053176	-0.256213767	0.060027443	0.906564442	0.7739765	1.061865686
eqtl-a-ENSG00000006744	ebi-a-GCST90018839	Endometriosis	ELAC2	MR Egger	3	-0.159003263	0.140302007	0.460274231	-0.433995197	0.115988671	0.852993576	0.647915367	1.12298315
eqtl-a-ENSG00000006744	ebi-a-GCST90018839	Endometriosis	ELAC2	Weighted median	3	-0.043475836	0.051109781	0.394971407	-0.143651007	0.056699335	0.95745569	0.86618999	1.058337557
eqtl-a-ENSG00000006744	ebi-a-GCST90018839	Endometriosis	ELAC2	Inverse variance weighted	3	-0.04419129	0.048978747	0.366921744	-0.140189633	0.051807054	0.95677092	0.869193392	1.053172517
eqtl-a-ENSG00000006744	ebi-a-GCST90018839	Endometriosis	ELAC2	Simple mode	3	0.061964245	0.095177676	0.581829685	-0.124584	0.24851249	1.063924303	0.882864097	1.282116835
eqtl-a-ENSG00000006744	ebi-a-GCST90018839	Endometriosis	ELAC2	Weighted mode	3	-0.067543751	0.052490568	0.327003659	-0.170425264	0.035337763	0.934686827	0.843306113	1.035969562
eqtl-a-ENSG00000007047	ebi-a-GCST90018839	Endometriosis	MARK4	MR Egger	4	-0.314728554	0.17146449	0.207848829	-0.650798955	0.021341846	0.729986999	0.521628852	1.021571212
eqtl-a-ENSG00000007047	ebi-a-GCST90018839	Endometriosis	MARK4	Weighted median	4	-0.040511916	0.047964779	0.398324155	-0.134522884	0.053499052	0.960297721	0.874132875	1.054955991
eqtl-a-ENSG00000007047	ebi-a-GCST90018839	Endometriosis	MARK4	Inverse variance weighted	4	-0.031796505	0.051450455	0.536573746	-0.132639397	0.069046386	0.968703688	0.875780845	1.07148591
eqtl-a-ENSG00000007047	ebi-a-GCST90018839	Endometriosis	MARK4	Simple mode	4	0.083664306	0.136418163	0.583048299	-0.183715293	0.351043905	1.087263844	0.832172695	1.420549693
eqtl-a-ENSG00000007047	ebi-a-GCST90018839	Endometriosis	MARK4	Weighted mode	4	-0.057553784	0.046477447	0.303666648	-0.148649579	0.033542012	0.944071113	0.861871079	1.034110888
eqtl-a-ENSG00000007129	ebi-a-GCST90018839	Endometriosis	CEACAM21	MR Egger	5	-0.167995778	0.089865149	0.158344311	-0.344131471	0.008139914	0.845357404	0.708835731	1.008173133
eqtl-a-ENSG00000007129	ebi-a-GCST90018839	Endometriosis	CEACAM21	Weighted median	5	-0.02001982	0.048789084	0.681560959	-0.115646424	0.075606785	0.980179246	0.890790129	1.078538393
eqtl-a-ENSG00000007129	ebi-a-GCST90018839	Endometriosis	CEACAM21	Inverse variance weighted	5	0.005430945	0.053013551	0.918403893	-0.098475615	0.109337505	1.005445719	0.90621779	1.115538787
eqtl-a-ENSG00000007129	ebi-a-GCST90018839	Endometriosis	CEACAM21	Simple mode	5	-0.030007621	0.096225809	0.770736195	-0.218610207	0.158594964	0.970438137	0.803634909	1.171863204
eqtl-a-ENSG00000007129	ebi-a-GCST90018839	Endometriosis	CEACAM21	Weighted mode	5	-0.023317573	0.054299478	0.689733459	-0.129744549	0.083109404	0.976952181	0.87831977	1.086660687
eqtl-a-ENSG00000007168	ebi-a-GCST90018839	Endometriosis	PAFAH1B1	MR Egger	4	-0.087322932	0.19979267	0.704726296	-0.478916564	0.304270701	0.916381119	0.619454167	1.355635978
eqtl-a-ENSG00000007168	ebi-a-GCST90018839	Endometriosis	PAFAH1B1	Weighted median	4	0.042672887	0.082210229	0.603711731	-0.118459162	0.203804936	1.043596465	0.888288091	1.22605897
eqtl-a-ENSG00000007168	ebi-a-GCST90018839	Endometriosis	PAFAH1B1	Inverse variance weighted	4	0.059738835	0.077052411	0.438161634	-0.09128389	0.21076156	1.061559268	0.912758551	1.234617937
eqtl-a-ENSG00000007168	ebi-a-GCST90018839	Endometriosis	PAFAH1B1	Simple mode	4	0.081544619	0.142563168	0.607379284	-0.19787919	0.360968427	1.084961626	0.820468968	1.434718162
eqtl-a-ENSG00000007168	ebi-a-GCST90018839	Endometriosis	PAFAH1B1	Weighted mode	4	0.022596985	0.09188078	0.821596404	-0.157489344	0.202683313	1.022854231	0.854285917	1.224684566
eqtl-a-ENSG00000007237	ebi-a-GCST90018839	Endometriosis	GAS7	MR Egger	12	-0.055222905	0.078170106	0.496041211	-0.208436313	0.097990503	0.946274195	0.811852737	1.10295231
eqtl-a-ENSG00000007237	ebi-a-GCST90018839	Endometriosis	GAS7	Weighted median	12	-0.041278729	0.051566149	0.423420872	-0.142348382	0.059790924	0.959561635	0.867319046	1.061614566
eqtl-a-ENSG00000007237	ebi-a-GCST90018839	Endometriosis	GAS7	Inverse variance weighted	12	0.004748723	0.04515856	0.916251508	-0.083762055	0.093259501	1.004760016	0.919650056	1.097746565
eqtl-a-ENSG00000007237	ebi-a-GCST90018839	Endometriosis	GAS7	Simple mode	12	-0.05137229	0.089542499	0.577699277	-0.226875587	0.124131008	0.949924958	0.797019936	1.132164184
eqtl-a-ENSG00000007237	ebi-a-GCST90018839	Endometriosis	GAS7	Weighted mode	12	-0.047992316	0.051788606	0.373969585	-0.149497983	0.053513351	0.953141111	0.861140175	1.054971076
eqtl-a-ENSG00000007264	ebi-a-GCST90018839	Endometriosis	MATK	MR Egger	6	0.240285027	0.181441094	0.255999833	-0.115339518	0.595909572	1.271611542	0.89106356	1.814680777
eqtl-a-ENSG00000007264	ebi-a-GCST90018839	Endometriosis	MATK	Weighted median	6	0.119959547	0.098868357	0.225005211	-0.073822433	0.313741528	1.127451242	0.92883661	1.368535963
eqtl-a-ENSG00000007264	ebi-a-GCST90018839	Endometriosis	MATK	Inverse variance weighted	6	0.05677145	0.079437947	0.474816615	-0.098926926	0.212469827	1.058413883	0.905808897	1.236728797
eqtl-a-ENSG00000007264	ebi-a-GCST90018839	Endometriosis	MATK	Simple mode	6	0.09742238	0.142307046	0.524037414	-0.181499429	0.376344189	1.102325876	0.834018721	1.456948514
eqtl-a-ENSG00000007264	ebi-a-GCST90018839	Endometriosis	MATK	Weighted mode	6	0.143095777	0.120161964	0.28715618	-0.092421674	0.378613227	1.153840307	0.91172062	1.460258138
eqtl-a-ENSG00000007312	ebi-a-GCST90018839	Endometriosis	CD79B	MR Egger	7	0.090924127	0.261268956	0.742005408	-0.421163028	0.603011282	1.095185907	0.6562831	1.827613983
eqtl-a-ENSG00000007312	ebi-a-GCST90018839	Endometriosis	CD79B	Weighted median	7	0.110320462	0.0920977	0.230970208	-0.07019103	0.290831954	1.116635853	0.932215722	1.337539797
eqtl-a-ENSG00000007312	ebi-a-GCST90018839	Endometriosis	CD79B	Inverse variance weighted	7	0.070213981	0.07168632	0.327352067	-0.070291206	0.210719169	1.072737702	0.932122341	1.234565602
eqtl-a-ENSG00000007312	ebi-a-GCST90018839	Endometriosis	CD79B	Simple mode	7	0.125610364	0.124353579	0.351430057	-0.11812265	0.369343379	1.133840298	0.88858706	1.446784314
eqtl-a-ENSG00000007312	ebi-a-GCST90018839	Endometriosis	CD79B	Weighted mode	7	0.115159112	0.103929578	0.31027078	-0.088542861	0.318861085	1.122051955	0.915263881	1.375560225
eqtl-a-ENSG00000007341	ebi-a-GCST90018839	Endometriosis	ST7L	MR Egger	4	-0.018187976	0.137655241	0.906977199	-0.287992248	0.251616297	0.981976427	0.749767404	1.286102461
eqtl-a-ENSG00000007341	ebi-a-GCST90018839	Endometriosis	ST7L	Weighted median	4	-0.051445558	0.046885246	0.272525398	-0.14334064	0.040449525	0.949855361	0.866458868	1.04127875
eqtl-a-ENSG00000007341	ebi-a-GCST90018839	Endometriosis	ST7L	Inverse variance weighted	4	-0.056399632	0.045343835	0.213565304	-0.145273547	0.032474284	0.945161344	0.864785701	1.033007328
eqtl-a-ENSG00000007341	ebi-a-GCST90018839	Endometriosis	ST7L	Simple mode	4	-0.04699749	0.076962098	0.584579449	-0.197843202	0.103848222	0.954089792	0.820498496	1.109432055
eqtl-a-ENSG00000007341	ebi-a-GCST90018839	Endometriosis	ST7L	Weighted mode	4	-0.050919769	0.046463486	0.353213391	-0.141988201	0.040148663	0.950354915	0.867631494	1.040965516
eqtl-a-ENSG00000007516	ebi-a-GCST90018839	Endometriosis	BAIAP3	MR Egger	4	-0.097354128	0.075775193	0.3275774	-0.245873505	0.05116525	0.907234672	0.78202114	1.052496804
eqtl-a-ENSG00000007516	ebi-a-GCST90018839	Endometriosis	BAIAP3	Weighted median	4	-0.064253872	0.052634333	0.222177027	-0.167417165	0.038909422	0.937766897	0.84584668	1.039676308
eqtl-a-ENSG00000007516	ebi-a-GCST90018839	Endometriosis	BAIAP3	Inverse variance weighted	4	-0.049931544	0.05140515	0.331382227	-0.150685637	0.050822549	0.951294544	0.860118045	1.052136174
eqtl-a-ENSG00000007516	ebi-a-GCST90018839	Endometriosis	BAIAP3	Simple mode	4	-0.027688269	0.114657168	0.824742287	-0.252416319	0.197039781	0.972691538	0.776921224	1.217792485
eqtl-a-ENSG00000007516	ebi-a-GCST90018839	Endometriosis	BAIAP3	Weighted mode	4	-0.068816461	0.052292565	0.279700671	-0.171309887	0.033676966	0.933497998	0.842560434	1.034250454
eqtl-a-ENSG00000007541	ebi-a-GCST90018839	Endometriosis	PIGQ	MR Egger	3	-0.111877058	0.132874534	0.55448282	-0.372311144	0.148557027	0.894154179	0.689139787	1.160158957
eqtl-a-ENSG00000007541	ebi-a-GCST90018839	Endometriosis	PIGQ	Weighted median	3	-0.049636197	0.055611486	0.372096611	-0.15863471	0.059362315	0.951575547	0.853308007	1.061159645
eqtl-a-ENSG00000007541	ebi-a-GCST90018839	Endometriosis	PIGQ	Inverse variance weighted	3	-0.05000753	0.053019918	0.345586877	-0.153926569	0.053911509	0.951222262	0.857334974	1.055391206
eqtl-a-ENSG00000007541	ebi-a-GCST90018839	Endometriosis	PIGQ	Simple mode	3	0.016062631	0.078581353	0.856948493	-0.137956821	0.170082082	1.016192328	0.871136306	1.185402148
eqtl-a-ENSG00000007541	ebi-a-GCST90018839	Endometriosis	PIGQ	Weighted mode	3	-0.064550091	0.05937661	0.390545194	-0.180928246	0.051828064	0.937489153	0.834495235	1.053194645
eqtl-a-ENSG00000007944	ebi-a-GCST90018839	Endometriosis	MYLIP	MR Egger	7	-0.054830691	0.078279062	0.51489001	-0.208257651	0.09859627	0.94664541	0.811997797	1.103620645
eqtl-a-ENSG00000007944	ebi-a-GCST90018839	Endometriosis	MYLIP	Weighted median	7	-0.016202063	0.054163248	0.764837893	-0.122362029	0.089957903	0.983928485	0.884827977	1.094128223
eqtl-a-ENSG00000007944	ebi-a-GCST90018839	Endometriosis	MYLIP	Inverse variance weighted	7	0.010111399	0.04718493	0.830318594	-0.082371063	0.102593862	1.010162692	0.920930172	1.1080413
eqtl-a-ENSG00000007944	ebi-a-GCST90018839	Endometriosis	MYLIP	Simple mode	7	-0.018880784	0.102702363	0.860194752	-0.220177416	0.182415847	0.981296341	0.802376431	1.200113154
eqtl-a-ENSG00000007944	ebi-a-GCST90018839	Endometriosis	MYLIP	Weighted mode	7	-0.022136615	0.056245257	0.707501498	-0.132377319	0.08810409	0.978106602	0.876010398	1.092101793
eqtl-a-ENSG00000007968	ebi-a-GCST90018839	Endometriosis	E2F2	MR Egger	12	0.004990849	0.223742892	0.98264254	-0.433545219	0.443526917	1.005003324	0.648206981	1.558193157
eqtl-a-ENSG00000007968	ebi-a-GCST90018839	Endometriosis	E2F2	Weighted median	12	0.126666787	0.085339643	0.137738192	-0.040598914	0.293932488	1.135038745	0.960214182	1.34169332
eqtl-a-ENSG00000007968	ebi-a-GCST90018839	Endometriosis	E2F2	Inverse variance weighted	12	0.057496181	0.063179891	0.362801811	-0.066336406	0.181328767	1.059181225	0.935815997	1.198809244
eqtl-a-ENSG00000007968	ebi-a-GCST90018839	Endometriosis	E2F2	Simple mode	12	0.175965893	0.1395183	0.233314687	-0.097489974	0.44942176	1.192397389	0.907111436	1.567405588
eqtl-a-ENSG00000007968	ebi-a-GCST90018839	Endometriosis	E2F2	Weighted mode	12	0.165566104	0.117987923	0.188135888	-0.065690226	0.396822433	1.180060966	0.936420899	1.487091848
eqtl-a-ENSG00000008018	ebi-a-GCST90018839	Endometriosis	PSMB1	Wald ratio	1	0.078143121	0.053291952	0.142560791	-0.026309104	0.182595346	1.081277401	0.974033965	1.200328592
eqtl-a-ENSG00000008083	ebi-a-GCST90018839	Endometriosis	JARID2	MR Egger	7	0.046774341	0.066888593	0.515557837	-0.084327302	0.177875984	1.047885518	0.919130374	1.194677153
eqtl-a-ENSG00000008083	ebi-a-GCST90018839	Endometriosis	JARID2	Weighted median	7	0.018120724	0.043179738	0.674735287	-0.066511562	0.10275301	1.0182859	0.935652098	1.108217656
eqtl-a-ENSG00000008083	ebi-a-GCST90018839	Endometriosis	JARID2	Inverse variance weighted	7	0.005388062	0.04488605	0.904452512	-0.082588596	0.09336472	1.005402604	0.920729862	1.097862074
eqtl-a-ENSG00000008083	ebi-a-GCST90018839	Endometriosis	JARID2	Simple mode	7	0.021601115	0.072611041	0.776123206	-0.120716526	0.163918756	1.021836108	0.886285163	1.178118596
eqtl-a-ENSG00000008083	ebi-a-GCST90018839	Endometriosis	JARID2	Weighted mode	7	0.018549051	0.039707816	0.656883045	-0.059278268	0.096376369	1.018722153	0.942444481	1.101173434
eqtl-a-ENSG00000008256	ebi-a-GCST90018839	Endometriosis	CYTH3	MR Egger	5	-0.060962854	0.141538958	0.695746424	-0.338379211	0.216453504	0.940858189	0.712924887	1.241665352
eqtl-a-ENSG00000008256	ebi-a-GCST90018839	Endometriosis	CYTH3	Weighted median	5	-0.005640576	0.09408173	0.952192273	-0.190040768	0.178759616	0.994375302	0.826925421	1.195733274
eqtl-a-ENSG00000008256	ebi-a-GCST90018839	Endometriosis	CYTH3	Inverse variance weighted	5	0.003164445	0.079164159	0.968114492	-0.151997307	0.158326197	1.003169457	0.858990594	1.171548288
eqtl-a-ENSG00000008256	ebi-a-GCST90018839	Endometriosis	CYTH3	Simple mode	5	0.037647352	0.117998967	0.765656342	-0.193630623	0.268925328	1.038364991	0.823962201	1.308557424
eqtl-a-ENSG00000008256	ebi-a-GCST90018839	Endometriosis	CYTH3	Weighted mode	5	-0.012407209	0.110362623	0.915904624	-0.22871795	0.203903531	0.987669443	0.795552887	1.22617986
eqtl-a-ENSG00000008283	ebi-a-GCST90018839	Endometriosis	CYB561	MR Egger	4	-0.372725303	0.808738461	0.690152057	-1.957852686	1.21240208	0.688854433	0.141161213	3.361549672
eqtl-a-ENSG00000008283	ebi-a-GCST90018839	Endometriosis	CYB561	Weighted median	4	-0.103332069	0.168710956	0.540220294	-0.434005542	0.227341404	0.901827455	0.647908665	1.255258345
eqtl-a-ENSG00000008283	ebi-a-GCST90018839	Endometriosis	CYB561	Inverse variance weighted	4	-0.190429458	0.140103967	0.174082892	-0.465033234	0.084174318	0.826604066	0.62811423	1.087818503
eqtl-a-ENSG00000008283	ebi-a-GCST90018839	Endometriosis	CYB561	Simple mode	4	-0.072128613	0.231327663	0.775603991	-0.525530833	0.381273606	0.930411225	0.591241431	1.464148151
eqtl-a-ENSG00000008283	ebi-a-GCST90018839	Endometriosis	CYB561	Weighted mode	4	-0.063393137	0.221147038	0.793033072	-0.496841331	0.370055058	0.938574413	0.608449518	1.447814326
eqtl-a-ENSG00000008294	ebi-a-GCST90018839	Endometriosis	SPAG9	MR Egger	5	0.021351579	0.153377715	0.898104794	-0.279268743	0.321971901	1.021581155	0.756336616	1.379846003
eqtl-a-ENSG00000008294	ebi-a-GCST90018839	Endometriosis	SPAG9	Weighted median	5	-0.011669599	0.090835489	0.897777354	-0.189707158	0.16636796	0.988398227	0.827201338	1.181007585
eqtl-a-ENSG00000008294	ebi-a-GCST90018839	Endometriosis	SPAG9	Inverse variance weighted	5	0.019751287	0.077828397	0.79966556	-0.13279237	0.172294944	1.019947634	0.875646884	1.188028184
eqtl-a-ENSG00000008294	ebi-a-GCST90018839	Endometriosis	SPAG9	Simple mode	5	-0.055017443	0.130218755	0.69438212	-0.310246203	0.200211317	0.946468639	0.733266401	1.221660889
eqtl-a-ENSG00000008294	ebi-a-GCST90018839	Endometriosis	SPAG9	Weighted mode	5	-0.022594687	0.103119826	0.837289969	-0.224709546	0.179520172	0.977658661	0.798748185	1.196643042
eqtl-a-ENSG00000008300	ebi-a-GCST90018839	Endometriosis	CELSR3	MR Egger	3	-0.162715677	0.127376364	0.422826583	-0.412373351	0.086941998	0.849832781	0.662077043	1.090833407
eqtl-a-ENSG00000008300	ebi-a-GCST90018839	Endometriosis	CELSR3	Weighted median	3	0.003923749	0.080996965	0.961363058	-0.154830302	0.162677801	1.003931457	0.856560522	1.176657511
eqtl-a-ENSG00000008300	ebi-a-GCST90018839	Endometriosis	CELSR3	Inverse variance weighted	3	0.025370338	0.102069879	0.803702299	-0.174686624	0.2254273	1.025694904	0.839720127	1.252857948
eqtl-a-ENSG00000008300	ebi-a-GCST90018839	Endometriosis	CELSR3	Simple mode	3	0.117274655	0.186210905	0.593184474	-0.247698719	0.48224803	1.124428217	0.780595086	1.619711472
eqtl-a-ENSG00000008300	ebi-a-GCST90018839	Endometriosis	CELSR3	Weighted mode	3	-0.025779162	0.085135924	0.790633353	-0.192645573	0.141087249	0.974550284	0.824774245	1.151525113
eqtl-a-ENSG00000008394	ebi-a-GCST90018839	Endometriosis	MGST1	MR Egger	8	-0.008486654	0.060574204	0.893163171	-0.127212095	0.110238787	0.991549256	0.880546893	1.116544655
eqtl-a-ENSG00000008394	ebi-a-GCST90018839	Endometriosis	MGST1	Weighted median	8	-0.002129737	0.045719707	0.962845997	-0.091740363	0.087480889	0.997872529	0.912341996	1.091421406
eqtl-a-ENSG00000008394	ebi-a-GCST90018839	Endometriosis	MGST1	Inverse variance weighted	8	-0.003290562	0.041734527	0.937155851	-0.085090234	0.078509111	0.996714846	0.918429407	1.08167321
eqtl-a-ENSG00000008394	ebi-a-GCST90018839	Endometriosis	MGST1	Simple mode	8	0.004663728	0.092414709	0.961161486	-0.176469101	0.185796558	1.00467462	0.838224679	1.204177255
eqtl-a-ENSG00000008394	ebi-a-GCST90018839	Endometriosis	MGST1	Weighted mode	8	-0.002179123	0.048507005	0.965422663	-0.097252853	0.092894607	0.997823249	0.907326556	1.097346076
eqtl-a-ENSG00000008438	ebi-a-GCST90018839	Endometriosis	PGLYRP1	MR Egger	7	-0.023741529	0.113939745	0.843162886	-0.247063429	0.199580371	0.976538084	0.781091148	1.22089033
eqtl-a-ENSG00000008438	ebi-a-GCST90018839	Endometriosis	PGLYRP1	Weighted median	7	0.005416998	0.048502821	0.911073815	-0.089648531	0.100482527	1.005431697	0.91425246	1.105704322
eqtl-a-ENSG00000008438	ebi-a-GCST90018839	Endometriosis	PGLYRP1	Inverse variance weighted	7	0.046686053	0.055081732	0.396673138	-0.061274141	0.154646247	1.047793006	0.940565357	1.167244972
eqtl-a-ENSG00000008438	ebi-a-GCST90018839	Endometriosis	PGLYRP1	Simple mode	7	-0.029285526	0.087850953	0.750207558	-0.201473395	0.142902342	0.971139139	0.817525328	1.153617136
eqtl-a-ENSG00000008438	ebi-a-GCST90018839	Endometriosis	PGLYRP1	Weighted mode	7	-0.004660434	0.053109433	0.932929626	-0.108754923	0.099434055	0.995350409	0.896950212	1.104545629
eqtl-a-ENSG00000008441	ebi-a-GCST90018839	Endometriosis	NFIX	MR Egger	3	-0.427669352	0.310850052	0.400126717	-1.036935453	0.18159675	0.652026971	0.354539522	1.199130547
eqtl-a-ENSG00000008441	ebi-a-GCST90018839	Endometriosis	NFIX	Weighted median	3	-0.055606941	0.168275191	0.741058154	-0.385426314	0.274212433	0.945910862	0.680160612	1.315494227
eqtl-a-ENSG00000008441	ebi-a-GCST90018839	Endometriosis	NFIX	Inverse variance weighted	3	0.034464954	0.175818833	0.844590301	-0.310139959	0.379069866	1.035065752	0.733344311	1.460925102
eqtl-a-ENSG00000008441	ebi-a-GCST90018839	Endometriosis	NFIX	Simple mode	3	-0.195522996	0.258792996	0.528794407	-0.702757268	0.311711277	0.822404432	0.495217971	1.365760309
eqtl-a-ENSG00000008441	ebi-a-GCST90018839	Endometriosis	NFIX	Weighted mode	3	-0.194125591	0.302567559	0.58685366	-0.787158008	0.398906825	0.823554467	0.455136453	1.490194763
eqtl-a-ENSG00000008513	ebi-a-GCST90018839	Endometriosis	ST3GAL1	MR Egger	5	-0.107543398	0.114313486	0.416223086	-0.331597831	0.116511035	0.898037549	0.717775932	1.12356991
eqtl-a-ENSG00000008513	ebi-a-GCST90018839	Endometriosis	ST3GAL1	Weighted median	5	-0.05601384	0.047624446	0.239532019	-0.149357753	0.037330073	0.94552605	0.861260941	1.038035592
eqtl-a-ENSG00000008513	ebi-a-GCST90018839	Endometriosis	ST3GAL1	Inverse variance weighted	5	-0.047852885	0.044139016	0.278302599	-0.134365356	0.038659585	0.953274017	0.874270586	1.039416591
eqtl-a-ENSG00000008513	ebi-a-GCST90018839	Endometriosis	ST3GAL1	Simple mode	5	-0.051648958	0.070932031	0.506860582	-0.190675739	0.087377823	0.94966218	0.826400514	1.091308923
eqtl-a-ENSG00000008513	ebi-a-GCST90018839	Endometriosis	ST3GAL1	Weighted mode	5	-0.057764491	0.052275049	0.331147804	-0.160223588	0.044694605	0.943872211	0.851953281	1.045708457
eqtl-a-ENSG00000008516	ebi-a-GCST90018839	Endometriosis	MMP25	MR Egger	6	0.055715578	0.061238751	0.414387188	-0.064312375	0.17574353	1.057296922	0.937712036	1.192132274
eqtl-a-ENSG00000008516	ebi-a-GCST90018839	Endometriosis	MMP25	Weighted median	6	0.085424131	0.044456132	0.054663962	-0.001709888	0.17255815	1.089178924	0.998291573	1.188340921
eqtl-a-ENSG00000008516	ebi-a-GCST90018839	Endometriosis	MMP25	Inverse variance weighted	6	0.093158252	0.041195855	0.023737585	0.012414376	0.173902128	1.097635425	1.012491754	1.189939099
eqtl-a-ENSG00000008516	ebi-a-GCST90018839	Endometriosis	MMP25	Simple mode	6	0.112784744	0.084235485	0.238241214	-0.052316806	0.277886294	1.119390951	0.949028161	1.320336059
eqtl-a-ENSG00000008516	ebi-a-GCST90018839	Endometriosis	MMP25	Weighted mode	6	0.086716524	0.04549558	0.11496842	-0.002454814	0.175887861	1.09058748	0.997548197	1.192304347
eqtl-a-ENSG00000008517	ebi-a-GCST90018839	Endometriosis	IL32	MR Egger	5	0.064759167	0.046637567	0.259103126	-0.026650463	0.156168798	1.066902048	0.973701527	1.169023515
eqtl-a-ENSG00000008517	ebi-a-GCST90018839	Endometriosis	IL32	Weighted median	5	0.068642584	0.032921751	0.037067278	0.004115952	0.133169216	1.071053329	1.004124435	1.142443301
eqtl-a-ENSG00000008517	ebi-a-GCST90018839	Endometriosis	IL32	Inverse variance weighted	5	0.06510913	0.03176371	0.040384325	0.00285226	0.127366001	1.06727549	1.002856331	1.135832658
eqtl-a-ENSG00000008517	ebi-a-GCST90018839	Endometriosis	IL32	Simple mode	5	0.093716281	0.053515705	0.154800531	-0.011174502	0.198607063	1.098248107	0.988887701	1.219702605
eqtl-a-ENSG00000008517	ebi-a-GCST90018839	Endometriosis	IL32	Weighted mode	5	0.066366046	0.034374481	0.125717366	-0.001007938	0.133740029	1.068617808	0.99899257	1.143095609
eqtl-a-ENSG00000009335	ebi-a-GCST90018839	Endometriosis	UBE3C	MR Egger	4	-0.061376412	0.093796948	0.580074334	-0.245218431	0.122465607	0.940469169	0.78253359	1.130280245
eqtl-a-ENSG00000009335	ebi-a-GCST90018839	Endometriosis	UBE3C	Weighted median	4	0.009546249	0.042837852	0.82365527	-0.074415941	0.093508439	1.00959196	0.928285502	1.09801987
eqtl-a-ENSG00000009335	ebi-a-GCST90018839	Endometriosis	UBE3C	Inverse variance weighted	4	0.014849493	0.043022575	0.729977207	-0.069474753	0.09917374	1.014960295	0.932883686	1.104258136
eqtl-a-ENSG00000009335	ebi-a-GCST90018839	Endometriosis	UBE3C	Simple mode	4	0.026579589	0.094927256	0.797674568	-0.159477832	0.212637011	1.026935977	0.852588867	1.236935575
eqtl-a-ENSG00000009335	ebi-a-GCST90018839	Endometriosis	UBE3C	Weighted mode	4	0.004590007	0.044986186	0.92516911	-0.083582917	0.092762931	1.004600557	0.919814815	1.097201592
eqtl-a-ENSG00000009790	ebi-a-GCST90018839	Endometriosis	TRAF3IP3	MR Egger	3	0.00214249	0.087319273	0.984382856	-0.169003285	0.173288264	1.002144786	0.844506129	1.189208862
eqtl-a-ENSG00000009790	ebi-a-GCST90018839	Endometriosis	TRAF3IP3	Weighted median	3	0.000925964	0.046522721	0.984120373	-0.090258569	0.092110496	1.000926393	0.913694902	1.096485973
eqtl-a-ENSG00000009790	ebi-a-GCST90018839	Endometriosis	TRAF3IP3	Inverse variance weighted	3	0.000650665	0.045771563	0.988658061	-0.089061597	0.090362928	1.000650877	0.914789223	1.094571462
eqtl-a-ENSG00000009790	ebi-a-GCST90018839	Endometriosis	TRAF3IP3	Simple mode	3	0.00208103	0.069035892	0.978689691	-0.133229319	0.137391379	1.002083197	0.875264354	1.147277081
eqtl-a-ENSG00000009790	ebi-a-GCST90018839	Endometriosis	TRAF3IP3	Weighted mode	3	0.000107994	0.04932482	0.998451824	-0.096568653	0.096784642	1.000108	0.907947562	1.101623104
eqtl-a-ENSG00000009830	ebi-a-GCST90018839	Endometriosis	POMT2	MR Egger	3	-0.186672699	0.133999045	0.396354169	-0.449310827	0.075965429	0.829715258	0.638067739	1.078925274
eqtl-a-ENSG00000009830	ebi-a-GCST90018839	Endometriosis	POMT2	Weighted median	3	-0.045781663	0.071946883	0.524564043	-0.186797554	0.095234227	0.955250506	0.829611671	1.099916456
eqtl-a-ENSG00000009830	ebi-a-GCST90018839	Endometriosis	POMT2	Inverse variance weighted	3	-0.044360217	0.069585995	0.52380721	-0.180748767	0.092028333	0.956609309	0.834645023	1.096395886
eqtl-a-ENSG00000009830	ebi-a-GCST90018839	Endometriosis	POMT2	Simple mode	3	0.109058187	0.14307917	0.525551306	-0.171376986	0.389493359	1.11522724	0.842503902	1.476232685
eqtl-a-ENSG00000009830	ebi-a-GCST90018839	Endometriosis	POMT2	Weighted mode	3	-0.098347472	0.07771517	0.333164995	-0.250669205	0.053974261	0.906333923	0.77827978	1.055457436
eqtl-a-ENSG00000010030	ebi-a-GCST90018839	Endometriosis	ETV7	MR Egger	3	0.046484052	0.148194035	0.806499038	-0.243976256	0.33694436	1.047581372	0.783506238	1.400661129
eqtl-a-ENSG00000010030	ebi-a-GCST90018839	Endometriosis	ETV7	Weighted median	3	-0.044424069	0.035767068	0.214222422	-0.114527522	0.025679384	0.956548229	0.891787395	1.02601194
eqtl-a-ENSG00000010030	ebi-a-GCST90018839	Endometriosis	ETV7	Inverse variance weighted	3	-0.046601696	0.049296893	0.344491834	-0.143223606	0.050020214	0.95446749	0.866560279	1.051292347
eqtl-a-ENSG00000010030	ebi-a-GCST90018839	Endometriosis	ETV7	Simple mode	3	-0.066050028	0.052606978	0.336091579	-0.169159704	0.037059649	0.936084033	0.844374042	1.03775492
eqtl-a-ENSG00000010030	ebi-a-GCST90018839	Endometriosis	ETV7	Weighted mode	3	-0.04489066	0.043971353	0.414686366	-0.131074511	0.041293191	0.956102017	0.877152415	1.042157612
eqtl-a-ENSG00000010165	ebi-a-GCST90018839	Endometriosis	METTL13	MR Egger	4	0.148614581	0.100356507	0.276805278	-0.048084173	0.345313335	1.16022573	0.953053562	1.412432414
eqtl-a-ENSG00000010165	ebi-a-GCST90018839	Endometriosis	METTL13	Weighted median	4	-0.00272844	0.049386235	0.955941705	-0.099525461	0.09406858	0.997275279	0.905266901	1.098635088
eqtl-a-ENSG00000010165	ebi-a-GCST90018839	Endometriosis	METTL13	Inverse variance weighted	4	-0.017361479	0.069387521	0.802424647	-0.15336102	0.118638062	0.982788363	0.857819976	1.125962316
eqtl-a-ENSG00000010165	ebi-a-GCST90018839	Endometriosis	METTL13	Simple mode	4	0.030563215	0.143510244	0.845002231	-0.250716862	0.311843292	1.031035065	0.77824269	1.365940623
eqtl-a-ENSG00000010165	ebi-a-GCST90018839	Endometriosis	METTL13	Weighted mode	4	0.028133721	0.049859056	0.612007936	-0.069590029	0.12585747	1.028533211	0.932776153	1.134120511
eqtl-a-ENSG00000010219	ebi-a-GCST90018839	Endometriosis	DYRK4	MR Egger	3	0.430510793	0.210768907	0.28983761	0.017403735	0.843617851	1.538042945	1.017556062	2.324762425
eqtl-a-ENSG00000010219	ebi-a-GCST90018839	Endometriosis	DYRK4	Weighted median	3	-0.07932898	0.060449509	0.189412859	-0.197810018	0.039152059	0.923735984	0.820525724	1.039928602
eqtl-a-ENSG00000010219	ebi-a-GCST90018839	Endometriosis	DYRK4	Inverse variance weighted	3	-0.087268941	0.105058325	0.40615931	-0.293183257	0.118645375	0.916430596	0.745885439	1.12597055
eqtl-a-ENSG00000010219	ebi-a-GCST90018839	Endometriosis	DYRK4	Simple mode	3	-0.38359988	0.242123593	0.253979808	-0.858162122	0.090962361	0.681404016	0.423940518	1.095227781
eqtl-a-ENSG00000010219	ebi-a-GCST90018839	Endometriosis	DYRK4	Weighted mode	3	-0.019492846	0.064608124	0.791354912	-0.146124768	0.107139077	0.980695911	0.864049891	1.113089048
eqtl-a-ENSG00000010270	ebi-a-GCST90018839	Endometriosis	STARD3NL	MR Egger	4	-0.126572056	0.127524825	0.425536173	-0.376520713	0.1233766	0.881110658	0.686244904	1.131310393
eqtl-a-ENSG00000010270	ebi-a-GCST90018839	Endometriosis	STARD3NL	Weighted median	4	-0.079247029	0.064222212	0.217221358	-0.205122564	0.046628506	0.923811688	0.814547476	1.047732711
eqtl-a-ENSG00000010270	ebi-a-GCST90018839	Endometriosis	STARD3NL	Inverse variance weighted	4	-0.079452522	0.061269031	0.194706514	-0.199539823	0.040634779	0.923621871	0.8191076	1.041471669
eqtl-a-ENSG00000010270	ebi-a-GCST90018839	Endometriosis	STARD3NL	Simple mode	4	0.005304094	0.096818324	0.95975484	-0.184459821	0.195068009	1.005318186	0.83155335	1.215393642
eqtl-a-ENSG00000010270	ebi-a-GCST90018839	Endometriosis	STARD3NL	Weighted mode	4	-0.084483984	0.07160386	0.323088174	-0.22482755	0.055859583	0.918986374	0.798653935	1.057449189
eqtl-a-ENSG00000010278	ebi-a-GCST90018839	Endometriosis	CD9	MR Egger	6	0.03433932	0.060592142	0.601186485	-0.084421278	0.153099917	1.034935721	0.919044002	1.165441421
eqtl-a-ENSG00000010278	ebi-a-GCST90018839	Endometriosis	CD9	Weighted median	6	0.036746797	0.037557693	0.327871911	-0.03686628	0.110359875	1.037430307	0.963805006	1.116679863
eqtl-a-ENSG00000010278	ebi-a-GCST90018839	Endometriosis	CD9	Inverse variance weighted	6	0.03250858	0.033646154	0.333949087	-0.033437883	0.098455042	1.033042756	0.967114984	1.103464793
eqtl-a-ENSG00000010278	ebi-a-GCST90018839	Endometriosis	CD9	Simple mode	6	0.042689005	0.046533737	0.401030261	-0.04851712	0.13389513	1.043613286	0.95264103	1.143272919
eqtl-a-ENSG00000010278	ebi-a-GCST90018839	Endometriosis	CD9	Weighted mode	6	0.03700665	0.038986887	0.386103319	-0.03940765	0.113420949	1.037699921	0.961358732	1.12010334
eqtl-a-ENSG00000010292	ebi-a-GCST90018839	Endometriosis	NCAPD2	MR Egger	4	0.06911469	0.046453153	0.275187664	-0.02193349	0.160162869	1.071559099	0.9783053	1.173702016
eqtl-a-ENSG00000010292	ebi-a-GCST90018839	Endometriosis	NCAPD2	Weighted median	4	0.041245831	0.027362427	0.131710883	-0.012384525	0.094876187	1.042108257	0.987691847	1.099522712
eqtl-a-ENSG00000010292	ebi-a-GCST90018839	Endometriosis	NCAPD2	Inverse variance weighted	4	0.039158845	0.026754369	0.143291512	-0.013279718	0.091597407	1.039935659	0.986808069	1.095923522
eqtl-a-ENSG00000010292	ebi-a-GCST90018839	Endometriosis	NCAPD2	Simple mode	4	0.052206688	0.056323505	0.422342885	-0.058187381	0.162600756	1.053593485	0.943473142	1.176566859
eqtl-a-ENSG00000010292	ebi-a-GCST90018839	Endometriosis	NCAPD2	Weighted mode	4	0.051645528	0.028494783	0.167578723	-0.004204248	0.107495303	1.053002416	0.995804578	1.113485631
eqtl-a-ENSG00000010295	ebi-a-GCST90018839	Endometriosis	IFFO1	MR Egger	3	0.142673134	0.11563473	0.433603552	-0.083970938	0.369317205	1.153352748	0.919457977	1.446746446
eqtl-a-ENSG00000010295	ebi-a-GCST90018839	Endometriosis	IFFO1	Weighted median	3	0.016530694	0.043649481	0.70489984	-0.069022288	0.102083676	1.016668082	0.933305878	1.107476137
eqtl-a-ENSG00000010295	ebi-a-GCST90018839	Endometriosis	IFFO1	Inverse variance weighted	3	0.012033669	0.048257999	0.803081457	-0.08255201	0.106619348	1.012106365	0.920763548	1.112510694
eqtl-a-ENSG00000010295	ebi-a-GCST90018839	Endometriosis	IFFO1	Simple mode	3	-0.063627703	0.084127155	0.528402076	-0.228516926	0.101261521	0.938354281	0.795712829	1.106565994
eqtl-a-ENSG00000010295	ebi-a-GCST90018839	Endometriosis	IFFO1	Weighted mode	3	0.034062546	0.047988005	0.551418346	-0.059993943	0.128119035	1.034649317	0.941770238	1.1366883
eqtl-a-ENSG00000010327	ebi-a-GCST90018839	Endometriosis	STAB1	MR Egger	12	-0.052730055	0.054251289	0.353993482	-0.159062582	0.053602472	0.948636058	0.852942979	1.055065101
eqtl-a-ENSG00000010327	ebi-a-GCST90018839	Endometriosis	STAB1	Weighted median	12	-0.043453306	0.046530935	0.350376915	-0.134653938	0.047747326	0.957477261	0.874018323	1.04890559
eqtl-a-ENSG00000010327	ebi-a-GCST90018839	Endometriosis	STAB1	Inverse variance weighted	12	-0.026045236	0.039325669	0.507781496	-0.103123546	0.051033075	0.974291016	0.902015526	1.052357699
eqtl-a-ENSG00000010327	ebi-a-GCST90018839	Endometriosis	STAB1	Simple mode	12	0.011107709	0.089124974	0.90306432	-0.16357724	0.185792658	1.011169629	0.849100912	1.204172559
eqtl-a-ENSG00000010327	ebi-a-GCST90018839	Endometriosis	STAB1	Weighted mode	12	-0.040302718	0.048161234	0.420497163	-0.134698737	0.054093302	0.960498635	0.873979169	1.055583086
eqtl-a-ENSG00000010539	ebi-a-GCST90018839	Endometriosis	ZNF200	MR Egger	5	-0.056248617	0.082083636	0.542380813	-0.217132544	0.10463531	0.945304088	0.804823287	1.110305619
eqtl-a-ENSG00000010539	ebi-a-GCST90018839	Endometriosis	ZNF200	Weighted median	5	-0.057694974	0.048400467	0.23324814	-0.15255989	0.037169941	0.943937829	0.858507477	1.037869382
eqtl-a-ENSG00000010539	ebi-a-GCST90018839	Endometriosis	ZNF200	Inverse variance weighted	5	-0.050411852	0.04817665	0.295378249	-0.144838085	0.044014381	0.950837739	0.865162364	1.044997383
eqtl-a-ENSG00000010539	ebi-a-GCST90018839	Endometriosis	ZNF200	Simple mode	5	0.011070046	0.12403437	0.93317348	-0.232037319	0.254177412	1.011131546	0.792916532	1.289400539
eqtl-a-ENSG00000010539	ebi-a-GCST90018839	Endometriosis	ZNF200	Weighted mode	5	-0.057796206	0.051582404	0.325242111	-0.158897717	0.043305305	0.943842277	0.85308361	1.044256663
eqtl-a-ENSG00000010610	ebi-a-GCST90018839	Endometriosis	CD4	MR Egger	4	-0.034968778	0.133274852	0.817581703	-0.296187487	0.226249932	0.965635565	0.74364799	1.253889013
eqtl-a-ENSG00000010610	ebi-a-GCST90018839	Endometriosis	CD4	Weighted median	4	-0.03870035	0.053753225	0.471547579	-0.144056671	0.06665597	0.962038941	0.865838679	1.068927672
eqtl-a-ENSG00000010610	ebi-a-GCST90018839	Endometriosis	CD4	Inverse variance weighted	4	-0.051105704	0.050007851	0.30680286	-0.149121092	0.046909685	0.950178228	0.861464792	1.048027352
eqtl-a-ENSG00000010610	ebi-a-GCST90018839	Endometriosis	CD4	Simple mode	4	-0.050442945	0.102938369	0.657711538	-0.252202148	0.151316258	0.950808176	0.777087635	1.163364524
eqtl-a-ENSG00000010610	ebi-a-GCST90018839	Endometriosis	CD4	Weighted mode	4	-0.036385561	0.062504978	0.601344389	-0.158895317	0.086124196	0.964268438	0.853085658	1.089941686
eqtl-a-ENSG00000010626	ebi-a-GCST90018839	Endometriosis	LRRC23	MR Egger	3	0.083458246	0.146562061	0.670456656	-0.203803394	0.370719885	1.087039826	0.815622712	1.448777193
eqtl-a-ENSG00000010626	ebi-a-GCST90018839	Endometriosis	LRRC23	Weighted median	3	0.002231037	0.047303466	0.962382243	-0.090483757	0.094945831	1.002233528	0.913489171	1.09959929
eqtl-a-ENSG00000010626	ebi-a-GCST90018839	Endometriosis	LRRC23	Inverse variance weighted	3	-0.002094556	0.048052145	0.965231831	-0.096276761	0.092087649	0.997907636	0.908212623	1.096460921
eqtl-a-ENSG00000010626	ebi-a-GCST90018839	Endometriosis	LRRC23	Simple mode	3	0.015797614	0.083488848	0.867384254	-0.147840529	0.179435757	1.015923056	0.862568659	1.196542032
eqtl-a-ENSG00000010626	ebi-a-GCST90018839	Endometriosis	LRRC23	Weighted mode	3	0.013525466	0.05144531	0.817226405	-0.087307341	0.114358273	1.013617349	0.916395406	1.121153732
eqtl-a-ENSG00000010810	ebi-a-GCST90018839	Endometriosis	FYN	MR Egger	3	0.13292897	0.520842187	0.840918354	-0.887921716	1.153779656	1.142168867	0.4115101	3.170152378
eqtl-a-ENSG00000010810	ebi-a-GCST90018839	Endometriosis	FYN	Weighted median	3	0.105933411	0.112629768	0.346937871	-0.114820935	0.326687757	1.111747844	0.891525771	1.386368526
eqtl-a-ENSG00000010810	ebi-a-GCST90018839	Endometriosis	FYN	Inverse variance weighted	3	0.134559654	0.10339013	0.193095966	-0.068085	0.337204308	1.144032903	0.934181065	1.401025275
eqtl-a-ENSG00000010810	ebi-a-GCST90018839	Endometriosis	FYN	Simple mode	3	0.024970734	0.168437638	0.895743299	-0.305167036	0.355108505	1.025285114	0.737000258	1.42633541
eqtl-a-ENSG00000010810	ebi-a-GCST90018839	Endometriosis	FYN	Weighted mode	3	0.059435519	0.13352334	0.69976526	-0.202270228	0.321141266	1.061237329	0.816874155	1.378700331
eqtl-a-ENSG00000011007	ebi-a-GCST90018839	Endometriosis	ELOA	MR Egger	3	-0.113146977	0.327177459	0.78803561	-0.754414796	0.528120841	0.893019397	0.470285747	1.695742743
eqtl-a-ENSG00000011007	ebi-a-GCST90018839	Endometriosis	ELOA	Weighted median	3	0.046692144	0.055271137	0.398231734	-0.061639285	0.155023573	1.047799388	0.940221978	1.167685487
eqtl-a-ENSG00000011007	ebi-a-GCST90018839	Endometriosis	ELOA	Inverse variance weighted	3	0.049674943	0.055010781	0.366523887	-0.058146187	0.157496073	1.050929429	0.943512008	1.170576161
eqtl-a-ENSG00000011007	ebi-a-GCST90018839	Endometriosis	ELOA	Simple mode	3	0.092671515	0.114612016	0.503655083	-0.131968037	0.317311067	1.097101295	0.876369006	1.373429734
eqtl-a-ENSG00000011007	ebi-a-GCST90018839	Endometriosis	ELOA	Weighted mode	3	0.043369425	0.058909023	0.538242877	-0.072092259	0.158831109	1.044323623	0.930445049	1.172139967
eqtl-a-ENSG00000011021	ebi-a-GCST90018839	Endometriosis	CLCN6	MR Egger	3	-0.012782488	0.064062993	0.874621822	-0.138345954	0.112780978	0.987298861	0.870797384	1.119386736
eqtl-a-ENSG00000011021	ebi-a-GCST90018839	Endometriosis	CLCN6	Weighted median	3	0.00725554	0.038392912	0.850107532	-0.067994568	0.082505648	1.007281925	0.934265548	1.086004807
eqtl-a-ENSG00000011021	ebi-a-GCST90018839	Endometriosis	CLCN6	Inverse variance weighted	3	0.005931822	0.039088491	0.879381215	-0.07068162	0.082545265	1.005949451	0.931758498	1.086047832
eqtl-a-ENSG00000011021	ebi-a-GCST90018839	Endometriosis	CLCN6	Simple mode	3	0.025411263	0.054851519	0.688693817	-0.082097714	0.132920241	1.025736882	0.921181942	1.142158898
eqtl-a-ENSG00000011021	ebi-a-GCST90018839	Endometriosis	CLCN6	Weighted mode	3	0.005690907	0.041947462	0.904507	-0.076526119	0.087907932	1.005707131	0.926328719	1.091887589
eqtl-a-ENSG00000011105	ebi-a-GCST90018839	Endometriosis	TSPAN9	MR Egger	15	-0.036285402	0.057166244	0.536612867	-0.14833124	0.075760436	0.964365022	0.862145491	1.078704124
eqtl-a-ENSG00000011105	ebi-a-GCST90018839	Endometriosis	TSPAN9	Weighted median	15	-0.015729125	0.038795937	0.685159786	-0.091769162	0.060310911	0.984393931	0.912315723	1.062166735
eqtl-a-ENSG00000011105	ebi-a-GCST90018839	Endometriosis	TSPAN9	Inverse variance weighted	15	-0.045057057	0.033183535	0.174522814	-0.110096786	0.019982671	0.955942937	0.895747436	1.020183661
eqtl-a-ENSG00000011105	ebi-a-GCST90018839	Endometriosis	TSPAN9	Simple mode	15	-0.117701429	0.088972141	0.207069936	-0.292086825	0.056683968	0.888961432	0.746703701	1.058321294
eqtl-a-ENSG00000011105	ebi-a-GCST90018839	Endometriosis	TSPAN9	Weighted mode	15	0.004061886	0.037952058	0.916286334	-0.070324147	0.078447919	1.004070147	0.932091637	1.081607022
eqtl-a-ENSG00000011114	ebi-a-GCST90018839	Endometriosis	BTBD7	MR Egger	3	0.043053808	0.138582084	0.808237275	-0.228567076	0.314674693	1.043994069	0.795672925	1.369813628
eqtl-a-ENSG00000011114	ebi-a-GCST90018839	Endometriosis	BTBD7	Weighted median	3	-0.026199356	0.063592338	0.680347345	-0.150840339	0.098441627	0.974140869	0.859984994	1.103449991
eqtl-a-ENSG00000011114	ebi-a-GCST90018839	Endometriosis	BTBD7	Inverse variance weighted	3	-0.038401494	0.060396614	0.524892464	-0.156778857	0.079975869	0.962326495	0.854893092	1.083260927
eqtl-a-ENSG00000011114	ebi-a-GCST90018839	Endometriosis	BTBD7	Simple mode	3	-0.031219126	0.094016407	0.7714145	-0.215491284	0.153053033	0.969263159	0.806145296	1.165386781
eqtl-a-ENSG00000011114	ebi-a-GCST90018839	Endometriosis	BTBD7	Weighted mode	3	-0.023829316	0.07230234	0.773034509	-0.165541903	0.117883271	0.976452361	0.847434353	1.125112771
eqtl-a-ENSG00000011198	ebi-a-GCST90018839	Endometriosis	ABHD5	MR Egger	5	-0.047256632	0.100973676	0.671680538	-0.245165036	0.150651773	0.95384258	0.782575374	1.162591742
eqtl-a-ENSG00000011198	ebi-a-GCST90018839	Endometriosis	ABHD5	Weighted median	5	0.032397972	0.070592825	0.646276224	-0.105963965	0.17075991	1.032928501	0.899457059	1.186205918
eqtl-a-ENSG00000011198	ebi-a-GCST90018839	Endometriosis	ABHD5	Inverse variance weighted	5	0.059813123	0.062179346	0.336077141	-0.062058396	0.181684642	1.061638132	0.939828003	1.199235945
eqtl-a-ENSG00000011198	ebi-a-GCST90018839	Endometriosis	ABHD5	Simple mode	5	0.038092885	0.099466501	0.721222368	-0.156861457	0.233047228	1.03882772	0.85482248	1.2624411
eqtl-a-ENSG00000011198	ebi-a-GCST90018839	Endometriosis	ABHD5	Weighted mode	5	0.028931392	0.072227668	0.709217696	-0.112634837	0.170497621	1.02935397	0.893476865	1.18589483
eqtl-a-ENSG00000011295	ebi-a-GCST90018839	Endometriosis	TTC19	Inverse variance weighted	2	-0.051805434	0.052075217	0.319824127	-0.153872858	0.050261991	0.949513592	0.857381023	1.051546556
eqtl-a-ENSG00000011376	ebi-a-GCST90018839	Endometriosis	LARS2	MR Egger	3	-0.317774202	0.404873726	0.576362345	-1.111326705	0.475778302	0.727767098	0.329122023	1.609266205
eqtl-a-ENSG00000011376	ebi-a-GCST90018839	Endometriosis	LARS2	Weighted median	3	0.050338026	0.047251637	0.286731988	-0.042275182	0.142951234	1.051626513	0.958605953	1.15367354
eqtl-a-ENSG00000011376	ebi-a-GCST90018839	Endometriosis	LARS2	Inverse variance weighted	3	0.058716084	0.04694453	0.211024043	-0.033295194	0.150727362	1.060474112	0.96725299	1.162679624
eqtl-a-ENSG00000011376	ebi-a-GCST90018839	Endometriosis	LARS2	Simple mode	3	0.036539938	0.101247219	0.752731001	-0.161904612	0.234984488	1.037215728	0.85052233	1.264889148
eqtl-a-ENSG00000011376	ebi-a-GCST90018839	Endometriosis	LARS2	Weighted mode	3	0.049531612	0.049569942	0.422947474	-0.047625475	0.146688699	1.050778809	0.953490826	1.157993422
eqtl-a-ENSG00000011405	ebi-a-GCST90018839	Endometriosis	PIK3C2A	MR Egger	3	-0.052929627	0.083242009	0.639440706	-0.216083964	0.110224711	0.948446756	0.805667652	1.116528939
eqtl-a-ENSG00000011405	ebi-a-GCST90018839	Endometriosis	PIK3C2A	Weighted median	3	0.025383739	0.044685681	0.57000043	-0.062200194	0.112967673	1.02570865	0.939694746	1.11959574
eqtl-a-ENSG00000011405	ebi-a-GCST90018839	Endometriosis	PIK3C2A	Inverse variance weighted	3	0.028663711	0.045496455	0.528681004	-0.060509341	0.117836763	1.029078469	0.941284976	1.125060445
eqtl-a-ENSG00000011405	ebi-a-GCST90018839	Endometriosis	PIK3C2A	Simple mode	3	0.171340335	0.107022274	0.250530524	-0.038423321	0.381103992	1.186894622	0.962305491	1.463899831
eqtl-a-ENSG00000011405	ebi-a-GCST90018839	Endometriosis	PIK3C2A	Weighted mode	3	0.015165266	0.046761337	0.776478827	-0.076486954	0.106817486	1.015280842	0.926364999	1.112731147
eqtl-a-ENSG00000011422	ebi-a-GCST90018839	Endometriosis	PLAUR	MR Egger	7	0.092851597	0.32068206	0.783787392	-0.53568524	0.721388434	1.097298881	0.585268103	2.057287637
eqtl-a-ENSG00000011422	ebi-a-GCST90018839	Endometriosis	PLAUR	Weighted median	7	0.032918744	0.1007181	0.743788605	-0.164488732	0.230326219	1.03346656	0.848327316	1.259010656
eqtl-a-ENSG00000011422	ebi-a-GCST90018839	Endometriosis	PLAUR	Inverse variance weighted	7	0.075193157	0.092738471	0.417475546	-0.106574245	0.25696056	1.078092372	0.898908306	1.29299413
eqtl-a-ENSG00000011422	ebi-a-GCST90018839	Endometriosis	PLAUR	Simple mode	7	-0.163288249	0.167498298	0.367276288	-0.491584914	0.165008415	0.84934633	0.611656203	1.179403043
eqtl-a-ENSG00000011422	ebi-a-GCST90018839	Endometriosis	PLAUR	Weighted mode	7	0.002108231	0.117396356	0.986254457	-0.227988628	0.232205089	1.002110454	0.796133314	1.261378397
eqtl-a-ENSG00000012061	ebi-a-GCST90018839	Endometriosis	ERCC1	MR Egger	4	-0.186147748	0.100930111	0.206441929	-0.383970764	0.011675269	0.830150933	0.681151341	1.011743691
eqtl-a-ENSG00000012061	ebi-a-GCST90018839	Endometriosis	ERCC1	Weighted median	4	-0.050255477	0.041699649	0.228134804	-0.131986789	0.031475835	0.950986438	0.876352572	1.031976438
eqtl-a-ENSG00000012061	ebi-a-GCST90018839	Endometriosis	ERCC1	Inverse variance weighted	4	-0.027810796	0.080772401	0.730612695	-0.186124702	0.13050311	0.972572364	0.830170065	1.139401484
eqtl-a-ENSG00000012061	ebi-a-GCST90018839	Endometriosis	ERCC1	Simple mode	4	0.043736757	0.075038258	0.600907215	-0.103338228	0.190811742	1.044707307	0.901821901	1.210231595
eqtl-a-ENSG00000012061	ebi-a-GCST90018839	Endometriosis	ERCC1	Weighted mode	4	-0.047971189	0.039832713	0.314816895	-0.126043307	0.030100928	0.953161248	0.881576668	1.030558541
eqtl-a-ENSG00000012124	ebi-a-GCST90018839	Endometriosis	CD22	MR Egger	7	-0.071505213	0.121125741	0.580633639	-0.308911666	0.16590124	0.930991424	0.734245626	1.180456513
eqtl-a-ENSG00000012124	ebi-a-GCST90018839	Endometriosis	CD22	Weighted median	7	-0.064095155	0.073365129	0.38231104	-0.207890809	0.079700498	0.937915748	0.812295728	1.08296267
eqtl-a-ENSG00000012124	ebi-a-GCST90018839	Endometriosis	CD22	Inverse variance weighted	7	-0.081910274	0.062314649	0.18869058	-0.204046986	0.040226437	0.921354624	0.815424057	1.041046479
eqtl-a-ENSG00000012124	ebi-a-GCST90018839	Endometriosis	CD22	Simple mode	7	-0.014431613	0.1230023	0.910429118	-0.255516121	0.226652896	0.985672024	0.77451665	1.254394387
eqtl-a-ENSG00000012124	ebi-a-GCST90018839	Endometriosis	CD22	Weighted mode	7	-0.046640449	0.080755192	0.584571547	-0.204920625	0.111639727	0.954430502	0.814711981	1.118109963
eqtl-a-ENSG00000012223	ebi-a-GCST90018839	Endometriosis	LTF	MR Egger	7	0.431217875	0.332604504	0.251415935	-0.220686953	1.083122702	1.539130851	0.801967694	2.953889281
eqtl-a-ENSG00000012223	ebi-a-GCST90018839	Endometriosis	LTF	Weighted median	7	0.098181504	0.091675518	0.284184027	-0.081502512	0.27786552	1.103162995	0.921730395	1.32030863
eqtl-a-ENSG00000012223	ebi-a-GCST90018839	Endometriosis	LTF	Inverse variance weighted	7	0.047991767	0.083822486	0.566955868	-0.116300306	0.21228384	1.049162017	0.890207848	1.236498803
eqtl-a-ENSG00000012223	ebi-a-GCST90018839	Endometriosis	LTF	Simple mode	7	0.108362091	0.144578019	0.481894212	-0.175010826	0.391735009	1.114451205	0.839447933	1.479545593
eqtl-a-ENSG00000012223	ebi-a-GCST90018839	Endometriosis	LTF	Weighted mode	7	0.131463459	0.124983015	0.333374273	-0.11350325	0.376430169	1.140496232	0.892701295	1.457073786
eqtl-a-ENSG00000012232	ebi-a-GCST90018839	Endometriosis	EXTL3	MR Egger	7	-0.172912524	0.23522528	0.495293249	-0.633954072	0.288129024	0.841211198	0.530490053	1.333929402
eqtl-a-ENSG00000012232	ebi-a-GCST90018839	Endometriosis	EXTL3	Weighted median	7	0.077924764	0.096219101	0.418016086	-0.110664674	0.266514202	1.081041323	0.895238896	1.305406129
eqtl-a-ENSG00000012232	ebi-a-GCST90018839	Endometriosis	EXTL3	Inverse variance weighted	7	0.083418584	0.070063204	0.233803182	-0.053905297	0.220742464	1.086996712	0.947521835	1.247002242
eqtl-a-ENSG00000012232	ebi-a-GCST90018839	Endometriosis	EXTL3	Simple mode	7	0.170572668	0.147740069	0.292179469	-0.118997867	0.460143204	1.185983832	0.887809694	1.584300847
eqtl-a-ENSG00000012232	ebi-a-GCST90018839	Endometriosis	EXTL3	Weighted mode	7	0.081297888	0.119541141	0.521813282	-0.153002747	0.315598524	1.084693966	0.858127364	1.371079689
eqtl-a-ENSG00000012660	ebi-a-GCST90018839	Endometriosis	ELOVL5	MR Egger	3	-0.05205652	0.250565301	0.869593343	-0.543164511	0.43905147	0.949275212	0.580907054	1.551235127
eqtl-a-ENSG00000012660	ebi-a-GCST90018839	Endometriosis	ELOVL5	Weighted median	3	-0.071497084	0.093833599	0.446086204	-0.255410938	0.112416771	0.930998993	0.774598121	1.118979121
eqtl-a-ENSG00000012660	ebi-a-GCST90018839	Endometriosis	ELOVL5	Inverse variance weighted	3	-0.074717423	0.088118122	0.396480599	-0.247428942	0.097994096	0.928005683	0.780805702	1.102956273
eqtl-a-ENSG00000012660	ebi-a-GCST90018839	Endometriosis	ELOVL5	Simple mode	3	-0.036740091	0.130209682	0.804338443	-0.291951067	0.218470884	0.963926636	0.746805078	1.244172791
eqtl-a-ENSG00000012660	ebi-a-GCST90018839	Endometriosis	ELOVL5	Weighted mode	3	-0.067157142	0.102626533	0.580058599	-0.268305147	0.133990863	0.935048255	0.764674408	1.143382373
eqtl-a-ENSG00000012779	ebi-a-GCST90018839	Endometriosis	ALOX5	MR Egger	6	-0.045283451	0.091444171	0.646425931	-0.224514027	0.133947124	0.955726541	0.798904371	1.143332363
eqtl-a-ENSG00000012779	ebi-a-GCST90018839	Endometriosis	ALOX5	Weighted median	6	0.007794248	0.054971263	0.88724771	-0.099949428	0.115537924	1.007824703	0.904883179	1.122477083
eqtl-a-ENSG00000012779	ebi-a-GCST90018839	Endometriosis	ALOX5	Inverse variance weighted	6	0.019884936	0.04763065	0.67632593	-0.073471137	0.11324101	1.020083959	0.929162963	1.119901808
eqtl-a-ENSG00000012779	ebi-a-GCST90018839	Endometriosis	ALOX5	Simple mode	6	0.000130109	0.089965851	0.998902026	-0.17620296	0.176463178	1.000130117	0.838447794	1.192990497
eqtl-a-ENSG00000012779	ebi-a-GCST90018839	Endometriosis	ALOX5	Weighted mode	6	0.015128881	0.053802719	0.789828566	-0.090324447	0.12058221	1.015243902	0.913634711	1.128153482
eqtl-a-ENSG00000012822	ebi-a-GCST90018839	Endometriosis	CALCOCO1	MR Egger	4	0.152425479	0.234119557	0.581818714	-0.306448853	0.61129981	1.164655667	0.736056164	1.842825166
eqtl-a-ENSG00000012822	ebi-a-GCST90018839	Endometriosis	CALCOCO1	Weighted median	4	0.042463873	0.102886738	0.679808507	-0.159194134	0.24412188	1.043378361	0.852830779	1.276499901
eqtl-a-ENSG00000012822	ebi-a-GCST90018839	Endometriosis	CALCOCO1	Inverse variance weighted	4	0.016964042	0.088420526	0.847854706	-0.156340189	0.190268273	1.017108749	0.855268188	1.20957405
eqtl-a-ENSG00000012822	ebi-a-GCST90018839	Endometriosis	CALCOCO1	Simple mode	4	0.037650923	0.149471664	0.817394031	-0.255313538	0.330615385	1.038368699	0.77467357	1.391824372
eqtl-a-ENSG00000012822	ebi-a-GCST90018839	Endometriosis	CALCOCO1	Weighted mode	4	0.055338022	0.108889228	0.646321841	-0.158084865	0.268760908	1.056897809	0.853777323	1.308342289
eqtl-a-ENSG00000013016	ebi-a-GCST90018839	Endometriosis	EHD3	MR Egger	5	0.128712909	0.209115628	0.581762104	-0.281153723	0.538579541	1.13736355	0.75491228	1.713571074
eqtl-a-ENSG00000013016	ebi-a-GCST90018839	Endometriosis	EHD3	Weighted median	5	0.01789671	0.051843737	0.729940362	-0.083717015	0.119510435	1.018057816	0.919691478	1.126945004
eqtl-a-ENSG00000013016	ebi-a-GCST90018839	Endometriosis	EHD3	Inverse variance weighted	5	0.011208405	0.066412081	0.865977111	-0.118959274	0.141376083	1.011271454	0.887843958	1.151857761
eqtl-a-ENSG00000013016	ebi-a-GCST90018839	Endometriosis	EHD3	Simple mode	5	0.060857662	0.069869334	0.432898282	-0.076086232	0.197801557	1.062747635	0.926736289	1.218720523
eqtl-a-ENSG00000013016	ebi-a-GCST90018839	Endometriosis	EHD3	Weighted mode	5	0.021043527	0.055882591	0.725619177	-0.088486352	0.130573405	1.021266503	0.915315603	1.139481581
eqtl-a-ENSG00000013288	ebi-a-GCST90018839	Endometriosis	MAN2B2	MR Egger	3	0.02282033	0.068738124	0.795937553	-0.111906394	0.157547053	1.023082706	0.89412795	1.170635839
eqtl-a-ENSG00000013288	ebi-a-GCST90018839	Endometriosis	MAN2B2	Weighted median	3	-0.050704297	0.041070928	0.21699637	-0.131203315	0.029794722	0.950559713	0.877039441	1.030243026
eqtl-a-ENSG00000013288	ebi-a-GCST90018839	Endometriosis	MAN2B2	Inverse variance weighted	3	-0.054412919	0.044718628	0.223686338	-0.142061429	0.033235591	0.947040975	0.867567961	1.033794063
eqtl-a-ENSG00000013288	ebi-a-GCST90018839	Endometriosis	MAN2B2	Simple mode	3	-0.187396182	0.137512098	0.306113676	-0.456919895	0.082127531	0.829115191	0.633231063	1.085594248
eqtl-a-ENSG00000013288	ebi-a-GCST90018839	Endometriosis	MAN2B2	Weighted mode	3	-0.042763857	0.040013016	0.397083687	-0.121189368	0.035661654	0.958137621	0.885866189	1.036305157
eqtl-a-ENSG00000013306	ebi-a-GCST90018839	Endometriosis	SLC25A39	MR Egger	7	-0.079901762	0.173413554	0.664318664	-0.419792327	0.259988804	0.923207036	0.657183285	1.296915566
eqtl-a-ENSG00000013306	ebi-a-GCST90018839	Endometriosis	SLC25A39	Weighted median	7	-0.043946625	0.083212538	0.597412552	-0.2070432	0.11914995	0.957005036	0.812984528	1.12653883
eqtl-a-ENSG00000013306	ebi-a-GCST90018839	Endometriosis	SLC25A39	Inverse variance weighted	7	-0.009201287	0.063994163	0.885671645	-0.134629846	0.116227271	0.990840915	0.874039381	1.123251126
eqtl-a-ENSG00000013306	ebi-a-GCST90018839	Endometriosis	SLC25A39	Simple mode	7	-0.011043087	0.125248028	0.93261094	-0.256529222	0.234443049	0.989017665	0.773732384	1.264204473
eqtl-a-ENSG00000013306	ebi-a-GCST90018839	Endometriosis	SLC25A39	Weighted mode	7	-0.037802874	0.096140147	0.707758532	-0.226237563	0.150631815	0.962902735	0.797528616	1.162568539
eqtl-a-ENSG00000013374	ebi-a-GCST90018839	Endometriosis	NUB1	MR Egger	5	0.053676367	0.118933344	0.682391004	-0.179432986	0.28678572	1.055143068	0.835743955	1.332138733
eqtl-a-ENSG00000013374	ebi-a-GCST90018839	Endometriosis	NUB1	Weighted median	5	0.018013064	0.063889998	0.777990498	-0.107211331	0.14323746	1.018176278	0.898335807	1.154003798
eqtl-a-ENSG00000013374	ebi-a-GCST90018839	Endometriosis	NUB1	Inverse variance weighted	5	0.011847428	0.056565542	0.834100067	-0.099021035	0.12271589	1.011917887	0.905723656	1.130563172
eqtl-a-ENSG00000013374	ebi-a-GCST90018839	Endometriosis	NUB1	Simple mode	5	0.04039275	0.092135115	0.683728465	-0.140192075	0.220977575	1.041219633	0.869191269	1.247295459
eqtl-a-ENSG00000013374	ebi-a-GCST90018839	Endometriosis	NUB1	Weighted mode	5	0.016430306	0.069575842	0.824915827	-0.119938343	0.152798956	1.016566026	0.886975123	1.165090721
eqtl-a-ENSG00000013523	ebi-a-GCST90018839	Endometriosis	ANGEL1	MR Egger	3	-0.039887479	0.302039538	0.91641139	-0.631884974	0.552110016	0.960897554	0.531588825	1.73691407
eqtl-a-ENSG00000013523	ebi-a-GCST90018839	Endometriosis	ANGEL1	Weighted median	3	0.021181636	0.047147216	0.653239863	-0.071226907	0.113590179	1.021407559	0.93125056	1.120292911
eqtl-a-ENSG00000013523	ebi-a-GCST90018839	Endometriosis	ANGEL1	Inverse variance weighted	3	0.025048105	0.041157995	0.542800095	-0.055621566	0.105717776	1.025364444	0.945897027	1.111508138
eqtl-a-ENSG00000013523	ebi-a-GCST90018839	Endometriosis	ANGEL1	Simple mode	3	0.007921823	0.060995396	0.908548805	-0.111629153	0.1274728	1.007953284	0.894375872	1.13595397
eqtl-a-ENSG00000013523	ebi-a-GCST90018839	Endometriosis	ANGEL1	Weighted mode	3	0.014417825	0.060544739	0.833950722	-0.104249864	0.133085514	1.014522263	0.901000142	1.142347681
eqtl-a-ENSG00000013561	ebi-a-GCST90018839	Endometriosis	RNF14	MR Egger	3	-0.004321917	0.095528151	0.971217463	-0.191557093	0.18291326	0.99568741	0.825672484	1.200710254
eqtl-a-ENSG00000013561	ebi-a-GCST90018839	Endometriosis	RNF14	Weighted median	3	-0.034619386	0.042699212	0.417495805	-0.118309842	0.04907107	0.965973009	0.888420739	1.050294993
eqtl-a-ENSG00000013561	ebi-a-GCST90018839	Endometriosis	RNF14	Inverse variance weighted	3	-0.034673812	0.040511699	0.392055163	-0.114076741	0.044729118	0.965920437	0.892189485	1.045744548
eqtl-a-ENSG00000013561	ebi-a-GCST90018839	Endometriosis	RNF14	Simple mode	3	-0.064770906	0.054861888	0.359141116	-0.172300206	0.042758394	0.937282164	0.841726444	1.043685703
eqtl-a-ENSG00000013561	ebi-a-GCST90018839	Endometriosis	RNF14	Weighted mode	3	-0.0217805	0.04409446	0.6702585	-0.108205641	0.06464464	0.978454982	0.897443026	1.066779866
eqtl-a-ENSG00000013573	ebi-a-GCST90018839	Endometriosis	DDX11	MR Egger	6	-0.091981502	0.086147298	0.345800584	-0.260830206	0.076867202	0.912122022	0.77041172	1.079898658
eqtl-a-ENSG00000013573	ebi-a-GCST90018839	Endometriosis	DDX11	Weighted median	6	-0.02690893	0.027134069	0.321342554	-0.080091705	0.026273844	0.973449889	0.923031696	1.026622045
eqtl-a-ENSG00000013573	ebi-a-GCST90018839	Endometriosis	DDX11	Inverse variance weighted	6	-0.028453144	0.042348709	0.501661696	-0.111456613	0.054550325	0.971947835	0.894530202	1.056065622
eqtl-a-ENSG00000013573	ebi-a-GCST90018839	Endometriosis	DDX11	Simple mode	6	-0.011284075	0.047929475	0.823213213	-0.105225847	0.082657696	0.988779351	0.90012121	1.086169944
eqtl-a-ENSG00000013573	ebi-a-GCST90018839	Endometriosis	DDX11	Weighted mode	6	-0.023640325	0.02825558	0.440924436	-0.079021261	0.031740612	0.976636919	0.924020278	1.032249717
eqtl-a-ENSG00000013725	ebi-a-GCST90018839	Endometriosis	CD6	MR Egger	7	0.146743296	0.086561842	0.15079888	-0.022917913	0.316404506	1.158056647	0.977342707	1.3721852
eqtl-a-ENSG00000013725	ebi-a-GCST90018839	Endometriosis	CD6	Weighted median	7	0.123451634	0.048797783	0.011410755	0.027807979	0.219095289	1.131395282	1.02819823	1.244949901
eqtl-a-ENSG00000013725	ebi-a-GCST90018839	Endometriosis	CD6	Inverse variance weighted	7	0.10854066	0.043953239	0.013531805	0.022392312	0.194689009	1.11465023	1.022644901	1.214933094
eqtl-a-ENSG00000013725	ebi-a-GCST90018839	Endometriosis	CD6	Simple mode	7	0.144597663	0.084951297	0.139629558	-0.02190688	0.311102206	1.155574546	0.978331333	1.364928717
eqtl-a-ENSG00000013725	ebi-a-GCST90018839	Endometriosis	CD6	Weighted mode	7	0.122713657	0.04988014	0.049108098	0.024948582	0.220478731	1.130560646	1.025262402	1.246673409
eqtl-a-ENSG00000013810	ebi-a-GCST90018839	Endometriosis	TACC3	MR Egger	5	0.184462907	0.123498564	0.232115043	-0.057594279	0.426520092	1.202572373	0.944032884	1.531917307
eqtl-a-ENSG00000013810	ebi-a-GCST90018839	Endometriosis	TACC3	Weighted median	5	-0.009553424	0.050846877	0.850965904	-0.109213304	0.090106456	0.990492065	0.896539162	1.094290771
eqtl-a-ENSG00000013810	ebi-a-GCST90018839	Endometriosis	TACC3	Inverse variance weighted	5	-0.028115812	0.076248604	0.712322489	-0.177563075	0.121331451	0.972275759	0.837308184	1.128999058
eqtl-a-ENSG00000013810	ebi-a-GCST90018839	Endometriosis	TACC3	Simple mode	5	-0.128778889	0.145496889	0.426103524	-0.413952793	0.156395014	0.879168337	0.661032156	1.169287997
eqtl-a-ENSG00000013810	ebi-a-GCST90018839	Endometriosis	TACC3	Weighted mode	5	0.003619904	0.050839262	0.946654142	-0.09602505	0.103264857	1.003626463	0.908441259	1.10878504
eqtl-a-ENSG00000014216	ebi-a-GCST90018839	Endometriosis	CAPN1	Inverse variance weighted	2	0.033789252	0.05275511	0.521852466	-0.069610764	0.137189268	1.034366593	0.932756812	1.147045227
eqtl-a-ENSG00000014257	ebi-a-GCST90018839	Endometriosis	ACP3	MR Egger	7	0.023233548	0.100977723	0.827142053	-0.174682788	0.221149885	1.02350555	0.839723349	1.2475104
eqtl-a-ENSG00000014257	ebi-a-GCST90018839	Endometriosis	ACP3	Weighted median	7	-0.010310233	0.054912711	0.851067336	-0.117939146	0.097318681	0.989742736	0.888750135	1.102211572
eqtl-a-ENSG00000014257	ebi-a-GCST90018839	Endometriosis	ACP3	Inverse variance weighted	7	-0.091324155	0.068459498	0.182207762	-0.225504771	0.042856462	0.9127218	0.798113253	1.04378806
eqtl-a-ENSG00000014257	ebi-a-GCST90018839	Endometriosis	ACP3	Simple mode	7	-0.364758723	0.190510233	0.104036283	-0.738158779	0.008641334	0.694364165	0.477993197	1.008678778
eqtl-a-ENSG00000014257	ebi-a-GCST90018839	Endometriosis	ACP3	Weighted mode	7	-0.004564907	0.060731506	0.942526615	-0.123598658	0.114468844	0.995445496	0.883734449	1.121277706
eqtl-a-ENSG00000014824	ebi-a-GCST90018839	Endometriosis	SLC30A9	MR Egger	3	0.017586102	0.129281954	0.913929501	-0.235806528	0.270978732	1.017741648	0.789933489	1.311247182
eqtl-a-ENSG00000014824	ebi-a-GCST90018839	Endometriosis	SLC30A9	Weighted median	3	-0.114410098	0.07437548	0.123980873	-0.260186038	0.031365842	0.891892118	0.770908154	1.031862934
eqtl-a-ENSG00000014824	ebi-a-GCST90018839	Endometriosis	SLC30A9	Inverse variance weighted	3	-0.130077025	0.08237862	0.114332763	-0.291539121	0.031385071	0.878027798	0.747112785	1.031882776
eqtl-a-ENSG00000014824	ebi-a-GCST90018839	Endometriosis	SLC30A9	Simple mode	3	-0.14861254	0.113172872	0.319563369	-0.370431369	0.07320629	0.861903003	0.690436433	1.075952472
eqtl-a-ENSG00000014824	ebi-a-GCST90018839	Endometriosis	SLC30A9	Weighted mode	3	-0.103483662	0.076736428	0.309891535	-0.253887061	0.046919737	0.901690755	0.775779413	1.048037887
eqtl-a-ENSG00000014914	ebi-a-GCST90018839	Endometriosis	MTMR11	MR Egger	18	0.140778658	0.09960422	0.176703799	-0.054445612	0.336002929	1.151169818	0.947010013	1.399343124
eqtl-a-ENSG00000014914	ebi-a-GCST90018839	Endometriosis	MTMR11	Weighted median	18	0.059661546	0.062325983	0.338441094	-0.062497381	0.181820473	1.061477225	0.939415524	1.19939885
eqtl-a-ENSG00000014914	ebi-a-GCST90018839	Endometriosis	MTMR11	Inverse variance weighted	18	0.041060202	0.043721012	0.347658271	-0.044632981	0.126753385	1.041914829	0.956348415	1.135137042
eqtl-a-ENSG00000014914	ebi-a-GCST90018839	Endometriosis	MTMR11	Simple mode	18	0.123247526	0.129248283	0.353663647	-0.130079108	0.37657416	1.131164379	0.878025969	1.457283607
eqtl-a-ENSG00000014914	ebi-a-GCST90018839	Endometriosis	MTMR11	Weighted mode	18	0.134859711	0.105337028	0.217644799	-0.071600863	0.341320286	1.14437623	0.930902379	1.406803748
eqtl-a-ENSG00000017483	ebi-a-GCST90018839	Endometriosis	SLC38A5	MR Egger	3	-0.063802804	0.080269465	0.572447734	-0.221130955	0.093525348	0.938189989	0.801611698	1.098038436
eqtl-a-ENSG00000017483	ebi-a-GCST90018839	Endometriosis	SLC38A5	Weighted median	3	-0.077497507	0.046140126	0.093032841	-0.167932155	0.01293714	0.925429331	0.84541119	1.013021187
eqtl-a-ENSG00000017483	ebi-a-GCST90018839	Endometriosis	SLC38A5	Inverse variance weighted	3	-0.077779382	0.044034772	0.077342621	-0.164087535	0.008528771	0.925168513	0.848667731	1.008565245
eqtl-a-ENSG00000017483	ebi-a-GCST90018839	Endometriosis	SLC38A5	Simple mode	3	-0.053375132	0.069105626	0.52067871	-0.188822159	0.082071895	0.948024312	0.827933734	1.085533852
eqtl-a-ENSG00000017483	ebi-a-GCST90018839	Endometriosis	SLC38A5	Weighted mode	3	-0.071050793	0.048911421	0.283479216	-0.166917179	0.024815593	0.931414582	0.846269698	1.025126063
eqtl-a-ENSG00000017797	ebi-a-GCST90018839	Endometriosis	RALBP1	MR Egger	7	-0.054778777	0.076517744	0.506087434	-0.204753555	0.095196002	0.946694556	0.814848107	1.099874412
eqtl-a-ENSG00000017797	ebi-a-GCST90018839	Endometriosis	RALBP1	Weighted median	7	-0.029079633	0.034921454	0.405005252	-0.097525684	0.039366418	0.971339111	0.907079044	1.040151544
eqtl-a-ENSG00000017797	ebi-a-GCST90018839	Endometriosis	RALBP1	Inverse variance weighted	7	-0.057773421	0.051677525	0.263583951	-0.159061371	0.043514528	0.943863782	0.852944011	1.044475168
eqtl-a-ENSG00000017797	ebi-a-GCST90018839	Endometriosis	RALBP1	Simple mode	7	-0.229555211	0.133631969	0.136635977	-0.49147387	0.032363448	0.794887081	0.611724127	1.03289284
eqtl-a-ENSG00000017797	ebi-a-GCST90018839	Endometriosis	RALBP1	Weighted mode	7	-0.034547867	0.0342291	0.351780884	-0.101636902	0.032541169	0.966042097	0.903357499	1.033076423
eqtl-a-ENSG00000018280	ebi-a-GCST90018839	Endometriosis	SLC11A1	MR Egger	12	0.087855058	0.049543542	0.106581988	-0.009250283	0.1849604	1.091829859	0.990792369	1.203170794
eqtl-a-ENSG00000018280	ebi-a-GCST90018839	Endometriosis	SLC11A1	Weighted median	12	0.022213364	0.041868303	0.595728397	-0.059848509	0.104275238	1.022461918	0.941907213	1.109905901
eqtl-a-ENSG00000018280	ebi-a-GCST90018839	Endometriosis	SLC11A1	Inverse variance weighted	12	0.015962064	0.042844766	0.709479114	-0.068013678	0.099937805	1.016090138	0.934247695	1.105102185
eqtl-a-ENSG00000018280	ebi-a-GCST90018839	Endometriosis	SLC11A1	Simple mode	12	0.050163391	0.08334916	0.55947665	-0.113200963	0.213527745	1.051442879	0.892971188	1.238037847
eqtl-a-ENSG00000018280	ebi-a-GCST90018839	Endometriosis	SLC11A1	Weighted mode	12	0.025181333	0.041032289	0.551896053	-0.055241954	0.10560462	1.025501061	0.94625617	1.111382372
eqtl-a-ENSG00000018699	ebi-a-GCST90018839	Endometriosis	TTC27	MR Egger	3	-0.000732097	0.091503327	0.994906661	-0.180078618	0.178614424	0.999268171	0.835204547	1.195559676
eqtl-a-ENSG00000018699	ebi-a-GCST90018839	Endometriosis	TTC27	Weighted median	3	-0.010378868	0.050372401	0.836757512	-0.109108774	0.088351037	0.989674806	0.896632882	1.092371518
eqtl-a-ENSG00000018699	ebi-a-GCST90018839	Endometriosis	TTC27	Inverse variance weighted	3	-0.011933946	0.049352531	0.808927219	-0.108664906	0.084797014	0.988136981	0.897030957	1.088496094
eqtl-a-ENSG00000018699	ebi-a-GCST90018839	Endometriosis	TTC27	Simple mode	3	-0.013112514	0.063113686	0.854651422	-0.136815338	0.110590309	0.98697308	0.872131261	1.116937214
eqtl-a-ENSG00000018699	ebi-a-GCST90018839	Endometriosis	TTC27	Weighted mode	3	-0.009793085	0.050605239	0.864424693	-0.108979353	0.089393183	0.990254711	0.896748932	1.093510522
eqtl-a-ENSG00000019102	ebi-a-GCST90018839	Endometriosis	VSIG2	MR Egger	4	0.243089178	0.231448458	0.403772415	-0.210549799	0.696728155	1.275182337	0.81013871	2.007174787
eqtl-a-ENSG00000019102	ebi-a-GCST90018839	Endometriosis	VSIG2	Weighted median	4	-0.039112903	0.080238445	0.625933524	-0.196380256	0.118154449	0.96164213	0.821699719	1.125417918
eqtl-a-ENSG00000019102	ebi-a-GCST90018839	Endometriosis	VSIG2	Inverse variance weighted	4	-0.050595151	0.06988087	0.469053429	-0.187561656	0.086371355	0.950663468	0.828978005	1.090211108
eqtl-a-ENSG00000019102	ebi-a-GCST90018839	Endometriosis	VSIG2	Simple mode	4	-0.126192808	0.128789362	0.399423142	-0.378619958	0.126234341	0.881444881	0.684805818	1.134548008
eqtl-a-ENSG00000019102	ebi-a-GCST90018839	Endometriosis	VSIG2	Weighted mode	4	0.019852308	0.09083327	0.841018483	-0.158180902	0.197885517	1.020050675	0.853695333	1.218822851
eqtl-a-ENSG00000019169	ebi-a-GCST90018839	Endometriosis	MARCO	MR Egger	11	-0.00358209	0.058604946	0.952597342	-0.118447783	0.111283603	0.996424318	0.888298198	1.117711848
eqtl-a-ENSG00000019169	ebi-a-GCST90018839	Endometriosis	MARCO	Weighted median	11	-0.018167928	0.044462406	0.682823498	-0.105314243	0.068978387	0.981996113	0.900041646	1.071413052
eqtl-a-ENSG00000019169	ebi-a-GCST90018839	Endometriosis	MARCO	Inverse variance weighted	11	-0.015869243	0.036506858	0.663785926	-0.087422686	0.055684199	0.98425601	0.916289711	1.057263746
eqtl-a-ENSG00000019169	ebi-a-GCST90018839	Endometriosis	MARCO	Simple mode	11	0.120691922	0.066821869	0.101030651	-0.010278942	0.251662786	1.128277261	0.989773706	1.286162252
eqtl-a-ENSG00000019169	ebi-a-GCST90018839	Endometriosis	MARCO	Weighted mode	11	-0.033906425	0.039066019	0.405781297	-0.110475823	0.042662973	0.966661956	0.895407978	1.043586119
eqtl-a-ENSG00000019485	ebi-a-GCST90018839	Endometriosis	PRDM11	MR Egger	3	-0.367967406	0.641630796	0.668513965	-1.625563766	0.889628955	0.692139741	0.196800694	2.434226276
eqtl-a-ENSG00000019485	ebi-a-GCST90018839	Endometriosis	PRDM11	Weighted median	3	0.116971157	0.126011002	0.353271956	-0.130010406	0.36395272	1.124087008	0.878086294	1.439006177
eqtl-a-ENSG00000019485	ebi-a-GCST90018839	Endometriosis	PRDM11	Inverse variance weighted	3	0.182306678	0.137747581	0.185674572	-0.08767858	0.452291936	1.199982146	0.916055268	1.571910779
eqtl-a-ENSG00000019485	ebi-a-GCST90018839	Endometriosis	PRDM11	Simple mode	3	0.06284831	0.198194576	0.781206301	-0.325613059	0.451309679	1.064865298	0.722084538	1.570367516
eqtl-a-ENSG00000019485	ebi-a-GCST90018839	Endometriosis	PRDM11	Weighted mode	3	0.064761909	0.140863213	0.690834299	-0.211329989	0.340853806	1.066904973	0.809506894	1.406147656
eqtl-a-ENSG00000019582	ebi-a-GCST90018839	Endometriosis	CD74	MR Egger	3	-2.557142826	1.881869975	0.403892759	-6.245607976	1.131322324	0.077525929	0.001938951	3.09975267
eqtl-a-ENSG00000019582	ebi-a-GCST90018839	Endometriosis	CD74	Weighted median	3	0.068558813	0.19134177	0.720114685	-0.306471056	0.443588682	1.07096361	0.736039822	1.558289402
eqtl-a-ENSG00000019582	ebi-a-GCST90018839	Endometriosis	CD74	Inverse variance weighted	3	0.015462522	0.151573311	0.918745967	-0.281621166	0.312546211	1.015582686	0.754559483	1.366901106
eqtl-a-ENSG00000019582	ebi-a-GCST90018839	Endometriosis	CD74	Simple mode	3	0.173132474	0.240930468	0.546999931	-0.299091242	0.645356191	1.18902361	0.741491751	1.906666046
eqtl-a-ENSG00000019582	ebi-a-GCST90018839	Endometriosis	CD74	Weighted mode	3	0.158980108	0.248532508	0.587879179	-0.328143607	0.646103824	1.172314627	0.720259578	1.908092065
eqtl-a-ENSG00000019995	ebi-a-GCST90018839	Endometriosis	ZRANB1	MR Egger	4	-0.025734201	0.084500409	0.789479969	-0.191355003	0.139886601	0.974594101	0.825839361	1.150143367
eqtl-a-ENSG00000019995	ebi-a-GCST90018839	Endometriosis	ZRANB1	Weighted median	4	-0.049356693	0.041215756	0.231103921	-0.130139574	0.031426188	0.951841554	0.87797288	1.031925204
eqtl-a-ENSG00000019995	ebi-a-GCST90018839	Endometriosis	ZRANB1	Inverse variance weighted	4	-0.0420354	0.057707044	0.466351911	-0.155141205	0.071070406	0.958835837	0.856294256	1.073656815
eqtl-a-ENSG00000019995	ebi-a-GCST90018839	Endometriosis	ZRANB1	Simple mode	4	-0.092140853	0.156780802	0.598037929	-0.399431225	0.215149518	0.911976685	0.670701416	1.240047292
eqtl-a-ENSG00000019995	ebi-a-GCST90018839	Endometriosis	ZRANB1	Weighted mode	4	-0.050148101	0.041892453	0.317247774	-0.132257309	0.031961107	0.951088557	0.876115534	1.032477348
eqtl-a-ENSG00000020922	ebi-a-GCST90018839	Endometriosis	MRE11	MR Egger	5	-0.032408868	0.072528892	0.685278524	-0.174565496	0.10974776	0.968110671	0.839821847	1.115996535
eqtl-a-ENSG00000020922	ebi-a-GCST90018839	Endometriosis	MRE11	Weighted median	5	-0.004350187	0.02929969	0.881970189	-0.061777579	0.053077205	0.995659261	0.940091959	1.054511056
eqtl-a-ENSG00000020922	ebi-a-GCST90018839	Endometriosis	MRE11	Inverse variance weighted	5	0.006478096	0.033906095	0.848478647	-0.05997785	0.072934042	1.006499124	0.941785394	1.075659586
eqtl-a-ENSG00000020922	ebi-a-GCST90018839	Endometriosis	MRE11	Simple mode	5	-0.018498847	0.053695178	0.747809304	-0.123741396	0.086743701	0.981671206	0.883608316	1.09061712
eqtl-a-ENSG00000020922	ebi-a-GCST90018839	Endometriosis	MRE11	Weighted mode	5	0.001784778	0.029932181	0.955312556	-0.056882296	0.060451852	1.001786371	0.944705258	1.062316447
eqtl-a-ENSG00000021300	ebi-a-GCST90018839	Endometriosis	PLEKHB1	MR Egger	8	0.021562157	0.098822445	0.834512079	-0.172129834	0.215254148	1.0217963	0.841869862	1.240177046
eqtl-a-ENSG00000021300	ebi-a-GCST90018839	Endometriosis	PLEKHB1	Weighted median	8	-0.057088921	0.052184883	0.27396625	-0.159371292	0.04519345	0.944510079	0.852679707	1.046230234
eqtl-a-ENSG00000021300	ebi-a-GCST90018839	Endometriosis	PLEKHB1	Inverse variance weighted	8	-0.091408339	0.064522394	0.156573091	-0.217872231	0.035055554	0.912644967	0.804228191	1.035677243
eqtl-a-ENSG00000021300	ebi-a-GCST90018839	Endometriosis	PLEKHB1	Simple mode	8	-0.421036752	0.181227167	0.053139171	-0.776241999	-0.065831506	0.656365978	0.460131943	0.93628861
eqtl-a-ENSG00000021300	ebi-a-GCST90018839	Endometriosis	PLEKHB1	Weighted mode	8	-0.042991094	0.049283912	0.411955818	-0.139587562	0.053605375	0.957919921	0.869716866	1.055068163
eqtl-a-ENSG00000021355	ebi-a-GCST90018839	Endometriosis	SERPINB1	MR Egger	5	-0.04380446	0.056082656	0.491730161	-0.153726465	0.066117545	0.957141098	0.857506547	1.068352289
eqtl-a-ENSG00000021355	ebi-a-GCST90018839	Endometriosis	SERPINB1	Weighted median	5	-0.013931953	0.037872208	0.712972075	-0.088161481	0.060297576	0.986164648	0.915613011	1.06215257
eqtl-a-ENSG00000021355	ebi-a-GCST90018839	Endometriosis	SERPINB1	Inverse variance weighted	5	-0.009853179	0.036636976	0.787975222	-0.081661652	0.061955295	0.990195205	0.921583722	1.063914781
eqtl-a-ENSG00000021355	ebi-a-GCST90018839	Endometriosis	SERPINB1	Simple mode	5	0.009656274	0.07393755	0.9023962	-0.135261324	0.154573873	1.009703047	0.873487618	1.167160497
eqtl-a-ENSG00000021355	ebi-a-GCST90018839	Endometriosis	SERPINB1	Weighted mode	5	-0.014668454	0.039926407	0.731942652	-0.092924212	0.063587304	0.985438604	0.911262561	1.065652517
eqtl-a-ENSG00000021488	ebi-a-GCST90018839	Endometriosis	SLC7A9	MR Egger	5	-0.203404966	0.138222404	0.237518174	-0.474320877	0.067510945	0.815947744	0.622307536	1.069841969
eqtl-a-ENSG00000021488	ebi-a-GCST90018839	Endometriosis	SLC7A9	Weighted median	5	-0.089760344	0.044989788	0.046029019	-0.177940328	-0.001580361	0.91415024	0.836992367	0.998420887
eqtl-a-ENSG00000021488	ebi-a-GCST90018839	Endometriosis	SLC7A9	Inverse variance weighted	5	-0.07706872	0.040425507	0.056593409	-0.156302713	0.002165273	0.925826229	0.855300241	1.002167619
eqtl-a-ENSG00000021488	ebi-a-GCST90018839	Endometriosis	SLC7A9	Simple mode	5	0.01366876	0.073252962	0.861058443	-0.129907045	0.157244566	1.013762605	0.878177058	1.17028179
eqtl-a-ENSG00000021488	ebi-a-GCST90018839	Endometriosis	SLC7A9	Weighted mode	5	-0.093278853	0.045290442	0.108505403	-0.18204812	-0.004509586	0.910939447	0.833561229	0.995500567
eqtl-a-ENSG00000021762	ebi-a-GCST90018839	Endometriosis	OSBPL5	MR Egger	4	0.005214414	0.086972224	0.957643503	-0.165251145	0.175679974	1.005228033	0.847680787	1.192056508
eqtl-a-ENSG00000021762	ebi-a-GCST90018839	Endometriosis	OSBPL5	Weighted median	4	0.02053577	0.048300317	0.670713889	-0.07413285	0.115204391	1.02074808	0.928548328	1.122102762
eqtl-a-ENSG00000021762	ebi-a-GCST90018839	Endometriosis	OSBPL5	Inverse variance weighted	4	0.022209517	0.045340017	0.62424457	-0.066656915	0.11107595	1.022457985	0.935516107	1.117479776
eqtl-a-ENSG00000021762	ebi-a-GCST90018839	Endometriosis	OSBPL5	Simple mode	4	0.084642951	0.086382304	0.39941229	-0.084666364	0.253952267	1.088328411	0.918818784	1.289110269
eqtl-a-ENSG00000021762	ebi-a-GCST90018839	Endometriosis	OSBPL5	Weighted mode	4	0.014014907	0.051915066	0.804697378	-0.087738622	0.115768437	1.014113576	0.916000268	1.122735857
eqtl-a-ENSG00000022277	ebi-a-GCST90018839	Endometriosis	RTF2	MR Egger	3	0.060133087	0.165379564	0.777982267	-0.264010858	0.384277032	1.061977872	0.767965201	1.468552221
eqtl-a-ENSG00000022277	ebi-a-GCST90018839	Endometriosis	RTF2	Weighted median	3	0.02856083	0.077220328	0.711485648	-0.122791012	0.179912673	1.028972602	0.884448483	1.197112818
eqtl-a-ENSG00000022277	ebi-a-GCST90018839	Endometriosis	RTF2	Inverse variance weighted	3	0.01998383	0.075298042	0.790704106	-0.127600333	0.167567992	1.020184843	0.880205098	1.182425683
eqtl-a-ENSG00000022277	ebi-a-GCST90018839	Endometriosis	RTF2	Simple mode	3	0.067318024	0.121442054	0.63506732	-0.170708402	0.305344451	1.069635594	0.843067374	1.357092374
eqtl-a-ENSG00000022277	ebi-a-GCST90018839	Endometriosis	RTF2	Weighted mode	3	0.033270793	0.084145521	0.730738822	-0.131654428	0.198196014	1.033830455	0.876643887	1.219201351
eqtl-a-ENSG00000022556	ebi-a-GCST90018839	Endometriosis	NLRP2	MR Egger	5	0.100373768	0.152669241	0.557827149	-0.198857945	0.399605481	1.105584073	0.819666323	1.491236261
eqtl-a-ENSG00000022556	ebi-a-GCST90018839	Endometriosis	NLRP2	Weighted median	5	-0.001091028	0.044668305	0.980513529	-0.088640906	0.08645885	0.998909567	0.915174148	1.090306501
eqtl-a-ENSG00000022556	ebi-a-GCST90018839	Endometriosis	NLRP2	Inverse variance weighted	5	0.000962729	0.03964122	0.980624438	-0.076734063	0.078659521	1.000963192	0.926136115	1.081835916
eqtl-a-ENSG00000022556	ebi-a-GCST90018839	Endometriosis	NLRP2	Simple mode	5	0.002774122	0.071928023	0.971082936	-0.138204803	0.143753048	1.002777974	0.870920306	1.154598942
eqtl-a-ENSG00000022556	ebi-a-GCST90018839	Endometriosis	NLRP2	Weighted mode	5	-0.015329744	0.040683548	0.725455751	-0.095069498	0.06441001	0.984787158	0.909309737	1.066529597
eqtl-a-ENSG00000022567	ebi-a-GCST90018839	Endometriosis	SLC45A4	MR Egger	8	0.04476902	0.074873708	0.571751147	-0.101983448	0.191521489	1.045786276	0.903044498	1.211090858
eqtl-a-ENSG00000022567	ebi-a-GCST90018839	Endometriosis	SLC45A4	Weighted median	8	0.020181231	0.046176217	0.662076422	-0.070324154	0.110686616	1.020386248	0.932091629	1.117044788
eqtl-a-ENSG00000022567	ebi-a-GCST90018839	Endometriosis	SLC45A4	Inverse variance weighted	8	0.005597977	0.047015575	0.905222717	-0.086552549	0.097748504	1.005613675	0.917087355	1.102685429
eqtl-a-ENSG00000022567	ebi-a-GCST90018839	Endometriosis	SLC45A4	Simple mode	8	-0.01097986	0.073031089	0.884732916	-0.154120794	0.132161073	0.989080198	0.857168474	1.141292136
eqtl-a-ENSG00000022567	ebi-a-GCST90018839	Endometriosis	SLC45A4	Weighted mode	8	0.023298881	0.050823057	0.660535688	-0.076314311	0.122912073	1.02357242	0.926524944	1.13078499
eqtl-a-ENSG00000022840	ebi-a-GCST90018839	Endometriosis	RNF10	MR Egger	9	-0.067521069	0.057343471	0.27748054	-0.179914272	0.044872135	0.934708027	0.83534182	1.045894118
eqtl-a-ENSG00000022840	ebi-a-GCST90018839	Endometriosis	RNF10	Weighted median	9	-0.028097785	0.039781232	0.479996893	-0.106068999	0.049873429	0.972293287	0.899362591	1.051138045
eqtl-a-ENSG00000022840	ebi-a-GCST90018839	Endometriosis	RNF10	Inverse variance weighted	9	-0.02611159	0.033813236	0.43997831	-0.092385533	0.040162353	0.97422637	0.911753571	1.040979766
eqtl-a-ENSG00000022840	ebi-a-GCST90018839	Endometriosis	RNF10	Simple mode	9	-0.076586477	0.075768728	0.341706998	-0.225093184	0.07192023	0.926272809	0.798441813	1.074569622
eqtl-a-ENSG00000022840	ebi-a-GCST90018839	Endometriosis	RNF10	Weighted mode	9	-0.032559959	0.039570966	0.43444703	-0.110119053	0.044999134	0.96796441	0.89572749	1.046026955
eqtl-a-ENSG00000022976	ebi-a-GCST90018839	Endometriosis	ZNF839	MR Egger	3	-0.339724225	0.505658155	0.623388807	-1.330814209	0.651365759	0.711966638	0.264262009	1.918158784
eqtl-a-ENSG00000022976	ebi-a-GCST90018839	Endometriosis	ZNF839	Weighted median	3	0.071101232	0.138722315	0.608270626	-0.200794505	0.342996969	1.073689913	0.818080526	1.409164491
eqtl-a-ENSG00000022976	ebi-a-GCST90018839	Endometriosis	ZNF839	Inverse variance weighted	3	0.119413187	0.119021788	0.315721701	-0.113869518	0.352695892	1.126835416	0.892374387	1.422898363
eqtl-a-ENSG00000022976	ebi-a-GCST90018839	Endometriosis	ZNF839	Simple mode	3	0.050540641	0.168398308	0.792402535	-0.279520044	0.380601325	1.05183961	0.756146572	1.463164163
eqtl-a-ENSG00000022976	ebi-a-GCST90018839	Endometriosis	ZNF839	Weighted mode	3	0.061452585	0.152464482	0.72590724	-0.237377799	0.360282969	1.063380075	0.788693264	1.433735059
eqtl-a-ENSG00000023171	ebi-a-GCST90018839	Endometriosis	GRAMD1B	MR Egger	4	0.06469123	0.374689348	0.878815668	-0.669699891	0.799082352	1.066829569	0.511862169	2.223499601
eqtl-a-ENSG00000023171	ebi-a-GCST90018839	Endometriosis	GRAMD1B	Weighted median	4	-0.021916586	0.061524117	0.721670157	-0.142503854	0.098670683	0.978321838	0.867184212	1.103702771
eqtl-a-ENSG00000023171	ebi-a-GCST90018839	Endometriosis	GRAMD1B	Inverse variance weighted	4	-0.017996729	0.055958891	0.747751007	-0.127676155	0.091682697	0.982164245	0.880138361	1.096016997
eqtl-a-ENSG00000023171	ebi-a-GCST90018839	Endometriosis	GRAMD1B	Simple mode	4	0.009234227	0.104512431	0.935161974	-0.195610138	0.214078592	1.009276994	0.822332769	1.238720005
eqtl-a-ENSG00000023171	ebi-a-GCST90018839	Endometriosis	GRAMD1B	Weighted mode	4	-0.083232083	0.104034715	0.48217826	-0.287140124	0.120675958	0.920137574	0.750406572	1.12825925
eqtl-a-ENSG00000023892	ebi-a-GCST90018839	Endometriosis	DEF6	MR Egger	6	0.010969244	0.063049447	0.870332512	-0.112607673	0.134546161	1.011029627	0.893501136	1.144017467
eqtl-a-ENSG00000023892	ebi-a-GCST90018839	Endometriosis	DEF6	Weighted median	6	-0.008108544	0.04290539	0.850103324	-0.092203108	0.075986021	0.991924242	0.911919913	1.078947491
eqtl-a-ENSG00000023892	ebi-a-GCST90018839	Endometriosis	DEF6	Inverse variance weighted	6	-0.010783914	0.038715798	0.78059755	-0.086666879	0.06509905	0.989274024	0.916982511	1.067264732
eqtl-a-ENSG00000023892	ebi-a-GCST90018839	Endometriosis	DEF6	Simple mode	6	-0.124807975	0.081750485	0.187365124	-0.285038927	0.035422976	0.88266638	0.751984982	1.036057843
eqtl-a-ENSG00000023892	ebi-a-GCST90018839	Endometriosis	DEF6	Weighted mode	6	-0.010235819	0.041651421	0.815645	-0.091872604	0.071400965	0.989816388	0.912221356	1.074011781
eqtl-a-ENSG00000023902	ebi-a-GCST90018839	Endometriosis	PLEKHO1	MR Egger	4	-0.111319057	0.180986983	0.601169629	-0.466053543	0.243415429	0.894653258	0.627473686	1.275598435
eqtl-a-ENSG00000023902	ebi-a-GCST90018839	Endometriosis	PLEKHO1	Weighted median	4	-0.046627806	0.063870698	0.465369171	-0.171814374	0.078558763	0.95444257	0.842135481	1.081726919
eqtl-a-ENSG00000023902	ebi-a-GCST90018839	Endometriosis	PLEKHO1	Inverse variance weighted	4	-0.059065818	0.098594958	0.549122578	-0.252311937	0.1341803	0.942644724	0.777002325	1.143598992
eqtl-a-ENSG00000023902	ebi-a-GCST90018839	Endometriosis	PLEKHO1	Simple mode	4	0.102856732	0.145595407	0.530829396	-0.182510265	0.388223729	1.108332609	0.833176092	1.474359605
eqtl-a-ENSG00000023902	ebi-a-GCST90018839	Endometriosis	PLEKHO1	Weighted mode	4	-0.052373146	0.064808048	0.478155281	-0.179396921	0.074650629	0.948974695	0.835774097	1.077507635
eqtl-a-ENSG00000024048	ebi-a-GCST90018839	Endometriosis	UBR2	MR Egger	4	-0.160046886	0.310368701	0.657431243	-0.76836954	0.448275767	0.852103836	0.463768608	1.56561038
eqtl-a-ENSG00000024048	ebi-a-GCST90018839	Endometriosis	UBR2	Weighted median	4	-0.110982687	0.09930136	0.263722865	-0.305613353	0.083647979	0.894954243	0.736671396	1.087246093
eqtl-a-ENSG00000024048	ebi-a-GCST90018839	Endometriosis	UBR2	Inverse variance weighted	4	-0.114888142	0.128974652	0.373046785	-0.367678459	0.137902176	0.891465856	0.692339761	1.147863256
eqtl-a-ENSG00000024048	ebi-a-GCST90018839	Endometriosis	UBR2	Simple mode	4	-0.085325923	0.126487703	0.548275717	-0.333241821	0.162589974	0.918212969	0.716596885	1.176554173
eqtl-a-ENSG00000024048	ebi-a-GCST90018839	Endometriosis	UBR2	Weighted mode	4	-0.097407312	0.106760378	0.428836212	-0.306657653	0.111843029	0.907186423	0.735902492	1.1183373
eqtl-a-ENSG00000024862	ebi-a-GCST90018839	Endometriosis	CCDC28A	MR Egger	3	-0.132937966	0.121895216	0.472430444	-0.371852591	0.105976658	0.875519402	0.689455867	1.111795924
eqtl-a-ENSG00000024862	ebi-a-GCST90018839	Endometriosis	CCDC28A	Weighted median	3	-0.113070845	0.057858624	0.050670376	-0.226473749	0.000332059	0.893087387	0.797340273	1.000332114
eqtl-a-ENSG00000024862	ebi-a-GCST90018839	Endometriosis	CCDC28A	Inverse variance weighted	3	-0.109633776	0.054842216	0.045600098	-0.21712452	-0.002143032	0.896162272	0.804829746	0.997859263
eqtl-a-ENSG00000024862	ebi-a-GCST90018839	Endometriosis	CCDC28A	Simple mode	3	-0.107804192	0.08670193	0.339707164	-0.277739975	0.062131591	0.897803376	0.757493763	1.064102362
eqtl-a-ENSG00000024862	ebi-a-GCST90018839	Endometriosis	CCDC28A	Weighted mode	3	-0.114918813	0.061436239	0.20232106	-0.235333841	0.005496215	0.891438514	0.790306969	1.005511346
eqtl-a-ENSG00000025039	ebi-a-GCST90018839	Endometriosis	RRAGD	MR Egger	5	0.089288494	0.062427333	0.248002444	-0.033069078	0.211646067	1.093396049	0.967471726	1.235710448
eqtl-a-ENSG00000025039	ebi-a-GCST90018839	Endometriosis	RRAGD	Weighted median	5	0.075684799	0.043875123	0.084526599	-0.010310441	0.161680039	1.078622538	0.989742529	1.175484072
eqtl-a-ENSG00000025039	ebi-a-GCST90018839	Endometriosis	RRAGD	Inverse variance weighted	5	0.075636008	0.041825934	0.070551749	-0.006342823	0.157614839	1.078569911	0.99367725	1.170715194
eqtl-a-ENSG00000025039	ebi-a-GCST90018839	Endometriosis	RRAGD	Simple mode	5	0.059937738	0.072162513	0.452903441	-0.081500786	0.201376263	1.061770437	0.921731985	1.223084886
eqtl-a-ENSG00000025039	ebi-a-GCST90018839	Endometriosis	RRAGD	Weighted mode	5	0.07407363	0.048107175	0.19845795	-0.020216432	0.168363693	1.076886094	0.97998655	1.183366914
eqtl-a-ENSG00000025156	ebi-a-GCST90018839	Endometriosis	HSF2	MR Egger	4	0.002745326	0.109591707	0.982289404	-0.212054419	0.217545072	1.002749098	0.808920676	1.243021454
eqtl-a-ENSG00000025156	ebi-a-GCST90018839	Endometriosis	HSF2	Weighted median	4	0.019599763	0.043882598	0.655134362	-0.06641013	0.105609656	1.019793099	0.935747008	1.111387968
eqtl-a-ENSG00000025156	ebi-a-GCST90018839	Endometriosis	HSF2	Inverse variance weighted	4	0.001932809	0.041661443	0.962996829	-0.07972362	0.083589238	1.001934678	0.923371513	1.087182229
eqtl-a-ENSG00000025156	ebi-a-GCST90018839	Endometriosis	HSF2	Simple mode	4	-0.014365055	0.087897392	0.880569295	-0.186643943	0.157913834	0.98573763	0.829739118	1.171065284
eqtl-a-ENSG00000025156	ebi-a-GCST90018839	Endometriosis	HSF2	Weighted mode	4	0.036557685	0.04854543	0.506120798	-0.058591358	0.131706727	1.037234135	0.943092078	1.140773712
eqtl-a-ENSG00000025434	ebi-a-GCST90018839	Endometriosis	NR1H3	MR Egger	8	0.026061429	0.114755972	0.82788382	-0.198860276	0.250983135	1.026403998	0.819664412	1.285288408
eqtl-a-ENSG00000025434	ebi-a-GCST90018839	Endometriosis	NR1H3	Weighted median	8	0.02408193	0.046206968	0.602244666	-0.066483728	0.114647588	1.024374242	0.935678141	1.121478145
eqtl-a-ENSG00000025434	ebi-a-GCST90018839	Endometriosis	NR1H3	Inverse variance weighted	8	0.048849505	0.054375068	0.368982688	-0.057725628	0.155424638	1.05006231	0.943908894	1.168153898
eqtl-a-ENSG00000025434	ebi-a-GCST90018839	Endometriosis	NR1H3	Simple mode	8	0.097212518	0.094771691	0.339141586	-0.088539995	0.282965032	1.102094564	0.915266504	1.327058756
eqtl-a-ENSG00000025434	ebi-a-GCST90018839	Endometriosis	NR1H3	Weighted mode	8	0.021714788	0.045223783	0.645752994	-0.066923828	0.110353403	1.021952269	0.93526644	1.116672636
eqtl-a-ENSG00000025708	ebi-a-GCST90018839	Endometriosis	TYMP	MR Egger	5	0.222896587	0.173400017	0.288880105	-0.116967447	0.562760621	1.249691332	0.889614152	1.75551212
eqtl-a-ENSG00000025708	ebi-a-GCST90018839	Endometriosis	TYMP	Weighted median	5	0.064962279	0.050936177	0.202179649	-0.034872627	0.164797186	1.067118771	0.965728416	1.179153946
eqtl-a-ENSG00000025708	ebi-a-GCST90018839	Endometriosis	TYMP	Inverse variance weighted	5	0.065104264	0.048373423	0.178344943	-0.029707645	0.159916173	1.067270296	0.97072929	1.173412503
eqtl-a-ENSG00000025708	ebi-a-GCST90018839	Endometriosis	TYMP	Simple mode	5	-0.083706982	0.108384352	0.4830246	-0.296140312	0.128726348	0.919700706	0.743683073	1.137378836
eqtl-a-ENSG00000025708	ebi-a-GCST90018839	Endometriosis	TYMP	Weighted mode	5	0.099059602	0.059181042	0.169475531	-0.016935241	0.215054445	1.104132106	0.983207354	1.239929403
eqtl-a-ENSG00000025772	ebi-a-GCST90018839	Endometriosis	TOMM34	MR Egger	3	0.139329245	0.121794881	0.457315358	-0.099388723	0.378047212	1.149502505	0.905390694	1.459431844
eqtl-a-ENSG00000025772	ebi-a-GCST90018839	Endometriosis	TOMM34	Weighted median	3	-0.012639145	0.046688284	0.786611452	-0.104148182	0.078869891	0.987440393	0.901091762	1.082063527
eqtl-a-ENSG00000025772	ebi-a-GCST90018839	Endometriosis	TOMM34	Inverse variance weighted	3	-0.014802606	0.045922743	0.74719729	-0.104811183	0.07520597	0.985306414	0.900494535	1.078106186
eqtl-a-ENSG00000025772	ebi-a-GCST90018839	Endometriosis	TOMM34	Simple mode	3	-0.138540376	0.089781624	0.262779719	-0.314512359	0.037431607	0.870628098	0.730144836	1.038140993
eqtl-a-ENSG00000025772	ebi-a-GCST90018839	Endometriosis	TOMM34	Weighted mode	3	0.007528396	0.048901105	0.891779237	-0.08831777	0.103374562	1.007556805	0.915469921	1.108906685
eqtl-a-ENSG00000026025	ebi-a-GCST90018839	Endometriosis	VIM	MR Egger	6	0.093672586	0.159680297	0.588964774	-0.219300796	0.406645968	1.098200121	0.803080118	1.501772337
eqtl-a-ENSG00000026025	ebi-a-GCST90018839	Endometriosis	VIM	Weighted median	6	0.145352153	0.08335212	0.081188264	-0.018018002	0.308722308	1.156446745	0.982143352	1.361684189
eqtl-a-ENSG00000026025	ebi-a-GCST90018839	Endometriosis	VIM	Inverse variance weighted	6	0.151137881	0.065924726	0.021872045	0.021925419	0.280350344	1.163157025	1.022167547	1.323593444
eqtl-a-ENSG00000026025	ebi-a-GCST90018839	Endometriosis	VIM	Simple mode	6	0.295983679	0.131678988	0.074485234	0.037892862	0.554074496	1.344448214	1.038619951	1.740329558
eqtl-a-ENSG00000026025	ebi-a-GCST90018839	Endometriosis	VIM	Weighted mode	6	0.195644314	0.104275117	0.119453377	-0.008734915	0.400023543	1.216094281	0.991303124	1.49185982
eqtl-a-ENSG00000026103	ebi-a-GCST90018839	Endometriosis	FAS	MR Egger	5	-0.056477477	0.06444508	0.445343155	-0.182789834	0.069834879	0.94508777	0.832943194	1.072331102
eqtl-a-ENSG00000026103	ebi-a-GCST90018839	Endometriosis	FAS	Weighted median	5	-0.034115734	0.03844908	0.374919289	-0.109475931	0.041244463	0.966459646	0.896303737	1.042106831
eqtl-a-ENSG00000026103	ebi-a-GCST90018839	Endometriosis	FAS	Inverse variance weighted	5	-0.026644308	0.037288977	0.474895941	-0.099730702	0.046442086	0.97370752	0.905081122	1.04753741
eqtl-a-ENSG00000026103	ebi-a-GCST90018839	Endometriosis	FAS	Simple mode	5	-0.057216975	0.079017853	0.509086836	-0.212091968	0.097658018	0.944389138	0.808890302	1.102585656
eqtl-a-ENSG00000026103	ebi-a-GCST90018839	Endometriosis	FAS	Weighted mode	5	-0.042180269	0.038032523	0.329591716	-0.116724013	0.032363475	0.958696942	0.889830741	1.032892868
eqtl-a-ENSG00000026297	ebi-a-GCST90018839	Endometriosis	RNASET2	MR Egger	5	-0.045887939	0.046049361	0.392454236	-0.136144686	0.044368808	0.955148991	0.872716354	1.045367824
eqtl-a-ENSG00000026297	ebi-a-GCST90018839	Endometriosis	RNASET2	Weighted median	5	-0.005601776	0.022911626	0.806847537	-0.050508562	0.03930501	0.994413885	0.950745788	1.040087673
eqtl-a-ENSG00000026297	ebi-a-GCST90018839	Endometriosis	RNASET2	Inverse variance weighted	5	-0.006950085	0.022585857	0.758296588	-0.051218364	0.037318195	0.993074011	0.950071186	1.038023262
eqtl-a-ENSG00000026297	ebi-a-GCST90018839	Endometriosis	RNASET2	Simple mode	5	-0.024563607	0.045525722	0.618137197	-0.113794022	0.064666808	0.975735623	0.89244176	1.066803515
eqtl-a-ENSG00000026297	ebi-a-GCST90018839	Endometriosis	RNASET2	Weighted mode	5	-0.006026071	0.022232922	0.799770395	-0.049602598	0.037550457	0.99399205	0.95160752	1.038264383
eqtl-a-ENSG00000026508	ebi-a-GCST90018839	Endometriosis	CD44	MR Egger	4	-0.040145341	0.521446546	0.945641462	-1.062180571	0.98188989	0.960649808	0.345701162	2.669496532
eqtl-a-ENSG00000026508	ebi-a-GCST90018839	Endometriosis	CD44	Weighted median	4	0.101248367	0.100470572	0.313578568	-0.095673954	0.298170688	1.106551438	0.908760265	1.347391752
eqtl-a-ENSG00000026508	ebi-a-GCST90018839	Endometriosis	CD44	Inverse variance weighted	4	0.005643593	0.112424768	0.959963938	-0.214708953	0.225996138	1.005659548	0.806776216	1.253570824
eqtl-a-ENSG00000026508	ebi-a-GCST90018839	Endometriosis	CD44	Simple mode	4	0.123721059	0.155268874	0.483789968	-0.180605935	0.428048053	1.131700149	0.834764245	1.534259805
eqtl-a-ENSG00000026508	ebi-a-GCST90018839	Endometriosis	CD44	Weighted mode	4	0.127236547	0.119550873	0.36526429	-0.107083164	0.361556259	1.135685629	0.898450951	1.435561783
eqtl-a-ENSG00000026652	ebi-a-GCST90018839	Endometriosis	AGPAT4	MR Egger	5	0.137336165	0.20054629	0.542627905	-0.255734564	0.530406893	1.147213736	0.774347481	1.699623734
eqtl-a-ENSG00000026652	ebi-a-GCST90018839	Endometriosis	AGPAT4	Weighted median	5	0.216927505	0.093666133	0.020560169	0.033341884	0.400513126	1.242254041	1.033903954	1.492590388
eqtl-a-ENSG00000026652	ebi-a-GCST90018839	Endometriosis	AGPAT4	Inverse variance weighted	5	0.200528916	0.077691395	0.009848731	0.048253783	0.35280405	1.222048949	1.049436951	1.423052269
eqtl-a-ENSG00000026652	ebi-a-GCST90018839	Endometriosis	AGPAT4	Simple mode	5	0.200820752	0.12692104	0.18875636	-0.047944485	0.44958599	1.222405639	0.953186701	1.567663023
eqtl-a-ENSG00000026652	ebi-a-GCST90018839	Endometriosis	AGPAT4	Weighted mode	5	0.211148628	0.111088136	0.130129134	-0.006584118	0.428881374	1.235095911	0.99343751	1.535538869
eqtl-a-ENSG00000026950	ebi-a-GCST90018839	Endometriosis	BTN3A1	MR Egger	3	-0.047180747	0.188417981	0.843799281	-0.416479989	0.322118495	0.953914965	0.659363707	1.380048295
eqtl-a-ENSG00000026950	ebi-a-GCST90018839	Endometriosis	BTN3A1	Weighted median	3	-0.002261703	0.0685176	0.973667348	-0.136556199	0.132032794	0.997740853	0.872357293	1.141145741
eqtl-a-ENSG00000026950	ebi-a-GCST90018839	Endometriosis	BTN3A1	Inverse variance weighted	3	0.023135032	0.09993531	0.816926322	-0.172738175	0.219008239	1.023404723	0.841357875	1.244841533
eqtl-a-ENSG00000026950	ebi-a-GCST90018839	Endometriosis	BTN3A1	Simple mode	3	-0.058903864	0.100845893	0.618258765	-0.256561814	0.138754086	0.942797401	0.773707167	1.148841549
eqtl-a-ENSG00000026950	ebi-a-GCST90018839	Endometriosis	BTN3A1	Weighted mode	3	-0.00656612	0.066738896	0.930598898	-0.137374355	0.124242116	0.99345539	0.871643861	1.132289983
eqtl-a-ENSG00000027075	ebi-a-GCST90018839	Endometriosis	PRKCH	MR Egger	3	1.313239016	0.834065795	0.360227682	-0.321529942	2.948007974	3.718197529	0.72503892	19.06793205
eqtl-a-ENSG00000027075	ebi-a-GCST90018839	Endometriosis	PRKCH	Weighted median	3	0.15958616	0.147396995	0.278943309	-0.129311949	0.44848427	1.173025326	0.878699813	1.565936848
eqtl-a-ENSG00000027075	ebi-a-GCST90018839	Endometriosis	PRKCH	Inverse variance weighted	3	0.06028332	0.144180647	0.675866948	-0.222310748	0.342877389	1.062137429	0.80066652	1.408995993
eqtl-a-ENSG00000027075	ebi-a-GCST90018839	Endometriosis	PRKCH	Simple mode	3	0.185005061	0.21177585	0.474461748	-0.230075604	0.600085727	1.20322453	0.794473535	1.822275011
eqtl-a-ENSG00000027075	ebi-a-GCST90018839	Endometriosis	PRKCH	Weighted mode	3	0.204594657	0.196234194	0.406597206	-0.180024363	0.589213678	1.227027598	0.835249862	1.802570457
eqtl-a-ENSG00000027697	ebi-a-GCST90018839	Endometriosis	IFNGR1	MR Egger	4	0.105360416	0.179353076	0.61639123	-0.246171613	0.456892444	1.111111	0.781788048	1.579159027
eqtl-a-ENSG00000027697	ebi-a-GCST90018839	Endometriosis	IFNGR1	Weighted median	4	0.049134617	0.084895018	0.562744951	-0.117259618	0.215528852	1.050361738	0.889354271	1.240517774
eqtl-a-ENSG00000027697	ebi-a-GCST90018839	Endometriosis	IFNGR1	Inverse variance weighted	4	-0.011949472	0.082410134	0.88471085	-0.173473334	0.149574391	0.98812164	0.84073957	1.161339861
eqtl-a-ENSG00000027697	ebi-a-GCST90018839	Endometriosis	IFNGR1	Simple mode	4	0.031095217	0.166092238	0.863436927	-0.29444557	0.356636004	1.031583724	0.744944493	1.428515802
eqtl-a-ENSG00000027697	ebi-a-GCST90018839	Endometriosis	IFNGR1	Weighted mode	4	0.050147114	0.086207043	0.601591938	-0.118818689	0.219112918	1.051425765	0.887968785	1.244971848
eqtl-a-ENSG00000027847	ebi-a-GCST90018839	Endometriosis	B4GALT7	MR Egger	3	0.300386533	0.459735853	0.631553609	-0.600695738	1.201468804	1.350380673	0.54842994	3.324997107
eqtl-a-ENSG00000027847	ebi-a-GCST90018839	Endometriosis	B4GALT7	Weighted median	3	-0.020986328	0.054654109	0.700989975	-0.128108382	0.086135726	0.979232353	0.879758024	1.089954254
eqtl-a-ENSG00000027847	ebi-a-GCST90018839	Endometriosis	B4GALT7	Inverse variance weighted	3	-0.023027245	0.052489704	0.660878762	-0.125907066	0.079852575	0.977235858	0.881696783	1.083127376
eqtl-a-ENSG00000027847	ebi-a-GCST90018839	Endometriosis	B4GALT7	Simple mode	3	-0.099916879	0.093490927	0.397089158	-0.283159096	0.083325338	0.904912632	0.753399915	1.086895359
eqtl-a-ENSG00000027847	ebi-a-GCST90018839	Endometriosis	B4GALT7	Weighted mode	3	-0.00996478	0.056750271	0.876785218	-0.121195311	0.10126575	0.990084704	0.885860924	1.106570674
eqtl-a-ENSG00000028137	ebi-a-GCST90018839	Endometriosis	TNFRSF1B	MR Egger	4	0.257301199	0.334240566	0.521904698	-0.39781031	0.912412709	1.29343465	0.671789447	2.490323717
eqtl-a-ENSG00000028137	ebi-a-GCST90018839	Endometriosis	TNFRSF1B	Weighted median	4	0.027035097	0.078855048	0.731714704	-0.127520797	0.181590992	1.027403861	0.880275108	1.199123643
eqtl-a-ENSG00000028137	ebi-a-GCST90018839	Endometriosis	TNFRSF1B	Inverse variance weighted	4	0.004834567	0.168361586	0.97709159	-0.325154141	0.334823275	1.004846272	0.722415991	1.397693356
eqtl-a-ENSG00000028137	ebi-a-GCST90018839	Endometriosis	TNFRSF1B	Simple mode	4	-0.110975176	0.214669346	0.64088147	-0.531727095	0.309776742	0.894960965	0.587589271	1.363120753
eqtl-a-ENSG00000028137	ebi-a-GCST90018839	Endometriosis	TNFRSF1B	Weighted mode	4	0.023765232	0.086235939	0.800759806	-0.145257208	0.192787673	1.024049876	0.864799831	1.212625293
eqtl-a-ENSG00000029534	ebi-a-GCST90018839	Endometriosis	ANK1	MR Egger	4	0.031467971	0.153650728	0.856678209	-0.269687455	0.332623398	1.031968322	0.763618122	1.394621982
eqtl-a-ENSG00000029534	ebi-a-GCST90018839	Endometriosis	ANK1	Weighted median	4	0.064884149	0.067840585	0.338859664	-0.068083398	0.197851695	1.0670354	0.934182562	1.218781628
eqtl-a-ENSG00000029534	ebi-a-GCST90018839	Endometriosis	ANK1	Inverse variance weighted	4	0.079723284	0.061085065	0.191852301	-0.040003443	0.199450012	1.082987346	0.960786131	1.220731185
eqtl-a-ENSG00000029534	ebi-a-GCST90018839	Endometriosis	ANK1	Simple mode	4	0.014771103	0.095789121	0.887238314	-0.172975574	0.202517779	1.014880735	0.841158161	1.224481856
eqtl-a-ENSG00000029534	ebi-a-GCST90018839	Endometriosis	ANK1	Weighted mode	4	0.071384725	0.07079045	0.387545531	-0.067364558	0.210134008	1.073994339	0.934854331	1.233843393
eqtl-a-ENSG00000029639	ebi-a-GCST90018839	Endometriosis	TFB1M	MR Egger	3	-0.067264252	0.166249755	0.755242913	-0.393113771	0.258585267	0.934948107	0.674951953	1.295096574
eqtl-a-ENSG00000029639	ebi-a-GCST90018839	Endometriosis	TFB1M	Weighted median	3	-0.073512311	0.057073684	0.197737391	-0.185376732	0.03835211	0.929124707	0.830791239	1.039097045
eqtl-a-ENSG00000029639	ebi-a-GCST90018839	Endometriosis	TFB1M	Inverse variance weighted	3	-0.070975494	0.055597194	0.201742769	-0.179945994	0.037995007	0.931484719	0.835315322	1.038726047
eqtl-a-ENSG00000029639	ebi-a-GCST90018839	Endometriosis	TFB1M	Simple mode	3	-0.074431502	0.083104964	0.464963331	-0.237317231	0.088454227	0.928271057	0.788741035	1.092484246
eqtl-a-ENSG00000029639	ebi-a-GCST90018839	Endometriosis	TFB1M	Weighted mode	3	-0.073349917	0.061030182	0.35241994	-0.192969074	0.046269239	0.929275603	0.824507473	1.047356362
eqtl-a-ENSG00000029725	ebi-a-GCST90018839	Endometriosis	RABEP1	MR Egger	7	0.0664728	0.167770857	0.708292108	-0.262358079	0.39530368	1.068731894	0.769235527	1.484835036
eqtl-a-ENSG00000029725	ebi-a-GCST90018839	Endometriosis	RABEP1	Weighted median	7	0.015030861	0.032669803	0.645455772	-0.049001953	0.079063674	1.015144392	0.952179271	1.082273232
eqtl-a-ENSG00000029725	ebi-a-GCST90018839	Endometriosis	RABEP1	Inverse variance weighted	7	0.008009614	0.0288844	0.781550552	-0.04860381	0.064623039	1.008041777	0.952558449	1.066756823
eqtl-a-ENSG00000029725	ebi-a-GCST90018839	Endometriosis	RABEP1	Simple mode	7	0.011493195	0.04918825	0.823019033	-0.084915775	0.107902165	1.011559495	0.918589649	1.113938757
eqtl-a-ENSG00000029725	ebi-a-GCST90018839	Endometriosis	RABEP1	Weighted mode	7	0.015575018	0.032906908	0.652724105	-0.048922522	0.080072557	1.01569694	0.952254906	1.08336567
eqtl-a-ENSG00000030110	ebi-a-GCST90018839	Endometriosis	BAK1	MR Egger	5	-0.32891006	0.253968336	0.28595049	-0.826687999	0.168867879	0.719707744	0.437495876	1.183963702
eqtl-a-ENSG00000030110	ebi-a-GCST90018839	Endometriosis	BAK1	Weighted median	5	-0.04230558	0.047044014	0.368505358	-0.134511849	0.049900688	0.958576814	0.874142521	1.051166698
eqtl-a-ENSG00000030110	ebi-a-GCST90018839	Endometriosis	BAK1	Inverse variance weighted	5	-0.037960971	0.043222791	0.379801095	-0.12267764	0.046755699	0.962750515	0.884548759	1.047865983
eqtl-a-ENSG00000030110	ebi-a-GCST90018839	Endometriosis	BAK1	Simple mode	5	-0.042727432	0.074708149	0.597979408	-0.189155404	0.103700539	0.958172521	0.827657876	1.109268223
eqtl-a-ENSG00000030110	ebi-a-GCST90018839	Endometriosis	BAK1	Weighted mode	5	-0.041512341	0.047779571	0.433963704	-0.1351603	0.052135619	0.959337496	0.873575866	1.05351861
eqtl-a-ENSG00000030582	ebi-a-GCST90018839	Endometriosis	GRN	MR Egger	6	-0.021795783	0.157913487	0.896891127	-0.331306217	0.287714651	0.978440029	0.717985276	1.333376773
eqtl-a-ENSG00000030582	ebi-a-GCST90018839	Endometriosis	GRN	Weighted median	6	-0.029935554	0.06774955	0.658593317	-0.162724672	0.102853564	0.970508077	0.849825136	1.108329098
eqtl-a-ENSG00000030582	ebi-a-GCST90018839	Endometriosis	GRN	Inverse variance weighted	6	-0.029899696	0.082391364	0.71668077	-0.191386769	0.131587378	0.970542878	0.825813127	1.14063757
eqtl-a-ENSG00000030582	ebi-a-GCST90018839	Endometriosis	GRN	Simple mode	6	-0.124680348	0.114286061	0.32505451	-0.348681028	0.099320332	0.882779039	0.705618167	1.104420024
eqtl-a-ENSG00000030582	ebi-a-GCST90018839	Endometriosis	GRN	Weighted mode	6	0.024792944	0.068843259	0.733458102	-0.110139844	0.159725732	1.025102845	0.895708867	1.173189059
eqtl-a-ENSG00000031081	ebi-a-GCST90018839	Endometriosis	ARHGAP31	MR Egger	3	-0.020502251	0.267880171	0.951371008	-0.545547386	0.504542884	0.979706491	0.579524473	1.656228258
eqtl-a-ENSG00000031081	ebi-a-GCST90018839	Endometriosis	ARHGAP31	Weighted median	3	-0.04281131	0.078580295	0.585884384	-0.196828689	0.111206069	0.958092156	0.821331324	1.117625191
eqtl-a-ENSG00000031081	ebi-a-GCST90018839	Endometriosis	ARHGAP31	Inverse variance weighted	3	-0.080892219	0.079700907	0.310130955	-0.237105997	0.075321558	0.922293091	0.788907661	1.078230809
eqtl-a-ENSG00000031081	ebi-a-GCST90018839	Endometriosis	ARHGAP31	Simple mode	3	-0.05375821	0.137273699	0.73313044	-0.322814661	0.215298241	0.947661214	0.724108048	1.24023173
eqtl-a-ENSG00000031081	ebi-a-GCST90018839	Endometriosis	ARHGAP31	Weighted mode	3	-0.035031149	0.080361441	0.705434405	-0.192539574	0.122477275	0.965575339	0.824861675	1.130293434
eqtl-a-ENSG00000031691	ebi-a-GCST90018839	Endometriosis	CENPQ	MR Egger	3	-0.061452778	0.091590967	0.623782691	-0.240971073	0.118065517	0.940397352	0.785864359	1.125317836
eqtl-a-ENSG00000031691	ebi-a-GCST90018839	Endometriosis	CENPQ	Weighted median	3	0.011508033	0.047418605	0.808245367	-0.081432432	0.104448498	1.011574505	0.921794991	1.11009822
eqtl-a-ENSG00000031691	ebi-a-GCST90018839	Endometriosis	CENPQ	Inverse variance weighted	3	0.018938215	0.046356118	0.682879063	-0.071919776	0.109796207	1.019118681	0.93060555	1.116050604
eqtl-a-ENSG00000031691	ebi-a-GCST90018839	Endometriosis	CENPQ	Simple mode	3	0.006418015	0.101480688	0.955324596	-0.192484134	0.205320164	1.006438655	0.824907406	1.227918137
eqtl-a-ENSG00000031691	ebi-a-GCST90018839	Endometriosis	CENPQ	Weighted mode	3	0.008454183	0.047250027	0.874481928	-0.084155869	0.101064235	1.008490021	0.919287957	1.106347706
eqtl-a-ENSG00000032742	ebi-a-GCST90018839	Endometriosis	IFT88	MR Egger	3	0.055102597	0.097519725	0.672575459	-0.136036063	0.246241258	1.056649019	0.872811156	1.279208156
eqtl-a-ENSG00000032742	ebi-a-GCST90018839	Endometriosis	IFT88	Weighted median	3	0.032869273	0.048401879	0.497080295	-0.061998409	0.127736955	1.033415435	0.939884382	1.136254078
eqtl-a-ENSG00000032742	ebi-a-GCST90018839	Endometriosis	IFT88	Inverse variance weighted	3	0.025580899	0.048008861	0.594146401	-0.068516469	0.119678266	1.025910898	0.933778082	1.127134156
eqtl-a-ENSG00000032742	ebi-a-GCST90018839	Endometriosis	IFT88	Simple mode	3	0.04997512	0.085463354	0.617891952	-0.117533054	0.217483295	1.051244941	0.889111123	1.242944665
eqtl-a-ENSG00000032742	ebi-a-GCST90018839	Endometriosis	IFT88	Weighted mode	3	0.034394718	0.049592381	0.559685908	-0.062806348	0.131595784	1.034993056	0.939125319	1.140647158
eqtl-a-ENSG00000033122	ebi-a-GCST90018839	Endometriosis	LRRC7	MR Egger	3	0.132655271	0.174598799	0.586371658	-0.209558376	0.474868918	1.141856299	0.810942298	1.607803429
eqtl-a-ENSG00000033122	ebi-a-GCST90018839	Endometriosis	LRRC7	Weighted median	3	0.058956975	0.053143685	0.267262765	-0.045204647	0.163118597	1.060729602	0.95580186	1.177176291
eqtl-a-ENSG00000033122	ebi-a-GCST90018839	Endometriosis	LRRC7	Inverse variance weighted	3	0.053805258	0.051387221	0.295074106	-0.046913695	0.154524212	1.055279075	0.954169744	1.167102535
eqtl-a-ENSG00000033122	ebi-a-GCST90018839	Endometriosis	LRRC7	Simple mode	3	0.038012732	0.08616163	0.702193889	-0.130864063	0.206889526	1.038744458	0.877337029	1.229846699
eqtl-a-ENSG00000033122	ebi-a-GCST90018839	Endometriosis	LRRC7	Weighted mode	3	0.062811799	0.054994659	0.371698115	-0.044977733	0.17060133	1.064826419	0.95601877	1.186017825
eqtl-a-ENSG00000033627	ebi-a-GCST90018839	Endometriosis	ATP6V0A1	MR Egger	4	-0.081295885	0.145110661	0.631701005	-0.365712782	0.203121011	0.921920868	0.693702017	1.225220724
eqtl-a-ENSG00000033627	ebi-a-GCST90018839	Endometriosis	ATP6V0A1	Weighted median	4	0.045838912	0.082466988	0.578316415	-0.115796384	0.207474208	1.046905753	0.890656556	1.230565977
eqtl-a-ENSG00000033627	ebi-a-GCST90018839	Endometriosis	ATP6V0A1	Inverse variance weighted	4	0.044517181	0.072183913	0.537420173	-0.096963288	0.18599765	1.04552294	0.907589325	1.204419429
eqtl-a-ENSG00000033627	ebi-a-GCST90018839	Endometriosis	ATP6V0A1	Simple mode	4	0.120741208	0.139485946	0.450377701	-0.152651246	0.394133663	1.128332871	0.85842905	1.48309877
eqtl-a-ENSG00000033627	ebi-a-GCST90018839	Endometriosis	ATP6V0A1	Weighted mode	4	0.012804985	0.101125033	0.907247179	-0.18540008	0.211010051	1.01288732	0.830771842	1.234924767
eqtl-a-ENSG00000033800	ebi-a-GCST90018839	Endometriosis	PIAS1	MR Egger	3	-0.031134743	0.236291604	0.916596851	-0.494266286	0.431996801	0.969344952	0.610018322	1.540330188
eqtl-a-ENSG00000033800	ebi-a-GCST90018839	Endometriosis	PIAS1	Weighted median	3	-0.061023299	0.051074255	0.232166871	-0.161128839	0.039082241	0.94080132	0.851182399	1.039855999
eqtl-a-ENSG00000033800	ebi-a-GCST90018839	Endometriosis	PIAS1	Inverse variance weighted	3	-0.070738551	0.086656497	0.414322947	-0.240585286	0.099108183	0.931705453	0.786167594	1.104185747
eqtl-a-ENSG00000033800	ebi-a-GCST90018839	Endometriosis	PIAS1	Simple mode	3	0.030505141	0.103725943	0.796400182	-0.172797707	0.23380799	1.030975191	0.841307789	1.263401883
eqtl-a-ENSG00000033800	ebi-a-GCST90018839	Endometriosis	PIAS1	Weighted mode	3	-0.037091121	0.058420602	0.590439166	-0.151595501	0.077413259	0.963588329	0.859335811	1.080488506
eqtl-a-ENSG00000034053	ebi-a-GCST90018839	Endometriosis	APBA2	MR Egger	5	-0.082427541	0.079662789	0.376899077	-0.238566607	0.073711524	0.920878161	0.787756217	1.076496218
eqtl-a-ENSG00000034053	ebi-a-GCST90018839	Endometriosis	APBA2	Weighted median	5	-0.044796941	0.057846247	0.438686029	-0.158175585	0.068581703	0.956191625	0.853699872	1.070988124
eqtl-a-ENSG00000034053	ebi-a-GCST90018839	Endometriosis	APBA2	Inverse variance weighted	5	-0.013255668	0.054474797	0.807745269	-0.12002627	0.093514933	0.986831801	0.886897138	1.098027
eqtl-a-ENSG00000034053	ebi-a-GCST90018839	Endometriosis	APBA2	Simple mode	5	0.027851712	0.147185807	0.85912767	-0.260632469	0.316335894	1.028243197	0.770564073	1.372091055
eqtl-a-ENSG00000034053	ebi-a-GCST90018839	Endometriosis	APBA2	Weighted mode	5	-0.042690488	0.059161413	0.510470919	-0.158646856	0.073265881	0.958207921	0.853297642	1.076016591
eqtl-a-ENSG00000034152	ebi-a-GCST90018839	Endometriosis	MAP2K3	MR Egger	10	0.07985355	0.073942937	0.311650259	-0.065074606	0.224781707	1.083128432	0.936997555	1.252049373
eqtl-a-ENSG00000034152	ebi-a-GCST90018839	Endometriosis	MAP2K3	Weighted median	10	0.067140876	0.04635769	0.147526935	-0.023720196	0.158001947	1.069446126	0.976558916	1.171168475
eqtl-a-ENSG00000034152	ebi-a-GCST90018839	Endometriosis	MAP2K3	Inverse variance weighted	10	0.035067891	0.039083651	0.369584366	-0.041536065	0.111671846	1.03569002	0.959314737	1.118145877
eqtl-a-ENSG00000034152	ebi-a-GCST90018839	Endometriosis	MAP2K3	Simple mode	10	0.115257126	0.091200658	0.238061808	-0.063496164	0.294010416	1.122161937	0.938477719	1.34179788
eqtl-a-ENSG00000034152	ebi-a-GCST90018839	Endometriosis	MAP2K3	Weighted mode	10	0.073473308	0.048472395	0.163880687	-0.021532586	0.168479203	1.07623981	0.978697585	1.183503613
eqtl-a-ENSG00000035115	ebi-a-GCST90018839	Endometriosis	SH3YL1	MR Egger	5	0.01040425	0.068117527	0.88829831	-0.123106102	0.143914602	1.010458562	0.884169845	1.154785488
eqtl-a-ENSG00000035115	ebi-a-GCST90018839	Endometriosis	SH3YL1	Weighted median	5	0.031416897	0.041807203	0.452369302	-0.050525221	0.113359014	1.031915616	0.95072995	1.120033969
eqtl-a-ENSG00000035115	ebi-a-GCST90018839	Endometriosis	SH3YL1	Inverse variance weighted	5	0.028121474	0.036904161	0.446051878	-0.044210683	0.10045363	1.028520615	0.956752365	1.10567237
eqtl-a-ENSG00000035115	ebi-a-GCST90018839	Endometriosis	SH3YL1	Simple mode	5	0.02983878	0.056961754	0.62807397	-0.081806258	0.141483818	1.030288418	0.921450465	1.151981863
eqtl-a-ENSG00000035115	ebi-a-GCST90018839	Endometriosis	SH3YL1	Weighted mode	5	0.027295173	0.041989988	0.551111689	-0.055005205	0.10959555	1.027671098	0.946480222	1.115826683
eqtl-a-ENSG00000035403	ebi-a-GCST90018839	Endometriosis	VCL	MR Egger	14	0.039533996	0.047829831	0.42461952	-0.054212472	0.133280464	1.040325865	0.947230825	1.142570403
eqtl-a-ENSG00000035403	ebi-a-GCST90018839	Endometriosis	VCL	Weighted median	14	0.020953183	0.033536481	0.532110371	-0.04477832	0.086684686	1.021174242	0.956209431	1.090552758
eqtl-a-ENSG00000035403	ebi-a-GCST90018839	Endometriosis	VCL	Inverse variance weighted	14	0.003733322	0.032506616	0.908565539	-0.059979645	0.06744629	1.0037403	0.941783703	1.0697728
eqtl-a-ENSG00000035403	ebi-a-GCST90018839	Endometriosis	VCL	Simple mode	14	-0.044301494	0.087223216	0.620024767	-0.215258997	0.126656009	0.956665485	0.806332576	1.135026512
eqtl-a-ENSG00000035403	ebi-a-GCST90018839	Endometriosis	VCL	Weighted mode	14	0.01920797	0.03153364	0.55293735	-0.042597965	0.081013905	1.01939363	0.958296582	1.084385975
eqtl-a-ENSG00000035664	ebi-a-GCST90018839	Endometriosis	DAPK2	MR Egger	4	0.026739876	0.167222618	0.887645424	-0.301016454	0.354496207	1.027100595	0.740065596	1.425462335
eqtl-a-ENSG00000035664	ebi-a-GCST90018839	Endometriosis	DAPK2	Weighted median	4	-0.05759603	0.074333345	0.438437545	-0.203289386	0.088097327	0.944031231	0.816042056	1.092094407
eqtl-a-ENSG00000035664	ebi-a-GCST90018839	Endometriosis	DAPK2	Inverse variance weighted	4	-0.069145765	0.096428616	0.473332841	-0.258145853	0.119854323	0.933190643	0.772482555	1.127332613
eqtl-a-ENSG00000035664	ebi-a-GCST90018839	Endometriosis	DAPK2	Simple mode	4	-0.408721829	0.214995683	0.153469631	-0.830113368	0.012669709	0.664499051	0.435999855	1.01275031
eqtl-a-ENSG00000035664	ebi-a-GCST90018839	Endometriosis	DAPK2	Weighted mode	4	-0.022849838	0.078685548	0.790431422	-0.177073513	0.131373836	0.977409242	0.837718199	1.140394022
eqtl-a-ENSG00000035681	ebi-a-GCST90018839	Endometriosis	NSMAF	Inverse variance weighted	2	-0.003113003	0.043584541	0.943059929	-0.088538704	0.082312698	0.996891837	0.915267686	1.085795282
eqtl-a-ENSG00000035687	ebi-a-GCST90018839	Endometriosis	ADSS2	MR Egger	4	0.038581052	0.064983603	0.612914547	-0.08878681	0.165948913	1.039334965	0.91504063	1.180512791
eqtl-a-ENSG00000035687	ebi-a-GCST90018839	Endometriosis	ADSS2	Weighted median	4	0.052418543	0.043645239	0.229745776	-0.033126126	0.137963212	1.053816718	0.967416535	1.147933319
eqtl-a-ENSG00000035687	ebi-a-GCST90018839	Endometriosis	ADSS2	Inverse variance weighted	4	0.058599012	0.041980553	0.162756394	-0.023682872	0.140880896	1.060349968	0.976595366	1.151287517
eqtl-a-ENSG00000035687	ebi-a-GCST90018839	Endometriosis	ADSS2	Simple mode	4	0.05764334	0.07586251	0.502606506	-0.091047178	0.206333859	1.059337106	0.912974637	1.229163503
eqtl-a-ENSG00000035687	ebi-a-GCST90018839	Endometriosis	ADSS2	Weighted mode	4	0.05136644	0.045960447	0.345165428	-0.038716036	0.141448916	1.052708577	0.962023851	1.151941657
eqtl-a-ENSG00000035720	ebi-a-GCST90018839	Endometriosis	STAP1	MR Egger	6	0.256188942	0.337307142	0.489845086	-0.404933055	0.91731094	1.291996818	0.667021463	2.502551822
eqtl-a-ENSG00000035720	ebi-a-GCST90018839	Endometriosis	STAP1	Weighted median	6	0.114659514	0.098243693	0.243172868	-0.077898125	0.307217152	1.12149152	0.925058662	1.359636184
eqtl-a-ENSG00000035720	ebi-a-GCST90018839	Endometriosis	STAP1	Inverse variance weighted	6	0.02431686	0.082882819	0.76922527	-0.138133465	0.186767185	1.024614926	0.870982438	1.205346629
eqtl-a-ENSG00000035720	ebi-a-GCST90018839	Endometriosis	STAP1	Simple mode	6	0.103065834	0.156915891	0.540319176	-0.204489313	0.410620981	1.108564388	0.815063453	1.507753781
eqtl-a-ENSG00000035720	ebi-a-GCST90018839	Endometriosis	STAP1	Weighted mode	6	0.117923289	0.126477077	0.39394351	-0.129971783	0.365818361	1.125157796	0.878120209	1.44169335
eqtl-a-ENSG00000035862	ebi-a-GCST90018839	Endometriosis	TIMP2	MR Egger	5	-0.014767812	0.130128889	0.916813667	-0.269820435	0.240284811	0.985340697	0.763516583	1.271611268
eqtl-a-ENSG00000035862	ebi-a-GCST90018839	Endometriosis	TIMP2	Weighted median	5	-0.040534133	0.055998734	0.469163871	-0.150291652	0.069223386	0.960276387	0.860456986	1.07167558
eqtl-a-ENSG00000035862	ebi-a-GCST90018839	Endometriosis	TIMP2	Inverse variance weighted	5	-0.016754244	0.074659308	0.822438822	-0.163086487	0.129577999	0.983385328	0.849517713	1.138347898
eqtl-a-ENSG00000035862	ebi-a-GCST90018839	Endometriosis	TIMP2	Simple mode	5	-0.097525121	0.110694261	0.428057107	-0.314485873	0.119435631	0.907079555	0.730164175	1.126860707
eqtl-a-ENSG00000035862	ebi-a-GCST90018839	Endometriosis	TIMP2	Weighted mode	5	-0.044243915	0.056906081	0.480289139	-0.155779835	0.067292004	0.95672057	0.855747575	1.069607763
eqtl-a-ENSG00000036448	ebi-a-GCST90018839	Endometriosis	MYOM2	MR Egger	9	-0.044115393	0.038406453	0.28843418	-0.11939204	0.031161255	0.956843538	0.887459813	1.031651849
eqtl-a-ENSG00000036448	ebi-a-GCST90018839	Endometriosis	MYOM2	Weighted median	9	-0.034998283	0.030125815	0.245342192	-0.09404488	0.024048315	0.965607074	0.91024191	1.024339807
eqtl-a-ENSG00000036448	ebi-a-GCST90018839	Endometriosis	MYOM2	Inverse variance weighted	9	-0.033355294	0.026222425	0.203368124	-0.084751248	0.01804066	0.96719486	0.918740795	1.018204376
eqtl-a-ENSG00000036448	ebi-a-GCST90018839	Endometriosis	MYOM2	Simple mode	9	-0.067315409	0.04587465	0.18045411	-0.157229723	0.022598906	0.934900279	0.854507736	1.022856196
eqtl-a-ENSG00000036448	ebi-a-GCST90018839	Endometriosis	MYOM2	Weighted mode	9	-0.03095488	0.028506633	0.309164336	-0.086827881	0.024918121	0.969519317	0.916834887	1.025231173
eqtl-a-ENSG00000036565	ebi-a-GCST90018839	Endometriosis	SLC18A1	MR Egger	3	0.030120746	0.147959875	0.872147984	-0.259880609	0.3201221	1.030578964	0.771143648	1.377295922
eqtl-a-ENSG00000036565	ebi-a-GCST90018839	Endometriosis	SLC18A1	Weighted median	3	0.013258791	0.045052598	0.768531868	-0.075044301	0.101561884	1.013347079	0.927702387	1.106898415
eqtl-a-ENSG00000036565	ebi-a-GCST90018839	Endometriosis	SLC18A1	Inverse variance weighted	3	0.007502549	0.044193161	0.86519323	-0.079116046	0.094121144	1.007530763	0.923932699	1.098692838
eqtl-a-ENSG00000036565	ebi-a-GCST90018839	Endometriosis	SLC18A1	Simple mode	3	0.053024716	0.085269076	0.597479572	-0.114102672	0.220152104	1.054455707	0.892166351	1.246266278
eqtl-a-ENSG00000036565	ebi-a-GCST90018839	Endometriosis	SLC18A1	Weighted mode	3	0.015094076	0.044682236	0.767668915	-0.072483107	0.10267126	1.015208567	0.930081458	1.108127063
eqtl-a-ENSG00000037474	ebi-a-GCST90018839	Endometriosis	NSUN2	MR Egger	7	0.151054163	0.071426852	0.088083172	0.011057533	0.291050794	1.163059651	1.011118893	1.337832536
eqtl-a-ENSG00000037474	ebi-a-GCST90018839	Endometriosis	NSUN2	Weighted median	7	0.016542848	0.028903791	0.567090446	-0.040108584	0.073194279	1.016680438	0.960685119	1.075939549
eqtl-a-ENSG00000037474	ebi-a-GCST90018839	Endometriosis	NSUN2	Inverse variance weighted	7	0.022756505	0.046422786	0.623991536	-0.068232155	0.113745165	1.02301741	0.934043605	1.120466555
eqtl-a-ENSG00000037474	ebi-a-GCST90018839	Endometriosis	NSUN2	Simple mode	7	0.086317825	0.065199062	0.233733722	-0.041472336	0.214107987	1.090152751	0.959375875	1.238756417
eqtl-a-ENSG00000037474	ebi-a-GCST90018839	Endometriosis	NSUN2	Weighted mode	7	0.019524976	0.029107451	0.527317565	-0.037525627	0.076575579	1.019716835	0.963169734	1.079583781
eqtl-a-ENSG00000037757	ebi-a-GCST90018839	Endometriosis	MRI1	Inverse variance weighted	2	-0.024322754	0.058780918	0.679030423	-0.139533355	0.090887846	0.97597066	0.869764012	1.095146173
eqtl-a-ENSG00000038002	ebi-a-GCST90018839	Endometriosis	AGA	MR Egger	5	-0.028361465	0.05272597	0.627987387	-0.131704367	0.074981437	0.972036946	0.876600109	1.077864142
eqtl-a-ENSG00000038002	ebi-a-GCST90018839	Endometriosis	AGA	Weighted median	5	0.003890059	0.032275244	0.904065177	-0.059369419	0.067149538	1.003897635	0.94235858	1.06945539
eqtl-a-ENSG00000038002	ebi-a-GCST90018839	Endometriosis	AGA	Inverse variance weighted	5	0.010541942	0.029901323	0.724420054	-0.048064652	0.069148536	1.010597704	0.953072167	1.071595367
eqtl-a-ENSG00000038002	ebi-a-GCST90018839	Endometriosis	AGA	Simple mode	5	0.004103311	0.048476663	0.93661078	-0.09091095	0.099117571	1.004111741	0.913099019	1.104196113
eqtl-a-ENSG00000038002	ebi-a-GCST90018839	Endometriosis	AGA	Weighted mode	5	0.003236199	0.032293292	0.924997296	-0.060058653	0.066531051	1.003241441	0.941709297	1.06879415
eqtl-a-ENSG00000038427	ebi-a-GCST90018839	Endometriosis	VCAN	MR Egger	9	-0.107529591	0.350000335	0.767609033	-0.793530248	0.578471066	0.898049948	0.452245435	1.783309783
eqtl-a-ENSG00000038427	ebi-a-GCST90018839	Endometriosis	VCAN	Weighted median	9	0.021772079	0.09507668	0.818872843	-0.164578214	0.208122373	1.022010821	0.848251409	1.231363846
eqtl-a-ENSG00000038427	ebi-a-GCST90018839	Endometriosis	VCAN	Inverse variance weighted	9	0.013863743	0.076114753	0.855470773	-0.135321172	0.163048659	1.013960291	0.873435343	1.177093965
eqtl-a-ENSG00000038427	ebi-a-GCST90018839	Endometriosis	VCAN	Simple mode	9	-0.108271743	0.153972244	0.501885232	-0.41005734	0.193513855	0.897383706	0.663612197	1.213506199
eqtl-a-ENSG00000038427	ebi-a-GCST90018839	Endometriosis	VCAN	Weighted mode	9	0.140710129	0.137951635	0.337581847	-0.129675075	0.411095334	1.151090932	0.878380792	1.508469158
eqtl-a-ENSG00000038945	ebi-a-GCST90018839	Endometriosis	MSR1	MR Egger	4	-0.24343509	0.144314125	0.233683898	-0.526290775	0.039420594	0.783930359	0.590792292	1.040207897
eqtl-a-ENSG00000038945	ebi-a-GCST90018839	Endometriosis	MSR1	Weighted median	4	0.030404974	0.053305938	0.568415758	-0.074074665	0.134884613	1.030871926	0.928602357	1.144404727
eqtl-a-ENSG00000038945	ebi-a-GCST90018839	Endometriosis	MSR1	Inverse variance weighted	4	0.028287761	0.059891064	0.636698241	-0.089098725	0.145674247	1.028691659	0.914755259	1.156819289
eqtl-a-ENSG00000038945	ebi-a-GCST90018839	Endometriosis	MSR1	Simple mode	4	0.038136898	0.069052904	0.619234725	-0.097206793	0.17348059	1.038873443	0.907368349	1.189437599
eqtl-a-ENSG00000038945	ebi-a-GCST90018839	Endometriosis	MSR1	Weighted mode	4	-0.018644684	0.05426691	0.753836197	-0.125007826	0.087718459	0.981528053	0.882489996	1.091680726
eqtl-a-ENSG00000039068	ebi-a-GCST90018839	Endometriosis	CDH1	MR Egger	3	-0.052632814	0.141029948	0.772602997	-0.329051512	0.223785884	0.948728308	0.719605948	1.250803174
eqtl-a-ENSG00000039068	ebi-a-GCST90018839	Endometriosis	CDH1	Weighted median	3	-0.116368182	0.054196683	0.031781674	-0.22259368	-0.010142683	0.890147427	0.800440018	0.98990858
eqtl-a-ENSG00000039068	ebi-a-GCST90018839	Endometriosis	CDH1	Inverse variance weighted	3	-0.117575704	0.052795715	0.02594772	-0.221055304	-0.014096103	0.889073203	0.801672343	0.986002782
eqtl-a-ENSG00000039068	ebi-a-GCST90018839	Endometriosis	CDH1	Simple mode	3	-0.209165602	0.100712059	0.173433361	-0.406561238	-0.011769967	0.811260878	0.665936314	0.988299029
eqtl-a-ENSG00000039068	ebi-a-GCST90018839	Endometriosis	CDH1	Weighted mode	3	-0.109559728	0.057405648	0.196542757	-0.222074797	0.002955342	0.896228633	0.80085546	1.002959714
eqtl-a-ENSG00000039523	ebi-a-GCST90018839	Endometriosis	RIPOR1	MR Egger	3	-0.016884339	0.095383516	0.888463973	-0.20383603	0.170067353	0.983257403	0.815596093	1.185384687
eqtl-a-ENSG00000039523	ebi-a-GCST90018839	Endometriosis	RIPOR1	Weighted median	3	-0.050098271	0.065545341	0.44467061	-0.178567139	0.078370598	0.951135951	0.836467896	1.081523394
eqtl-a-ENSG00000039523	ebi-a-GCST90018839	Endometriosis	RIPOR1	Inverse variance weighted	3	-0.057280973	0.066746097	0.390786394	-0.188103323	0.073541376	0.944328701	0.828529096	1.07631307
eqtl-a-ENSG00000039523	ebi-a-GCST90018839	Endometriosis	RIPOR1	Simple mode	3	-0.124190614	0.112741732	0.385501407	-0.34516441	0.096783181	0.883211472	0.708103925	1.101621495
eqtl-a-ENSG00000039523	ebi-a-GCST90018839	Endometriosis	RIPOR1	Weighted mode	3	-0.03654124	0.068783646	0.648343366	-0.171357185	0.098274706	0.964118333	0.842520584	1.103265817
eqtl-a-ENSG00000039560	ebi-a-GCST90018839	Endometriosis	RAI14	MR Egger	3	-0.15625037	0.137659723	0.459785569	-0.426063427	0.113562688	0.855345011	0.653074918	1.120262113
eqtl-a-ENSG00000039560	ebi-a-GCST90018839	Endometriosis	RAI14	Weighted median	3	-0.08634408	0.07614835	0.256839442	-0.235594846	0.062906687	0.91727856	0.790100721	1.064927463
eqtl-a-ENSG00000039560	ebi-a-GCST90018839	Endometriosis	RAI14	Inverse variance weighted	3	-0.07820828	0.072529163	0.280899381	-0.22036544	0.063948879	0.924771795	0.802225579	1.066037901
eqtl-a-ENSG00000039560	ebi-a-GCST90018839	Endometriosis	RAI14	Simple mode	3	-0.078030967	0.09987731	0.51644232	-0.273790495	0.11772856	0.924935783	0.760491386	1.124938717
eqtl-a-ENSG00000039560	ebi-a-GCST90018839	Endometriosis	RAI14	Weighted mode	3	-0.090540148	0.086700078	0.405975705	-0.260472301	0.079392004	0.91343766	0.770687503	1.082628634
eqtl-a-ENSG00000039650	ebi-a-GCST90018839	Endometriosis	PNKP	MR Egger	4	-0.11199473	0.081150102	0.301579453	-0.27104893	0.047059471	0.894048969	0.762579182	1.048184344
eqtl-a-ENSG00000039650	ebi-a-GCST90018839	Endometriosis	PNKP	Weighted median	4	-0.064085846	0.036261803	0.077176334	-0.13515898	0.006987289	0.937924479	0.87357702	1.007011757
eqtl-a-ENSG00000039650	ebi-a-GCST90018839	Endometriosis	PNKP	Inverse variance weighted	4	-0.062736586	0.03631497	0.084065677	-0.133913928	0.008440756	0.939190837	0.874665345	1.008476479
eqtl-a-ENSG00000039650	ebi-a-GCST90018839	Endometriosis	PNKP	Simple mode	4	-0.065729214	0.05542677	0.321038881	-0.174365683	0.042907255	0.93638439	0.839989672	1.04384108
eqtl-a-ENSG00000039650	ebi-a-GCST90018839	Endometriosis	PNKP	Weighted mode	4	-0.065729214	0.038141454	0.183306237	-0.140486464	0.009028037	0.93638439	0.868935427	1.009068913
eqtl-a-ENSG00000040275	ebi-a-GCST90018839	Endometriosis	SPDL1	MR Egger	3	-0.036620286	0.090610382	0.755487214	-0.214216634	0.140976062	0.964042126	0.807173505	1.151397086
eqtl-a-ENSG00000040275	ebi-a-GCST90018839	Endometriosis	SPDL1	Weighted median	3	-0.033001732	0.045884187	0.471993199	-0.122934739	0.056931275	0.967536884	0.884321372	1.058583056
eqtl-a-ENSG00000040275	ebi-a-GCST90018839	Endometriosis	SPDL1	Inverse variance weighted	3	-0.035638385	0.045464852	0.433118311	-0.124749495	0.053472725	0.964989185	0.882718	1.054928218
eqtl-a-ENSG00000040275	ebi-a-GCST90018839	Endometriosis	SPDL1	Simple mode	3	-0.032197658	0.058589048	0.637794855	-0.147032192	0.082636875	0.968315168	0.863266187	1.08614733
eqtl-a-ENSG00000040275	ebi-a-GCST90018839	Endometriosis	SPDL1	Weighted mode	3	-0.033076462	0.047054666	0.554899937	-0.125303609	0.059150684	0.967464582	0.882229009	1.060935094
eqtl-a-ENSG00000040633	ebi-a-GCST90018839	Endometriosis	PHF23	MR Egger	3	-0.158954983	0.125835338	0.426295487	-0.405592245	0.08768228	0.853034759	0.666581914	1.09164123
eqtl-a-ENSG00000040633	ebi-a-GCST90018839	Endometriosis	PHF23	Weighted median	3	-0.045960599	0.068740878	0.503746518	-0.180692721	0.088771523	0.955079593	0.834691803	1.092830941
eqtl-a-ENSG00000040633	ebi-a-GCST90018839	Endometriosis	PHF23	Inverse variance weighted	3	-0.031409026	0.063672287	0.62180632	-0.156206708	0.093388656	0.969079113	0.855382358	1.097888353
eqtl-a-ENSG00000040633	ebi-a-GCST90018839	Endometriosis	PHF23	Simple mode	3	-0.065056443	0.08589352	0.527878539	-0.233407741	0.103294855	0.937014574	0.791830646	1.108818302
eqtl-a-ENSG00000040633	ebi-a-GCST90018839	Endometriosis	PHF23	Weighted mode	3	-0.046559825	0.070339274	0.576081002	-0.184424802	0.091305152	0.954507455	0.831582471	1.09560328
eqtl-a-ENSG00000041353	ebi-a-GCST90018839	Endometriosis	RAB27B	MR Egger	10	0.040131375	0.068625266	0.574806782	-0.094374146	0.174636897	1.04094752	0.909942247	1.190813751
eqtl-a-ENSG00000041353	ebi-a-GCST90018839	Endometriosis	RAB27B	Weighted median	10	0.026592135	0.044366407	0.548922545	-0.060366023	0.113550293	1.026948861	0.941419889	1.120248228
eqtl-a-ENSG00000041353	ebi-a-GCST90018839	Endometriosis	RAB27B	Inverse variance weighted	10	0.028350199	0.038244695	0.458520968	-0.046609404	0.103309802	1.028755891	0.954460134	1.108834875
eqtl-a-ENSG00000041353	ebi-a-GCST90018839	Endometriosis	RAB27B	Simple mode	10	0.066711772	0.08509223	0.453182314	-0.100068999	0.233492543	1.068987322	0.904774987	1.26300341
eqtl-a-ENSG00000041353	ebi-a-GCST90018839	Endometriosis	RAB27B	Weighted mode	10	0.0305604	0.048328138	0.542885537	-0.06416275	0.12528355	1.031032162	0.937852352	1.133469803
eqtl-a-ENSG00000041515	ebi-a-GCST90018839	Endometriosis	MYO16	MR Egger	3	-0.018264392	0.089112517	0.871301562	-0.192924925	0.156396141	0.981901391	0.824543874	1.169289314
eqtl-a-ENSG00000041515	ebi-a-GCST90018839	Endometriosis	MYO16	Weighted median	3	-0.048944149	0.035247627	0.164960508	-0.118029498	0.0201412	0.952234311	0.888669838	1.020345402
eqtl-a-ENSG00000041515	ebi-a-GCST90018839	Endometriosis	MYO16	Inverse variance weighted	3	-0.047393137	0.035709333	0.184445214	-0.117383429	0.022597155	0.953712385	0.889244166	1.022854405
eqtl-a-ENSG00000041515	ebi-a-GCST90018839	Endometriosis	MYO16	Simple mode	3	-0.078447276	0.067846218	0.367035255	-0.211425862	0.054531311	0.924550805	0.809429288	1.056045542
eqtl-a-ENSG00000041515	ebi-a-GCST90018839	Endometriosis	MYO16	Weighted mode	3	-0.046409968	0.036056196	0.3268956	-0.117080112	0.024260175	0.954650505	0.889513929	1.024556848
eqtl-a-ENSG00000041802	ebi-a-GCST90018839	Endometriosis	LSG1	MR Egger	3	-0.092789212	0.116037254	0.570582389	-0.320222229	0.134643805	0.911385589	0.725987683	1.144129179
eqtl-a-ENSG00000041802	ebi-a-GCST90018839	Endometriosis	LSG1	Weighted median	3	-0.079748864	0.032580371	0.014374816	-0.14360639	-0.015891337	0.923348204	0.866228637	0.984234264
eqtl-a-ENSG00000041802	ebi-a-GCST90018839	Endometriosis	LSG1	Inverse variance weighted	3	-0.082446633	0.035505036	0.020226961	-0.152036503	-0.012856763	0.92086058	0.858956926	0.987225532
eqtl-a-ENSG00000041802	ebi-a-GCST90018839	Endometriosis	LSG1	Simple mode	3	-0.069101161	0.038486127	0.21442137	-0.144533971	0.006331648	0.933232268	0.865425513	1.006351735
eqtl-a-ENSG00000041802	ebi-a-GCST90018839	Endometriosis	LSG1	Weighted mode	3	-0.08082285	0.033422289	0.136777543	-0.146330536	-0.015315164	0.922357072	0.863872115	0.984801516
eqtl-a-ENSG00000042317	ebi-a-GCST90018839	Endometriosis	SPATA7	MR Egger	3	-0.173526097	0.160994845	0.476163182	-0.489075993	0.142023798	0.840695211	0.613192727	1.152604078
eqtl-a-ENSG00000042317	ebi-a-GCST90018839	Endometriosis	SPATA7	Weighted median	3	-0.030199122	0.052820778	0.567506199	-0.133727847	0.073329602	0.970252315	0.87482812	1.076085158
eqtl-a-ENSG00000042317	ebi-a-GCST90018839	Endometriosis	SPATA7	Inverse variance weighted	3	-0.028437787	0.063372689	0.653620058	-0.152648258	0.095772683	0.971962761	0.858431615	1.100508871
eqtl-a-ENSG00000042317	ebi-a-GCST90018839	Endometriosis	SPATA7	Simple mode	3	-0.095028633	0.09049725	0.403854027	-0.272403242	0.082345977	0.909346897	0.761547111	1.085831417
eqtl-a-ENSG00000042317	ebi-a-GCST90018839	Endometriosis	SPATA7	Weighted mode	3	-0.049405336	0.05998447	0.496732004	-0.166974897	0.068164225	0.951795254	0.846220854	1.070541103
eqtl-a-ENSG00000042445	ebi-a-GCST90018839	Endometriosis	RETSAT	MR Egger	3	0.071913523	0.274529636	0.836900963	-0.466164564	0.609991609	1.074562415	0.627404028	1.840415956
eqtl-a-ENSG00000042445	ebi-a-GCST90018839	Endometriosis	RETSAT	Weighted median	3	0.001161164	0.049402606	0.981248171	-0.095667945	0.097990272	1.001161838	0.908765726	1.102952055
eqtl-a-ENSG00000042445	ebi-a-GCST90018839	Endometriosis	RETSAT	Inverse variance weighted	3	-0.004995522	0.046958654	0.915279838	-0.097034484	0.08704344	0.995016935	0.90752471	1.090944069
eqtl-a-ENSG00000042445	ebi-a-GCST90018839	Endometriosis	RETSAT	Simple mode	3	-0.000182324	0.070136795	0.998161844	-0.137650442	0.137285793	0.999817693	0.871403245	1.147155951
eqtl-a-ENSG00000042445	ebi-a-GCST90018839	Endometriosis	RETSAT	Weighted mode	3	0.00130538	0.051741349	0.982163279	-0.100107665	0.102718425	1.001306232	0.904740004	1.108179329
eqtl-a-ENSG00000042493	ebi-a-GCST90018839	Endometriosis	CAPG	MR Egger	4	0.098325374	0.13411594	0.539761407	-0.16454187	0.361192617	1.103321718	0.848282239	1.435039847
eqtl-a-ENSG00000042493	ebi-a-GCST90018839	Endometriosis	CAPG	Weighted median	4	0.017060461	0.041703522	0.682474188	-0.064678443	0.098799365	1.017206822	0.937368833	1.103844808
eqtl-a-ENSG00000042493	ebi-a-GCST90018839	Endometriosis	CAPG	Inverse variance weighted	4	-0.003748025	0.046098899	0.935200198	-0.094101867	0.086605818	0.99625899	0.910190039	1.090466752
eqtl-a-ENSG00000042493	ebi-a-GCST90018839	Endometriosis	CAPG	Simple mode	4	0.001324391	0.063267538	0.984613401	-0.122679983	0.125328766	1.001325269	0.884546687	1.133521055
eqtl-a-ENSG00000042493	ebi-a-GCST90018839	Endometriosis	CAPG	Weighted mode	4	0.022869581	0.04007439	0.608163259	-0.055676224	0.101415385	1.023133094	0.945845329	1.106736268
eqtl-a-ENSG00000042753	ebi-a-GCST90018839	Endometriosis	AP2S1	Inverse variance weighted	2	-0.119996942	0.178073662	0.500399525	-0.469021319	0.229027435	0.886923149	0.625614246	1.257376535
eqtl-a-ENSG00000042832	ebi-a-GCST90018839	Endometriosis	TG	MR Egger	3	0.052038944	0.100771819	0.696533336	-0.14547382	0.249551709	1.053416766	0.864612525	1.283449928
eqtl-a-ENSG00000042832	ebi-a-GCST90018839	Endometriosis	TG	Weighted median	3	-0.015537135	0.049912007	0.755579768	-0.113364669	0.082290399	0.984582944	0.892825016	1.08577107
eqtl-a-ENSG00000042832	ebi-a-GCST90018839	Endometriosis	TG	Inverse variance weighted	3	-0.027218291	0.049157044	0.579783674	-0.123566098	0.069129515	0.973148788	0.883763225	1.071574985
eqtl-a-ENSG00000042832	ebi-a-GCST90018839	Endometriosis	TG	Simple mode	3	-0.017976663	0.086511669	0.854627851	-0.187539535	0.151586209	0.982183954	0.828996343	1.163678618
eqtl-a-ENSG00000042832	ebi-a-GCST90018839	Endometriosis	TG	Weighted mode	3	-0.0150213	0.050123343	0.792693046	-0.113263052	0.083220452	0.985090957	0.892915746	1.086781365
eqtl-a-ENSG00000042980	ebi-a-GCST90018839	Endometriosis	ADAM28	MR Egger	4	-0.019637971	0.200382071	0.930867469	-0.412386829	0.373110887	0.980553598	0.662068119	1.452245366
eqtl-a-ENSG00000042980	ebi-a-GCST90018839	Endometriosis	ADAM28	Weighted median	4	0.065129814	0.066981176	0.330871502	-0.066153291	0.196412919	1.067297565	0.935987375	1.217029336
eqtl-a-ENSG00000042980	ebi-a-GCST90018839	Endometriosis	ADAM28	Inverse variance weighted	4	0.095436636	0.093059658	0.305107273	-0.086960293	0.277833565	1.10013911	0.916713495	1.32026644
eqtl-a-ENSG00000042980	ebi-a-GCST90018839	Endometriosis	ADAM28	Simple mode	4	0.160246535	0.155375153	0.378240253	-0.144288765	0.464781834	1.173800218	0.865637746	1.591666903
eqtl-a-ENSG00000042980	ebi-a-GCST90018839	Endometriosis	ADAM28	Weighted mode	4	0.057712426	0.064524063	0.436995143	-0.068754738	0.18417959	1.059410293	0.933555617	1.202231712
eqtl-a-ENSG00000043462	ebi-a-GCST90018839	Endometriosis	LCP2	MR Egger	3	-0.016972945	0.152020318	0.929215073	-0.314932767	0.280986878	0.983170284	0.729837942	1.324436224
eqtl-a-ENSG00000043462	ebi-a-GCST90018839	Endometriosis	LCP2	Weighted median	3	-0.084329818	0.061829976	0.172599481	-0.205516571	0.036856935	0.919128061	0.814226602	1.037544574
eqtl-a-ENSG00000043462	ebi-a-GCST90018839	Endometriosis	LCP2	Inverse variance weighted	3	-0.085868315	0.061766389	0.16446481	-0.206930438	0.035193809	0.917715073	0.813076207	1.03582044
eqtl-a-ENSG00000043462	ebi-a-GCST90018839	Endometriosis	LCP2	Simple mode	3	-0.162030719	0.093566029	0.225461454	-0.345420136	0.021358697	0.85041508	0.707922867	1.021588427
eqtl-a-ENSG00000043462	ebi-a-GCST90018839	Endometriosis	LCP2	Weighted mode	3	-0.064972361	0.068922103	0.445347211	-0.200059683	0.070114962	0.937093364	0.81868189	1.072631486
eqtl-a-ENSG00000043514	ebi-a-GCST90018839	Endometriosis	TRIT1	MR Egger	3	0.277589415	0.17935481	0.3651903	-0.073946013	0.629124843	1.319944137	0.928721832	1.875968093
eqtl-a-ENSG00000043514	ebi-a-GCST90018839	Endometriosis	TRIT1	Weighted median	3	-0.001292392	0.03963069	0.973984878	-0.078968545	0.07638376	0.998708442	0.92406899	1.079376717
eqtl-a-ENSG00000043514	ebi-a-GCST90018839	Endometriosis	TRIT1	Inverse variance weighted	3	-0.002554251	0.050298564	0.959499404	-0.101139436	0.096030934	0.997449008	0.903807001	1.100793116
eqtl-a-ENSG00000043514	ebi-a-GCST90018839	Endometriosis	TRIT1	Simple mode	3	-0.152551452	0.108534425	0.29506702	-0.365278925	0.060176021	0.85851472	0.694003049	1.062023469
eqtl-a-ENSG00000043514	ebi-a-GCST90018839	Endometriosis	TRIT1	Weighted mode	3	0.033589247	0.040649653	0.495512825	-0.046084072	0.113262567	1.034159736	0.954961673	1.119925949
eqtl-a-ENSG00000044115	ebi-a-GCST90018839	Endometriosis	CTNNA1	MR Egger	7	0.091265547	0.10592784	0.428293462	-0.116353021	0.298884114	1.095559889	0.890160923	1.348353359
eqtl-a-ENSG00000044115	ebi-a-GCST90018839	Endometriosis	CTNNA1	Weighted median	7	0.015420098	0.043743372	0.724453729	-0.07031691	0.101157106	1.015539601	0.932098382	1.106450458
eqtl-a-ENSG00000044115	ebi-a-GCST90018839	Endometriosis	CTNNA1	Inverse variance weighted	7	0.02780106	0.03456614	0.421231859	-0.039948575	0.095550696	1.028191116	0.960838849	1.100264599
eqtl-a-ENSG00000044115	ebi-a-GCST90018839	Endometriosis	CTNNA1	Simple mode	7	-0.059599014	0.067038526	0.408215142	-0.190994526	0.071796497	0.942142243	0.82613711	1.074436671
eqtl-a-ENSG00000044115	ebi-a-GCST90018839	Endometriosis	CTNNA1	Weighted mode	7	0.022560238	0.041369352	0.605185587	-0.058523692	0.103644168	1.022816645	0.943155895	1.109205694
eqtl-a-ENSG00000044574	ebi-a-GCST90018839	Endometriosis	HSPA5	MR Egger	5	0.068929519	0.123499911	0.615699069	-0.173130306	0.310989344	1.071360696	0.841028017	1.364774678
eqtl-a-ENSG00000044574	ebi-a-GCST90018839	Endometriosis	HSPA5	Weighted median	5	-0.054021198	0.109009814	0.620202972	-0.267680434	0.159638037	0.947412023	0.765152259	1.173086181
eqtl-a-ENSG00000044574	ebi-a-GCST90018839	Endometriosis	HSPA5	Inverse variance weighted	5	-0.097684503	0.083521927	0.242175198	-0.261387479	0.066018473	0.906934994	0.76998251	1.068246451
eqtl-a-ENSG00000044574	ebi-a-GCST90018839	Endometriosis	HSPA5	Simple mode	5	-0.325615775	0.185818719	0.154594899	-0.689820464	0.038588914	0.722082576	0.501666128	1.039343136
eqtl-a-ENSG00000044574	ebi-a-GCST90018839	Endometriosis	HSPA5	Weighted mode	5	0.019479993	0.109196287	0.867084025	-0.194544729	0.233504714	1.019670966	0.823209356	1.263018782
eqtl-a-ENSG00000047056	ebi-a-GCST90018839	Endometriosis	WDR37	MR Egger	4	-0.022730812	0.199174896	0.919563009	-0.413113609	0.367651985	0.977525587	0.661587116	1.4443393
eqtl-a-ENSG00000047056	ebi-a-GCST90018839	Endometriosis	WDR37	Weighted median	4	0.018702252	0.069154048	0.786819197	-0.116839683	0.154244187	1.018878235	0.889727821	1.166775763
eqtl-a-ENSG00000047056	ebi-a-GCST90018839	Endometriosis	WDR37	Inverse variance weighted	4	0.037285809	0.098009774	0.703626622	-0.154813348	0.229384966	1.037989645	0.856575044	1.257826166
eqtl-a-ENSG00000047056	ebi-a-GCST90018839	Endometriosis	WDR37	Simple mode	4	0.009787555	0.085752219	0.916338786	-0.158286795	0.177861905	1.00983561	0.853604938	1.194660333
eqtl-a-ENSG00000047056	ebi-a-GCST90018839	Endometriosis	WDR37	Weighted mode	4	0.016053708	0.073422267	0.840953411	-0.127853936	0.159961352	1.016183261	0.879981903	1.173465518
eqtl-a-ENSG00000047188	ebi-a-GCST90018839	Endometriosis	YTHDC2	MR Egger	4	-0.101599867	0.149693218	0.567321746	-0.394998574	0.191798839	0.903390956	0.673681	1.211426801
eqtl-a-ENSG00000047188	ebi-a-GCST90018839	Endometriosis	YTHDC2	Weighted median	4	0.010969907	0.05319079	0.83660581	-0.093284041	0.115223856	1.011030298	0.91093472	1.122124604
eqtl-a-ENSG00000047188	ebi-a-GCST90018839	Endometriosis	YTHDC2	Inverse variance weighted	4	0.053604227	0.09087396	0.555274828	-0.124508735	0.231717188	1.055066952	0.882930549	1.26076312
eqtl-a-ENSG00000047188	ebi-a-GCST90018839	Endometriosis	YTHDC2	Simple mode	4	0.12009621	0.213232066	0.612637009	-0.29783864	0.53803106	1.127605333	0.742421127	1.712631472
eqtl-a-ENSG00000047188	ebi-a-GCST90018839	Endometriosis	YTHDC2	Weighted mode	4	0.004792878	0.055819184	0.936983855	-0.104612723	0.114198479	1.004804382	0.900673265	1.120974593
eqtl-a-ENSG00000047365	ebi-a-GCST90018839	Endometriosis	ARAP2	MR Egger	4	-0.023123274	0.159227392	0.897849904	-0.335208961	0.288962414	0.977142021	0.715188624	1.335041549
eqtl-a-ENSG00000047365	ebi-a-GCST90018839	Endometriosis	ARAP2	Weighted median	4	-0.028043423	0.066566199	0.673546083	-0.158513173	0.102426327	0.972346144	0.853411722	1.10785568
eqtl-a-ENSG00000047365	ebi-a-GCST90018839	Endometriosis	ARAP2	Inverse variance weighted	4	-0.001012658	0.101045858	0.992003919	-0.19906254	0.197037223	0.998987854	0.819498641	1.21778937
eqtl-a-ENSG00000047365	ebi-a-GCST90018839	Endometriosis	ARAP2	Simple mode	4	-0.035125424	0.113367064	0.77695961	-0.257324869	0.18707402	0.965484313	0.773117011	1.205716529
eqtl-a-ENSG00000047365	ebi-a-GCST90018839	Endometriosis	ARAP2	Weighted mode	4	-0.035125424	0.068320281	0.642636887	-0.169033175	0.098782327	0.965484313	0.844480887	1.103826
eqtl-a-ENSG00000047410	ebi-a-GCST90018839	Endometriosis	TPR	MR Egger	4	-0.034476828	0.089355998	0.736792345	-0.209614583	0.140660928	0.966110727	0.810896719	1.151034298
eqtl-a-ENSG00000047410	ebi-a-GCST90018839	Endometriosis	TPR	Weighted median	4	-0.026990015	0.057662668	0.639736391	-0.140008844	0.086028814	0.97337096	0.869350547	1.089837731
eqtl-a-ENSG00000047410	ebi-a-GCST90018839	Endometriosis	TPR	Inverse variance weighted	4	-0.025401421	0.055477204	0.647044887	-0.134136741	0.083333899	0.974918481	0.87447048	1.086904664
eqtl-a-ENSG00000047410	ebi-a-GCST90018839	Endometriosis	TPR	Simple mode	4	-0.003727868	0.095240527	0.971236589	-0.190399301	0.182943566	0.996279072	0.826628994	1.200746643
eqtl-a-ENSG00000047410	ebi-a-GCST90018839	Endometriosis	TPR	Weighted mode	4	-0.026892308	0.05755153	0.672150472	-0.139693306	0.085908691	0.973466071	0.869624903	1.089706824
eqtl-a-ENSG00000047579	ebi-a-GCST90018839	Endometriosis	DTNBP1	MR Egger	3	0.043742361	0.206835814	0.867320414	-0.361655834	0.449140556	1.044713161	0.696522046	1.566964888
eqtl-a-ENSG00000047579	ebi-a-GCST90018839	Endometriosis	DTNBP1	Weighted median	3	0.030275598	0.04699056	0.519386701	-0.061825899	0.122377096	1.030738565	0.940046535	1.130180208
eqtl-a-ENSG00000047579	ebi-a-GCST90018839	Endometriosis	DTNBP1	Inverse variance weighted	3	0.012917262	0.051468525	0.801834204	-0.087961046	0.11379557	1.01300105	0.91579655	1.120523033
eqtl-a-ENSG00000047579	ebi-a-GCST90018839	Endometriosis	DTNBP1	Simple mode	3	0.034494294	0.067259077	0.659080431	-0.097333497	0.166322085	1.035096122	0.907253389	1.180953408
eqtl-a-ENSG00000047579	ebi-a-GCST90018839	Endometriosis	DTNBP1	Weighted mode	3	0.030595582	0.049101284	0.59679646	-0.065642933	0.126834098	1.031068437	0.936465185	1.135228666
eqtl-a-ENSG00000047597	ebi-a-GCST90018839	Endometriosis	XK	MR Egger	4	1.315498683	0.797288786	0.240733791	-0.247187337	2.878184704	3.726608919	0.780994371	17.78196433
eqtl-a-ENSG00000047597	ebi-a-GCST90018839	Endometriosis	XK	Weighted median	4	-0.086519192	0.15185472	0.568847427	-0.384154443	0.211116059	0.917117947	0.681026239	1.235055686
eqtl-a-ENSG00000047597	ebi-a-GCST90018839	Endometriosis	XK	Inverse variance weighted	4	0.023098089	0.115178165	0.841056512	-0.202651115	0.248847293	1.023366916	0.816563079	1.282546165
eqtl-a-ENSG00000047597	ebi-a-GCST90018839	Endometriosis	XK	Simple mode	4	-0.11186023	0.231894895	0.662547268	-0.566374224	0.342653765	0.894169227	0.567579629	1.408680943
eqtl-a-ENSG00000047597	ebi-a-GCST90018839	Endometriosis	XK	Weighted mode	4	-0.11186023	0.209219712	0.62997603	-0.521930866	0.298210407	0.894169227	0.593373716	1.347445269
eqtl-a-ENSG00000047617	ebi-a-GCST90018839	Endometriosis	ANO2	MR Egger	3	-0.174570471	1.383187344	0.920075532	-2.885617666	2.536476724	0.839817669	0.055820301	12.6350756
eqtl-a-ENSG00000047617	ebi-a-GCST90018839	Endometriosis	ANO2	Weighted median	3	0.117268886	0.161992521	0.469117652	-0.200236454	0.434774227	1.124421731	0.818537184	1.544614287
eqtl-a-ENSG00000047617	ebi-a-GCST90018839	Endometriosis	ANO2	Inverse variance weighted	3	0.162897786	0.128356435	0.204403638	-0.088680826	0.414476398	1.176916386	0.915137615	1.51357802
eqtl-a-ENSG00000047617	ebi-a-GCST90018839	Endometriosis	ANO2	Simple mode	3	0.035578407	0.202402869	0.876653818	-0.361131215	0.43228803	1.036218892	0.69688755	1.540778842
eqtl-a-ENSG00000047617	ebi-a-GCST90018839	Endometriosis	ANO2	Weighted mode	3	0.047669319	0.193962745	0.828783825	-0.332497662	0.427836299	1.048823772	0.717130346	1.533934954
eqtl-a-ENSG00000047644	ebi-a-GCST90018839	Endometriosis	WWC3	MR Egger	5	0.117153723	0.546670453	0.844049892	-0.954320366	1.188627811	1.124292245	0.385073765	3.282573803
eqtl-a-ENSG00000047644	ebi-a-GCST90018839	Endometriosis	WWC3	Weighted median	5	0.014325358	0.145920825	0.921795614	-0.271679459	0.300330175	1.014428458	0.762098506	1.350304571
eqtl-a-ENSG00000047644	ebi-a-GCST90018839	Endometriosis	WWC3	Inverse variance weighted	5	-0.072857431	0.169854682	0.667967044	-0.405772608	0.260057745	0.929733372	0.666461699	1.29700498
eqtl-a-ENSG00000047644	ebi-a-GCST90018839	Endometriosis	WWC3	Simple mode	5	0.061312545	0.249242075	0.817792635	-0.427201922	0.549827012	1.06323117	0.652331819	1.732953212
eqtl-a-ENSG00000047644	ebi-a-GCST90018839	Endometriosis	WWC3	Weighted mode	5	0.097079592	0.148331162	0.548525991	-0.193649485	0.387808669	1.101948076	0.823946659	1.473747783
eqtl-a-ENSG00000048162	ebi-a-GCST90018839	Endometriosis	NOP16	MR Egger	3	-0.119166532	0.218438115	0.682064521	-0.547305238	0.308972174	0.887659965	0.57850665	1.36202447
eqtl-a-ENSG00000048162	ebi-a-GCST90018839	Endometriosis	NOP16	Weighted median	3	-0.104089187	0.073238422	0.155247744	-0.247636493	0.03945812	0.901144924	0.780643661	1.040246932
eqtl-a-ENSG00000048162	ebi-a-GCST90018839	Endometriosis	NOP16	Inverse variance weighted	3	-0.093295547	0.071413582	0.191412554	-0.233266169	0.046675074	0.910924239	0.791942755	1.047781503
eqtl-a-ENSG00000048162	ebi-a-GCST90018839	Endometriosis	NOP16	Simple mode	3	-0.085210441	0.108544687	0.514663157	-0.297958029	0.127537146	0.918319012	0.742332496	1.136027067
eqtl-a-ENSG00000048162	ebi-a-GCST90018839	Endometriosis	NOP16	Weighted mode	3	-0.112030566	0.077878308	0.286890947	-0.26467205	0.040610918	0.894016931	0.767457596	1.041446819
eqtl-a-ENSG00000048392	ebi-a-GCST90018839	Endometriosis	RRM2B	MR Egger	3	0.072699328	0.159528418	0.727784257	-0.239976372	0.385375028	1.075407144	0.786646448	1.470165572
eqtl-a-ENSG00000048392	ebi-a-GCST90018839	Endometriosis	RRM2B	Weighted median	3	0.018735043	0.066164224	0.777054407	-0.110946836	0.148416921	1.018911645	0.894986329	1.159996422
eqtl-a-ENSG00000048392	ebi-a-GCST90018839	Endometriosis	RRM2B	Inverse variance weighted	3	0.011844418	0.064284086	0.853816414	-0.114152391	0.137841228	1.011914841	0.892121994	1.147793298
eqtl-a-ENSG00000048392	ebi-a-GCST90018839	Endometriosis	RRM2B	Simple mode	3	0.016267199	0.085984109	0.867404788	-0.152261655	0.184796052	1.01640023	0.858763552	1.202973071
eqtl-a-ENSG00000048392	ebi-a-GCST90018839	Endometriosis	RRM2B	Weighted mode	3	0.020984871	0.074800985	0.805418009	-0.12562506	0.167594803	1.021206602	0.881945461	1.182457385
eqtl-a-ENSG00000048462	ebi-a-GCST90018839	Endometriosis	TNFRSF17	MR Egger	3	0.92941015	0.570726817	0.350589037	-0.189214411	2.04803471	2.533014637	0.827609039	7.75264992
eqtl-a-ENSG00000048462	ebi-a-GCST90018839	Endometriosis	TNFRSF17	Weighted median	3	0.401448058	0.146666898	0.006197562	0.113980938	0.688915178	1.493986511	1.120730761	1.99155388
eqtl-a-ENSG00000048462	ebi-a-GCST90018839	Endometriosis	TNFRSF17	Inverse variance weighted	3	0.360208667	0.130961364	0.005950517	0.103524394	0.61689294	1.433628534	1.109072847	1.853161204
eqtl-a-ENSG00000048462	ebi-a-GCST90018839	Endometriosis	TNFRSF17	Simple mode	3	0.452118879	0.193628973	0.144652332	0.072606093	0.831631666	1.571638773	1.075306883	2.297063724
eqtl-a-ENSG00000048462	ebi-a-GCST90018839	Endometriosis	TNFRSF17	Weighted mode	3	0.418439747	0.1618454	0.122672752	0.101222763	0.735656732	1.519588762	1.106523107	2.086852044
eqtl-a-ENSG00000048471	ebi-a-GCST90018839	Endometriosis	SNX29	MR Egger	6	-0.053862081	0.075463639	0.514817306	-0.201770814	0.094046652	0.947562784	0.817282216	1.098610997
eqtl-a-ENSG00000048471	ebi-a-GCST90018839	Endometriosis	SNX29	Weighted median	6	-0.025593946	0.04701465	0.586178378	-0.11774266	0.066554767	0.974730802	0.888924779	1.068819499
eqtl-a-ENSG00000048471	ebi-a-GCST90018839	Endometriosis	SNX29	Inverse variance weighted	6	-0.056130986	0.038946559	0.149519448	-0.132466242	0.02020427	0.945415291	0.875932503	1.020409757
eqtl-a-ENSG00000048471	ebi-a-GCST90018839	Endometriosis	SNX29	Simple mode	6	-0.001860184	0.076292681	0.981490902	-0.151393839	0.147673471	0.998141545	0.859509123	1.159134344
eqtl-a-ENSG00000048471	ebi-a-GCST90018839	Endometriosis	SNX29	Weighted mode	6	-0.02479326	0.055424911	0.673349457	-0.133426086	0.083839567	0.975511569	0.875092148	1.087454416
eqtl-a-ENSG00000049089	ebi-a-GCST90018839	Endometriosis	COL9A2	MR Egger	4	0.030672017	0.148056023	0.855059128	-0.259517787	0.320861822	1.03114725	0.771423487	1.378315115
eqtl-a-ENSG00000049089	ebi-a-GCST90018839	Endometriosis	COL9A2	Weighted median	4	0.085751392	0.054904907	0.118331214	-0.021862226	0.193365009	1.089535427	0.978375021	1.213325587
eqtl-a-ENSG00000049089	ebi-a-GCST90018839	Endometriosis	COL9A2	Inverse variance weighted	4	0.106909432	0.069486255	0.12390943	-0.029283627	0.243102491	1.112833462	0.971140983	1.275199313
eqtl-a-ENSG00000049089	ebi-a-GCST90018839	Endometriosis	COL9A2	Simple mode	4	0.091912884	0.074570939	0.305526723	-0.054246156	0.238071924	1.096269315	0.947198919	1.268800447
eqtl-a-ENSG00000049089	ebi-a-GCST90018839	Endometriosis	COL9A2	Weighted mode	4	0.084026085	0.049701205	0.189488267	-0.013388277	0.181440448	1.087657265	0.986700947	1.198943135
eqtl-a-ENSG00000049239	ebi-a-GCST90018839	Endometriosis	H6PD	MR Egger	5	-0.021805502	0.064248456	0.756683507	-0.147732475	0.104121471	0.978430519	0.862661868	1.109735247
eqtl-a-ENSG00000049239	ebi-a-GCST90018839	Endometriosis	H6PD	Weighted median	5	-0.005486625	0.03906369	0.888301834	-0.082051457	0.071078208	0.994528399	0.921224554	1.073665191
eqtl-a-ENSG00000049239	ebi-a-GCST90018839	Endometriosis	H6PD	Inverse variance weighted	5	0.00295052	0.038694845	0.939219416	-0.072891375	0.078792416	1.002954877	0.929701813	1.081979697
eqtl-a-ENSG00000049239	ebi-a-GCST90018839	Endometriosis	H6PD	Simple mode	5	-0.039322267	0.105654358	0.728638954	-0.246404808	0.167760274	0.961440819	0.781605761	1.182653064
eqtl-a-ENSG00000049239	ebi-a-GCST90018839	Endometriosis	H6PD	Weighted mode	5	-0.007776939	0.039152826	0.852239194	-0.084516477	0.068962599	0.992253223	0.918956514	1.071396137
eqtl-a-ENSG00000049245	ebi-a-GCST90018839	Endometriosis	VAMP3	MR Egger	3	-0.020844825	0.08579808	0.848271585	-0.189009062	0.147319412	0.979370927	0.827779005	1.158724015
eqtl-a-ENSG00000049245	ebi-a-GCST90018839	Endometriosis	VAMP3	Weighted median	3	0.002334509	0.053326005	0.965081311	-0.10218446	0.106853478	1.002337236	0.902862995	1.112771197
eqtl-a-ENSG00000049245	ebi-a-GCST90018839	Endometriosis	VAMP3	Inverse variance weighted	3	0.007956158	0.050574951	0.874997226	-0.091170745	0.107083062	1.007987892	0.912861831	1.1130267
eqtl-a-ENSG00000049245	ebi-a-GCST90018839	Endometriosis	VAMP3	Simple mode	3	-0.035080064	0.081421055	0.708569259	-0.194665332	0.124505204	0.96552811	0.823110081	1.132587915
eqtl-a-ENSG00000049245	ebi-a-GCST90018839	Endometriosis	VAMP3	Weighted mode	3	0.003367441	0.054774671	0.956569463	-0.103990914	0.110725796	1.003373117	0.901233486	1.117088554
eqtl-a-ENSG00000049246	ebi-a-GCST90018839	Endometriosis	PER3	MR Egger	5	0.03078989	0.036334502	0.459022552	-0.040425734	0.102005513	1.031268801	0.960380486	1.107389576
eqtl-a-ENSG00000049246	ebi-a-GCST90018839	Endometriosis	PER3	Weighted median	5	0.028843006	0.029382114	0.326271407	-0.028745938	0.08643195	1.029262994	0.971663296	1.090277172
eqtl-a-ENSG00000049246	ebi-a-GCST90018839	Endometriosis	PER3	Inverse variance weighted	5	0.03418072	0.027135828	0.207807963	-0.019005503	0.087366942	1.034771593	0.981173963	1.091297049
eqtl-a-ENSG00000049246	ebi-a-GCST90018839	Endometriosis	PER3	Simple mode	5	0.043201857	0.058388293	0.50043032	-0.071239198	0.157642912	1.044148642	0.931239115	1.17074806
eqtl-a-ENSG00000049246	ebi-a-GCST90018839	Endometriosis	PER3	Weighted mode	5	0.029844352	0.031349215	0.395007602	-0.03160011	0.091288814	1.030294158	0.968893956	1.09558538
eqtl-a-ENSG00000049247	ebi-a-GCST90018839	Endometriosis	UTS2	MR Egger	3	-0.032373203	0.041921084	0.581368764	-0.114538528	0.049792122	0.9681452	0.89177758	1.051052583
eqtl-a-ENSG00000049247	ebi-a-GCST90018839	Endometriosis	UTS2	Weighted median	3	0.023442552	0.02983214	0.431975704	-0.035028443	0.081913547	1.023719489	0.965577952	1.085361973
eqtl-a-ENSG00000049247	ebi-a-GCST90018839	Endometriosis	UTS2	Inverse variance weighted	3	0.025151171	0.040423987	0.533820667	-0.054079843	0.104382185	1.02547013	0.947356464	1.110024609
eqtl-a-ENSG00000049247	ebi-a-GCST90018839	Endometriosis	UTS2	Simple mode	3	0.19835396	0.128388602	0.26237265	-0.0532877	0.44999562	1.219393934	0.948107203	1.568305316
eqtl-a-ENSG00000049247	ebi-a-GCST90018839	Endometriosis	UTS2	Weighted mode	3	0.006624442	0.030563858	0.848509755	-0.05328072	0.066529604	1.006646432	0.94811382	1.068792604
eqtl-a-ENSG00000049249	ebi-a-GCST90018839	Endometriosis	TNFRSF9	MR Egger	6	0.014254941	0.06552979	0.838438375	-0.114183447	0.142693329	1.014357028	0.892094289	1.153376041
eqtl-a-ENSG00000049249	ebi-a-GCST90018839	Endometriosis	TNFRSF9	Weighted median	6	0.005484157	0.049399388	0.911603108	-0.091338643	0.102306957	1.005499222	0.912708576	1.107723443
eqtl-a-ENSG00000049249	ebi-a-GCST90018839	Endometriosis	TNFRSF9	Inverse variance weighted	6	-0.006977821	0.042991721	0.871064774	-0.091241593	0.077285952	0.993046468	0.912797159	1.080350961
eqtl-a-ENSG00000049249	ebi-a-GCST90018839	Endometriosis	TNFRSF9	Simple mode	6	-0.030208225	0.081911446	0.727384097	-0.190754658	0.130338209	0.970243484	0.826335298	1.13921361
eqtl-a-ENSG00000049249	ebi-a-GCST90018839	Endometriosis	TNFRSF9	Weighted mode	6	0.01186862	0.051633885	0.827307433	-0.089333795	0.113071035	1.011939331	0.914540254	1.119711469
eqtl-a-ENSG00000049323	ebi-a-GCST90018839	Endometriosis	LTBP1	MR Egger	3	0.063089268	0.249588731	0.842381381	-0.426104645	0.552283181	1.065121917	0.653048001	1.737214869
eqtl-a-ENSG00000049323	ebi-a-GCST90018839	Endometriosis	LTBP1	Weighted median	3	0.007936284	0.058188695	0.891513965	-0.106113559	0.121986126	1.007967859	0.899322517	1.129738427
eqtl-a-ENSG00000049323	ebi-a-GCST90018839	Endometriosis	LTBP1	Inverse variance weighted	3	0.009553387	0.074378304	0.897798252	-0.136228089	0.155334863	1.009599166	0.872643569	1.168049032
eqtl-a-ENSG00000049323	ebi-a-GCST90018839	Endometriosis	LTBP1	Simple mode	3	0.018050387	0.105228353	0.879588686	-0.188197186	0.224297959	1.018214279	0.828451332	1.251443843
eqtl-a-ENSG00000049323	ebi-a-GCST90018839	Endometriosis	LTBP1	Weighted mode	3	0.018050387	0.061420014	0.796539019	-0.102332841	0.138433614	1.018214279	0.902729036	1.148473437
eqtl-a-ENSG00000050165	ebi-a-GCST90018839	Endometriosis	DKK3	MR Egger	7	-0.017625196	0.054345067	0.758824129	-0.124141527	0.088891135	0.982529219	0.883254828	1.092961665
eqtl-a-ENSG00000050165	ebi-a-GCST90018839	Endometriosis	DKK3	Weighted median	7	-0.032779026	0.041166888	0.425888277	-0.113466125	0.047908074	0.967752385	0.892734437	1.049074214
eqtl-a-ENSG00000050165	ebi-a-GCST90018839	Endometriosis	DKK3	Inverse variance weighted	7	-0.015786867	0.037553321	0.674203956	-0.089391376	0.057817643	0.984337093	0.914487595	1.059521767
eqtl-a-ENSG00000050165	ebi-a-GCST90018839	Endometriosis	DKK3	Simple mode	7	-0.015351379	0.074258826	0.843059289	-0.160898677	0.13019592	0.984765853	0.851378331	1.139051524
eqtl-a-ENSG00000050165	ebi-a-GCST90018839	Endometriosis	DKK3	Weighted mode	7	-0.037878508	0.043004232	0.412309627	-0.122166803	0.046409787	0.96282991	0.885000735	1.047503576
eqtl-a-ENSG00000050344	ebi-a-GCST90018839	Endometriosis	NFE2L3	MR Egger	3	-0.099054738	0.118828516	0.557617956	-0.33195863	0.133849154	0.905693131	0.717517006	1.143220357
eqtl-a-ENSG00000050344	ebi-a-GCST90018839	Endometriosis	NFE2L3	Weighted median	3	-0.063352279	0.0430258	0.140906052	-0.147682848	0.02097829	0.938612762	0.86270468	1.021199881
eqtl-a-ENSG00000050344	ebi-a-GCST90018839	Endometriosis	NFE2L3	Inverse variance weighted	3	-0.05315878	0.04875391	0.275559418	-0.148716444	0.042398885	0.948229441	0.861813452	1.043310556
eqtl-a-ENSG00000050344	ebi-a-GCST90018839	Endometriosis	NFE2L3	Simple mode	3	-0.063305429	0.103743038	0.603820843	-0.266641785	0.140030926	0.938656737	0.765947397	1.150309372
eqtl-a-ENSG00000050344	ebi-a-GCST90018839	Endometriosis	NFE2L3	Weighted mode	3	-0.063305429	0.04372446	0.284638025	-0.149005372	0.022394513	0.938656737	0.861564487	1.022647152
eqtl-a-ENSG00000050405	ebi-a-GCST90018839	Endometriosis	LIMA1	MR Egger	3	-0.261185002	0.216362371	0.44042137	-0.685255249	0.162885245	0.77013843	0.503961578	1.176901627
eqtl-a-ENSG00000050405	ebi-a-GCST90018839	Endometriosis	LIMA1	Weighted median	3	-0.117752993	0.053891703	0.028889359	-0.22338073	-0.012125256	0.888915594	0.799810279	0.987947958
eqtl-a-ENSG00000050405	ebi-a-GCST90018839	Endometriosis	LIMA1	Inverse variance weighted	3	-0.109690361	0.053978092	0.042140758	-0.215487422	-0.003893301	0.896111563	0.80614841	0.996114269
eqtl-a-ENSG00000050405	ebi-a-GCST90018839	Endometriosis	LIMA1	Simple mode	3	-0.141274869	0.108155638	0.321498262	-0.353259919	0.070710181	0.868250624	0.702394604	1.073270127
eqtl-a-ENSG00000050405	ebi-a-GCST90018839	Endometriosis	LIMA1	Weighted mode	3	-0.12895579	0.054531551	0.141761562	-0.235837631	-0.02207395	0.879012826	0.78990892	0.978167897
eqtl-a-ENSG00000050426	ebi-a-GCST90018839	Endometriosis	LETMD1	MR Egger	3	-0.05339584	0.097923696	0.682191615	-0.245326284	0.138534604	0.94800468	0.782449196	1.148589427
eqtl-a-ENSG00000050426	ebi-a-GCST90018839	Endometriosis	LETMD1	Weighted median	3	-0.074076864	0.064707226	0.25229181	-0.200903027	0.052749298	0.928600315	0.817991751	1.054165331
eqtl-a-ENSG00000050426	ebi-a-GCST90018839	Endometriosis	LETMD1	Inverse variance weighted	3	-0.081178494	0.06121564	0.18480423	-0.201161148	0.03880416	0.9220291	0.817780638	1.039566875
eqtl-a-ENSG00000050426	ebi-a-GCST90018839	Endometriosis	LETMD1	Simple mode	3	-0.065060048	0.08133377	0.507673979	-0.224474236	0.09435414	0.937011196	0.79893616	1.098948859
eqtl-a-ENSG00000050426	ebi-a-GCST90018839	Endometriosis	LETMD1	Weighted mode	3	-0.073114342	0.069762278	0.404594842	-0.209848407	0.063619723	0.929494544	0.810707135	1.065687065
eqtl-a-ENSG00000050767	ebi-a-GCST90018839	Endometriosis	COL23A1	MR Egger	4	0.187583399	0.159154081	0.359778305	-0.124358599	0.499525397	1.206330852	0.883063119	1.647938968
eqtl-a-ENSG00000050767	ebi-a-GCST90018839	Endometriosis	COL23A1	Weighted median	4	0.042697971	0.080243708	0.594654199	-0.114579697	0.199975639	1.043622643	0.891740867	1.221373004
eqtl-a-ENSG00000050767	ebi-a-GCST90018839	Endometriosis	COL23A1	Inverse variance weighted	4	0.042805296	0.075122139	0.568807028	-0.104434097	0.190044688	1.043734655	0.900834163	1.209303637
eqtl-a-ENSG00000050767	ebi-a-GCST90018839	Endometriosis	COL23A1	Simple mode	4	-0.050996972	0.13330231	0.727536285	-0.312269501	0.210275556	0.950281548	0.731784285	1.234018054
eqtl-a-ENSG00000050767	ebi-a-GCST90018839	Endometriosis	COL23A1	Weighted mode	4	0.094619627	0.085933767	0.351281696	-0.073810556	0.263049809	1.099240654	0.928847642	1.300891513
eqtl-a-ENSG00000051009	ebi-a-GCST90018839	Endometriosis	FHIP1B	MR Egger	5	0.013875366	0.041452789	0.759868063	-0.0673721	0.095122833	1.013972076	0.93484728	1.099793937
eqtl-a-ENSG00000051009	ebi-a-GCST90018839	Endometriosis	FHIP1B	Weighted median	5	-0.007143987	0.03306147	0.828923858	-0.071944469	0.057656494	0.99288147	0.93058257	1.05935104
eqtl-a-ENSG00000051009	ebi-a-GCST90018839	Endometriosis	FHIP1B	Inverse variance weighted	5	-0.010443194	0.035073642	0.765893601	-0.079187532	0.058301144	0.989611147	0.923866654	1.06003417
eqtl-a-ENSG00000051009	ebi-a-GCST90018839	Endometriosis	FHIP1B	Simple mode	5	-0.032053527	0.078331851	0.70335446	-0.185583955	0.1214769	0.968454742	0.830619098	1.129163282
eqtl-a-ENSG00000051009	ebi-a-GCST90018839	Endometriosis	FHIP1B	Weighted mode	5	-0.001919557	0.032332064	0.955505108	-0.065290402	0.061451288	0.998082284	0.936795376	1.063378696
eqtl-a-ENSG00000051108	ebi-a-GCST90018839	Endometriosis	HERPUD1	MR Egger	4	0.096186535	0.110419634	0.475546869	-0.120235947	0.312609018	1.100964414	0.886711195	1.366986959
eqtl-a-ENSG00000051108	ebi-a-GCST90018839	Endometriosis	HERPUD1	Weighted median	4	0.088197893	0.055557287	0.112396594	-0.020694389	0.197090175	1.09220424	0.97951827	1.217853856
eqtl-a-ENSG00000051108	ebi-a-GCST90018839	Endometriosis	HERPUD1	Inverse variance weighted	4	0.075126622	0.05331739	0.158821753	-0.029375463	0.179628707	1.078020643	0.971051802	1.196772927
eqtl-a-ENSG00000051108	ebi-a-GCST90018839	Endometriosis	HERPUD1	Simple mode	4	0.148947745	0.092490377	0.205689449	-0.032333394	0.330228884	1.16061234	0.968183742	1.391286535
eqtl-a-ENSG00000051108	ebi-a-GCST90018839	Endometriosis	HERPUD1	Weighted mode	4	0.07203139	0.060699819	0.320763925	-0.046940255	0.191003035	1.074689078	0.954144401	1.210463126
eqtl-a-ENSG00000051382	ebi-a-GCST90018839	Endometriosis	PIK3CB	MR Egger	3	2.289858084	3.466876033	0.628393265	-4.505218942	9.084935109	9.873536364	0.01105117	8821.393316
eqtl-a-ENSG00000051382	ebi-a-GCST90018839	Endometriosis	PIK3CB	Weighted median	3	0.130054546	0.232780577	0.576366368	-0.326195384	0.586304477	1.138890504	0.721664172	1.797334037
eqtl-a-ENSG00000051382	ebi-a-GCST90018839	Endometriosis	PIK3CB	Inverse variance weighted	3	-0.066734726	0.343820182	0.846099339	-0.740622283	0.607152832	0.935443318	0.476817108	1.835198833
eqtl-a-ENSG00000051382	ebi-a-GCST90018839	Endometriosis	PIK3CB	Simple mode	3	0.244306884	0.272470602	0.46453575	-0.289735496	0.778349264	1.27673608	0.748461512	2.177874201
eqtl-a-ENSG00000051382	ebi-a-GCST90018839	Endometriosis	PIK3CB	Weighted mode	3	0.238317112	0.244334633	0.43224649	-0.240578769	0.717212993	1.26911158	0.786172717	2.048715462
eqtl-a-ENSG00000051523	ebi-a-GCST90018839	Endometriosis	CYBA	MR Egger	3	0.157796259	0.160603526	0.505612803	-0.156986652	0.472579171	1.170927605	0.854715467	1.604126178
eqtl-a-ENSG00000051523	ebi-a-GCST90018839	Endometriosis	CYBA	Weighted median	3	-0.005840973	0.057128062	0.918563405	-0.117811974	0.106130029	0.994176053	0.888863166	1.111966455
eqtl-a-ENSG00000051523	ebi-a-GCST90018839	Endometriosis	CYBA	Inverse variance weighted	3	-0.022087949	0.061857807	0.721034781	-0.14332925	0.099153352	0.978154204	0.866468737	1.104235624
eqtl-a-ENSG00000051523	ebi-a-GCST90018839	Endometriosis	CYBA	Simple mode	3	-0.007928516	0.076304791	0.926724967	-0.157485906	0.141628874	0.992102832	0.854288854	1.152148977
eqtl-a-ENSG00000051523	ebi-a-GCST90018839	Endometriosis	CYBA	Weighted mode	3	-0.004829284	0.062306176	0.945275048	-0.12694939	0.117290821	0.995182358	0.880778247	1.124446395
eqtl-a-ENSG00000051620	ebi-a-GCST90018839	Endometriosis	HEBP2	MR Egger	3	-0.01313774	0.063546482	0.870212349	-0.137688844	0.111413364	0.986948184	0.871369781	1.117856894
eqtl-a-ENSG00000051620	ebi-a-GCST90018839	Endometriosis	HEBP2	Weighted median	3	-0.017891754	0.028430398	0.529141069	-0.073615335	0.037831827	0.982267353	0.92902899	1.038556561
eqtl-a-ENSG00000051620	ebi-a-GCST90018839	Endometriosis	HEBP2	Inverse variance weighted	3	-0.018061763	0.026702286	0.498778716	-0.070398244	0.034274718	0.982100373	0.932022574	1.034868865
eqtl-a-ENSG00000051620	ebi-a-GCST90018839	Endometriosis	HEBP2	Simple mode	3	-0.02067518	0.035567998	0.619830272	-0.090388456	0.049038095	0.979537086	0.913576232	1.05026036
eqtl-a-ENSG00000051620	ebi-a-GCST90018839	Endometriosis	HEBP2	Weighted mode	3	-0.017245303	0.029768475	0.620934257	-0.075591515	0.041100908	0.982902546	0.927194875	1.041957243
eqtl-a-ENSG00000052126	ebi-a-GCST90018839	Endometriosis	PLEKHA5	MR Egger	4	0.114928116	0.284789169	0.725596942	-0.443258654	0.673114887	1.121792796	0.641941145	1.960334039
eqtl-a-ENSG00000052126	ebi-a-GCST90018839	Endometriosis	PLEKHA5	Weighted median	4	-0.005002819	0.043549891	0.908543735	-0.090360606	0.080354967	0.995009674	0.913601676	1.083671667
eqtl-a-ENSG00000052126	ebi-a-GCST90018839	Endometriosis	PLEKHA5	Inverse variance weighted	4	-0.006549751	0.040789041	0.87242717	-0.086496271	0.073396769	0.993471652	0.917138969	1.076157438
eqtl-a-ENSG00000052126	ebi-a-GCST90018839	Endometriosis	PLEKHA5	Simple mode	4	-0.164298767	0.100433131	0.200377899	-0.361147705	0.03255017	0.848488483	0.696876059	1.033085722
eqtl-a-ENSG00000052126	ebi-a-GCST90018839	Endometriosis	PLEKHA5	Weighted mode	4	0.010944345	0.045556892	0.825628604	-0.078347163	0.100235854	1.011004454	0.924643369	1.105431608
eqtl-a-ENSG00000052749	ebi-a-GCST90018839	Endometriosis	RRP12	MR Egger	10	-0.017425207	0.050787409	0.740364317	-0.116968529	0.082118116	0.982725734	0.889613189	1.085584027
eqtl-a-ENSG00000052749	ebi-a-GCST90018839	Endometriosis	RRP12	Weighted median	10	-0.040605904	0.03562775	0.2544001	-0.110436294	0.029224485	0.960207469	0.895443374	1.029655711
eqtl-a-ENSG00000052749	ebi-a-GCST90018839	Endometriosis	RRP12	Inverse variance weighted	10	-0.036148852	0.03075715	0.239875058	-0.096432867	0.024135162	0.964496715	0.908070857	1.024428773
eqtl-a-ENSG00000052749	ebi-a-GCST90018839	Endometriosis	RRP12	Simple mode	10	0.028587944	0.073985083	0.708175884	-0.116422818	0.173598706	1.029000502	0.890098794	1.1895781
eqtl-a-ENSG00000052749	ebi-a-GCST90018839	Endometriosis	RRP12	Weighted mode	10	-0.038429113	0.032506395	0.267417124	-0.102141647	0.025283421	0.962299917	0.902901649	1.025605757
eqtl-a-ENSG00000053254	ebi-a-GCST90018839	Endometriosis	FOXN3	MR Egger	3	0.102097337	0.771685236	0.91625877	-1.410405726	1.6146004	1.107491266	0.244044248	5.025879179
eqtl-a-ENSG00000053254	ebi-a-GCST90018839	Endometriosis	FOXN3	Weighted median	3	0.129997195	0.145884126	0.372876073	-0.155935691	0.415930082	1.138825189	0.855614212	1.515779884
eqtl-a-ENSG00000053254	ebi-a-GCST90018839	Endometriosis	FOXN3	Inverse variance weighted	3	0.092672429	0.130151242	0.476442202	-0.162424006	0.347768864	1.097102298	0.850080689	1.415904945
eqtl-a-ENSG00000053254	ebi-a-GCST90018839	Endometriosis	FOXN3	Simple mode	3	0.267849699	0.216552675	0.341663242	-0.156593544	0.692292942	1.307150659	0.855051529	1.998292252
eqtl-a-ENSG00000053254	ebi-a-GCST90018839	Endometriosis	FOXN3	Weighted mode	3	-0.07405208	0.162347981	0.693037513	-0.392254124	0.244149964	0.92862333	0.675532423	1.27653575
eqtl-a-ENSG00000053371	ebi-a-GCST90018839	Endometriosis	AKR7A2	MR Egger	4	-0.011856145	0.102760788	0.918686891	-0.21326729	0.189555	0.988213862	0.807940154	1.208711601
eqtl-a-ENSG00000053371	ebi-a-GCST90018839	Endometriosis	AKR7A2	Weighted median	4	0.039959034	0.051743927	0.439968808	-0.061459062	0.141377131	1.040768138	0.940391443	1.151858967
eqtl-a-ENSG00000053371	ebi-a-GCST90018839	Endometriosis	AKR7A2	Inverse variance weighted	4	0.04976968	0.049892002	0.318498461	-0.048018645	0.147558005	1.051028996	0.953116016	1.159000511
eqtl-a-ENSG00000053371	ebi-a-GCST90018839	Endometriosis	AKR7A2	Simple mode	4	0.060021017	0.088789115	0.547491148	-0.114005648	0.234047682	1.061858863	0.892252916	1.263704747
eqtl-a-ENSG00000053371	ebi-a-GCST90018839	Endometriosis	AKR7A2	Weighted mode	4	0.03677415	0.054971244	0.551390658	-0.070969488	0.144517787	1.037458684	0.931490313	1.155482248
eqtl-a-ENSG00000053900	ebi-a-GCST90018839	Endometriosis	ANAPC4	MR Egger	5	-0.007887946	0.084874822	0.931812881	-0.174242597	0.158466704	0.992143082	0.840093069	1.171712911
eqtl-a-ENSG00000053900	ebi-a-GCST90018839	Endometriosis	ANAPC4	Weighted median	5	0.03844454	0.044197589	0.384391445	-0.048182734	0.125071814	1.039193093	0.952959633	1.133229832
eqtl-a-ENSG00000053900	ebi-a-GCST90018839	Endometriosis	ANAPC4	Inverse variance weighted	5	0.0555525	0.042579743	0.192005348	-0.027903796	0.139008796	1.057124514	0.972481919	1.149134208
eqtl-a-ENSG00000053900	ebi-a-GCST90018839	Endometriosis	ANAPC4	Simple mode	5	0.036762642	0.094532982	0.717173649	-0.148522002	0.222047287	1.037446746	0.861981041	1.248630421
eqtl-a-ENSG00000053900	ebi-a-GCST90018839	Endometriosis	ANAPC4	Weighted mode	5	0.032804296	0.048764488	0.537995448	-0.062774099	0.128382692	1.033348289	0.939155605	1.136988035
eqtl-a-ENSG00000054148	ebi-a-GCST90018839	Endometriosis	PHPT1	MR Egger	3	-0.021959786	0.088700612	0.845497373	-0.195812986	0.151893414	0.978279575	0.822165977	1.16403616
eqtl-a-ENSG00000054148	ebi-a-GCST90018839	Endometriosis	PHPT1	Weighted median	3	-0.045515877	0.054082282	0.400009527	-0.151517149	0.060485396	0.955504432	0.859403144	1.062352083
eqtl-a-ENSG00000054148	ebi-a-GCST90018839	Endometriosis	PHPT1	Inverse variance weighted	3	-0.042928115	0.052855007	0.416684714	-0.146523927	0.060667698	0.957980252	0.863705066	1.06254577
eqtl-a-ENSG00000054148	ebi-a-GCST90018839	Endometriosis	PHPT1	Simple mode	3	-0.090422976	0.111046414	0.501018643	-0.308073948	0.127227995	0.913544696	0.734860975	1.135675917
eqtl-a-ENSG00000054148	ebi-a-GCST90018839	Endometriosis	PHPT1	Weighted mode	3	-0.0446276	0.052937956	0.487967633	-0.148385993	0.059130794	0.956353562	0.862098286	1.060913993
eqtl-a-ENSG00000054179	ebi-a-GCST90018839	Endometriosis	ENTPD2	MR Egger	3	0.043834638	0.09576119	0.726712055	-0.143857295	0.23152657	1.044809568	0.866011324	1.260522818
eqtl-a-ENSG00000054179	ebi-a-GCST90018839	Endometriosis	ENTPD2	Weighted median	3	0.022142063	0.055257506	0.688635945	-0.086162649	0.130446775	1.022389018	0.917444997	1.139337297
eqtl-a-ENSG00000054179	ebi-a-GCST90018839	Endometriosis	ENTPD2	Inverse variance weighted	3	0.020877965	0.052053737	0.688357662	-0.081147359	0.122903288	1.021097434	0.922057808	1.130775056
eqtl-a-ENSG00000054179	ebi-a-GCST90018839	Endometriosis	ENTPD2	Simple mode	3	-0.050198976	0.087020686	0.622309243	-0.220759521	0.120361568	0.951040171	0.8019095	1.127904592
eqtl-a-ENSG00000054179	ebi-a-GCST90018839	Endometriosis	ENTPD2	Weighted mode	3	0.0385408	0.056448755	0.565233622	-0.072098759	0.149180359	1.039293131	0.930439002	1.160882346
eqtl-a-ENSG00000054219	ebi-a-GCST90018839	Endometriosis	LY75	MR Egger	4	0.763260598	0.443469768	0.227371514	-0.105940146	1.632461342	2.145259659	0.899478484	5.116452574
eqtl-a-ENSG00000054219	ebi-a-GCST90018839	Endometriosis	LY75	Weighted median	4	0.014194863	0.046837056	0.761837225	-0.077605766	0.105995492	1.014296088	0.925329151	1.111816865
eqtl-a-ENSG00000054219	ebi-a-GCST90018839	Endometriosis	LY75	Inverse variance weighted	4	0.020452341	0.043860883	0.641000594	-0.065514989	0.106419671	1.020662923	0.936585008	1.112288574
eqtl-a-ENSG00000054219	ebi-a-GCST90018839	Endometriosis	LY75	Simple mode	4	0.042943698	0.080522547	0.630798495	-0.114880493	0.20076789	1.043879121	0.891472675	1.222341021
eqtl-a-ENSG00000054219	ebi-a-GCST90018839	Endometriosis	LY75	Weighted mode	4	0.013344723	0.047196629	0.795757167	-0.07916067	0.105850116	1.013434161	0.923891471	1.111655245
eqtl-a-ENSG00000054277	ebi-a-GCST90018839	Endometriosis	OPN3	MR Egger	4	0.052578936	0.060901595	0.478945136	-0.06678819	0.171946062	1.053985756	0.935393306	1.187613774
eqtl-a-ENSG00000054277	ebi-a-GCST90018839	Endometriosis	OPN3	Weighted median	4	0.001770823	0.041396983	0.965879601	-0.079367264	0.08290891	1.001772392	0.92370062	1.08644284
eqtl-a-ENSG00000054277	ebi-a-GCST90018839	Endometriosis	OPN3	Inverse variance weighted	4	0.000151958	0.040684081	0.997019845	-0.079588841	0.079892757	1.00015197	0.923495972	1.083170899
eqtl-a-ENSG00000054277	ebi-a-GCST90018839	Endometriosis	OPN3	Simple mode	4	-0.129587573	0.098665895	0.280467543	-0.322972726	0.063797581	0.878457656	0.7239936	1.065876623
eqtl-a-ENSG00000054277	ebi-a-GCST90018839	Endometriosis	OPN3	Weighted mode	4	0.019501744	0.043913728	0.687056103	-0.066569164	0.105572651	1.019693145	0.935598204	1.111346842
eqtl-a-ENSG00000054282	ebi-a-GCST90018839	Endometriosis	SDCCAG8	MR Egger	3	0.007185426	0.108331772	0.957836063	-0.205144846	0.219515699	1.007211303	0.814529327	1.2454734
eqtl-a-ENSG00000054282	ebi-a-GCST90018839	Endometriosis	SDCCAG8	Weighted median	3	0.029511775	0.055338145	0.59382665	-0.078950989	0.137974538	1.029951563	0.924085214	1.147946321
eqtl-a-ENSG00000054282	ebi-a-GCST90018839	Endometriosis	SDCCAG8	Inverse variance weighted	3	0.028222294	0.055257736	0.609533653	-0.080082868	0.136527457	1.028624317	0.923039853	1.14628635
eqtl-a-ENSG00000054282	ebi-a-GCST90018839	Endometriosis	SDCCAG8	Simple mode	3	0.062723244	0.079012426	0.510514104	-0.092141112	0.217587599	1.064732127	0.91197645	1.243074317
eqtl-a-ENSG00000054282	ebi-a-GCST90018839	Endometriosis	SDCCAG8	Weighted mode	3	0.038065127	0.063812766	0.611359573	-0.087007894	0.163138147	1.038798884	0.916669859	1.177199306
eqtl-a-ENSG00000054356	ebi-a-GCST90018839	Endometriosis	PTPRN	MR Egger	5	0.027323761	0.081369986	0.759137566	-0.132161411	0.186808933	1.027700478	0.876199556	1.205396951
eqtl-a-ENSG00000054356	ebi-a-GCST90018839	Endometriosis	PTPRN	Weighted median	5	-0.019321574	0.05007023	0.699578529	-0.117459225	0.078816076	0.980863891	0.889176768	1.082005297
eqtl-a-ENSG00000054356	ebi-a-GCST90018839	Endometriosis	PTPRN	Inverse variance weighted	5	-0.04532169	0.059337943	0.444992767	-0.161624058	0.070980677	0.955689996	0.850760981	1.073560481
eqtl-a-ENSG00000054356	ebi-a-GCST90018839	Endometriosis	PTPRN	Simple mode	5	-0.017798283	0.132858985	0.8999011	-0.278201894	0.242605328	0.982359171	0.757143943	1.274565489
eqtl-a-ENSG00000054356	ebi-a-GCST90018839	Endometriosis	PTPRN	Weighted mode	5	-0.012013857	0.051046466	0.825494169	-0.112064931	0.088037217	0.988058021	0.893986208	1.092028763
eqtl-a-ENSG00000054523	ebi-a-GCST90018839	Endometriosis	KIF1B	MR Egger	11	-0.064856986	0.047002904	0.200942944	-0.156982679	0.027268707	0.937201487	0.854718864	1.027643901
eqtl-a-ENSG00000054523	ebi-a-GCST90018839	Endometriosis	KIF1B	Weighted median	11	-0.035821206	0.03706294	0.333795738	-0.108464567	0.036822156	0.964812781	0.897210685	1.03750849
eqtl-a-ENSG00000054523	ebi-a-GCST90018839	Endometriosis	KIF1B	Inverse variance weighted	11	-0.047644406	0.032029329	0.136876383	-0.110421891	0.015133079	0.953472776	0.895456271	1.015248164
eqtl-a-ENSG00000054523	ebi-a-GCST90018839	Endometriosis	KIF1B	Simple mode	11	0.057810815	0.06119268	0.36706103	-0.062126838	0.177748468	1.059514533	0.939763682	1.194524822
eqtl-a-ENSG00000054523	ebi-a-GCST90018839	Endometriosis	KIF1B	Weighted mode	11	-0.0302697	0.04332808	0.500715739	-0.115192738	0.054653337	0.970183839	0.89119436	1.056174415
eqtl-a-ENSG00000054654	ebi-a-GCST90018839	Endometriosis	SYNE2	MR Egger	5	0.054645353	0.111632042	0.658037637	-0.164153449	0.273444155	1.056165982	0.848611793	1.31448395
eqtl-a-ENSG00000054654	ebi-a-GCST90018839	Endometriosis	SYNE2	Weighted median	5	0.046013869	0.057241864	0.421483638	-0.066180183	0.158207922	1.047088933	0.935962204	1.171409731
eqtl-a-ENSG00000054654	ebi-a-GCST90018839	Endometriosis	SYNE2	Inverse variance weighted	5	0.036164188	0.053178225	0.496468807	-0.068065134	0.140393509	1.036826066	0.934199624	1.150726531
eqtl-a-ENSG00000054654	ebi-a-GCST90018839	Endometriosis	SYNE2	Simple mode	5	0.049249879	0.093679522	0.626874842	-0.134361984	0.232861742	1.050482811	0.874273534	1.262206957
eqtl-a-ENSG00000054654	ebi-a-GCST90018839	Endometriosis	SYNE2	Weighted mode	5	0.047010651	0.059422231	0.473135487	-0.069456922	0.163478224	1.048133172	0.93290032	1.177599711
eqtl-a-ENSG00000054793	ebi-a-GCST90018839	Endometriosis	ATP9A	MR Egger	8	-0.010420903	0.070178068	0.886819198	-0.147969915	0.12712811	0.989633207	0.862457061	1.135562486
eqtl-a-ENSG00000054793	ebi-a-GCST90018839	Endometriosis	ATP9A	Weighted median	8	0.006031735	0.039495137	0.878618332	-0.071378733	0.083442203	1.006049963	0.931109183	1.087022387
eqtl-a-ENSG00000054793	ebi-a-GCST90018839	Endometriosis	ATP9A	Inverse variance weighted	8	0.009786251	0.041152822	0.812034142	-0.07087328	0.090445783	1.009834293	0.931579934	1.094662156
eqtl-a-ENSG00000054793	ebi-a-GCST90018839	Endometriosis	ATP9A	Simple mode	8	0.030134603	0.067629977	0.66935491	-0.102420152	0.162689358	1.030593245	0.902650221	1.17667111
eqtl-a-ENSG00000054793	ebi-a-GCST90018839	Endometriosis	ATP9A	Weighted mode	8	-0.002921433	0.03823538	0.941233601	-0.077862777	0.07201991	0.99708283	0.925091361	1.074676741
eqtl-a-ENSG00000054967	ebi-a-GCST90018839	Endometriosis	RELT	MR Egger	3	-0.072241258	0.158926824	0.728394552	-0.383737834	0.239255318	0.930306425	0.68131002	1.270302826
eqtl-a-ENSG00000054967	ebi-a-GCST90018839	Endometriosis	RELT	Weighted median	3	0.072359414	0.05166392	0.161339935	-0.02890187	0.173620697	1.075041659	0.971511794	1.18960426
eqtl-a-ENSG00000054967	ebi-a-GCST90018839	Endometriosis	RELT	Inverse variance weighted	3	0.082982536	0.097981935	0.397041559	-0.109062056	0.275027128	1.086522833	0.896674772	1.31656639
eqtl-a-ENSG00000054967	ebi-a-GCST90018839	Endometriosis	RELT	Simple mode	3	0.346526199	0.290421613	0.355147832	-0.222700162	0.915752559	1.414146542	0.80035479	2.49865493
eqtl-a-ENSG00000054967	ebi-a-GCST90018839	Endometriosis	RELT	Weighted mode	3	0.059556107	0.053888803	0.384247916	-0.046065947	0.165178161	1.061365309	0.954978983	1.179603259
eqtl-a-ENSG00000054983	ebi-a-GCST90018839	Endometriosis	GALC	MR Egger	3	-0.284566081	0.271686416	0.485262117	-0.817071457	0.247939295	0.752340638	0.441723368	1.281382143
eqtl-a-ENSG00000054983	ebi-a-GCST90018839	Endometriosis	GALC	Weighted median	3	-0.042800138	0.056216531	0.446451423	-0.152984539	0.067384263	0.958102859	0.85814299	1.069706448
eqtl-a-ENSG00000054983	ebi-a-GCST90018839	Endometriosis	GALC	Inverse variance weighted	3	-0.03359971	0.057325297	0.557792451	-0.145957291	0.078757872	0.966958491	0.864194611	1.081942321
eqtl-a-ENSG00000054983	ebi-a-GCST90018839	Endometriosis	GALC	Simple mode	3	-0.106566168	0.104681256	0.415781285	-0.311741431	0.098609094	0.898915566	0.732170821	1.103634798
eqtl-a-ENSG00000054983	ebi-a-GCST90018839	Endometriosis	GALC	Weighted mode	3	-0.044267249	0.058638701	0.529087375	-0.159199104	0.070664605	0.956698246	0.852826541	1.073221213
eqtl-a-ENSG00000055118	ebi-a-GCST90018839	Endometriosis	KCNH2	MR Egger	5	0.123083123	0.210019489	0.599013434	-0.288555075	0.534721321	1.130978427	0.749345534	1.706972479
eqtl-a-ENSG00000055118	ebi-a-GCST90018839	Endometriosis	KCNH2	Weighted median	5	0.132676285	0.070013221	0.058090072	-0.004549628	0.269902199	1.141880295	0.995460706	1.309836341
eqtl-a-ENSG00000055118	ebi-a-GCST90018839	Endometriosis	KCNH2	Inverse variance weighted	5	0.089130891	0.071973067	0.215570637	-0.05193632	0.230198102	1.09322374	0.949389322	1.258849365
eqtl-a-ENSG00000055118	ebi-a-GCST90018839	Endometriosis	KCNH2	Simple mode	5	0.135784888	0.105351317	0.266930255	-0.070703693	0.342273468	1.14543547	0.931737932	1.408145328
eqtl-a-ENSG00000055118	ebi-a-GCST90018839	Endometriosis	KCNH2	Weighted mode	5	0.138698864	0.078665349	0.152654488	-0.01548522	0.292882948	1.148778109	0.984634059	1.340285898
eqtl-a-ENSG00000055163	ebi-a-GCST90018839	Endometriosis	CYFIP2	MR Egger	7	0.104438607	0.188819443	0.604004708	-0.265647501	0.474524716	1.110087241	0.766709344	1.607250115
eqtl-a-ENSG00000055163	ebi-a-GCST90018839	Endometriosis	CYFIP2	Weighted median	7	-0.069112221	0.099574511	0.487634907	-0.264278263	0.12605382	0.933221947	0.767759871	1.134343217
eqtl-a-ENSG00000055163	ebi-a-GCST90018839	Endometriosis	CYFIP2	Inverse variance weighted	7	0.054860218	0.091191172	0.547443281	-0.123874479	0.233594915	1.05639294	0.883490731	1.263132713
eqtl-a-ENSG00000055163	ebi-a-GCST90018839	Endometriosis	CYFIP2	Simple mode	7	-0.028430849	0.217776293	0.900397843	-0.455272384	0.398410686	0.971969505	0.634275178	1.489455603
eqtl-a-ENSG00000055163	ebi-a-GCST90018839	Endometriosis	CYFIP2	Weighted mode	7	-0.114860142	0.107858096	0.327879336	-0.326262011	0.096541726	0.891490817	0.721616091	1.101355535
eqtl-a-ENSG00000055211	ebi-a-GCST90018839	Endometriosis	GINM1	MR Egger	3	0.018333024	0.063475832	0.821003111	-0.106079607	0.142745654	1.018502105	0.899353051	1.153436392
eqtl-a-ENSG00000055211	ebi-a-GCST90018839	Endometriosis	GINM1	Weighted median	3	0.037654566	0.037436735	0.314502817	-0.035721434	0.111030566	1.038372481	0.964909047	1.117429061
eqtl-a-ENSG00000055211	ebi-a-GCST90018839	Endometriosis	GINM1	Inverse variance weighted	3	0.037735212	0.037610765	0.315711888	-0.035981888	0.111452312	1.038456226	0.964657765	1.117900432
eqtl-a-ENSG00000055211	ebi-a-GCST90018839	Endometriosis	GINM1	Simple mode	3	0.09330908	0.078839935	0.358212293	-0.061217193	0.247835353	1.097800991	0.940618922	1.281248961
eqtl-a-ENSG00000055211	ebi-a-GCST90018839	Endometriosis	GINM1	Weighted mode	3	0.03409389	0.037561947	0.459859957	-0.039527525	0.107715306	1.034681749	0.961243495	1.113730628
eqtl-a-ENSG00000055332	ebi-a-GCST90018839	Endometriosis	EIF2AK2	MR Egger	9	-0.050176211	0.114070669	0.673292414	-0.273754723	0.1734023	0.951061822	0.76051859	1.189344482
eqtl-a-ENSG00000055332	ebi-a-GCST90018839	Endometriosis	EIF2AK2	Weighted median	9	-0.027176098	0.066428379	0.682463533	-0.15737572	0.103023524	0.97318985	0.85438299	1.108517485
eqtl-a-ENSG00000055332	ebi-a-GCST90018839	Endometriosis	EIF2AK2	Inverse variance weighted	9	-0.022485951	0.054513393	0.679984046	-0.129332201	0.084360298	0.977764973	0.878682018	1.088020835
eqtl-a-ENSG00000055332	ebi-a-GCST90018839	Endometriosis	EIF2AK2	Simple mode	9	-0.01408035	0.103214955	0.89486153	-0.216381662	0.188220962	0.986018315	0.805427842	1.207100209
eqtl-a-ENSG00000055332	ebi-a-GCST90018839	Endometriosis	EIF2AK2	Weighted mode	9	-0.028066298	0.0764896	0.723187443	-0.177985913	0.121853318	0.972323902	0.836954214	1.129588399
eqtl-a-ENSG00000055483	ebi-a-GCST90018839	Endometriosis	USP36	MR Egger	5	-0.120115977	0.096981591	0.303593353	-0.310199896	0.069967941	0.88681758	0.733300358	1.072473798
eqtl-a-ENSG00000055483	ebi-a-GCST90018839	Endometriosis	USP36	Weighted median	5	-0.014301667	0.044824795	0.749683251	-0.102158264	0.073554931	0.985800116	0.902886646	1.076327659
eqtl-a-ENSG00000055483	ebi-a-GCST90018839	Endometriosis	USP36	Inverse variance weighted	5	-0.009525836	0.036971269	0.796673095	-0.081989524	0.062937851	0.990519391	0.92128161	1.064960651
eqtl-a-ENSG00000055483	ebi-a-GCST90018839	Endometriosis	USP36	Simple mode	5	-0.034924755	0.069828686	0.643233864	-0.171788979	0.101939469	0.965678076	0.842156867	1.107316443
eqtl-a-ENSG00000055483	ebi-a-GCST90018839	Endometriosis	USP36	Weighted mode	5	0.02250154	0.047508684	0.660456448	-0.07061548	0.11561856	1.022756609	0.931820127	1.122567598
eqtl-a-ENSG00000055732	ebi-a-GCST90018839	Endometriosis	MCOLN3	MR Egger	4	-0.108426184	0.139078279	0.517231412	-0.38101961	0.164167242	0.897245123	0.683164492	1.178411379
eqtl-a-ENSG00000055732	ebi-a-GCST90018839	Endometriosis	MCOLN3	Weighted median	4	-0.069091085	0.078978178	0.381676018	-0.223888313	0.085706143	0.933241672	0.799404412	1.089486128
eqtl-a-ENSG00000055732	ebi-a-GCST90018839	Endometriosis	MCOLN3	Inverse variance weighted	4	-0.059312388	0.071774615	0.408594243	-0.199990633	0.081365858	0.942412325	0.818738422	1.084767695
eqtl-a-ENSG00000055732	ebi-a-GCST90018839	Endometriosis	MCOLN3	Simple mode	4	-0.074083442	0.119673775	0.579716672	-0.308644041	0.160477157	0.928594207	0.734442155	1.174070954
eqtl-a-ENSG00000055732	ebi-a-GCST90018839	Endometriosis	MCOLN3	Weighted mode	4	-0.071705397	0.084536663	0.458632344	-0.237397257	0.093986462	0.930805073	0.788677918	1.098544874
eqtl-a-ENSG00000055950	ebi-a-GCST90018839	Endometriosis	MRPL43	MR Egger	4	0.02641759	0.098219445	0.813162096	-0.166092522	0.218927701	1.026769627	0.846967868	1.24474128
eqtl-a-ENSG00000055950	ebi-a-GCST90018839	Endometriosis	MRPL43	Weighted median	4	-0.057491763	0.048467517	0.235546628	-0.152488096	0.03750457	0.944129667	0.858569114	1.038216741
eqtl-a-ENSG00000055950	ebi-a-GCST90018839	Endometriosis	MRPL43	Inverse variance weighted	4	-0.07548008	0.051281561	0.141054471	-0.17599194	0.025031781	0.927298202	0.838624743	1.025347706
eqtl-a-ENSG00000055950	ebi-a-GCST90018839	Endometriosis	MRPL43	Simple mode	4	-0.082122948	0.107739241	0.501367853	-0.293291861	0.129045965	0.921158697	0.745804438	1.13774242
eqtl-a-ENSG00000055950	ebi-a-GCST90018839	Endometriosis	MRPL43	Weighted mode	4	-0.058405972	0.048956627	0.318615291	-0.154360961	0.037549016	0.943266929	0.856962635	1.038262887
eqtl-a-ENSG00000055955	ebi-a-GCST90018839	Endometriosis	ITIH4	MR Egger	5	0.096029208	0.073338459	0.281655573	-0.047714171	0.239772587	1.100791216	0.95340626	1.270960085
eqtl-a-ENSG00000055955	ebi-a-GCST90018839	Endometriosis	ITIH4	Weighted median	5	0.008747062	0.039110355	0.823029042	-0.067909233	0.085403357	1.008785429	0.934345277	1.089156297
eqtl-a-ENSG00000055955	ebi-a-GCST90018839	Endometriosis	ITIH4	Inverse variance weighted	5	-0.001510903	0.045935023	0.973760563	-0.091543549	0.088521742	0.998490237	0.912521576	1.092558007
eqtl-a-ENSG00000055955	ebi-a-GCST90018839	Endometriosis	ITIH4	Simple mode	5	-0.107516983	0.086561603	0.282053882	-0.277177726	0.062143759	0.89806127	0.757919783	1.06411531
eqtl-a-ENSG00000055955	ebi-a-GCST90018839	Endometriosis	ITIH4	Weighted mode	5	0.010775312	0.042486914	0.812295406	-0.07249904	0.094049665	1.010833575	0.93006664	1.098614307
eqtl-a-ENSG00000056558	ebi-a-GCST90018839	Endometriosis	TRAF1	MR Egger	3	-0.262740043	0.321445218	0.563760305	-0.892772671	0.367292585	0.768941763	0.409518716	1.443820297
eqtl-a-ENSG00000056558	ebi-a-GCST90018839	Endometriosis	TRAF1	Weighted median	3	-0.071912723	0.05872032	0.220701454	-0.187004551	0.043179105	0.930612113	0.829439962	1.044124886
eqtl-a-ENSG00000056558	ebi-a-GCST90018839	Endometriosis	TRAF1	Inverse variance weighted	3	-0.068580709	0.058952233	0.24469696	-0.184127085	0.046965667	0.933718098	0.831830084	1.048086025
eqtl-a-ENSG00000056558	ebi-a-GCST90018839	Endometriosis	TRAF1	Simple mode	3	-0.019541139	0.09124171	0.850266965	-0.198374892	0.159292613	0.980648551	0.820062361	1.172681038
eqtl-a-ENSG00000056558	ebi-a-GCST90018839	Endometriosis	TRAF1	Weighted mode	3	-0.082447881	0.065311874	0.334077775	-0.210459153	0.045563391	0.920859431	0.810212149	1.046617349
eqtl-a-ENSG00000056736	ebi-a-GCST90018839	Endometriosis	IL17RB	MR Egger	3	0.071555544	0.134606563	0.688948016	-0.19227332	0.335384407	1.074177813	0.825081326	1.398477867
eqtl-a-ENSG00000056736	ebi-a-GCST90018839	Endometriosis	IL17RB	Weighted median	3	-0.052633533	0.065869632	0.42425787	-0.181738012	0.076470946	0.948727626	0.833819763	1.079470827
eqtl-a-ENSG00000056736	ebi-a-GCST90018839	Endometriosis	IL17RB	Inverse variance weighted	3	-0.055484036	0.063950012	0.385604735	-0.18082606	0.069857988	0.946027126	0.834580513	1.072355883
eqtl-a-ENSG00000056736	ebi-a-GCST90018839	Endometriosis	IL17RB	Simple mode	3	-0.220692241	0.128230328	0.227380486	-0.472023683	0.030639201	0.801963454	0.623738741	1.031113413
eqtl-a-ENSG00000056736	ebi-a-GCST90018839	Endometriosis	IL17RB	Weighted mode	3	-0.028890973	0.06506768	0.700451509	-0.156423626	0.09864168	0.971522381	0.85519683	1.103670761
eqtl-a-ENSG00000057019	ebi-a-GCST90018839	Endometriosis	DCBLD2	MR Egger	5	-0.072421729	0.081234455	0.438333761	-0.23164126	0.086797803	0.930138547	0.793230636	1.090676126
eqtl-a-ENSG00000057019	ebi-a-GCST90018839	Endometriosis	DCBLD2	Weighted median	5	-0.052065591	0.045289766	0.250304329	-0.140833533	0.036702351	0.949266601	0.868633898	1.037384198
eqtl-a-ENSG00000057019	ebi-a-GCST90018839	Endometriosis	DCBLD2	Inverse variance weighted	5	-0.039250442	0.042694507	0.357921755	-0.122931677	0.044430792	0.961509876	0.88432408	1.045432622
eqtl-a-ENSG00000057019	ebi-a-GCST90018839	Endometriosis	DCBLD2	Simple mode	5	-0.051782626	0.07544935	0.530225033	-0.199663352	0.096098101	0.949535249	0.819006424	1.100867055
eqtl-a-ENSG00000057019	ebi-a-GCST90018839	Endometriosis	DCBLD2	Weighted mode	5	-0.056760469	0.048187954	0.30413077	-0.151208858	0.037687921	0.944820356	0.859668131	1.038407117
eqtl-a-ENSG00000057252	ebi-a-GCST90018839	Endometriosis	SOAT1	MR Egger	5	-0.062055522	0.116301576	0.630638132	-0.290006611	0.165895566	0.939830704	0.748258621	1.180449816
eqtl-a-ENSG00000057252	ebi-a-GCST90018839	Endometriosis	SOAT1	Weighted median	5	-0.078894608	0.04895423	0.107049139	-0.174844898	0.017055682	0.924137316	0.839587233	1.017201961
eqtl-a-ENSG00000057252	ebi-a-GCST90018839	Endometriosis	SOAT1	Inverse variance weighted	5	-0.069346282	0.042409928	0.102019146	-0.152469741	0.013777176	0.933003542	0.858584874	1.013872519
eqtl-a-ENSG00000057252	ebi-a-GCST90018839	Endometriosis	SOAT1	Simple mode	5	-0.08899642	0.064685304	0.240883524	-0.215779616	0.037786776	0.914848849	0.805912893	1.038509774
eqtl-a-ENSG00000057252	ebi-a-GCST90018839	Endometriosis	SOAT1	Weighted mode	5	-0.081757459	0.055522831	0.214870538	-0.190582208	0.02706729	0.921495432	0.826477812	1.027436936
eqtl-a-ENSG00000057608	ebi-a-GCST90018839	Endometriosis	GDI2	MR Egger	4	0.057143672	0.167287603	0.765211704	-0.27074003	0.385027374	1.058807921	0.76281478	1.469654552
eqtl-a-ENSG00000057608	ebi-a-GCST90018839	Endometriosis	GDI2	Weighted median	4	0.038103588	0.046691485	0.414459271	-0.053411722	0.129618898	1.038838838	0.947989624	1.138394456
eqtl-a-ENSG00000057608	ebi-a-GCST90018839	Endometriosis	GDI2	Inverse variance weighted	4	0.026923433	0.059595226	0.651433505	-0.08988321	0.143730076	1.027289143	0.914037929	1.15457242
eqtl-a-ENSG00000057608	ebi-a-GCST90018839	Endometriosis	GDI2	Simple mode	4	0.022442945	0.088061949	0.815307866	-0.150158475	0.195044365	1.022696682	0.860571587	1.215364905
eqtl-a-ENSG00000057608	ebi-a-GCST90018839	Endometriosis	GDI2	Weighted mode	4	0.045878024	0.046262689	0.394454674	-0.044796846	0.136552894	1.046946701	0.956191716	1.14631551
eqtl-a-ENSG00000057704	ebi-a-GCST90018839	Endometriosis	TMCC3	MR Egger	4	-0.055585228	0.080478136	0.561151937	-0.213322376	0.102151919	0.9459314	0.807895649	1.107551717
eqtl-a-ENSG00000057704	ebi-a-GCST90018839	Endometriosis	TMCC3	Weighted median	4	-0.012147704	0.048608736	0.802658615	-0.107420827	0.083125418	0.987925781	0.898147629	1.086678089
eqtl-a-ENSG00000057704	ebi-a-GCST90018839	Endometriosis	TMCC3	Inverse variance weighted	4	-0.002316369	0.04562535	0.959509319	-0.091742054	0.087109316	0.997686312	0.912340453	1.091015939
eqtl-a-ENSG00000057704	ebi-a-GCST90018839	Endometriosis	TMCC3	Simple mode	4	0.009892069	0.092426317	0.921523817	-0.171263512	0.19104765	1.009941157	0.842599509	1.210517132
eqtl-a-ENSG00000057704	ebi-a-GCST90018839	Endometriosis	TMCC3	Weighted mode	4	-0.015398802	0.049674968	0.776853887	-0.112761738	0.081964135	0.984719154	0.893363489	1.08541688
eqtl-a-ENSG00000057757	ebi-a-GCST90018839	Endometriosis	PITHD1	MR Egger	7	-0.174802519	0.414160157	0.690510838	-0.986556426	0.636951388	0.839622814	0.372858448	1.890708049
eqtl-a-ENSG00000057757	ebi-a-GCST90018839	Endometriosis	PITHD1	Weighted median	7	0.058228942	0.104552698	0.577572592	-0.146694346	0.26315223	1.059957636	0.863557887	1.301024758
eqtl-a-ENSG00000057757	ebi-a-GCST90018839	Endometriosis	PITHD1	Inverse variance weighted	7	0.100077783	0.081836882	0.221369963	-0.060322506	0.260478072	1.105256885	0.941460857	1.297550261
eqtl-a-ENSG00000057757	ebi-a-GCST90018839	Endometriosis	PITHD1	Simple mode	7	-0.024292252	0.179955267	0.897034053	-0.377004575	0.328420072	0.97600043	0.685912936	1.388772234
eqtl-a-ENSG00000057757	ebi-a-GCST90018839	Endometriosis	PITHD1	Weighted mode	7	0.010206712	0.144332207	0.945921301	-0.272684413	0.293097837	1.010258979	0.761333017	1.340573942
eqtl-a-ENSG00000058668	ebi-a-GCST90018839	Endometriosis	ATP2B4	Inverse variance weighted	2	0.171371634	0.202415782	0.397200395	-0.225363299	0.568106567	1.186931771	0.798226171	1.764922124
eqtl-a-ENSG00000058799	ebi-a-GCST90018839	Endometriosis	YIPF1	MR Egger	3	-0.445880401	0.209188399	0.279266686	-0.855889662	-0.035871139	0.640260342	0.424905001	0.964764606
eqtl-a-ENSG00000058799	ebi-a-GCST90018839	Endometriosis	YIPF1	Weighted median	3	-0.068840048	0.099522927	0.489125495	-0.263904985	0.126224888	0.933475979	0.768046512	1.134537284
eqtl-a-ENSG00000058799	ebi-a-GCST90018839	Endometriosis	YIPF1	Inverse variance weighted	3	0.005076309	0.153045388	0.973540098	-0.294892651	0.305045269	1.005089215	0.744611516	1.356686417
eqtl-a-ENSG00000058799	ebi-a-GCST90018839	Endometriosis	YIPF1	Simple mode	3	-0.100724086	0.138531121	0.542763135	-0.372245083	0.17079691	0.904182475	0.689185314	1.186249809
eqtl-a-ENSG00000058799	ebi-a-GCST90018839	Endometriosis	YIPF1	Weighted mode	3	-0.084350051	0.101431093	0.493111558	-0.283154994	0.114454891	0.919109464	0.753403006	1.121262061
eqtl-a-ENSG00000058866	ebi-a-GCST90018839	Endometriosis	DGKG	MR Egger	3	-0.337733369	0.361431013	0.521569485	-1.046138155	0.370671417	0.713385473	0.351291767	1.448706974
eqtl-a-ENSG00000058866	ebi-a-GCST90018839	Endometriosis	DGKG	Weighted median	3	-0.168801768	0.139307983	0.225620959	-0.441845415	0.104241879	0.844676329	0.642849002	1.109868877
eqtl-a-ENSG00000058866	ebi-a-GCST90018839	Endometriosis	DGKG	Inverse variance weighted	3	-0.104285424	0.123723566	0.399289661	-0.346783614	0.138212765	0.900968102	0.706958287	1.148219826
eqtl-a-ENSG00000058866	ebi-a-GCST90018839	Endometriosis	DGKG	Simple mode	3	-0.176303171	0.175538326	0.420976317	-0.52035829	0.167751948	0.838363777	0.594307575	1.182643217
eqtl-a-ENSG00000058866	ebi-a-GCST90018839	Endometriosis	DGKG	Weighted mode	3	-0.172383296	0.157861655	0.388836992	-0.48179214	0.137025547	0.841656508	0.617675438	1.146857447
eqtl-a-ENSG00000059122	ebi-a-GCST90018839	Endometriosis	FLYWCH1	MR Egger	3	-0.048470428	0.075906298	0.638216515	-0.197246771	0.100305916	0.952685512	0.820988012	1.105509059
eqtl-a-ENSG00000059122	ebi-a-GCST90018839	Endometriosis	FLYWCH1	Weighted median	3	0.026423676	0.034368588	0.441992959	-0.040938757	0.093786108	1.026775876	0.959887915	1.098324798
eqtl-a-ENSG00000059122	ebi-a-GCST90018839	Endometriosis	FLYWCH1	Inverse variance weighted	3	0.033603647	0.033831849	0.320585787	-0.032706777	0.099914071	1.034174627	0.967822306	1.105075956
eqtl-a-ENSG00000059122	ebi-a-GCST90018839	Endometriosis	FLYWCH1	Simple mode	3	0.025711385	0.038993872	0.577428449	-0.050716604	0.102139373	1.026044773	0.950548014	1.107537822
eqtl-a-ENSG00000059122	ebi-a-GCST90018839	Endometriosis	FLYWCH1	Weighted mode	3	0.026317868	0.037401051	0.554529581	-0.046988191	0.099623927	1.026667241	0.954098664	1.104755371
eqtl-a-ENSG00000059377	ebi-a-GCST90018839	Endometriosis	TBXAS1	MR Egger	7	0.04168912	0.058425442	0.507421392	-0.072824746	0.156202986	1.042570314	0.929763761	1.169063483
eqtl-a-ENSG00000059377	ebi-a-GCST90018839	Endometriosis	TBXAS1	Weighted median	7	0.077405402	0.04062504	0.05673305	-0.002219677	0.157030481	1.080480017	0.997782785	1.170031278
eqtl-a-ENSG00000059377	ebi-a-GCST90018839	Endometriosis	TBXAS1	Inverse variance weighted	7	0.084323868	0.037244876	0.023571689	0.011323912	0.157323825	1.087981199	1.01138827	1.170374549
eqtl-a-ENSG00000059377	ebi-a-GCST90018839	Endometriosis	TBXAS1	Simple mode	7	0.057423495	0.084445296	0.52185738	-0.108089284	0.222936274	1.059104241	0.897547456	1.24974093
eqtl-a-ENSG00000059377	ebi-a-GCST90018839	Endometriosis	TBXAS1	Weighted mode	7	0.076433736	0.040970651	0.111360156	-0.00386874	0.156736212	1.079430661	0.996138734	1.169687024
eqtl-a-ENSG00000059588	ebi-a-GCST90018839	Endometriosis	TARBP1	MR Egger	4	-0.184050793	0.284817765	0.584395676	-0.742293612	0.374192026	0.831893549	0.476020855	1.453816295
eqtl-a-ENSG00000059588	ebi-a-GCST90018839	Endometriosis	TARBP1	Weighted median	4	-0.165456557	0.099367126	0.095892093	-0.360216125	0.02930301	0.84750668	0.697525557	1.029736567
eqtl-a-ENSG00000059588	ebi-a-GCST90018839	Endometriosis	TARBP1	Inverse variance weighted	4	-0.155014134	0.089586133	0.083570216	-0.330602955	0.020574687	0.856403073	0.718490385	1.020787805
eqtl-a-ENSG00000059588	ebi-a-GCST90018839	Endometriosis	TARBP1	Simple mode	4	-0.185666264	0.131277877	0.252192699	-0.442970903	0.071638375	0.830550734	0.642125891	1.074266792
eqtl-a-ENSG00000059588	ebi-a-GCST90018839	Endometriosis	TARBP1	Weighted mode	4	-0.170714021	0.119415654	0.24818458	-0.404768703	0.06334066	0.843062637	0.667131099	1.065389713
eqtl-a-ENSG00000059691	ebi-a-GCST90018839	Endometriosis	GATB	MR Egger	4	-0.007289773	0.311791377	0.983469896	-0.618400872	0.603821325	0.992736733	0.538805368	1.82909503
eqtl-a-ENSG00000059691	ebi-a-GCST90018839	Endometriosis	GATB	Weighted median	4	0.010317661	0.049257782	0.834087155	-0.086227591	0.106862913	1.010371072	0.917385419	1.112781696
eqtl-a-ENSG00000059691	ebi-a-GCST90018839	Endometriosis	GATB	Inverse variance weighted	4	0.033006349	0.098983037	0.738791156	-0.161000403	0.227013101	1.033557101	0.851291728	1.254846307
eqtl-a-ENSG00000059691	ebi-a-GCST90018839	Endometriosis	GATB	Simple mode	4	0.025785596	0.177604627	0.893770254	-0.322319472	0.373890664	1.026120921	0.724466707	1.453378236
eqtl-a-ENSG00000059691	ebi-a-GCST90018839	Endometriosis	GATB	Weighted mode	4	-0.004806924	0.048109684	0.926713735	-0.099101905	0.089488057	0.995204611	0.905650413	1.093614272
eqtl-a-ENSG00000059728	ebi-a-GCST90018839	Endometriosis	MXD1	MR Egger	3	1.945750414	0.834480152	0.257924387	0.310169317	3.581331511	6.998881947	1.363655985	35.92133869
eqtl-a-ENSG00000059728	ebi-a-GCST90018839	Endometriosis	MXD1	Weighted median	3	0.298919426	0.170262386	0.079149928	-0.034794851	0.632633703	1.348400973	0.965803529	1.882562166
eqtl-a-ENSG00000059728	ebi-a-GCST90018839	Endometriosis	MXD1	Inverse variance weighted	3	0.319552633	0.179671692	0.07531581	-0.032603884	0.671709149	1.37651182	0.967921893	1.95758026
eqtl-a-ENSG00000059728	ebi-a-GCST90018839	Endometriosis	MXD1	Simple mode	3	0.211032547	0.25814884	0.499546704	-0.29493918	0.717004274	1.234952548	0.744576871	2.048287901
eqtl-a-ENSG00000059728	ebi-a-GCST90018839	Endometriosis	MXD1	Weighted mode	3	0.46841112	0.298990395	0.257704467	-0.117610054	1.054432293	1.597454012	0.889042663	2.870345177
eqtl-a-ENSG00000059804	ebi-a-GCST90018839	Endometriosis	SLC2A3	MR Egger	4	-0.087246205	0.102711847	0.485103715	-0.288561425	0.114069015	0.916451433	0.749340775	1.120829477
eqtl-a-ENSG00000059804	ebi-a-GCST90018839	Endometriosis	SLC2A3	Weighted median	4	-0.055918353	0.055429935	0.313065064	-0.164561025	0.052724319	0.945616339	0.84826599	1.054138999
eqtl-a-ENSG00000059804	ebi-a-GCST90018839	Endometriosis	SLC2A3	Inverse variance weighted	4	-0.052478331	0.051895938	0.31191003	-0.154194369	0.049237707	0.948874882	0.85710541	1.050470025
eqtl-a-ENSG00000059804	ebi-a-GCST90018839	Endometriosis	SLC2A3	Simple mode	4	-0.009163886	0.097325607	0.930920711	-0.199922075	0.181594304	0.990877975	0.818794555	1.199127614
eqtl-a-ENSG00000059804	ebi-a-GCST90018839	Endometriosis	SLC2A3	Weighted mode	4	-0.059261698	0.05815925	0.383238162	-0.173253827	0.054730432	0.942460097	0.840924138	1.056255844
eqtl-a-ENSG00000060138	ebi-a-GCST90018839	Endometriosis	YBX3	MR Egger	8	0.020214289	0.10491556	0.853571991	-0.185420209	0.225848787	1.020419982	0.83075512	1.253386123
eqtl-a-ENSG00000060138	ebi-a-GCST90018839	Endometriosis	YBX3	Weighted median	8	-0.030346569	0.0569613	0.594201348	-0.141990716	0.081297579	0.970109266	0.867629311	1.08469363
eqtl-a-ENSG00000060138	ebi-a-GCST90018839	Endometriosis	YBX3	Inverse variance weighted	8	-0.044348868	0.047910124	0.354618553	-0.138252711	0.049554975	0.956620165	0.870878583	1.050803359
eqtl-a-ENSG00000060138	ebi-a-GCST90018839	Endometriosis	YBX3	Simple mode	8	0.051946647	0.102957789	0.62937092	-0.149850619	0.253743913	1.053319543	0.860836559	1.288841707
eqtl-a-ENSG00000060138	ebi-a-GCST90018839	Endometriosis	YBX3	Weighted mode	8	-0.015107139	0.05950982	0.806899143	-0.131746387	0.101532108	0.985006401	0.876563275	1.106865457
eqtl-a-ENSG00000060558	ebi-a-GCST90018839	Endometriosis	GNA15	MR Egger	3	0.497523866	0.862818438	0.66701241	-1.193600272	2.188648004	1.644643866	0.303127954	8.923140909
eqtl-a-ENSG00000060558	ebi-a-GCST90018839	Endometriosis	GNA15	Weighted median	3	-0.271555226	0.114289724	0.017500284	-0.495563085	-0.047547367	0.76219319	0.609227764	0.953565305
eqtl-a-ENSG00000060558	ebi-a-GCST90018839	Endometriosis	GNA15	Inverse variance weighted	3	-0.177332557	0.181902702	0.32962183	-0.533861852	0.179196738	0.837501221	0.586336248	1.19625607
eqtl-a-ENSG00000060558	ebi-a-GCST90018839	Endometriosis	GNA15	Simple mode	3	-0.282693979	0.187432843	0.270520048	-0.650062351	0.084674394	0.753750416	0.522013228	1.088362631
eqtl-a-ENSG00000060558	ebi-a-GCST90018839	Endometriosis	GNA15	Weighted mode	3	-0.325548051	0.114699974	0.104953671	-0.55036	-0.100736102	0.72213148	0.576742146	0.904171611
eqtl-a-ENSG00000060709	ebi-a-GCST90018839	Endometriosis	RIMBP2	MR Egger	3	0.384172493	0.240248671	0.355783199	-0.086714902	0.855059888	1.468398708	0.916938476	2.351515204
eqtl-a-ENSG00000060709	ebi-a-GCST90018839	Endometriosis	RIMBP2	Weighted median	3	-0.019604874	0.079889962	0.806147918	-0.1761892	0.136979452	0.980586052	0.838459332	1.146804583
eqtl-a-ENSG00000060709	ebi-a-GCST90018839	Endometriosis	RIMBP2	Inverse variance weighted	3	-0.04159191	0.099336867	0.675438606	-0.236292169	0.153108349	0.959261166	0.789549959	1.165451247
eqtl-a-ENSG00000060709	ebi-a-GCST90018839	Endometriosis	RIMBP2	Simple mode	3	0.03132135	0.121396428	0.820522646	-0.206615648	0.269258348	1.031817025	0.813332196	1.308993273
eqtl-a-ENSG00000060709	ebi-a-GCST90018839	Endometriosis	RIMBP2	Weighted mode	3	-0.015891122	0.090258043	0.876458215	-0.192796885	0.161014642	0.984234476	0.824649455	1.174702168
eqtl-a-ENSG00000060749	ebi-a-GCST90018839	Endometriosis	QSER1	MR Egger	3	-0.109703771	0.152127218	0.602260322	-0.407873119	0.188465577	0.896099547	0.665063257	1.20739552
eqtl-a-ENSG00000060749	ebi-a-GCST90018839	Endometriosis	QSER1	Weighted median	3	0.0711201	0.069482776	0.30604104	-0.065066141	0.20730634	1.07371017	0.937005487	1.230359422
eqtl-a-ENSG00000060749	ebi-a-GCST90018839	Endometriosis	QSER1	Inverse variance weighted	3	0.079709797	0.076357431	0.296529988	-0.069950767	0.229370361	1.082972741	0.932439726	1.257807796
eqtl-a-ENSG00000060749	ebi-a-GCST90018839	Endometriosis	QSER1	Simple mode	3	0.003714434	0.126214305	0.979194649	-0.243665603	0.251094471	1.003721341	0.783749674	1.285431514
eqtl-a-ENSG00000060749	ebi-a-GCST90018839	Endometriosis	QSER1	Weighted mode	3	0.068721317	0.066234857	0.408469476	-0.061099003	0.198541637	1.071137659	0.9407301	1.219622808
eqtl-a-ENSG00000060762	ebi-a-GCST90018839	Endometriosis	MPC1	MR Egger	4	-0.072356388	0.1110808	0.581645486	-0.290074755	0.14536198	0.930199325	0.748207633	1.156458109
eqtl-a-ENSG00000060762	ebi-a-GCST90018839	Endometriosis	MPC1	Weighted median	4	0.035737305	0.044953097	0.426618775	-0.052370765	0.123845375	1.036383557	0.948976954	1.131840846
eqtl-a-ENSG00000060762	ebi-a-GCST90018839	Endometriosis	MPC1	Inverse variance weighted	4	0.030280794	0.045649885	0.507121252	-0.059192981	0.119754568	1.03074392	0.942524862	1.127220162
eqtl-a-ENSG00000060762	ebi-a-GCST90018839	Endometriosis	MPC1	Simple mode	4	0.118400711	0.092271953	0.289576709	-0.062452316	0.299253738	1.125695099	0.939457858	1.348851834
eqtl-a-ENSG00000060762	ebi-a-GCST90018839	Endometriosis	MPC1	Weighted mode	4	-0.002533809	0.046859235	0.960276632	-0.09437791	0.089310293	0.997469399	0.909938822	1.093419884
eqtl-a-ENSG00000060982	ebi-a-GCST90018839	Endometriosis	BCAT1	MR Egger	8	0.02146574	0.048768413	0.675236843	-0.074120349	0.11705183	1.021697787	0.928559936	1.124177694
eqtl-a-ENSG00000060982	ebi-a-GCST90018839	Endometriosis	BCAT1	Weighted median	8	0.018782225	0.037019553	0.611902537	-0.053776099	0.091340549	1.018959721	0.947644261	1.095642062
eqtl-a-ENSG00000060982	ebi-a-GCST90018839	Endometriosis	BCAT1	Inverse variance weighted	8	0.016543241	0.032500129	0.610737649	-0.047157011	0.080243493	1.016680838	0.953937607	1.083550873
eqtl-a-ENSG00000060982	ebi-a-GCST90018839	Endometriosis	BCAT1	Simple mode	8	0.005725601	0.074555153	0.940934082	-0.1404025	0.151853702	1.005742024	0.869008389	1.163989934
eqtl-a-ENSG00000060982	ebi-a-GCST90018839	Endometriosis	BCAT1	Weighted mode	8	0.022446078	0.040827694	0.599566792	-0.057576203	0.102468359	1.022699887	0.944049948	1.107902246
eqtl-a-ENSG00000061273	ebi-a-GCST90018839	Endometriosis	HDAC7	MR Egger	5	0.213438109	0.354562421	0.589643979	-0.481504235	0.908380454	1.23792688	0.617853296	2.480302314
eqtl-a-ENSG00000061273	ebi-a-GCST90018839	Endometriosis	HDAC7	Weighted median	5	0.02217467	0.135647779	0.870146493	-0.243694978	0.288044317	1.022422355	0.783726652	1.333816414
eqtl-a-ENSG00000061273	ebi-a-GCST90018839	Endometriosis	HDAC7	Inverse variance weighted	5	-0.022422075	0.124908783	0.857539154	-0.267243289	0.222399139	0.977827431	0.765486814	1.24906983
eqtl-a-ENSG00000061273	ebi-a-GCST90018839	Endometriosis	HDAC7	Simple mode	5	0.033039706	0.215141933	0.885383683	-0.388638482	0.454717894	1.033591578	0.677979328	1.575728797
eqtl-a-ENSG00000061273	ebi-a-GCST90018839	Endometriosis	HDAC7	Weighted mode	5	0.150583723	0.209965947	0.512911977	-0.260949533	0.562116979	1.16251263	0.770319794	1.754382563
eqtl-a-ENSG00000061676	ebi-a-GCST90018839	Endometriosis	NCKAP1	MR Egger	5	0.047497303	0.103727906	0.678152175	-0.155809392	0.250803998	1.048643373	0.855722283	1.285058186
eqtl-a-ENSG00000061676	ebi-a-GCST90018839	Endometriosis	NCKAP1	Weighted median	5	0.104407835	0.058723011	0.075408549	-0.010689266	0.219504936	1.110053081	0.989367661	1.245459995
eqtl-a-ENSG00000061676	ebi-a-GCST90018839	Endometriosis	NCKAP1	Inverse variance weighted	5	0.116138931	0.051325601	0.023648789	0.015540753	0.21673711	1.123151902	1.015662138	1.242017545
eqtl-a-ENSG00000061676	ebi-a-GCST90018839	Endometriosis	NCKAP1	Simple mode	5	0.200514892	0.086107277	0.080369666	0.031744629	0.369285155	1.22203181	1.032253864	1.446700078
eqtl-a-ENSG00000061676	ebi-a-GCST90018839	Endometriosis	NCKAP1	Weighted mode	5	0.100563053	0.058351982	0.15991492	-0.013806831	0.214932938	1.105793363	0.986288046	1.239778752
eqtl-a-ENSG00000061918	ebi-a-GCST90018839	Endometriosis	GUCY1B1	MR Egger	5	0.090614686	0.089403543	0.385438468	-0.084616259	0.265845631	1.094847064	0.918864823	1.304533664
eqtl-a-ENSG00000061918	ebi-a-GCST90018839	Endometriosis	GUCY1B1	Weighted median	5	0.034048969	0.051672332	0.509934263	-0.067228801	0.13532674	1.034635271	0.934981252	1.144910811
eqtl-a-ENSG00000061918	ebi-a-GCST90018839	Endometriosis	GUCY1B1	Inverse variance weighted	5	0.025676617	0.047424939	0.588220931	-0.067276263	0.118629498	1.026009101	0.934936877	1.125952674
eqtl-a-ENSG00000061918	ebi-a-GCST90018839	Endometriosis	GUCY1B1	Simple mode	5	0.092813237	0.099000407	0.401577179	-0.10122756	0.286854034	1.097256789	0.903727357	1.332229739
eqtl-a-ENSG00000061918	ebi-a-GCST90018839	Endometriosis	GUCY1B1	Weighted mode	5	0.038933	0.052621376	0.500449756	-0.064204896	0.142070896	1.039700821	0.937812826	1.152658364
eqtl-a-ENSG00000061938	ebi-a-GCST90018839	Endometriosis	TNK2	MR Egger	4	0.595384055	0.476897508	0.338194378	-0.339335062	1.530103171	1.813727382	0.712243763	4.61865331
eqtl-a-ENSG00000061938	ebi-a-GCST90018839	Endometriosis	TNK2	Weighted median	4	0.076748649	0.12476757	0.538466897	-0.167795789	0.321293086	1.07977064	0.845526483	1.378909661
eqtl-a-ENSG00000061938	ebi-a-GCST90018839	Endometriosis	TNK2	Inverse variance weighted	4	0.124207684	0.134976529	0.357459421	-0.140346313	0.388761682	1.132250997	0.869057217	1.475152954
eqtl-a-ENSG00000061938	ebi-a-GCST90018839	Endometriosis	TNK2	Simple mode	4	-0.069006335	0.215319105	0.769627265	-0.491031779	0.35301911	0.933320768	0.611994625	1.423358344
eqtl-a-ENSG00000061938	ebi-a-GCST90018839	Endometriosis	TNK2	Weighted mode	4	0.044286816	0.145804898	0.781173535	-0.241490784	0.330064416	1.045282116	0.785456042	1.391057733
eqtl-a-ENSG00000062282	ebi-a-GCST90018839	Endometriosis	DGAT2	MR Egger	4	-0.054296427	0.222150558	0.829698727	-0.48971152	0.381118667	0.947151304	0.61280315	1.463921314
eqtl-a-ENSG00000062282	ebi-a-GCST90018839	Endometriosis	DGAT2	Weighted median	4	0.064912436	0.070067035	0.354220833	-0.072418952	0.202243824	1.067065583	0.93014113	1.224146447
eqtl-a-ENSG00000062282	ebi-a-GCST90018839	Endometriosis	DGAT2	Inverse variance weighted	4	0.083562507	0.122932112	0.49666584	-0.157384432	0.324509446	1.087153168	0.854375547	1.38335187
eqtl-a-ENSG00000062282	ebi-a-GCST90018839	Endometriosis	DGAT2	Simple mode	4	0.165731106	0.186133445	0.438851472	-0.199090446	0.530552658	1.180255696	0.819475772	1.699871497
eqtl-a-ENSG00000062282	ebi-a-GCST90018839	Endometriosis	DGAT2	Weighted mode	4	0.057836425	0.07007027	0.469654474	-0.079501305	0.195174155	1.059541667	0.923576814	1.215522657
eqtl-a-ENSG00000062716	ebi-a-GCST90018839	Endometriosis	VMP1	MR Egger	6	-0.046583918	0.277558739	0.874857435	-0.590599047	0.497431211	0.954484459	0.553995316	1.644491489
eqtl-a-ENSG00000062716	ebi-a-GCST90018839	Endometriosis	VMP1	Weighted median	6	0.19588899	0.106020602	0.064652958	-0.01191139	0.403689371	1.216391867	0.98815927	1.497338757
eqtl-a-ENSG00000062716	ebi-a-GCST90018839	Endometriosis	VMP1	Inverse variance weighted	6	0.130503339	0.128468204	0.309704847	-0.121294341	0.382301019	1.139401744	0.885773202	1.465653208
eqtl-a-ENSG00000062716	ebi-a-GCST90018839	Endometriosis	VMP1	Simple mode	6	0.227086638	0.127474966	0.134947641	-0.022764295	0.47693757	1.254938588	0.977492857	1.611132859
eqtl-a-ENSG00000062716	ebi-a-GCST90018839	Endometriosis	VMP1	Weighted mode	6	0.217913812	0.112344202	0.110113459	-0.002280823	0.438108447	1.24347989	0.997721776	1.549772967
eqtl-a-ENSG00000063169	ebi-a-GCST90018839	Endometriosis	BICRA	MR Egger	3	-0.103391588	0.117891568	0.541656112	-0.334459061	0.127675885	0.901773781	0.715725146	1.136184688
eqtl-a-ENSG00000063169	ebi-a-GCST90018839	Endometriosis	BICRA	Weighted median	3	-0.105934636	0.075607434	0.161179979	-0.254125207	0.042255935	0.89948344	0.775594686	1.043161426
eqtl-a-ENSG00000063169	ebi-a-GCST90018839	Endometriosis	BICRA	Inverse variance weighted	3	-0.105469036	0.068650577	0.124460694	-0.240024167	0.029086094	0.899902337	0.786608851	1.029513226
eqtl-a-ENSG00000063169	ebi-a-GCST90018839	Endometriosis	BICRA	Simple mode	3	-0.108364321	0.110755258	0.431048905	-0.325444626	0.108715985	0.897300632	0.722206171	1.114845672
eqtl-a-ENSG00000063169	ebi-a-GCST90018839	Endometriosis	BICRA	Weighted mode	3	-0.106177963	0.071648051	0.276555824	-0.246608144	0.034252217	0.899264598	0.781446848	1.03484558
eqtl-a-ENSG00000063245	ebi-a-GCST90018839	Endometriosis	EPN1	MR Egger	3	0.008342762	0.140665409	0.962286728	-0.26736144	0.284046964	1.00837766	0.765396377	1.32849532
eqtl-a-ENSG00000063245	ebi-a-GCST90018839	Endometriosis	EPN1	Weighted median	3	-0.022310278	0.071560893	0.755218102	-0.162569628	0.117949072	0.977936756	0.849956908	1.125186806
eqtl-a-ENSG00000063245	ebi-a-GCST90018839	Endometriosis	EPN1	Inverse variance weighted	3	-0.031573065	0.082964005	0.703527231	-0.194182516	0.131036385	0.968920159	0.823507587	1.14000926
eqtl-a-ENSG00000063245	ebi-a-GCST90018839	Endometriosis	EPN1	Simple mode	3	0.0649524	0.118484706	0.638573166	-0.167277624	0.297182423	1.067108228	0.845964719	1.346060829
eqtl-a-ENSG00000063245	ebi-a-GCST90018839	Endometriosis	EPN1	Weighted mode	3	0.009085885	0.073801185	0.913273971	-0.135564438	0.153736208	1.009127287	0.873222892	1.166183216
eqtl-a-ENSG00000063761	ebi-a-GCST90018839	Endometriosis	ADCK1	MR Egger	4	0.008666689	0.035781356	0.831187981	-0.06146477	0.078798147	1.008704353	0.940386075	1.081985898
eqtl-a-ENSG00000063761	ebi-a-GCST90018839	Endometriosis	ADCK1	Weighted median	4	0.009988967	0.030114026	0.740112182	-0.049034524	0.069012458	1.010039023	0.952148257	1.071449557
eqtl-a-ENSG00000063761	ebi-a-GCST90018839	Endometriosis	ADCK1	Inverse variance weighted	4	0.007895122	0.02889832	0.784696797	-0.048745585	0.064535829	1.007926371	0.95242341	1.066663795
eqtl-a-ENSG00000063761	ebi-a-GCST90018839	Endometriosis	ADCK1	Simple mode	4	0.035348208	0.04335743	0.474623086	-0.049632355	0.120328771	1.035980383	0.951579203	1.127867601
eqtl-a-ENSG00000063761	ebi-a-GCST90018839	Endometriosis	ADCK1	Weighted mode	4	0.009578946	0.032136049	0.785097775	-0.05340771	0.072565603	1.009624971	0.947993427	1.075263344
eqtl-a-ENSG00000063854	ebi-a-GCST90018839	Endometriosis	HAGH	MR Egger	8	0.003857104	0.073013888	0.959584688	-0.139250116	0.146964324	1.003864552	0.870010398	1.158312638
eqtl-a-ENSG00000063854	ebi-a-GCST90018839	Endometriosis	HAGH	Weighted median	8	-0.010698443	0.045190198	0.812856524	-0.099271231	0.077874346	0.989358582	0.905497076	1.080986819
eqtl-a-ENSG00000063854	ebi-a-GCST90018839	Endometriosis	HAGH	Inverse variance weighted	8	-0.016905333	0.039733572	0.670496099	-0.094783134	0.060972468	0.98323676	0.909570168	1.06286965
eqtl-a-ENSG00000063854	ebi-a-GCST90018839	Endometriosis	HAGH	Simple mode	8	-0.18192229	0.099533125	0.110307568	-0.377007216	0.013162636	0.833666122	0.685911124	1.013249645
eqtl-a-ENSG00000063854	ebi-a-GCST90018839	Endometriosis	HAGH	Weighted mode	8	-0.01390268	0.048606458	0.783138087	-0.109171338	0.081365977	0.986193516	0.896576787	1.084767825
eqtl-a-ENSG00000064012	ebi-a-GCST90018839	Endometriosis	CASP8	MR Egger	4	-0.310032289	0.137350475	0.152582926	-0.579239219	-0.040825358	0.733423275	0.560324489	0.959996771
eqtl-a-ENSG00000064012	ebi-a-GCST90018839	Endometriosis	CASP8	Weighted median	4	-0.069145018	0.059935661	0.248642027	-0.186618914	0.048328877	0.93319134	0.829759886	1.04951576
eqtl-a-ENSG00000064012	ebi-a-GCST90018839	Endometriosis	CASP8	Inverse variance weighted	4	-0.051374849	0.073657802	0.485502408	-0.195744141	0.092994443	0.949922526	0.82222258	1.097455637
eqtl-a-ENSG00000064012	ebi-a-GCST90018839	Endometriosis	CASP8	Simple mode	4	0.288646491	0.185744291	0.21801465	-0.075412319	0.652705301	1.334619845	0.927361039	1.920729959
eqtl-a-ENSG00000064012	ebi-a-GCST90018839	Endometriosis	CASP8	Weighted mode	4	-0.093088981	0.062826054	0.235024221	-0.216228047	0.030050086	0.911112425	0.805551577	1.030506146
eqtl-a-ENSG00000064042	ebi-a-GCST90018839	Endometriosis	LIMCH1	MR Egger	3	0.020027025	0.367233241	0.965316367	-0.699750129	0.739804178	1.020228911	0.496709402	2.095525124
eqtl-a-ENSG00000064042	ebi-a-GCST90018839	Endometriosis	LIMCH1	Weighted median	3	0.028890798	0.08750838	0.741287428	-0.142625625	0.200407222	1.029312186	0.86707862	1.221900242
eqtl-a-ENSG00000064042	ebi-a-GCST90018839	Endometriosis	LIMCH1	Inverse variance weighted	3	0.006786217	0.081548708	0.933679206	-0.153049251	0.166621686	1.006809296	0.858087459	1.181307275
eqtl-a-ENSG00000064042	ebi-a-GCST90018839	Endometriosis	LIMCH1	Simple mode	3	0.049251787	0.11830405	0.7176026	-0.182624152	0.281127725	1.050484815	0.833081209	1.324622781
eqtl-a-ENSG00000064042	ebi-a-GCST90018839	Endometriosis	LIMCH1	Weighted mode	3	0.042765218	0.101219372	0.713748601	-0.155624752	0.241155187	1.043692826	0.855880298	1.27271853
eqtl-a-ENSG00000064201	ebi-a-GCST90018839	Endometriosis	TSPAN32	MR Egger	4	0.105125195	0.137696737	0.524957464	-0.164760409	0.3750108	1.110849675	0.848096876	1.455007129
eqtl-a-ENSG00000064201	ebi-a-GCST90018839	Endometriosis	TSPAN32	Weighted median	4	-0.03230455	0.040044307	0.419827724	-0.110791391	0.046182292	0.968211669	0.895125461	1.047265301
eqtl-a-ENSG00000064201	ebi-a-GCST90018839	Endometriosis	TSPAN32	Inverse variance weighted	4	-0.031754637	0.039274612	0.418786493	-0.108732876	0.045223602	0.968744247	0.896969988	1.04626178
eqtl-a-ENSG00000064201	ebi-a-GCST90018839	Endometriosis	TSPAN32	Simple mode	4	-0.057948495	0.066218364	0.445927771	-0.187736488	0.071839499	0.943698552	0.828833086	1.074482875
eqtl-a-ENSG00000064201	ebi-a-GCST90018839	Endometriosis	TSPAN32	Weighted mode	4	-0.012712503	0.042499858	0.78437404	-0.096012224	0.070587218	0.987367959	0.908452911	1.073138162
eqtl-a-ENSG00000064225	ebi-a-GCST90018839	Endometriosis	ST3GAL6	MR Egger	3	-0.036321335	0.324550993	0.929049469	-0.67244128	0.59979861	0.964330371	0.510460877	1.821751882
eqtl-a-ENSG00000064225	ebi-a-GCST90018839	Endometriosis	ST3GAL6	Weighted median	3	-0.072400049	0.06380439	0.256493101	-0.197456653	0.052656555	0.930158712	0.82081572	1.054067568
eqtl-a-ENSG00000064225	ebi-a-GCST90018839	Endometriosis	ST3GAL6	Inverse variance weighted	3	-0.081813623	0.068407113	0.231703886	-0.215891566	0.052264319	0.921443678	0.805822676	1.053654207
eqtl-a-ENSG00000064225	ebi-a-GCST90018839	Endometriosis	ST3GAL6	Simple mode	3	-0.047637235	0.078962866	0.607622524	-0.202404452	0.107129982	0.953479614	0.816764519	1.113078926
eqtl-a-ENSG00000064225	ebi-a-GCST90018839	Endometriosis	ST3GAL6	Weighted mode	3	-0.074873961	0.066814212	0.378941607	-0.205829816	0.056081895	0.927860426	0.813971589	1.057684299
eqtl-a-ENSG00000064419	ebi-a-GCST90018839	Endometriosis	TNPO3	MR Egger	3	-0.053562617	0.136018694	0.761178258	-0.320159258	0.213034024	0.947846588	0.726033402	1.237426753
eqtl-a-ENSG00000064419	ebi-a-GCST90018839	Endometriosis	TNPO3	Weighted median	3	-0.008268655	0.034833007	0.812362105	-0.076541348	0.060004039	0.991765437	0.926314612	1.061840835
eqtl-a-ENSG00000064419	ebi-a-GCST90018839	Endometriosis	TNPO3	Inverse variance weighted	3	-0.005482667	0.033605288	0.870401172	-0.071349031	0.060383697	0.994532336	0.93113684	1.062244048
eqtl-a-ENSG00000064419	ebi-a-GCST90018839	Endometriosis	TNPO3	Simple mode	3	-0.00866823	0.0414964	0.853877097	-0.090001175	0.072664715	0.991369231	0.913930112	1.075369921
eqtl-a-ENSG00000064419	ebi-a-GCST90018839	Endometriosis	TNPO3	Weighted mode	3	-0.008421691	0.035988911	0.836751164	-0.078959957	0.062116574	0.991613672	0.924076926	1.064086383
eqtl-a-ENSG00000064490	ebi-a-GCST90018839	Endometriosis	RFXANK	MR Egger	3	0.016774636	0.058772953	0.823005567	-0.098420352	0.131969624	1.01691612	0.906267872	1.141073657
eqtl-a-ENSG00000064490	ebi-a-GCST90018839	Endometriosis	RFXANK	Weighted median	3	0.015584249	0.031234145	0.61781522	-0.045634674	0.076803173	1.015706317	0.955390927	1.079829516
eqtl-a-ENSG00000064490	ebi-a-GCST90018839	Endometriosis	RFXANK	Inverse variance weighted	3	0.01535937	0.031092472	0.621313253	-0.045581875	0.076300615	1.015477931	0.955441372	1.079286975
eqtl-a-ENSG00000064490	ebi-a-GCST90018839	Endometriosis	RFXANK	Simple mode	3	0.027718237	0.06149178	0.69631537	-0.092805651	0.148242126	1.028105962	0.911370607	1.159793679
eqtl-a-ENSG00000064490	ebi-a-GCST90018839	Endometriosis	RFXANK	Weighted mode	3	0.016772491	0.032885518	0.660744851	-0.047683124	0.081228107	1.016913939	0.95343586	1.084618277
eqtl-a-ENSG00000064547	ebi-a-GCST90018839	Endometriosis	LPAR2	MR Egger	10	-0.00680233	0.051203878	0.89759442	-0.107161932	0.093557272	0.993220754	0.898380185	1.09807349
eqtl-a-ENSG00000064547	ebi-a-GCST90018839	Endometriosis	LPAR2	Weighted median	10	0.060228434	0.043221466	0.163473389	-0.024485639	0.144942508	1.062079134	0.975811702	1.155973109
eqtl-a-ENSG00000064547	ebi-a-GCST90018839	Endometriosis	LPAR2	Inverse variance weighted	10	0.081031688	0.034817255	0.019947027	0.012789868	0.149273508	1.084405259	1.012872009	1.160990486
eqtl-a-ENSG00000064547	ebi-a-GCST90018839	Endometriosis	LPAR2	Simple mode	10	0.04499299	0.061171786	0.480751236	-0.074903711	0.16488969	1.046020527	0.927832822	1.179263027
eqtl-a-ENSG00000064547	ebi-a-GCST90018839	Endometriosis	LPAR2	Weighted mode	10	0.058479973	0.045168044	0.227645163	-0.030049394	0.147009339	1.060223752	0.970397601	1.158364781
eqtl-a-ENSG00000064601	ebi-a-GCST90018839	Endometriosis	CTSA	MR Egger	10	0.070117958	0.12888356	0.601242302	-0.182493821	0.322729736	1.072634699	0.833189793	1.380892095
eqtl-a-ENSG00000064601	ebi-a-GCST90018839	Endometriosis	CTSA	Weighted median	10	0.03387909	0.06092177	0.578136956	-0.085527579	0.153285758	1.034459522	0.918027825	1.165658028
eqtl-a-ENSG00000064601	ebi-a-GCST90018839	Endometriosis	CTSA	Inverse variance weighted	10	-0.000811504	0.059663479	0.989148028	-0.117751922	0.116128915	0.999188825	0.888916546	1.123140652
eqtl-a-ENSG00000064601	ebi-a-GCST90018839	Endometriosis	CTSA	Simple mode	10	-0.019967056	0.097468487	0.842242276	-0.211005292	0.171071179	0.980230965	0.809769782	1.186575205
eqtl-a-ENSG00000064601	ebi-a-GCST90018839	Endometriosis	CTSA	Weighted mode	10	0.025286681	0.061948648	0.692676168	-0.096132669	0.146706031	1.025609101	0.908343499	1.158013493
eqtl-a-ENSG00000064607	ebi-a-GCST90018839	Endometriosis	SUGP2	MR Egger	3	0.06910844	0.086407103	0.570524043	-0.100249481	0.238466362	1.071552402	0.904611706	1.269301008
eqtl-a-ENSG00000064607	ebi-a-GCST90018839	Endometriosis	SUGP2	Weighted median	3	0.042591925	0.038918564	0.273785798	-0.033688461	0.118872312	1.043511977	0.966872676	1.126226103
eqtl-a-ENSG00000064607	ebi-a-GCST90018839	Endometriosis	SUGP2	Inverse variance weighted	3	0.04087819	0.038828894	0.292442924	-0.035226441	0.116982822	1.041725206	0.965386788	1.124100119
eqtl-a-ENSG00000064607	ebi-a-GCST90018839	Endometriosis	SUGP2	Simple mode	3	0.026417849	0.086122515	0.788025959	-0.142382279	0.195217978	1.026769894	0.867289646	1.215575926
eqtl-a-ENSG00000064607	ebi-a-GCST90018839	Endometriosis	SUGP2	Weighted mode	3	0.043487196	0.039251799	0.383302616	-0.033446329	0.120420722	1.044446621	0.967106815	1.127971314
eqtl-a-ENSG00000064666	ebi-a-GCST90018839	Endometriosis	CNN2	MR Egger	4	0.075508652	0.092014282	0.498110323	-0.104839341	0.255856645	1.078432558	0.900469179	1.291567562
eqtl-a-ENSG00000064666	ebi-a-GCST90018839	Endometriosis	CNN2	Weighted median	4	0.055503218	0.053253385	0.29729685	-0.048873416	0.159879852	1.057072419	0.952301668	1.173369885
eqtl-a-ENSG00000064666	ebi-a-GCST90018839	Endometriosis	CNN2	Inverse variance weighted	4	0.034643939	0.050952877	0.496554386	-0.0652237	0.134511579	1.035251031	0.936857864	1.143977905
eqtl-a-ENSG00000064666	ebi-a-GCST90018839	Endometriosis	CNN2	Simple mode	4	0.054608887	0.092117862	0.595022325	-0.125942122	0.235159897	1.056127469	0.881665874	1.26511104
eqtl-a-ENSG00000064666	ebi-a-GCST90018839	Endometriosis	CNN2	Weighted mode	4	0.056136727	0.058300726	0.406636893	-0.058132696	0.170406151	1.057742296	0.943524737	1.185786362
eqtl-a-ENSG00000064687	ebi-a-GCST90018839	Endometriosis	ABCA7	MR Egger	3	0.199104817	0.330628455	0.654928924	-0.448926955	0.847136589	1.220309868	0.638312722	2.332957064
eqtl-a-ENSG00000064687	ebi-a-GCST90018839	Endometriosis	ABCA7	Weighted median	3	0.05144881	0.052659545	0.328565063	-0.051763897	0.154661518	1.052795292	0.949553032	1.167262796
eqtl-a-ENSG00000064687	ebi-a-GCST90018839	Endometriosis	ABCA7	Inverse variance weighted	3	0.055637931	0.064552264	0.388739694	-0.070884506	0.182160368	1.05721483	0.931569477	1.199806589
eqtl-a-ENSG00000064687	ebi-a-GCST90018839	Endometriosis	ABCA7	Simple mode	3	-0.095787632	0.128272754	0.533065746	-0.347202229	0.155626965	0.908656965	0.706662406	1.168390271
eqtl-a-ENSG00000064687	ebi-a-GCST90018839	Endometriosis	ABCA7	Weighted mode	3	0.110991621	0.059959769	0.205365784	-0.006529526	0.228512768	1.117385544	0.993491745	1.256729571
eqtl-a-ENSG00000064726	ebi-a-GCST90018839	Endometriosis	BTBD1	MR Egger	3	0.356554804	0.395000062	0.532537473	-0.417645317	1.130754925	1.42839981	0.658595779	3.097994372
eqtl-a-ENSG00000064726	ebi-a-GCST90018839	Endometriosis	BTBD1	Weighted median	3	0.122559457	0.099370971	0.217444199	-0.072207646	0.31732656	1.130386327	0.930337695	1.373451013
eqtl-a-ENSG00000064726	ebi-a-GCST90018839	Endometriosis	BTBD1	Inverse variance weighted	3	0.108132145	0.115867307	0.350695444	-0.118967776	0.335232067	1.114194971	0.88783641	1.398264839
eqtl-a-ENSG00000064726	ebi-a-GCST90018839	Endometriosis	BTBD1	Simple mode	3	-0.06572661	0.221224253	0.794403796	-0.499326146	0.367872926	0.936386828	0.60693951	1.444658448
eqtl-a-ENSG00000064726	ebi-a-GCST90018839	Endometriosis	BTBD1	Weighted mode	3	0.200243346	0.101536838	0.187350161	0.001231143	0.39925555	1.221700018	1.001231901	1.490714521
eqtl-a-ENSG00000064763	ebi-a-GCST90018839	Endometriosis	FAR2	MR Egger	6	0.212855721	0.222250748	0.39243513	-0.222755744	0.648467186	1.237206135	0.800310306	1.912606911
eqtl-a-ENSG00000064763	ebi-a-GCST90018839	Endometriosis	FAR2	Weighted median	6	0.181468719	0.102716975	0.077280704	-0.019856553	0.38279399	1.198977031	0.98033929	1.466375911
eqtl-a-ENSG00000064763	ebi-a-GCST90018839	Endometriosis	FAR2	Inverse variance weighted	6	0.170494339	0.085528728	0.046215907	0.002858033	0.338130645	1.185890938	1.002862121	1.402323698
eqtl-a-ENSG00000064763	ebi-a-GCST90018839	Endometriosis	FAR2	Simple mode	6	0.172771187	0.154201348	0.313444046	-0.129463455	0.475005829	1.188594108	0.878566695	1.608023571
eqtl-a-ENSG00000064763	ebi-a-GCST90018839	Endometriosis	FAR2	Weighted mode	6	0.181026119	0.119602145	0.190552819	-0.053394084	0.415446322	1.198446481	0.948006344	1.515046789
eqtl-a-ENSG00000064886	ebi-a-GCST90018839	Endometriosis	CHI3L2	MR Egger	6	-0.03559769	0.035479478	0.372472904	-0.105137467	0.033942087	0.965028456	0.900200766	1.034524692
eqtl-a-ENSG00000064886	ebi-a-GCST90018839	Endometriosis	CHI3L2	Weighted median	6	-0.026530584	0.030224383	0.380059075	-0.085770376	0.032709207	0.97381826	0.917804958	1.033250033
eqtl-a-ENSG00000064886	ebi-a-GCST90018839	Endometriosis	CHI3L2	Inverse variance weighted	6	-0.03987042	0.025023853	0.111093674	-0.088917172	0.009176333	0.960913947	0.914921352	1.009218564
eqtl-a-ENSG00000064886	ebi-a-GCST90018839	Endometriosis	CHI3L2	Simple mode	6	-0.017479934	0.04233112	0.696766374	-0.10044893	0.065489062	0.982671954	0.904431301	1.067681059
eqtl-a-ENSG00000064886	ebi-a-GCST90018839	Endometriosis	CHI3L2	Weighted mode	6	-0.06035433	0.028736626	0.089723869	-0.116678118	-0.004030542	0.941430897	0.889871581	0.99597757
eqtl-a-ENSG00000065060	ebi-a-GCST90018839	Endometriosis	BLTP3A	MR Egger	6	-0.044377292	0.061632706	0.511335949	-0.165177396	0.076422813	0.956592975	0.847743304	1.07941887
eqtl-a-ENSG00000065060	ebi-a-GCST90018839	Endometriosis	BLTP3A	Weighted median	6	-0.01245012	0.029255878	0.670428787	-0.069791642	0.044891402	0.987627062	0.932588112	1.045914269
eqtl-a-ENSG00000065060	ebi-a-GCST90018839	Endometriosis	BLTP3A	Inverse variance weighted	6	-0.005809474	0.026070228	0.823660488	-0.05690712	0.045288172	0.994207368	0.944681807	1.046329339
eqtl-a-ENSG00000065060	ebi-a-GCST90018839	Endometriosis	BLTP3A	Simple mode	6	-0.016291889	0.042629322	0.71803586	-0.099845359	0.067261582	0.983840107	0.904977353	1.069575224
eqtl-a-ENSG00000065060	ebi-a-GCST90018839	Endometriosis	BLTP3A	Weighted mode	6	-0.013621733	0.032067077	0.68865037	-0.076473204	0.049229738	0.986470623	0.926377737	1.050461654
eqtl-a-ENSG00000065135	ebi-a-GCST90018839	Endometriosis	GNAI3	MR Egger	4	0.002891287	0.069838997	0.970738792	-0.133993146	0.139775721	1.002895471	0.874596059	1.150015845
eqtl-a-ENSG00000065135	ebi-a-GCST90018839	Endometriosis	GNAI3	Weighted median	4	3.49E-05	0.043089863	0.999353176	-0.084421199	0.084491063	1.000034932	0.919044074	1.088163119
eqtl-a-ENSG00000065135	ebi-a-GCST90018839	Endometriosis	GNAI3	Inverse variance weighted	4	-0.020680259	0.037038642	0.576610331	-0.093275998	0.05191548	0.979532111	0.910942047	1.053286715
eqtl-a-ENSG00000065135	ebi-a-GCST90018839	Endometriosis	GNAI3	Simple mode	4	-0.001988824	0.059715508	0.975523367	-0.119031219	0.115053571	0.998013152	0.887780085	1.121933539
eqtl-a-ENSG00000065135	ebi-a-GCST90018839	Endometriosis	GNAI3	Weighted mode	4	0.001251166	0.048508144	0.981042306	-0.093824797	0.096327129	1.001251949	0.910442261	1.101119213
eqtl-a-ENSG00000065154	ebi-a-GCST90018839	Endometriosis	OAT	MR Egger	4	-0.014210893	0.108889424	0.908107675	-0.227634163	0.199212378	0.985889605	0.796415565	1.220441133
eqtl-a-ENSG00000065154	ebi-a-GCST90018839	Endometriosis	OAT	Weighted median	4	-0.030448554	0.053378542	0.568388209	-0.135070496	0.074173387	0.970010334	0.873654321	1.076993526
eqtl-a-ENSG00000065154	ebi-a-GCST90018839	Endometriosis	OAT	Inverse variance weighted	4	-0.040511397	0.053510471	0.44900541	-0.145391921	0.064369127	0.96029822	0.864683339	1.066485994
eqtl-a-ENSG00000065154	ebi-a-GCST90018839	Endometriosis	OAT	Simple mode	4	-0.113703692	0.097004008	0.325748807	-0.303831548	0.076424163	0.892522378	0.737985171	1.079420328
eqtl-a-ENSG00000065154	ebi-a-GCST90018839	Endometriosis	OAT	Weighted mode	4	-0.031178981	0.058430216	0.630615836	-0.145702205	0.083344242	0.969302071	0.864415084	1.086915906
eqtl-a-ENSG00000065268	ebi-a-GCST90018839	Endometriosis	WDR18	Inverse variance weighted	2	-0.092106875	0.14895028	0.536329297	-0.384049424	0.199835673	0.912007673	0.681097764	1.221202065
eqtl-a-ENSG00000065308	ebi-a-GCST90018839	Endometriosis	TRAM2	MR Egger	3	-0.784842008	2.376601483	0.796942885	-5.442980914	3.873296898	0.456191771	0.004326567	48.10070809
eqtl-a-ENSG00000065308	ebi-a-GCST90018839	Endometriosis	TRAM2	Weighted median	3	0.020248445	0.050296617	0.687256745	-0.078332925	0.118829815	1.020454835	0.924656534	1.126178243
eqtl-a-ENSG00000065308	ebi-a-GCST90018839	Endometriosis	TRAM2	Inverse variance weighted	3	0.031525695	0.073625494	0.668512853	-0.112780274	0.175831663	1.032027893	0.89334693	1.192237344
eqtl-a-ENSG00000065308	ebi-a-GCST90018839	Endometriosis	TRAM2	Simple mode	3	0.031976264	0.055579658	0.623173868	-0.076959867	0.140912394	1.032492997	0.925927013	1.151323781
eqtl-a-ENSG00000065308	ebi-a-GCST90018839	Endometriosis	TRAM2	Weighted mode	3	0.016636681	0.049103745	0.767020108	-0.07960666	0.112880022	1.016775841	0.923479516	1.11949761
eqtl-a-ENSG00000065457	ebi-a-GCST90018839	Endometriosis	ADAT1	MR Egger	3	0.025710331	0.073630882	0.786132103	-0.118606197	0.170026859	1.026043692	0.888157491	1.185336688
eqtl-a-ENSG00000065457	ebi-a-GCST90018839	Endometriosis	ADAT1	Weighted median	3	0.061679008	0.034356265	0.0726096	-0.005659272	0.129017287	1.063620876	0.994356712	1.137709792
eqtl-a-ENSG00000065457	ebi-a-GCST90018839	Endometriosis	ADAT1	Inverse variance weighted	3	0.064683186	0.03418152	0.058445193	-0.002312593	0.131678965	1.066820987	0.997690079	1.140742042
eqtl-a-ENSG00000065457	ebi-a-GCST90018839	Endometriosis	ADAT1	Simple mode	3	0.06507975	0.042760193	0.267435823	-0.018730228	0.148889727	1.067244133	0.981444093	1.160545006
eqtl-a-ENSG00000065457	ebi-a-GCST90018839	Endometriosis	ADAT1	Weighted mode	3	0.059873903	0.035261268	0.231602303	-0.009238182	0.128985987	1.06170266	0.990804359	1.137674182
eqtl-a-ENSG00000065491	ebi-a-GCST90018839	Endometriosis	TBC1D22B	MR Egger	5	0.064593797	0.218563962	0.786858217	-0.363791568	0.492979162	1.066725629	0.695036047	1.637186405
eqtl-a-ENSG00000065491	ebi-a-GCST90018839	Endometriosis	TBC1D22B	Weighted median	5	0.005763921	0.10827654	0.957545996	-0.206458097	0.217985939	1.005780565	0.813460347	1.243569582
eqtl-a-ENSG00000065491	ebi-a-GCST90018839	Endometriosis	TBC1D22B	Inverse variance weighted	5	-0.010711094	0.088693554	0.903877025	-0.18455046	0.163128273	0.989346066	0.831477982	1.177187681
eqtl-a-ENSG00000065491	ebi-a-GCST90018839	Endometriosis	TBC1D22B	Simple mode	5	-0.125178191	0.166406261	0.493749062	-0.451334463	0.200978081	0.882339663	0.636777828	1.222597973
eqtl-a-ENSG00000065491	ebi-a-GCST90018839	Endometriosis	TBC1D22B	Weighted mode	5	0.095759503	0.144816039	0.544598245	-0.188079933	0.37959894	1.100494367	0.828548476	1.461698243
eqtl-a-ENSG00000065534	ebi-a-GCST90018839	Endometriosis	MYLK	MR Egger	11	-0.095244943	0.17443618	0.598326741	-0.437139855	0.246649969	0.909150217	0.645881095	1.279731089
eqtl-a-ENSG00000065534	ebi-a-GCST90018839	Endometriosis	MYLK	Weighted median	11	0.041462324	0.080927824	0.608415127	-0.117156211	0.200080859	1.04233389	0.889446241	1.221501523
eqtl-a-ENSG00000065534	ebi-a-GCST90018839	Endometriosis	MYLK	Inverse variance weighted	11	0.013662864	0.060118647	0.820217685	-0.104169684	0.131495413	1.013756628	0.901072387	1.140532676
eqtl-a-ENSG00000065534	ebi-a-GCST90018839	Endometriosis	MYLK	Simple mode	11	-0.072325241	0.146971012	0.633268381	-0.360388426	0.215737943	0.930228298	0.697405383	1.240777182
eqtl-a-ENSG00000065534	ebi-a-GCST90018839	Endometriosis	MYLK	Weighted mode	11	0.09573747	0.138716581	0.505791305	-0.17614703	0.367621969	1.100470119	0.838494691	1.444295948
eqtl-a-ENSG00000065613	ebi-a-GCST90018839	Endometriosis	SLK	MR Egger	6	0.006909647	0.109389495	0.952665177	-0.207493762	0.221313057	1.006933574	0.812618311	1.247713975
eqtl-a-ENSG00000065613	ebi-a-GCST90018839	Endometriosis	SLK	Weighted median	6	0.108253493	0.057891823	0.06149393	-0.00521448	0.221721465	1.114330184	0.994799092	1.248223656
eqtl-a-ENSG00000065613	ebi-a-GCST90018839	Endometriosis	SLK	Inverse variance weighted	6	0.117243375	0.054181133	0.030470862	0.011048354	0.223438396	1.124393046	1.011109612	1.250368611
eqtl-a-ENSG00000065613	ebi-a-GCST90018839	Endometriosis	SLK	Simple mode	6	0.261060151	0.133231325	0.107363465	-7.32E-05	0.522193548	1.298305757	0.999926757	1.685721307
eqtl-a-ENSG00000065613	ebi-a-GCST90018839	Endometriosis	SLK	Weighted mode	6	0.084387989	0.062331001	0.233755323	-0.037780774	0.206556752	1.088050964	0.962924016	1.229437505
eqtl-a-ENSG00000065618	ebi-a-GCST90018839	Endometriosis	COL17A1	MR Egger	4	0.320867894	0.191508157	0.235827256	-0.054488093	0.696223882	1.378323485	0.946969785	2.006162878
eqtl-a-ENSG00000065618	ebi-a-GCST90018839	Endometriosis	COL17A1	Weighted median	4	0.129096942	0.082770647	0.118832039	-0.033133527	0.29132741	1.137800419	0.967409376	1.338202653
eqtl-a-ENSG00000065618	ebi-a-GCST90018839	Endometriosis	COL17A1	Inverse variance weighted	4	0.098631548	0.109301155	0.366853238	-0.115598717	0.312861812	1.103659579	0.890832628	1.36733257
eqtl-a-ENSG00000065618	ebi-a-GCST90018839	Endometriosis	COL17A1	Simple mode	4	0.111973215	0.129984988	0.452350538	-0.142797362	0.366743792	1.118482901	0.866929724	1.443028156
eqtl-a-ENSG00000065618	ebi-a-GCST90018839	Endometriosis	COL17A1	Weighted mode	4	0.138735065	0.081952875	0.189057146	-0.021892569	0.299362699	1.148819697	0.978345334	1.348998815
eqtl-a-ENSG00000065665	ebi-a-GCST90018839	Endometriosis	SEC61A2	MR Egger	4	0.052639685	0.482610953	0.923102317	-0.893277782	0.998557153	1.054049787	0.409311916	2.714362592
eqtl-a-ENSG00000065665	ebi-a-GCST90018839	Endometriosis	SEC61A2	Weighted median	4	-0.080010056	0.0504075	0.112452659	-0.178808756	0.018788644	0.923107064	0.836265815	1.018966261
eqtl-a-ENSG00000065665	ebi-a-GCST90018839	Endometriosis	SEC61A2	Inverse variance weighted	4	-0.080631459	0.083131496	0.332083023	-0.243569191	0.082306273	0.92253362	0.78382524	1.085788307
eqtl-a-ENSG00000065665	ebi-a-GCST90018839	Endometriosis	SEC61A2	Simple mode	4	-0.009181519	0.079941242	0.91581723	-0.165866354	0.147503316	0.990860502	0.847159446	1.158937128
eqtl-a-ENSG00000065665	ebi-a-GCST90018839	Endometriosis	SEC61A2	Weighted mode	4	-0.079447923	0.049672498	0.208025755	-0.176806019	0.017910172	0.923626118	0.837942314	1.018071521
eqtl-a-ENSG00000065675	ebi-a-GCST90018839	Endometriosis	PRKCQ	MR Egger	3	-0.183110429	0.163350933	0.463731386	-0.503278258	0.1370574	0.832676199	0.604545552	1.146893978
eqtl-a-ENSG00000065675	ebi-a-GCST90018839	Endometriosis	PRKCQ	Weighted median	3	-0.106408623	0.075006873	0.156000602	-0.253422093	0.040604847	0.899057198	0.776140209	1.041440496
eqtl-a-ENSG00000065675	ebi-a-GCST90018839	Endometriosis	PRKCQ	Inverse variance weighted	3	-0.079218653	0.07332355	0.279964769	-0.222932811	0.064495506	0.923837903	0.80016861	1.066620785
eqtl-a-ENSG00000065675	ebi-a-GCST90018839	Endometriosis	PRKCQ	Simple mode	3	-0.106138417	0.112308379	0.444383015	-0.326262841	0.113986006	0.899300161	0.721615492	1.120736441
eqtl-a-ENSG00000065675	ebi-a-GCST90018839	Endometriosis	PRKCQ	Weighted mode	3	-0.106606786	0.083226399	0.328683733	-0.269730529	0.056516957	0.898879055	0.763585231	1.058144558
eqtl-a-ENSG00000065802	ebi-a-GCST90018839	Endometriosis	ASB1	MR Egger	3	-0.071914144	0.131296507	0.680993961	-0.329255298	0.18542701	0.930610791	0.719459317	1.203732336
eqtl-a-ENSG00000065802	ebi-a-GCST90018839	Endometriosis	ASB1	Weighted median	3	-0.056958378	0.035719154	0.110797859	-0.126967919	0.013051164	0.944633386	0.880761928	1.013136702
eqtl-a-ENSG00000065802	ebi-a-GCST90018839	Endometriosis	ASB1	Inverse variance weighted	3	-0.052742084	0.038767584	0.173681655	-0.128726548	0.02324238	0.948624646	0.879214355	1.023514589
eqtl-a-ENSG00000065802	ebi-a-GCST90018839	Endometriosis	ASB1	Simple mode	3	-0.106782531	0.097607852	0.388134487	-0.298093922	0.084528859	0.898721096	0.742231625	1.088204248
eqtl-a-ENSG00000065802	ebi-a-GCST90018839	Endometriosis	ASB1	Weighted mode	3	-0.060076886	0.035772395	0.235080927	-0.13019078	0.010037009	0.941692128	0.877927924	1.010087548
eqtl-a-ENSG00000065809	ebi-a-GCST90018839	Endometriosis	FAM107B	MR Egger	5	0.09245324	0.117278514	0.48806006	-0.137412649	0.322319128	1.096861851	0.871610483	1.380325206
eqtl-a-ENSG00000065809	ebi-a-GCST90018839	Endometriosis	FAM107B	Weighted median	5	0.042751526	0.040769862	0.294359445	-0.037157404	0.122660456	1.043678536	0.963524461	1.130500502
eqtl-a-ENSG00000065809	ebi-a-GCST90018839	Endometriosis	FAM107B	Inverse variance weighted	5	0.039143605	0.032444002	0.227625761	-0.02444664	0.102733849	1.03991981	0.975849759	1.108196423
eqtl-a-ENSG00000065809	ebi-a-GCST90018839	Endometriosis	FAM107B	Simple mode	5	0.074624916	0.055515234	0.250051221	-0.034184942	0.183434774	1.07747993	0.966392761	1.201336605
eqtl-a-ENSG00000065809	ebi-a-GCST90018839	Endometriosis	FAM107B	Weighted mode	5	0.086171645	0.04718328	0.141832632	-0.006307583	0.178650873	1.089993404	0.993712268	1.195603254
eqtl-a-ENSG00000065882	ebi-a-GCST90018839	Endometriosis	TBC1D1	MR Egger	4	0.034171047	0.116855609	0.797510469	-0.194865947	0.263208041	1.034761585	0.822944969	1.301097372
eqtl-a-ENSG00000065882	ebi-a-GCST90018839	Endometriosis	TBC1D1	Weighted median	4	0.066598481	0.068959821	0.334165421	-0.068562768	0.20175973	1.068866221	0.933734849	1.223553989
eqtl-a-ENSG00000065882	ebi-a-GCST90018839	Endometriosis	TBC1D1	Inverse variance weighted	4	0.094501481	0.063054459	0.13394422	-0.029085259	0.21808822	1.09911079	0.971333646	1.243696782
eqtl-a-ENSG00000065882	ebi-a-GCST90018839	Endometriosis	TBC1D1	Simple mode	4	0.074207151	0.095305121	0.492971419	-0.112590887	0.261005188	1.07702989	0.893516134	1.298234401
eqtl-a-ENSG00000065882	ebi-a-GCST90018839	Endometriosis	TBC1D1	Weighted mode	4	0.065689708	0.076286226	0.452509604	-0.083831294	0.21521071	1.067895307	0.919586383	1.240123176
eqtl-a-ENSG00000065978	ebi-a-GCST90018839	Endometriosis	YBX1	MR Egger	3	-0.064191033	1.171117418	0.965140617	-2.359581172	2.231199105	0.937825827	0.094459777	9.311024286
eqtl-a-ENSG00000065978	ebi-a-GCST90018839	Endometriosis	YBX1	Weighted median	3	-0.201546507	0.177187114	0.255338369	-0.548833251	0.145740237	0.817465559	0.577623359	1.15689563
eqtl-a-ENSG00000065978	ebi-a-GCST90018839	Endometriosis	YBX1	Inverse variance weighted	3	-0.070436972	0.265369623	0.790678481	-0.590561432	0.449687489	0.931986479	0.554016155	1.567822147
eqtl-a-ENSG00000065978	ebi-a-GCST90018839	Endometriosis	YBX1	Simple mode	3	-0.388235306	0.248063107	0.258040028	-0.874438997	0.097968384	0.678252727	0.417095946	1.102927914
eqtl-a-ENSG00000065978	ebi-a-GCST90018839	Endometriosis	YBX1	Weighted mode	3	-0.38536804	0.295601516	0.322212371	-0.964747012	0.194010932	0.680200249	0.381079596	1.214109555
eqtl-a-ENSG00000065989	ebi-a-GCST90018839	Endometriosis	PDE4A	MR Egger	3	0.088386684	0.152276953	0.665196374	-0.210076143	0.386849512	1.092410458	0.810522528	1.472334906
eqtl-a-ENSG00000065989	ebi-a-GCST90018839	Endometriosis	PDE4A	Weighted median	3	-0.002322832	0.09585471	0.980666881	-0.190198064	0.1855524	0.997679864	0.826795359	1.203883282
eqtl-a-ENSG00000065989	ebi-a-GCST90018839	Endometriosis	PDE4A	Inverse variance weighted	3	-0.026690886	0.088469852	0.762884805	-0.200091795	0.146710024	0.973662168	0.818655601	1.158018117
eqtl-a-ENSG00000065989	ebi-a-GCST90018839	Endometriosis	PDE4A	Simple mode	3	-0.010503671	0.142147029	0.947820936	-0.289111847	0.268104506	0.9895513	0.748928436	1.307483772
eqtl-a-ENSG00000065989	ebi-a-GCST90018839	Endometriosis	PDE4A	Weighted mode	3	0.011070066	0.110699528	0.929464721	-0.205901008	0.22804114	1.011131566	0.813913643	1.256137002
eqtl-a-ENSG00000066027	ebi-a-GCST90018839	Endometriosis	PPP2R5A	MR Egger	10	0.045200315	0.045963221	0.354212033	-0.044887599	0.13528823	1.046237416	0.956104943	1.144866721
eqtl-a-ENSG00000066027	ebi-a-GCST90018839	Endometriosis	PPP2R5A	Weighted median	10	0.013350939	0.031308333	0.669791608	-0.048013394	0.074715271	1.01344046	0.953121021	1.077577289
eqtl-a-ENSG00000066027	ebi-a-GCST90018839	Endometriosis	PPP2R5A	Inverse variance weighted	10	0.016675794	0.03260585	0.609046054	-0.047231673	0.08058326	1.016815611	0.953866387	1.08391909
eqtl-a-ENSG00000066027	ebi-a-GCST90018839	Endometriosis	PPP2R5A	Simple mode	10	0.035856632	0.059439889	0.5612403	-0.080645551	0.152358814	1.036507234	0.92252062	1.164578029
eqtl-a-ENSG00000066027	ebi-a-GCST90018839	Endometriosis	PPP2R5A	Weighted mode	10	0.01454179	0.0309713	0.649861832	-0.046161958	0.075245538	1.014648036	0.954887298	1.078148844
eqtl-a-ENSG00000066084	ebi-a-GCST90018839	Endometriosis	DIP2B	MR Egger	5	0.039473939	0.166575991	0.827938116	-0.287015004	0.365962883	1.040263389	0.750500468	1.441901722
eqtl-a-ENSG00000066084	ebi-a-GCST90018839	Endometriosis	DIP2B	Weighted median	5	0.007539557	0.058223051	0.896966485	-0.106577622	0.121656736	1.007568051	0.89890527	1.129366364
eqtl-a-ENSG00000066084	ebi-a-GCST90018839	Endometriosis	DIP2B	Inverse variance weighted	5	-0.012312361	0.079151123	0.876383714	-0.167448562	0.142823839	0.987763126	0.845820123	1.153526578
eqtl-a-ENSG00000066084	ebi-a-GCST90018839	Endometriosis	DIP2B	Simple mode	5	-0.000641039	0.081826481	0.994124481	-0.161020941	0.159738863	0.999359167	0.851274244	1.173204464
eqtl-a-ENSG00000066084	ebi-a-GCST90018839	Endometriosis	DIP2B	Weighted mode	5	0.009098742	0.05881442	0.884547977	-0.106177521	0.124375004	1.009140261	0.899264995	1.132440461
eqtl-a-ENSG00000066230	ebi-a-GCST90018839	Endometriosis	SLC9A3	MR Egger	6	0.031501498	0.175519198	0.866288681	-0.31251613	0.375519127	1.032002922	0.731603828	1.455746936
eqtl-a-ENSG00000066230	ebi-a-GCST90018839	Endometriosis	SLC9A3	Weighted median	6	-0.082605973	0.050307276	0.100584133	-0.181208234	0.015996289	0.920713862	0.834261619	1.016124914
eqtl-a-ENSG00000066230	ebi-a-GCST90018839	Endometriosis	SLC9A3	Inverse variance weighted	6	-0.06808088	0.044744471	0.128122262	-0.155780042	0.019618282	0.934184914	0.855747398	1.019811986
eqtl-a-ENSG00000066230	ebi-a-GCST90018839	Endometriosis	SLC9A3	Simple mode	6	-0.058587523	0.082098208	0.507374078	-0.21950001	0.102324964	0.943095694	0.802920149	1.10774339
eqtl-a-ENSG00000066230	ebi-a-GCST90018839	Endometriosis	SLC9A3	Weighted mode	6	-0.06932511	0.053362604	0.25057563	-0.173915813	0.035265594	0.933023296	0.840367642	1.035894799
eqtl-a-ENSG00000066294	ebi-a-GCST90018839	Endometriosis	CD84	MR Egger	3	-0.164690284	0.069529944	0.25431993	-0.300968975	-0.028411594	0.848156351	0.740100734	0.97198822
eqtl-a-ENSG00000066294	ebi-a-GCST90018839	Endometriosis	CD84	Weighted median	3	-0.073936174	0.045500389	0.104171733	-0.163116937	0.01524459	0.928730969	0.849491845	1.015361381
eqtl-a-ENSG00000066294	ebi-a-GCST90018839	Endometriosis	CD84	Inverse variance weighted	3	-0.049792319	0.063058272	0.429747445	-0.173386532	0.073801894	0.951426997	0.840812551	1.076593505
eqtl-a-ENSG00000066294	ebi-a-GCST90018839	Endometriosis	CD84	Simple mode	3	-0.067112134	0.061691936	0.390288355	-0.188028328	0.053804061	0.93509034	0.828591234	1.055277812
eqtl-a-ENSG00000066294	ebi-a-GCST90018839	Endometriosis	CD84	Weighted mode	3	-0.080855531	0.046047567	0.22118714	-0.171108762	0.0093977	0.92232693	0.842729912	1.009441997
eqtl-a-ENSG00000066336	ebi-a-GCST90018839	Endometriosis	SPI1	MR Egger	3	0.129462622	0.146458762	0.539164868	-0.15759655	0.416521795	1.138216567	0.854194337	1.516677057
eqtl-a-ENSG00000066336	ebi-a-GCST90018839	Endometriosis	SPI1	Weighted median	3	0.045337616	0.054351847	0.40419623	-0.061192005	0.151867237	1.046381075	0.940642614	1.164005689
eqtl-a-ENSG00000066336	ebi-a-GCST90018839	Endometriosis	SPI1	Inverse variance weighted	3	0.028825156	0.081481814	0.723517377	-0.1308792	0.188529512	1.029244622	0.877323749	1.207472718
eqtl-a-ENSG00000066336	ebi-a-GCST90018839	Endometriosis	SPI1	Simple mode	3	0.034987332	0.097165563	0.753257706	-0.155457172	0.225431837	1.03560659	0.856023738	1.252863632
eqtl-a-ENSG00000066336	ebi-a-GCST90018839	Endometriosis	SPI1	Weighted mode	3	0.046414028	0.054764023	0.485950477	-0.060923458	0.153751513	1.047508019	0.940895255	1.166201066
eqtl-a-ENSG00000066379	ebi-a-GCST90018839	Endometriosis	POLR1H	MR Egger	3	-0.145761641	0.06909842	0.281814749	-0.281194543	-0.010328739	0.864363708	0.754881464	0.98972442
eqtl-a-ENSG00000066379	ebi-a-GCST90018839	Endometriosis	POLR1H	Weighted median	3	-0.092210598	0.047137955	0.050443274	-0.184600991	0.000179795	0.911913082	0.831435968	1.000179811
eqtl-a-ENSG00000066379	ebi-a-GCST90018839	Endometriosis	POLR1H	Inverse variance weighted	3	-0.087415765	0.046301834	0.059032032	-0.17816736	0.003335829	0.916296052	0.836802365	1.003341399
eqtl-a-ENSG00000066379	ebi-a-GCST90018839	Endometriosis	POLR1H	Simple mode	3	-0.03106243	0.099140858	0.783696907	-0.225378511	0.163253651	0.969415051	0.798214029	1.177335284
eqtl-a-ENSG00000066379	ebi-a-GCST90018839	Endometriosis	POLR1H	Weighted mode	3	-0.100168803	0.052586063	0.197090474	-0.203237487	0.002899881	0.904684692	0.816084409	1.00290409
eqtl-a-ENSG00000066382	ebi-a-GCST90018839	Endometriosis	MPPED2	MR Egger	3	0.101299537	0.171695778	0.660662619	-0.235224188	0.437823262	1.106608062	0.790393633	1.549331058
eqtl-a-ENSG00000066382	ebi-a-GCST90018839	Endometriosis	MPPED2	Weighted median	3	0.084967902	0.074171563	0.25197767	-0.060408362	0.230344165	1.088682121	0.941380031	1.259033251
eqtl-a-ENSG00000066382	ebi-a-GCST90018839	Endometriosis	MPPED2	Inverse variance weighted	3	0.080386396	0.071753509	0.262580361	-0.060250481	0.221023274	1.083705727	0.941528669	1.247352461
eqtl-a-ENSG00000066382	ebi-a-GCST90018839	Endometriosis	MPPED2	Simple mode	3	0.134041636	0.112025186	0.354092676	-0.085527728	0.353611001	1.143440427	0.918027687	1.424201066
eqtl-a-ENSG00000066382	ebi-a-GCST90018839	Endometriosis	MPPED2	Weighted mode	3	0.090208238	0.078446672	0.369115882	-0.063547239	0.243963715	1.094402156	0.938429787	1.276298019
eqtl-a-ENSG00000066583	ebi-a-GCST90018839	Endometriosis	ISOC1	MR Egger	8	-0.003326391	0.078555304	0.96759798	-0.157294786	0.150642004	0.996679135	0.854452141	1.162580384
eqtl-a-ENSG00000066583	ebi-a-GCST90018839	Endometriosis	ISOC1	Weighted median	8	-0.012581266	0.034885151	0.718362467	-0.080956162	0.05579363	0.987497547	0.922234119	1.05737945
eqtl-a-ENSG00000066583	ebi-a-GCST90018839	Endometriosis	ISOC1	Inverse variance weighted	8	-0.000682143	0.030103802	0.981921728	-0.059685595	0.05832131	0.99931809	0.942060675	1.060055547
eqtl-a-ENSG00000066583	ebi-a-GCST90018839	Endometriosis	ISOC1	Simple mode	8	-0.023735439	0.050505056	0.652671533	-0.122725348	0.075254471	0.976544031	0.88450656	1.078158476
eqtl-a-ENSG00000066583	ebi-a-GCST90018839	Endometriosis	ISOC1	Weighted mode	8	0.002404693	0.031758706	0.941762334	-0.059842372	0.064651757	1.002407586	0.941912994	1.066787459
eqtl-a-ENSG00000066855	ebi-a-GCST90018839	Endometriosis	MTFR1	MR Egger	5	-0.34697197	0.241834271	0.246843218	-0.820967141	0.1270232	0.70682514	0.440005901	1.13544336
eqtl-a-ENSG00000066855	ebi-a-GCST90018839	Endometriosis	MTFR1	Weighted median	5	9.75E-05	0.049824892	0.998437893	-0.097559241	0.097754336	1.000097553	0.907048606	1.10269186
eqtl-a-ENSG00000066855	ebi-a-GCST90018839	Endometriosis	MTFR1	Inverse variance weighted	5	0.054289704	0.085052236	0.523271819	-0.112412679	0.220992086	1.055790424	0.893675381	1.247313559
eqtl-a-ENSG00000066855	ebi-a-GCST90018839	Endometriosis	MTFR1	Simple mode	5	-0.002931908	0.060740132	0.963815289	-0.121982567	0.116118752	0.997072386	0.885163799	1.123129238
eqtl-a-ENSG00000066855	ebi-a-GCST90018839	Endometriosis	MTFR1	Weighted mode	5	0.011683184	0.055138261	0.842552464	-0.096387807	0.119754175	1.011751699	0.908111776	1.127219719
eqtl-a-ENSG00000066923	ebi-a-GCST90018839	Endometriosis	STAG3	MR Egger	5	-0.094674388	0.079287699	0.318261504	-0.250078278	0.060729502	0.909669085	0.778739822	1.062611441
eqtl-a-ENSG00000066923	ebi-a-GCST90018839	Endometriosis	STAG3	Weighted median	5	-0.055488597	0.036648992	0.130011838	-0.127320622	0.016343427	0.946022811	0.880451335	1.016477712
eqtl-a-ENSG00000066923	ebi-a-GCST90018839	Endometriosis	STAG3	Inverse variance weighted	5	-0.051206903	0.04020691	0.202810657	-0.130012446	0.02759864	0.950082075	0.878084502	1.027983011
eqtl-a-ENSG00000066923	ebi-a-GCST90018839	Endometriosis	STAG3	Simple mode	5	0.075406417	0.086940475	0.434692717	-0.094996914	0.245809749	1.078322311	0.90937574	1.278656285
eqtl-a-ENSG00000066923	ebi-a-GCST90018839	Endometriosis	STAG3	Weighted mode	5	-0.055853735	0.039034988	0.225712362	-0.132362312	0.020654842	0.945677445	0.876023544	1.020869629
eqtl-a-ENSG00000066926	ebi-a-GCST90018839	Endometriosis	FECH	MR Egger	10	-0.00480401	0.038893331	0.90474417	-0.081034939	0.07142692	0.995207511	0.922161471	1.074039657
eqtl-a-ENSG00000066926	ebi-a-GCST90018839	Endometriosis	FECH	Weighted median	10	-0.017500816	0.03248698	0.590092165	-0.081175296	0.046173664	0.982651433	0.922032048	1.047256266
eqtl-a-ENSG00000066926	ebi-a-GCST90018839	Endometriosis	FECH	Inverse variance weighted	10	-0.018845923	0.030749326	0.539949747	-0.079114603	0.041422756	0.981330551	0.923934033	1.042292648
eqtl-a-ENSG00000066926	ebi-a-GCST90018839	Endometriosis	FECH	Simple mode	10	-0.020496501	0.107749497	0.853355303	-0.231685515	0.190692513	0.979712124	0.793195532	1.210087308
eqtl-a-ENSG00000066926	ebi-a-GCST90018839	Endometriosis	FECH	Weighted mode	10	-0.015671774	0.034909774	0.664102132	-0.084094932	0.052751384	0.984450389	0.919343977	1.054167529
eqtl-a-ENSG00000067057	ebi-a-GCST90018839	Endometriosis	PFKP	MR Egger	8	0.040196832	0.035800719	0.304434603	-0.029972578	0.110366242	1.041015659	0.970472145	1.116686973
eqtl-a-ENSG00000067057	ebi-a-GCST90018839	Endometriosis	PFKP	Weighted median	8	0.008152305	0.028200305	0.772515794	-0.047120293	0.063424903	1.008185626	0.953972635	1.065479468
eqtl-a-ENSG00000067057	ebi-a-GCST90018839	Endometriosis	PFKP	Inverse variance weighted	8	0.01936057	0.023168939	0.403365277	-0.02605055	0.06477169	1.019549201	0.974285838	1.066915409
eqtl-a-ENSG00000067057	ebi-a-GCST90018839	Endometriosis	PFKP	Simple mode	8	0.04917348	0.042534097	0.285570739	-0.034193351	0.132540311	1.050402559	0.966384635	1.141725039
eqtl-a-ENSG00000067057	ebi-a-GCST90018839	Endometriosis	PFKP	Weighted mode	8	0.019644961	0.024789295	0.454097386	-0.028942057	0.068231979	1.019839193	0.971472753	1.07061364
eqtl-a-ENSG00000067082	ebi-a-GCST90018839	Endometriosis	KLF6	MR Egger	4	0.156983752	0.532614191	0.795970023	-0.886940062	1.200907566	1.169976604	0.411914259	3.323131516
eqtl-a-ENSG00000067082	ebi-a-GCST90018839	Endometriosis	KLF6	Weighted median	4	0.054396988	0.131308718	0.678677917	-0.2029681	0.311762075	1.0559037	0.816304281	1.36582969
eqtl-a-ENSG00000067082	ebi-a-GCST90018839	Endometriosis	KLF6	Inverse variance weighted	4	0.100222579	0.110880767	0.366060607	-0.117103724	0.317548881	1.105416933	0.889492927	1.373756394
eqtl-a-ENSG00000067082	ebi-a-GCST90018839	Endometriosis	KLF6	Simple mode	4	-0.002050887	0.181695722	0.99170275	-0.358174501	0.354072728	0.997951215	0.698951097	1.424858809
eqtl-a-ENSG00000067082	ebi-a-GCST90018839	Endometriosis	KLF6	Weighted mode	4	0.011168662	0.172683037	0.952499567	-0.327290091	0.349627415	1.011231264	0.720874593	1.418538924
eqtl-a-ENSG00000067141	ebi-a-GCST90018839	Endometriosis	NEO1	MR Egger	4	0.305658421	0.21547821	0.291821062	-0.116678871	0.727995712	1.357518527	0.889870911	2.070925714
eqtl-a-ENSG00000067141	ebi-a-GCST90018839	Endometriosis	NEO1	Weighted median	4	0.047132593	0.054987623	0.391362471	-0.060643147	0.154908334	1.048260992	0.941159035	1.167550931
eqtl-a-ENSG00000067141	ebi-a-GCST90018839	Endometriosis	NEO1	Inverse variance weighted	4	0.005768757	0.04942371	0.907081592	-0.091101715	0.102639229	1.005785429	0.912924848	1.10809157
eqtl-a-ENSG00000067141	ebi-a-GCST90018839	Endometriosis	NEO1	Simple mode	4	0.034005891	0.076703503	0.687541683	-0.116332975	0.184344758	1.034590702	0.890178766	1.202430299
eqtl-a-ENSG00000067141	ebi-a-GCST90018839	Endometriosis	NEO1	Weighted mode	4	0.04050745	0.056681887	0.526418743	-0.070589049	0.151603949	1.041339067	0.931844756	1.163699261
eqtl-a-ENSG00000067167	ebi-a-GCST90018839	Endometriosis	TRAM1	Inverse variance weighted	2	-0.071511099	0.085323373	0.401964141	-0.238744911	0.095722712	0.930985944	0.787615769	1.100453879
eqtl-a-ENSG00000067182	ebi-a-GCST90018839	Endometriosis	TNFRSF1A	MR Egger	5	0.024223907	0.140699809	0.874265234	-0.251547718	0.299995532	1.02451969	0.777596351	1.349852777
eqtl-a-ENSG00000067182	ebi-a-GCST90018839	Endometriosis	TNFRSF1A	Weighted median	5	0.047419518	0.050689363	0.349534563	-0.051931634	0.14677067	1.048561807	0.94939377	1.158088348
eqtl-a-ENSG00000067182	ebi-a-GCST90018839	Endometriosis	TNFRSF1A	Inverse variance weighted	5	0.037031912	0.07880864	0.638428892	-0.117433022	0.191496845	1.037726136	0.889200067	1.211061013
eqtl-a-ENSG00000067182	ebi-a-GCST90018839	Endometriosis	TNFRSF1A	Simple mode	5	-0.056299892	0.159943385	0.742600973	-0.369788927	0.257189143	0.945255619	0.690880141	1.293289721
eqtl-a-ENSG00000067182	ebi-a-GCST90018839	Endometriosis	TNFRSF1A	Weighted mode	5	0.051533014	0.050565969	0.365768681	-0.047576286	0.150642314	1.052883946	0.953537729	1.162580745
eqtl-a-ENSG00000067365	ebi-a-GCST90018839	Endometriosis	METTL22	MR Egger	6	0.040415654	0.10295931	0.714678712	-0.161384594	0.242215903	1.041243481	0.850964732	1.274069238
eqtl-a-ENSG00000067365	ebi-a-GCST90018839	Endometriosis	METTL22	Weighted median	6	0.057050576	0.057332948	0.319699849	-0.055322002	0.169423154	1.058709354	0.946180427	1.18462131
eqtl-a-ENSG00000067365	ebi-a-GCST90018839	Endometriosis	METTL22	Inverse variance weighted	6	0.040856921	0.051912502	0.431261781	-0.060891584	0.142605425	1.041703049	0.940925245	1.153274659
eqtl-a-ENSG00000067365	ebi-a-GCST90018839	Endometriosis	METTL22	Simple mode	6	0.050184316	0.097927355	0.630153301	-0.1417533	0.242121932	1.05146488	0.867835325	1.273949518
eqtl-a-ENSG00000067365	ebi-a-GCST90018839	Endometriosis	METTL22	Weighted mode	6	0.055340683	0.060563167	0.402751628	-0.063363124	0.174044491	1.056900622	0.938602582	1.190108513
eqtl-a-ENSG00000067836	ebi-a-GCST90018839	Endometriosis	ROGDI	MR Egger	12	0.022598821	0.037394531	0.559081856	-0.050694461	0.095892102	1.022856109	0.950569062	1.100640301
eqtl-a-ENSG00000067836	ebi-a-GCST90018839	Endometriosis	ROGDI	Weighted median	12	0.005391155	0.027667635	0.845507074	-0.048837409	0.05961972	1.005405714	0.952335959	1.061432828
eqtl-a-ENSG00000067836	ebi-a-GCST90018839	Endometriosis	ROGDI	Inverse variance weighted	12	0.007518611	0.023995127	0.754023056	-0.039511838	0.054549061	1.007546947	0.961258574	1.056064287
eqtl-a-ENSG00000067836	ebi-a-GCST90018839	Endometriosis	ROGDI	Simple mode	12	0.015871411	0.062555193	0.804392806	-0.106736767	0.138479588	1.015998031	0.898762226	1.148526238
eqtl-a-ENSG00000067836	ebi-a-GCST90018839	Endometriosis	ROGDI	Weighted mode	12	0.002142339	0.025031178	0.933332828	-0.046918771	0.051203448	1.002144635	0.954164901	1.052537008
eqtl-a-ENSG00000068024	ebi-a-GCST90018839	Endometriosis	HDAC4	MR Egger	4	-0.011350515	0.074453235	0.892821386	-0.157278855	0.134577825	0.988713659	0.854465753	1.144053692
eqtl-a-ENSG00000068024	ebi-a-GCST90018839	Endometriosis	HDAC4	Weighted median	4	-0.005098631	0.055100817	0.926274754	-0.113096233	0.102898971	0.994914345	0.893064713	1.108379424
eqtl-a-ENSG00000068024	ebi-a-GCST90018839	Endometriosis	HDAC4	Inverse variance weighted	4	-0.003536856	0.052331391	0.946115405	-0.106106381	0.09903267	0.996469391	0.899328971	1.104102369
eqtl-a-ENSG00000068024	ebi-a-GCST90018839	Endometriosis	HDAC4	Simple mode	4	-0.013448274	0.072710642	0.865060926	-0.155961131	0.129064584	0.986641751	0.855592446	1.137763603
eqtl-a-ENSG00000068024	ebi-a-GCST90018839	Endometriosis	HDAC4	Weighted mode	4	-0.004843872	0.05723536	0.937886301	-0.117025176	0.107337433	0.995167841	0.889562797	1.113309859
eqtl-a-ENSG00000068028	ebi-a-GCST90018839	Endometriosis	RASSF1	MR Egger	3	0.399126531	0.692832573	0.667273825	-0.958825313	1.757078375	1.490522204	0.38334293	5.795480414
eqtl-a-ENSG00000068028	ebi-a-GCST90018839	Endometriosis	RASSF1	Weighted median	3	0.065014984	0.091816291	0.478884049	-0.114944947	0.244974915	1.067175015	0.891415218	1.277589265
eqtl-a-ENSG00000068028	ebi-a-GCST90018839	Endometriosis	RASSF1	Inverse variance weighted	3	0.057680524	0.086792071	0.506317325	-0.112431935	0.227792984	1.059376497	0.893658172	1.255825323
eqtl-a-ENSG00000068028	ebi-a-GCST90018839	Endometriosis	RASSF1	Simple mode	3	0.011301979	0.137686497	0.942054754	-0.258563555	0.281167513	1.011366088	0.772159955	1.324675485
eqtl-a-ENSG00000068028	ebi-a-GCST90018839	Endometriosis	RASSF1	Weighted mode	3	0.079334248	0.096651419	0.498014354	-0.110102534	0.26877103	1.082566108	0.895742287	1.308355533
eqtl-a-ENSG00000068079	ebi-a-GCST90018839	Endometriosis	IFI35	MR Egger	3	-0.070030657	0.125896263	0.676830015	-0.316787333	0.17672602	0.932365236	0.728485664	1.193304106
eqtl-a-ENSG00000068079	ebi-a-GCST90018839	Endometriosis	IFI35	Weighted median	3	0.09396382	0.097420882	0.334788211	-0.096981108	0.284908748	1.098520001	0.907573152	1.32964069
eqtl-a-ENSG00000068079	ebi-a-GCST90018839	Endometriosis	IFI35	Inverse variance weighted	3	0.172504596	0.187637741	0.357912984	-0.195265377	0.540274569	1.188277281	0.822616325	1.716478088
eqtl-a-ENSG00000068079	ebi-a-GCST90018839	Endometriosis	IFI35	Simple mode	3	0.114984211	0.130235354	0.470427257	-0.140277083	0.370245505	1.121855725	0.869117385	1.448090084
eqtl-a-ENSG00000068079	ebi-a-GCST90018839	Endometriosis	IFI35	Weighted mode	3	0.082820292	0.096434407	0.48093555	-0.106191146	0.271831729	1.086346566	0.899252743	1.31236615
eqtl-a-ENSG00000068097	ebi-a-GCST90018839	Endometriosis	HEATR6	MR Egger	6	0.058475593	0.037942047	0.198125763	-0.015890819	0.132842004	1.060219108	0.984234774	1.142069542
eqtl-a-ENSG00000068097	ebi-a-GCST90018839	Endometriosis	HEATR6	Weighted median	6	0.052228284	0.031420508	0.096465567	-0.009355912	0.113812481	1.053616239	0.990687718	1.120541982
eqtl-a-ENSG00000068097	ebi-a-GCST90018839	Endometriosis	HEATR6	Inverse variance weighted	6	0.045395825	0.028998734	0.117479398	-0.011441694	0.102233343	1.046441986	0.988623514	1.107641902
eqtl-a-ENSG00000068097	ebi-a-GCST90018839	Endometriosis	HEATR6	Simple mode	6	0.024374387	0.04375788	0.601520574	-0.061391058	0.110139832	1.024673871	0.940455395	1.116434173
eqtl-a-ENSG00000068097	ebi-a-GCST90018839	Endometriosis	HEATR6	Weighted mode	6	0.050414934	0.030982116	0.164617516	-0.010310012	0.111139881	1.051707395	0.989742954	1.11755122
eqtl-a-ENSG00000068305	ebi-a-GCST90018839	Endometriosis	MEF2A	MR Egger	5	-0.099375243	0.371628024	0.80648711	-0.827766171	0.629015685	0.905402898	0.437024435	1.875763328
eqtl-a-ENSG00000068305	ebi-a-GCST90018839	Endometriosis	MEF2A	Weighted median	5	-0.029992704	0.066636725	0.652643601	-0.160600685	0.100615278	0.970452614	0.851632072	1.105851115
eqtl-a-ENSG00000068305	ebi-a-GCST90018839	Endometriosis	MEF2A	Inverse variance weighted	5	-0.001441431	0.087885896	0.986914348	-0.173697788	0.170814926	0.998559607	0.840550884	1.18627118
eqtl-a-ENSG00000068305	ebi-a-GCST90018839	Endometriosis	MEF2A	Simple mode	5	-0.032033965	0.087475168	0.732758019	-0.203485295	0.139417364	0.968473687	0.815882202	1.149603804
eqtl-a-ENSG00000068305	ebi-a-GCST90018839	Endometriosis	MEF2A	Weighted mode	5	-0.027143872	0.063289979	0.690098245	-0.151192232	0.096904487	0.973221212	0.859682425	1.101755137
eqtl-a-ENSG00000068615	ebi-a-GCST90018839	Endometriosis	REEP1	MR Egger	5	0.065237796	0.051141013	0.291892474	-0.03499859	0.165474182	1.067412821	0.965606778	1.179952499
eqtl-a-ENSG00000068615	ebi-a-GCST90018839	Endometriosis	REEP1	Weighted median	5	0.027616972	0.041675458	0.507543529	-0.054066927	0.10930087	1.028001855	0.9473687	1.11549792
eqtl-a-ENSG00000068615	ebi-a-GCST90018839	Endometriosis	REEP1	Inverse variance weighted	5	0.025009414	0.035932133	0.486417501	-0.045417566	0.095436395	1.025324773	0.955598373	1.100138845
eqtl-a-ENSG00000068615	ebi-a-GCST90018839	Endometriosis	REEP1	Simple mode	5	0.040422559	0.062341306	0.552064915	-0.081766401	0.162611519	1.041250671	0.921487192	1.176579522
eqtl-a-ENSG00000068615	ebi-a-GCST90018839	Endometriosis	REEP1	Weighted mode	5	0.027419907	0.04295923	0.558004569	-0.056780184	0.111619998	1.027799292	0.94480173	1.118087904
eqtl-a-ENSG00000068745	ebi-a-GCST90018839	Endometriosis	IP6K2	MR Egger	3	-0.01397632	0.070963653	0.876201933	-0.15306508	0.125112439	0.986120895	0.858073877	1.13327587
eqtl-a-ENSG00000068745	ebi-a-GCST90018839	Endometriosis	IP6K2	Weighted median	3	-0.030477799	0.047429855	0.520492239	-0.123440315	0.062484716	0.969981966	0.883874394	1.064478189
eqtl-a-ENSG00000068745	ebi-a-GCST90018839	Endometriosis	IP6K2	Inverse variance weighted	3	-0.032678793	0.04671151	0.484184892	-0.124233353	0.058875767	0.96784939	0.883173725	1.060643466
eqtl-a-ENSG00000068745	ebi-a-GCST90018839	Endometriosis	IP6K2	Simple mode	3	-0.015028305	0.066673446	0.842603594	-0.14570826	0.11565165	0.985084057	0.864409849	1.122604745
eqtl-a-ENSG00000068745	ebi-a-GCST90018839	Endometriosis	IP6K2	Weighted mode	3	-0.033169439	0.048344986	0.563510395	-0.127925612	0.061586733	0.967374634	0.879918833	1.063522735
eqtl-a-ENSG00000068784	ebi-a-GCST90018839	Endometriosis	SRBD1	MR Egger	4	0.054462139	0.206819635	0.816942879	-0.350904347	0.459828624	1.055972495	0.704051096	1.583802535
eqtl-a-ENSG00000068784	ebi-a-GCST90018839	Endometriosis	SRBD1	Weighted median	4	-0.028800002	0.053068564	0.587340361	-0.132814387	0.075214383	0.971610765	0.875627605	1.078115255
eqtl-a-ENSG00000068784	ebi-a-GCST90018839	Endometriosis	SRBD1	Inverse variance weighted	4	-0.060437248	0.093070139	0.516097227	-0.24285472	0.121980225	0.941352839	0.784385461	1.129731761
eqtl-a-ENSG00000068784	ebi-a-GCST90018839	Endometriosis	SRBD1	Simple mode	4	-0.111076578	0.125911818	0.442642419	-0.357863741	0.135710584	0.894870219	0.699168337	1.145350363
eqtl-a-ENSG00000068784	ebi-a-GCST90018839	Endometriosis	SRBD1	Weighted mode	4	-0.025456187	0.059928423	0.699623919	-0.142915896	0.092003521	0.974865089	0.86682697	1.096368683
eqtl-a-ENSG00000068796	ebi-a-GCST90018839	Endometriosis	KIF2A	MR Egger	4	0.342350317	0.201421275	0.231293904	-0.052435382	0.737136016	1.408253546	0.948915636	2.089941377
eqtl-a-ENSG00000068796	ebi-a-GCST90018839	Endometriosis	KIF2A	Weighted median	4	-0.00630167	0.078383761	0.93592303	-0.159933841	0.147330502	0.993718144	0.852200167	1.158736865
eqtl-a-ENSG00000068796	ebi-a-GCST90018839	Endometriosis	KIF2A	Inverse variance weighted	4	-0.064152062	0.097726095	0.511536159	-0.255695208	0.127391083	0.937862375	0.774377957	1.135861147
eqtl-a-ENSG00000068796	ebi-a-GCST90018839	Endometriosis	KIF2A	Simple mode	4	-0.039538447	0.119898564	0.763260761	-0.274539632	0.195462737	0.961232996	0.759921886	1.215873487
eqtl-a-ENSG00000068796	ebi-a-GCST90018839	Endometriosis	KIF2A	Weighted mode	4	-0.000638335	0.079714729	0.994113547	-0.156879204	0.155602533	0.999361868	0.85480731	1.168361725
eqtl-a-ENSG00000068878	ebi-a-GCST90018839	Endometriosis	PSME4	MR Egger	3	0.123111506	0.071271578	0.334081792	-0.016580787	0.2628038	1.131010529	0.983555918	1.300571522
eqtl-a-ENSG00000068878	ebi-a-GCST90018839	Endometriosis	PSME4	Weighted median	3	0.077745969	0.052007184	0.134938387	-0.024188112	0.179680049	1.080848055	0.976102076	1.196834374
eqtl-a-ENSG00000068878	ebi-a-GCST90018839	Endometriosis	PSME4	Inverse variance weighted	3	0.077196825	0.0498967	0.121831207	-0.020600707	0.174994357	1.080254677	0.979610038	1.191239494
eqtl-a-ENSG00000068878	ebi-a-GCST90018839	Endometriosis	PSME4	Simple mode	3	-0.10251231	0.120203511	0.483593313	-0.338111192	0.133086572	0.902567039	0.713115991	1.142348889
eqtl-a-ENSG00000068878	ebi-a-GCST90018839	Endometriosis	PSME4	Weighted mode	3	0.09212388	0.052468045	0.221205278	-0.010713488	0.194961248	1.096500648	0.989343697	1.215263891
eqtl-a-ENSG00000068971	ebi-a-GCST90018839	Endometriosis	PPP2R5B	MR Egger	11	-0.099650028	0.069852481	0.187456693	-0.236560891	0.037260835	0.905154141	0.789337817	1.037963723
eqtl-a-ENSG00000068971	ebi-a-GCST90018839	Endometriosis	PPP2R5B	Weighted median	11	-0.049847541	0.048492547	0.303976958	-0.144892933	0.045197851	0.951374459	0.865114913	1.046234838
eqtl-a-ENSG00000068971	ebi-a-GCST90018839	Endometriosis	PPP2R5B	Inverse variance weighted	11	-0.028620052	0.040735201	0.482312709	-0.108461046	0.051220941	0.971785622	0.897213844	1.05255542
eqtl-a-ENSG00000068971	ebi-a-GCST90018839	Endometriosis	PPP2R5B	Simple mode	11	-0.004221691	0.114076328	0.971207294	-0.227811293	0.219367911	0.995787208	0.796274508	1.245289348
eqtl-a-ENSG00000068971	ebi-a-GCST90018839	Endometriosis	PPP2R5B	Weighted mode	11	-0.061065715	0.04727538	0.225515508	-0.15372546	0.03159403	0.940761416	0.857507408	1.03209842
eqtl-a-ENSG00000069020	ebi-a-GCST90018839	Endometriosis	MAST4	MR Egger	3	-0.153085598	0.092103512	0.344812209	-0.333608482	0.027437286	0.858056271	0.716334185	1.027817154
eqtl-a-ENSG00000069020	ebi-a-GCST90018839	Endometriosis	MAST4	Weighted median	3	-0.089578292	0.059083287	0.129484994	-0.205381535	0.02622495	0.914316678	0.814336559	1.02657185
eqtl-a-ENSG00000069020	ebi-a-GCST90018839	Endometriosis	MAST4	Inverse variance weighted	3	-0.080796495	0.057319394	0.158662582	-0.193142506	0.031549517	0.922381382	0.824364489	1.032052478
eqtl-a-ENSG00000069020	ebi-a-GCST90018839	Endometriosis	MAST4	Simple mode	3	0.002309461	0.138549479	0.988214161	-0.269247518	0.27386644	1.00231213	0.76395414	1.315039153
eqtl-a-ENSG00000069020	ebi-a-GCST90018839	Endometriosis	MAST4	Weighted mode	3	-0.101111759	0.059727524	0.232554499	-0.218177707	0.015954188	0.903832015	0.803982556	1.016082136
eqtl-a-ENSG00000069188	ebi-a-GCST90018839	Endometriosis	SDK2	MR Egger	4	0.040757347	0.07264649	0.631244856	-0.101629772	0.183144467	1.041599328	0.90336394	1.200987899
eqtl-a-ENSG00000069188	ebi-a-GCST90018839	Endometriosis	SDK2	Weighted median	4	-0.012486955	0.041257439	0.762149372	-0.093351535	0.068377624	0.987590683	0.91087324	1.070769581
eqtl-a-ENSG00000069188	ebi-a-GCST90018839	Endometriosis	SDK2	Inverse variance weighted	4	-0.016820327	0.039651617	0.671417922	-0.094537497	0.060896843	0.983320345	0.90979362	1.062789274
eqtl-a-ENSG00000069188	ebi-a-GCST90018839	Endometriosis	SDK2	Simple mode	4	-0.006069708	0.057955466	0.923199062	-0.119662422	0.107523005	0.993948675	0.887219892	1.113516477
eqtl-a-ENSG00000069188	ebi-a-GCST90018839	Endometriosis	SDK2	Weighted mode	4	-0.011920029	0.042303666	0.796436878	-0.094835214	0.070995155	0.988150733	0.909522798	1.073576025
eqtl-a-ENSG00000069275	ebi-a-GCST90018839	Endometriosis	NUCKS1	MR Egger	3	0.694364513	0.376036059	0.31597721	-0.042666163	1.431395189	2.002436147	0.95823123	4.184533334
eqtl-a-ENSG00000069275	ebi-a-GCST90018839	Endometriosis	NUCKS1	Weighted median	3	0.035934314	0.051531459	0.485597743	-0.065067347	0.136935974	1.036587754	0.937004357	1.146754724
eqtl-a-ENSG00000069275	ebi-a-GCST90018839	Endometriosis	NUCKS1	Inverse variance weighted	3	0.025526173	0.064445078	0.692037245	-0.100786181	0.151838526	1.025854755	0.904126332	1.16397227
eqtl-a-ENSG00000069275	ebi-a-GCST90018839	Endometriosis	NUCKS1	Simple mode	3	-0.102024702	0.134139241	0.526340322	-0.364937614	0.160888209	0.903007245	0.69423996	1.174553658
eqtl-a-ENSG00000069275	ebi-a-GCST90018839	Endometriosis	NUCKS1	Weighted mode	3	0.065587707	0.055382454	0.35797539	-0.042961902	0.174137317	1.067786386	0.957947885	1.190218992
eqtl-a-ENSG00000069399	ebi-a-GCST90018839	Endometriosis	BCL3	MR Egger	3	0.713623291	0.524923959	0.403747742	-0.315227669	1.74247425	2.041374368	0.729622743	5.71145753
eqtl-a-ENSG00000069399	ebi-a-GCST90018839	Endometriosis	BCL3	Weighted median	3	0.306668043	0.146607695	0.036460032	0.019316962	0.594019125	1.358889801	1.019504742	1.811253459
eqtl-a-ENSG00000069399	ebi-a-GCST90018839	Endometriosis	BCL3	Inverse variance weighted	3	0.268041789	0.126404732	0.033963531	0.020288515	0.515795063	1.307401774	1.020495726	1.674969679
eqtl-a-ENSG00000069399	ebi-a-GCST90018839	Endometriosis	BCL3	Simple mode	3	0.329584268	0.190461562	0.225689875	-0.043720393	0.702888929	1.390389979	0.957221566	2.019578708
eqtl-a-ENSG00000069399	ebi-a-GCST90018839	Endometriosis	BCL3	Weighted mode	3	0.322301864	0.181060366	0.217022182	-0.032576454	0.677180181	1.380301376	0.967948444	1.968319595
eqtl-a-ENSG00000069667	ebi-a-GCST90018839	Endometriosis	RORA	MR Egger	3	0.096571004	0.494715973	0.87727199	-0.873072304	1.066214312	1.101387781	0.417666378	2.904363647
eqtl-a-ENSG00000069667	ebi-a-GCST90018839	Endometriosis	RORA	Weighted median	3	0.010295928	0.12924527	0.936506136	-0.243024801	0.263616657	1.010349113	0.784252063	1.30162913
eqtl-a-ENSG00000069667	ebi-a-GCST90018839	Endometriosis	RORA	Inverse variance weighted	3	-0.05217858	0.174490012	0.764913519	-0.394179004	0.289821844	0.949159351	0.674233355	1.336189417
eqtl-a-ENSG00000069667	ebi-a-GCST90018839	Endometriosis	RORA	Simple mode	3	0.10227103	0.180402098	0.627918821	-0.251317082	0.455859143	1.107683647	0.777775713	1.577528123
eqtl-a-ENSG00000069667	ebi-a-GCST90018839	Endometriosis	RORA	Weighted mode	3	0.032380511	0.132888838	0.830203916	-0.228081611	0.292842633	1.032910464	0.79605929	1.340231865
eqtl-a-ENSG00000069696	ebi-a-GCST90018839	Endometriosis	DRD4	MR Egger	3	0.063358196	0.131360291	0.713898665	-0.194107974	0.320824367	1.065408396	0.823568975	1.378263491
eqtl-a-ENSG00000069696	ebi-a-GCST90018839	Endometriosis	DRD4	Weighted median	3	0.157734109	0.094183599	0.093983031	-0.026865746	0.342333964	1.170854833	0.973491928	1.408230517
eqtl-a-ENSG00000069696	ebi-a-GCST90018839	Endometriosis	DRD4	Inverse variance weighted	3	0.164062061	0.091374517	0.072575615	-0.015031993	0.343156115	1.178287439	0.985080423	1.409388772
eqtl-a-ENSG00000069696	ebi-a-GCST90018839	Endometriosis	DRD4	Simple mode	3	0.360300479	0.178433074	0.180909231	0.010571653	0.710029305	1.433760165	1.010627731	2.034050866
eqtl-a-ENSG00000069696	ebi-a-GCST90018839	Endometriosis	DRD4	Weighted mode	3	0.126635406	0.094365191	0.311663498	-0.058320369	0.311591182	1.135003127	0.94334768	1.365596298
eqtl-a-ENSG00000069702	ebi-a-GCST90018839	Endometriosis	TGFBR3	MR Egger	4	0.305641376	0.291756015	0.404762629	-0.266200415	0.877483166	1.357495388	0.766285537	2.404839501
eqtl-a-ENSG00000069702	ebi-a-GCST90018839	Endometriosis	TGFBR3	Weighted median	4	0.14929791	0.107105996	0.163339731	-0.060629841	0.359225661	1.161018817	0.941171558	1.432219962
eqtl-a-ENSG00000069702	ebi-a-GCST90018839	Endometriosis	TGFBR3	Inverse variance weighted	4	0.08649851	0.091951853	0.346861951	-0.093727122	0.266724142	1.090349744	0.910531193	1.305680215
eqtl-a-ENSG00000069702	ebi-a-GCST90018839	Endometriosis	TGFBR3	Simple mode	4	-0.083336706	0.191594892	0.692979501	-0.458862695	0.292189283	0.920041312	0.632002016	1.339356512
eqtl-a-ENSG00000069702	ebi-a-GCST90018839	Endometriosis	TGFBR3	Weighted mode	4	0.191686113	0.120723079	0.210530542	-0.044931122	0.428303347	1.211290248	0.956063331	1.534651543
eqtl-a-ENSG00000069869	ebi-a-GCST90018839	Endometriosis	NEDD4	MR Egger	6	0.130221086	0.057741146	0.087136595	0.01704844	0.243393731	1.13908019	1.017194594	1.275570757
eqtl-a-ENSG00000069869	ebi-a-GCST90018839	Endometriosis	NEDD4	Weighted median	6	0.066492816	0.029745859	0.025393474	0.008190933	0.124794699	1.068753286	1.00822457	1.13291584
eqtl-a-ENSG00000069869	ebi-a-GCST90018839	Endometriosis	NEDD4	Inverse variance weighted	6	0.059029813	0.028468205	0.038122538	0.003232131	0.114827495	1.060806866	1.00323736	1.121679926
eqtl-a-ENSG00000069869	ebi-a-GCST90018839	Endometriosis	NEDD4	Simple mode	6	0.036145939	0.063521525	0.593940579	-0.088356249	0.160648127	1.036807146	0.915434696	1.174271702
eqtl-a-ENSG00000069869	ebi-a-GCST90018839	Endometriosis	NEDD4	Weighted mode	6	0.066061475	0.02986241	0.077889076	0.007531151	0.124591799	1.068292388	1.007559581	1.132685995
eqtl-a-ENSG00000069943	ebi-a-GCST90018839	Endometriosis	PIGB	MR Egger	8	0.20246702	0.108868232	0.112263624	-0.010914715	0.415848754	1.224419703	0.989144635	1.515656615
eqtl-a-ENSG00000069943	ebi-a-GCST90018839	Endometriosis	PIGB	Weighted median	8	0.068273043	0.060765576	0.261204815	-0.050827486	0.187373572	1.070657604	0.950442621	1.206077758
eqtl-a-ENSG00000069943	ebi-a-GCST90018839	Endometriosis	PIGB	Inverse variance weighted	8	0.039026902	0.054214664	0.471611953	-0.06723384	0.145287644	1.039798456	0.934976541	1.156372146
eqtl-a-ENSG00000069943	ebi-a-GCST90018839	Endometriosis	PIGB	Simple mode	8	-0.034135421	0.133556762	0.805616999	-0.295906674	0.227635833	0.96644062	0.743856846	1.255627984
eqtl-a-ENSG00000069943	ebi-a-GCST90018839	Endometriosis	PIGB	Weighted mode	8	0.080904578	0.069201273	0.280621512	-0.054729918	0.216539074	1.084267429	0.946740811	1.241771605
eqtl-a-ENSG00000069966	ebi-a-GCST90018839	Endometriosis	GNB5	MR Egger	4	0.010872801	0.070201689	0.891134582	-0.12672251	0.148468112	1.010932125	0.880978102	1.160055805
eqtl-a-ENSG00000069966	ebi-a-GCST90018839	Endometriosis	GNB5	Weighted median	4	0.039039801	0.049476808	0.430081297	-0.057934743	0.136014345	1.039811869	0.94371153	1.145698329
eqtl-a-ENSG00000069966	ebi-a-GCST90018839	Endometriosis	GNB5	Inverse variance weighted	4	0.049452302	0.048261468	0.305516728	-0.045140174	0.144044779	1.050695475	0.955863485	1.154935824
eqtl-a-ENSG00000069966	ebi-a-GCST90018839	Endometriosis	GNB5	Simple mode	4	0.048623706	0.07076736	0.541374446	-0.09008032	0.187327732	1.049825233	0.913857781	1.206022472
eqtl-a-ENSG00000069966	ebi-a-GCST90018839	Endometriosis	GNB5	Weighted mode	4	0.038714415	0.052637331	0.515322896	-0.064454754	0.141883583	1.039473583	0.937578535	1.152442477
eqtl-a-ENSG00000069998	ebi-a-GCST90018839	Endometriosis	HDHD5	MR Egger	4	-0.016354433	0.079273994	0.855649843	-0.17173146	0.139022594	0.983778575	0.842205308	1.149150064
eqtl-a-ENSG00000069998	ebi-a-GCST90018839	Endometriosis	HDHD5	Weighted median	4	-0.033691279	0.056958052	0.554178495	-0.145329061	0.077946502	0.966869951	0.864737695	1.081064822
eqtl-a-ENSG00000069998	ebi-a-GCST90018839	Endometriosis	HDHD5	Inverse variance weighted	4	-0.035394654	0.049590823	0.475391707	-0.132592667	0.061803359	0.965224411	0.875821771	1.063753146
eqtl-a-ENSG00000069998	ebi-a-GCST90018839	Endometriosis	HDHD5	Simple mode	4	0.009400222	0.088616852	0.922216479	-0.164288809	0.183089252	1.009444542	0.848496933	1.200921588
eqtl-a-ENSG00000069998	ebi-a-GCST90018839	Endometriosis	HDHD5	Weighted mode	4	-0.034579594	0.061517975	0.613306319	-0.155154825	0.085995637	0.966011448	0.856282593	1.089801573
eqtl-a-ENSG00000070018	ebi-a-GCST90018839	Endometriosis	LRP6	MR Egger	3	0.028170613	0.22210117	0.919682028	-0.40714768	0.463488906	1.028571157	0.665545895	1.589610322
eqtl-a-ENSG00000070018	ebi-a-GCST90018839	Endometriosis	LRP6	Weighted median	3	-0.160295589	0.076523342	0.036195177	-0.31028134	-0.010309838	0.851891942	0.733240637	0.989743126
eqtl-a-ENSG00000070018	ebi-a-GCST90018839	Endometriosis	LRP6	Inverse variance weighted	3	-0.158659484	0.073797225	0.031560092	-0.303302045	-0.014016922	0.853286868	0.73837604	0.986080857
eqtl-a-ENSG00000070018	ebi-a-GCST90018839	Endometriosis	LRP6	Simple mode	3	-0.328230777	0.138463406	0.141215084	-0.599619053	-0.056842502	0.720196796	0.549020744	0.944742853
eqtl-a-ENSG00000070018	ebi-a-GCST90018839	Endometriosis	LRP6	Weighted mode	3	-0.108319276	0.078979632	0.303821445	-0.263119354	0.046480803	0.897341051	0.76865015	1.047577968
eqtl-a-ENSG00000070019	ebi-a-GCST90018839	Endometriosis	GUCY2C	MR Egger	3	-1.664655816	2.253316978	0.594939667	-6.081157093	2.751845461	0.189255786	0.002285531	15.6715264
eqtl-a-ENSG00000070019	ebi-a-GCST90018839	Endometriosis	GUCY2C	Weighted median	3	0.008525719	0.05980362	0.886636174	-0.108689376	0.125740814	1.008562166	0.897009007	1.133988216
eqtl-a-ENSG00000070019	ebi-a-GCST90018839	Endometriosis	GUCY2C	Inverse variance weighted	3	0.015168079	0.05809094	0.794008301	-0.098690164	0.129026321	1.015283698	0.906023383	1.13772007
eqtl-a-ENSG00000070019	ebi-a-GCST90018839	Endometriosis	GUCY2C	Simple mode	3	0.031791537	0.119716628	0.815448618	-0.202853053	0.266436127	1.032302286	0.8163982	1.305304212
eqtl-a-ENSG00000070019	ebi-a-GCST90018839	Endometriosis	GUCY2C	Weighted mode	3	0.005387991	0.061282247	0.937950328	-0.114725214	0.125501195	1.005402532	0.891611113	1.133716524
eqtl-a-ENSG00000070087	ebi-a-GCST90018839	Endometriosis	PFN2	MR Egger	5	-0.118664361	0.221814497	0.629781915	-0.553420774	0.316092053	0.888105834	0.574979567	1.371756524
eqtl-a-ENSG00000070087	ebi-a-GCST90018839	Endometriosis	PFN2	Weighted median	5	0.006873752	0.044672018	0.877711036	-0.080683404	0.094430907	1.00689743	0.922485701	1.099033225
eqtl-a-ENSG00000070087	ebi-a-GCST90018839	Endometriosis	PFN2	Inverse variance weighted	5	0.014804069	0.042689516	0.7287531	-0.068867382	0.09847552	1.014914192	0.933450464	1.103487391
eqtl-a-ENSG00000070087	ebi-a-GCST90018839	Endometriosis	PFN2	Simple mode	5	0.108696607	0.095352281	0.317933216	-0.078193864	0.295587078	1.11482407	0.924785127	1.343915111
eqtl-a-ENSG00000070087	ebi-a-GCST90018839	Endometriosis	PFN2	Weighted mode	5	-0.021826012	0.046636774	0.664146306	-0.113234089	0.069582065	0.978410452	0.892941608	1.072060036
eqtl-a-ENSG00000070214	ebi-a-GCST90018839	Endometriosis	SLC44A1	MR Egger	3	0.147040679	0.953545269	0.902597766	-1.721908048	2.015989406	1.158401085	0.178724807	7.508152317
eqtl-a-ENSG00000070214	ebi-a-GCST90018839	Endometriosis	SLC44A1	Weighted median	3	0.070052031	0.132839051	0.597953917	-0.190312509	0.330416571	1.072563986	0.826700742	1.391547686
eqtl-a-ENSG00000070214	ebi-a-GCST90018839	Endometriosis	SLC44A1	Inverse variance weighted	3	0.183710523	0.142335612	0.196812724	-0.095267276	0.462688323	1.201667918	0.909129913	1.588338216
eqtl-a-ENSG00000070214	ebi-a-GCST90018839	Endometriosis	SLC44A1	Simple mode	3	0.059313814	0.168407289	0.758335532	-0.270764472	0.3893921	1.061108179	0.762796135	1.476083211
eqtl-a-ENSG00000070214	ebi-a-GCST90018839	Endometriosis	SLC44A1	Weighted mode	3	0.060601932	0.153311655	0.730808312	-0.239888912	0.361092776	1.062475892	0.786715251	1.434896578
eqtl-a-ENSG00000070371	ebi-a-GCST90018839	Endometriosis	CLTCL1	MR Egger	4	-0.047082644	0.157209418	0.7928233	-0.355213104	0.261047815	0.954008551	0.701024036	1.298289742
eqtl-a-ENSG00000070371	ebi-a-GCST90018839	Endometriosis	CLTCL1	Weighted median	4	-0.076072742	0.045865595	0.097196133	-0.165969309	0.013823825	0.92674879	0.847072231	1.013919816
eqtl-a-ENSG00000070371	ebi-a-GCST90018839	Endometriosis	CLTCL1	Inverse variance weighted	4	-0.06314569	0.06725082	0.347752356	-0.194957297	0.068665918	0.938806689	0.822869796	1.071078322
eqtl-a-ENSG00000070371	ebi-a-GCST90018839	Endometriosis	CLTCL1	Simple mode	4	-0.23040363	0.122604858	0.156813305	-0.470709152	0.009901893	0.79421297	0.624559204	1.009951079
eqtl-a-ENSG00000070371	ebi-a-GCST90018839	Endometriosis	CLTCL1	Weighted mode	4	-0.046022522	0.049424799	0.4204566	-0.142895127	0.050850084	0.955020453	0.866844973	1.052165145
eqtl-a-ENSG00000070413	ebi-a-GCST90018839	Endometriosis	DGCR2	MR Egger	3	0.009213619	0.39739663	0.985242649	-0.769683775	0.788111014	1.009256195	0.463159508	2.19923817
eqtl-a-ENSG00000070413	ebi-a-GCST90018839	Endometriosis	DGCR2	Weighted median	3	0.068759943	0.069772172	0.324382279	-0.067993514	0.2055134	1.071179034	0.934266533	1.228155439
eqtl-a-ENSG00000070413	ebi-a-GCST90018839	Endometriosis	DGCR2	Inverse variance weighted	3	0.028059825	0.134565148	0.834821224	-0.235687865	0.291807515	1.02845721	0.790027231	1.338845285
eqtl-a-ENSG00000070413	ebi-a-GCST90018839	Endometriosis	DGCR2	Simple mode	3	0.092639474	0.14949983	0.598667895	-0.200380193	0.385659141	1.097066143	0.818419536	1.470583324
eqtl-a-ENSG00000070413	ebi-a-GCST90018839	Endometriosis	DGCR2	Weighted mode	3	0.084606171	0.07095671	0.355406835	-0.054468982	0.223681323	1.088288382	0.946987882	1.250672395
eqtl-a-ENSG00000070495	ebi-a-GCST90018839	Endometriosis	JMJD6	MR Egger	3	0.180785908	0.1537611	0.448685087	-0.120585848	0.482157664	1.198158636	0.886400988	1.619565112
eqtl-a-ENSG00000070495	ebi-a-GCST90018839	Endometriosis	JMJD6	Weighted median	3	0.115035135	0.062953534	0.067654338	-0.008353793	0.238424062	1.121912855	0.991681003	1.269247318
eqtl-a-ENSG00000070495	ebi-a-GCST90018839	Endometriosis	JMJD6	Inverse variance weighted	3	0.11226664	0.059096432	0.057469948	-0.003562366	0.228095646	1.11881114	0.996443971	1.25620547
eqtl-a-ENSG00000070495	ebi-a-GCST90018839	Endometriosis	JMJD6	Simple mode	3	0.145218864	0.100800749	0.286375269	-0.052350604	0.342788332	1.156292613	0.948996086	1.408870517
eqtl-a-ENSG00000070495	ebi-a-GCST90018839	Endometriosis	JMJD6	Weighted mode	3	0.118696965	0.059294488	0.183255808	0.002479768	0.234914163	1.126028641	1.002482845	1.264800197
eqtl-a-ENSG00000070501	ebi-a-GCST90018839	Endometriosis	POLB	MR Egger	5	0.098067632	0.136225271	0.523607879	-0.1689339	0.365069164	1.103037384	0.844564728	1.440613644
eqtl-a-ENSG00000070501	ebi-a-GCST90018839	Endometriosis	POLB	Weighted median	5	0.0565113	0.066126474	0.392775851	-0.07309659	0.18611919	1.058138572	0.929511045	1.204565824
eqtl-a-ENSG00000070501	ebi-a-GCST90018839	Endometriosis	POLB	Inverse variance weighted	5	0.038840533	0.074657911	0.602891626	-0.107488973	0.18517004	1.039604688	0.898086426	1.203423052
eqtl-a-ENSG00000070501	ebi-a-GCST90018839	Endometriosis	POLB	Simple mode	5	0.050410195	0.10051604	0.642354629	-0.146601243	0.247421634	1.051702411	0.86363829	1.280718993
eqtl-a-ENSG00000070501	ebi-a-GCST90018839	Endometriosis	POLB	Weighted mode	5	0.05358641	0.068087166	0.475278502	-0.079864435	0.187037256	1.055048155	0.923241497	1.205672203
eqtl-a-ENSG00000070526	ebi-a-GCST90018839	Endometriosis	ST6GALNAC1	MR Egger	3	-0.137369024	0.071527514	0.305620188	-0.277562952	0.002824904	0.871648508	0.757627869	1.002828898
eqtl-a-ENSG00000070526	ebi-a-GCST90018839	Endometriosis	ST6GALNAC1	Weighted median	3	-0.080562046	0.044417221	0.069715141	-0.167619799	0.006495706	0.922597658	0.845675301	1.006516849
eqtl-a-ENSG00000070526	ebi-a-GCST90018839	Endometriosis	ST6GALNAC1	Inverse variance weighted	3	-0.074759237	0.044263987	0.091230849	-0.161516653	0.011998178	0.927966879	0.850852362	1.012070445
eqtl-a-ENSG00000070526	ebi-a-GCST90018839	Endometriosis	ST6GALNAC1	Simple mode	3	-0.0518388	0.086802715	0.610978139	-0.221972121	0.118294521	0.949481911	0.800937693	1.125575569
eqtl-a-ENSG00000070526	ebi-a-GCST90018839	Endometriosis	ST6GALNAC1	Weighted mode	3	-0.084155581	0.044676842	0.200300732	-0.17172219	0.003411029	0.919288221	0.842213116	1.003416853
eqtl-a-ENSG00000070540	ebi-a-GCST90018839	Endometriosis	WIPI1	MR Egger	5	-0.113143435	0.116945198	0.404664203	-0.342356023	0.116069152	0.89302256	0.71009535	1.123073533
eqtl-a-ENSG00000070540	ebi-a-GCST90018839	Endometriosis	WIPI1	Weighted median	5	-0.021334371	0.043415398	0.623142832	-0.106428551	0.063759808	0.978891596	0.899039281	1.065836363
eqtl-a-ENSG00000070540	ebi-a-GCST90018839	Endometriosis	WIPI1	Inverse variance weighted	5	0.00486127	0.057489956	0.932612323	-0.107819045	0.117541584	1.004873105	0.897790042	1.124728399
eqtl-a-ENSG00000070540	ebi-a-GCST90018839	Endometriosis	WIPI1	Simple mode	5	0.030944081	0.079861615	0.718141651	-0.125584684	0.187472847	1.031427826	0.881981071	1.206197497
eqtl-a-ENSG00000070540	ebi-a-GCST90018839	Endometriosis	WIPI1	Weighted mode	5	-0.020722824	0.044749913	0.667379811	-0.108432653	0.066987005	0.979490418	0.897239319	1.069281583
eqtl-a-ENSG00000070610	ebi-a-GCST90018839	Endometriosis	GBA2	MR Egger	5	-0.057802073	0.09294814	0.578082877	-0.239980428	0.124376281	0.943836739	0.786643257	1.132441907
eqtl-a-ENSG00000070610	ebi-a-GCST90018839	Endometriosis	GBA2	Weighted median	5	-0.059727962	0.049602292	0.228536574	-0.156948454	0.03749253	0.942020764	0.854748117	1.038204241
eqtl-a-ENSG00000070610	ebi-a-GCST90018839	Endometriosis	GBA2	Inverse variance weighted	5	-0.044012072	0.048102543	0.360210778	-0.138293056	0.050268912	0.956942405	0.870843449	1.051553833
eqtl-a-ENSG00000070610	ebi-a-GCST90018839	Endometriosis	GBA2	Simple mode	5	-0.067354718	0.089584264	0.493956886	-0.242939876	0.108230441	0.93486353	0.784318669	1.114304497
eqtl-a-ENSG00000070610	ebi-a-GCST90018839	Endometriosis	GBA2	Weighted mode	5	-0.059836253	0.049091187	0.289854811	-0.15605498	0.036382474	0.941918757	0.855512153	1.037052416
eqtl-a-ENSG00000070614	ebi-a-GCST90018839	Endometriosis	NDST1	MR Egger	7	-0.068303951	0.031867105	0.084951149	-0.130763477	-0.005844425	0.933976547	0.877425281	0.994172621
eqtl-a-ENSG00000070614	ebi-a-GCST90018839	Endometriosis	NDST1	Weighted median	7	-0.082370129	0.028434553	0.003769513	-0.138101852	-0.026638406	0.920931032	0.871009973	0.973713267
eqtl-a-ENSG00000070614	ebi-a-GCST90018839	Endometriosis	NDST1	Inverse variance weighted	7	-0.087590818	0.025710995	0.000657424	-0.137984369	-0.037197268	0.916135666	0.871112308	0.963486052
eqtl-a-ENSG00000070614	ebi-a-GCST90018839	Endometriosis	NDST1	Simple mode	7	-0.074955483	0.050044631	0.184840826	-0.173042961	0.023131994	0.927784787	0.84110148	1.023401614
eqtl-a-ENSG00000070614	ebi-a-GCST90018839	Endometriosis	NDST1	Weighted mode	7	-0.082398015	0.03009341	0.033821889	-0.141381099	-0.023414931	0.920905352	0.868158394	0.976857072
eqtl-a-ENSG00000070669	ebi-a-GCST90018839	Endometriosis	ASNS	MR Egger	4	-0.045097589	0.063604024	0.551810723	-0.169761475	0.079566298	0.955904192	0.843866076	1.082817346
eqtl-a-ENSG00000070669	ebi-a-GCST90018839	Endometriosis	ASNS	Weighted median	4	-0.01097475	0.033612179	0.744037677	-0.076854622	0.054905121	0.989085253	0.926024468	1.056440376
eqtl-a-ENSG00000070669	ebi-a-GCST90018839	Endometriosis	ASNS	Inverse variance weighted	4	-0.011945531	0.027811236	0.667543564	-0.066455554	0.042564492	0.988125534	0.935704503	1.043483351
eqtl-a-ENSG00000070669	ebi-a-GCST90018839	Endometriosis	ASNS	Simple mode	4	-0.0215161	0.046017424	0.671964835	-0.111710252	0.068678051	0.97871372	0.894303343	1.071091317
eqtl-a-ENSG00000070669	ebi-a-GCST90018839	Endometriosis	ASNS	Weighted mode	4	-0.007981731	0.037962794	0.846941533	-0.082388808	0.066425346	0.992050039	0.920913831	1.06868118
eqtl-a-ENSG00000070718	ebi-a-GCST90018839	Endometriosis	AP3M2	MR Egger	4	19.09961483	13.94229405	0.304234821	-8.227281504	46.42651116	197177486.3	0.000267262	1.45E+20
eqtl-a-ENSG00000070718	ebi-a-GCST90018839	Endometriosis	AP3M2	Weighted median	4	0.202615346	0.194680646	0.297988103	-0.178958722	0.584189413	1.224601329	0.836140413	1.793536578
eqtl-a-ENSG00000070718	ebi-a-GCST90018839	Endometriosis	AP3M2	Inverse variance weighted	4	0.110394837	0.171084625	0.518755785	-0.224931027	0.445720701	1.116718905	0.798571297	1.561615248
eqtl-a-ENSG00000070718	ebi-a-GCST90018839	Endometriosis	AP3M2	Simple mode	4	0.306625579	0.324187851	0.414014626	-0.328782609	0.942033767	1.358832097	0.719799478	2.565193121
eqtl-a-ENSG00000070718	ebi-a-GCST90018839	Endometriosis	AP3M2	Weighted mode	4	0.319253427	0.265357529	0.315221239	-0.200847331	0.839354184	1.376100021	0.818037311	2.314871514
eqtl-a-ENSG00000070731	ebi-a-GCST90018839	Endometriosis	ST6GALNAC2	MR Egger	6	-0.049147669	0.032074892	0.20021919	-0.112014458	0.01371912	0.952040532	0.894031331	1.013813659
eqtl-a-ENSG00000070731	ebi-a-GCST90018839	Endometriosis	ST6GALNAC2	Weighted median	6	-0.03032285	0.024790611	0.22126979	-0.078912447	0.018266748	0.970132276	0.92412083	1.018434606
eqtl-a-ENSG00000070731	ebi-a-GCST90018839	Endometriosis	ST6GALNAC2	Inverse variance weighted	6	-0.018175242	0.024269171	0.453916002	-0.065742817	0.029392333	0.981988932	0.936371652	1.029828551
eqtl-a-ENSG00000070731	ebi-a-GCST90018839	Endometriosis	ST6GALNAC2	Simple mode	6	-0.000498304	0.063973239	0.994086369	-0.125885852	0.124889245	0.999501821	0.881715487	1.133022958
eqtl-a-ENSG00000070731	ebi-a-GCST90018839	Endometriosis	ST6GALNAC2	Weighted mode	6	-0.027282105	0.025475192	0.333150103	-0.077213482	0.022649272	0.97308669	0.925692214	1.022907715
eqtl-a-ENSG00000070759	ebi-a-GCST90018839	Endometriosis	TESK2	MR Egger	4	-0.028150784	0.075630663	0.745473171	-0.176386883	0.120085316	0.972241758	0.838293599	1.127593049
eqtl-a-ENSG00000070759	ebi-a-GCST90018839	Endometriosis	TESK2	Weighted median	4	-0.001856641	0.04686054	0.968395638	-0.093703299	0.089990018	0.998145082	0.910552884	1.094163362
eqtl-a-ENSG00000070759	ebi-a-GCST90018839	Endometriosis	TESK2	Inverse variance weighted	4	0.006860221	0.044932177	0.878651058	-0.081206847	0.094927288	1.006883806	0.922002958	1.0995789
eqtl-a-ENSG00000070759	ebi-a-GCST90018839	Endometriosis	TESK2	Simple mode	4	0.0108549	0.102143547	0.922075008	-0.189346452	0.211056252	1.010914028	0.827499768	1.234981823
eqtl-a-ENSG00000070759	ebi-a-GCST90018839	Endometriosis	TESK2	Weighted mode	4	-0.002279829	0.04655504	0.964020618	-0.093527706	0.088968049	0.997722768	0.910712784	1.093045732
eqtl-a-ENSG00000070831	ebi-a-GCST90018839	Endometriosis	CDC42	MR Egger	4	-0.013565653	0.64733806	0.985183457	-1.28234825	1.255216945	0.986525946	0.277385165	3.508599464
eqtl-a-ENSG00000070831	ebi-a-GCST90018839	Endometriosis	CDC42	Weighted median	4	0.131544255	0.053647856	0.014206679	0.026394457	0.236694054	1.140588384	1.026745875	1.267053408
eqtl-a-ENSG00000070831	ebi-a-GCST90018839	Endometriosis	CDC42	Inverse variance weighted	4	0.139617306	0.09458889	0.139932246	-0.045776919	0.325011531	1.14983368	0.955255038	1.384046605
eqtl-a-ENSG00000070831	ebi-a-GCST90018839	Endometriosis	CDC42	Simple mode	4	0.138711671	0.122579416	0.340078778	-0.101543984	0.378967326	1.148792822	0.903441442	1.460775306
eqtl-a-ENSG00000070831	ebi-a-GCST90018839	Endometriosis	CDC42	Weighted mode	4	0.120614121	0.064026773	0.156106401	-0.004878353	0.246106595	1.128189484	0.995133527	1.279035906
eqtl-a-ENSG00000070882	ebi-a-GCST90018839	Endometriosis	OSBPL3	MR Egger	4	-0.181666127	0.125659385	0.285150912	-0.427958521	0.064626267	0.833879704	0.651838452	1.066760266
eqtl-a-ENSG00000070882	ebi-a-GCST90018839	Endometriosis	OSBPL3	Weighted median	4	0.067336768	0.049581198	0.174428486	-0.029842381	0.164515916	1.069655643	0.970598506	1.178822332
eqtl-a-ENSG00000070882	ebi-a-GCST90018839	Endometriosis	OSBPL3	Inverse variance weighted	4	0.104463378	0.095811244	0.275579272	-0.083326659	0.292253415	1.110114739	0.920050555	1.33944241
eqtl-a-ENSG00000070882	ebi-a-GCST90018839	Endometriosis	OSBPL3	Simple mode	4	0.555378985	0.231484821	0.09594326	0.101668735	1.009089234	1.742601279	1.107016695	2.743101554
eqtl-a-ENSG00000070882	ebi-a-GCST90018839	Endometriosis	OSBPL3	Weighted mode	4	0.051632853	0.045936899	0.342838129	-0.038403469	0.141669174	1.052989069	0.962324595	1.152195409
eqtl-a-ENSG00000070915	ebi-a-GCST90018839	Endometriosis	SLC12A3	MR Egger	3	-1.238425696	0.768054891	0.353407006	-2.743813282	0.26696189	0.289840155	0.064324591	1.305990675
eqtl-a-ENSG00000070915	ebi-a-GCST90018839	Endometriosis	SLC12A3	Weighted median	3	0.020704166	0.155001215	0.893739275	-0.283098215	0.324506546	1.020919984	0.753445785	1.383347859
eqtl-a-ENSG00000070915	ebi-a-GCST90018839	Endometriosis	SLC12A3	Inverse variance weighted	3	0.026445598	0.165968287	0.873400007	-0.298852244	0.35174344	1.026798386	0.741668987	1.421543765
eqtl-a-ENSG00000070915	ebi-a-GCST90018839	Endometriosis	SLC12A3	Simple mode	3	0.240752011	0.255338519	0.445273408	-0.259711485	0.741215508	1.272205504	0.771274078	2.098484689
eqtl-a-ENSG00000070915	ebi-a-GCST90018839	Endometriosis	SLC12A3	Weighted mode	3	-0.092886731	0.182036234	0.66060454	-0.44967775	0.263904287	0.911296716	0.637833661	1.302003572
eqtl-a-ENSG00000071189	ebi-a-GCST90018839	Endometriosis	SNX13	MR Egger	3	-0.590605483	0.468099029	0.426660637	-1.50807958	0.326868614	0.553991751	0.221334626	1.386619283
eqtl-a-ENSG00000071189	ebi-a-GCST90018839	Endometriosis	SNX13	Weighted median	3	-0.19261977	0.129414455	0.13664687	-0.446272101	0.061032561	0.824795526	0.640009601	1.062933524
eqtl-a-ENSG00000071189	ebi-a-GCST90018839	Endometriosis	SNX13	Inverse variance weighted	3	-0.156408151	0.236472931	0.508342391	-0.619895095	0.307078792	0.855210064	0.538000873	1.359448078
eqtl-a-ENSG00000071189	ebi-a-GCST90018839	Endometriosis	SNX13	Simple mode	3	0.123814281	0.348625098	0.756433805	-0.559490911	0.807119473	1.131805654	0.571499934	2.241442144
eqtl-a-ENSG00000071189	ebi-a-GCST90018839	Endometriosis	SNX13	Weighted mode	3	-0.311901774	0.138886445	0.153806913	-0.584119207	-0.039684341	0.732053431	0.557596773	0.961092769
eqtl-a-ENSG00000071205	ebi-a-GCST90018839	Endometriosis	ARHGAP10	MR Egger	3	-0.046884136	0.207962675	0.858837259	-0.454490979	0.360722708	0.954197949	0.634770997	1.434365668
eqtl-a-ENSG00000071205	ebi-a-GCST90018839	Endometriosis	ARHGAP10	Weighted median	3	-0.023608142	0.073903682	0.74938929	-0.168459358	0.121243074	0.97666835	0.844965604	1.128899285
eqtl-a-ENSG00000071205	ebi-a-GCST90018839	Endometriosis	ARHGAP10	Inverse variance weighted	3	-0.028478011	0.072820086	0.695742855	-0.17120538	0.114249358	0.971923665	0.842648492	1.121031628
eqtl-a-ENSG00000071205	ebi-a-GCST90018839	Endometriosis	ARHGAP10	Simple mode	3	0.034776264	0.108926914	0.779789128	-0.178720488	0.248273015	1.035388029	0.836339634	1.281809838
eqtl-a-ENSG00000071205	ebi-a-GCST90018839	Endometriosis	ARHGAP10	Weighted mode	3	0.002456906	0.089564528	0.980606518	-0.173089569	0.178003381	1.002459927	0.841062278	1.194829361
eqtl-a-ENSG00000071242	ebi-a-GCST90018839	Endometriosis	RPS6KA2	MR Egger	6	-0.06395448	0.099393664	0.554968356	-0.258766061	0.130857101	0.938047698	0.772003603	1.139804893
eqtl-a-ENSG00000071242	ebi-a-GCST90018839	Endometriosis	RPS6KA2	Weighted median	6	-0.049553085	0.045745337	0.278702818	-0.139213945	0.040107775	0.951654638	0.870041867	1.040922954
eqtl-a-ENSG00000071242	ebi-a-GCST90018839	Endometriosis	RPS6KA2	Inverse variance weighted	6	-0.041598338	0.04514886	0.356862682	-0.130090104	0.046893427	0.959254999	0.878016314	1.048010314
eqtl-a-ENSG00000071242	ebi-a-GCST90018839	Endometriosis	RPS6KA2	Simple mode	6	-0.055981443	0.078320978	0.506726157	-0.209490559	0.097527674	0.945556683	0.810997296	1.10244195
eqtl-a-ENSG00000071242	ebi-a-GCST90018839	Endometriosis	RPS6KA2	Weighted mode	6	-0.050889284	0.046591647	0.324538422	-0.142208912	0.040430343	0.950383887	0.867440019	1.041258777
eqtl-a-ENSG00000071246	ebi-a-GCST90018839	Endometriosis	VASH1	MR Egger	7	0.027807275	0.0237529	0.294477246	-0.01874841	0.07436296	1.028197506	0.981426248	1.077197714
eqtl-a-ENSG00000071246	ebi-a-GCST90018839	Endometriosis	VASH1	Weighted median	7	0.032718774	0.0196872	0.096526552	-0.005868138	0.071305687	1.033259919	0.994149045	1.073909456
eqtl-a-ENSG00000071246	ebi-a-GCST90018839	Endometriosis	VASH1	Inverse variance weighted	7	0.035774978	0.017980392	0.046627714	0.000533411	0.071016546	1.036422603	1.000533553	1.073598989
eqtl-a-ENSG00000071246	ebi-a-GCST90018839	Endometriosis	VASH1	Simple mode	7	0.023763346	0.039461725	0.569091908	-0.053581635	0.101108327	1.024047944	0.947828562	1.106396488
eqtl-a-ENSG00000071246	ebi-a-GCST90018839	Endometriosis	VASH1	Weighted mode	7	0.032560972	0.020017061	0.154933678	-0.006672467	0.07179441	1.033096881	0.993349744	1.074434429
eqtl-a-ENSG00000071575	ebi-a-GCST90018839	Endometriosis	TRIB2	MR Egger	5	-0.046823816	0.148323521	0.772927197	-0.337537917	0.243890284	0.954255507	0.71352492	1.276204303
eqtl-a-ENSG00000071575	ebi-a-GCST90018839	Endometriosis	TRIB2	Weighted median	5	-0.054114479	0.05623374	0.335892221	-0.164332609	0.056103651	0.947323652	0.848459769	1.057707311
eqtl-a-ENSG00000071575	ebi-a-GCST90018839	Endometriosis	TRIB2	Inverse variance weighted	5	-0.016595682	0.068316392	0.808064376	-0.15049581	0.117304446	0.983541268	0.860281334	1.124461715
eqtl-a-ENSG00000071575	ebi-a-GCST90018839	Endometriosis	TRIB2	Simple mode	5	-0.027290676	0.090545969	0.778127552	-0.204760776	0.150179424	0.97307835	0.814842223	1.162042723
eqtl-a-ENSG00000071575	ebi-a-GCST90018839	Endometriosis	TRIB2	Weighted mode	5	-0.055655043	0.055945878	0.376138616	-0.165308964	0.053998877	0.945865362	0.847631776	1.055483417
eqtl-a-ENSG00000071894	ebi-a-GCST90018839	Endometriosis	CPSF1	MR Egger	5	-0.061739566	0.127973528	0.662505838	-0.312567682	0.189088549	0.940127696	0.731566114	1.208147928
eqtl-a-ENSG00000071894	ebi-a-GCST90018839	Endometriosis	CPSF1	Weighted median	5	0.005816376	0.040815035	0.886680554	-0.074181093	0.085813846	1.005833324	0.928503533	1.089603475
eqtl-a-ENSG00000071894	ebi-a-GCST90018839	Endometriosis	CPSF1	Inverse variance weighted	5	0.019907463	0.039632318	0.615453855	-0.05777188	0.097586805	1.020106938	0.943865237	1.102507141
eqtl-a-ENSG00000071894	ebi-a-GCST90018839	Endometriosis	CPSF1	Simple mode	5	0.031236145	0.082153195	0.723111067	-0.129784117	0.192256407	1.031729112	0.878285017	1.211981237
eqtl-a-ENSG00000071894	ebi-a-GCST90018839	Endometriosis	CPSF1	Weighted mode	5	0.005522501	0.044123016	0.906434006	-0.08095861	0.092003613	1.005537778	0.922231862	1.096368783
eqtl-a-ENSG00000071967	ebi-a-GCST90018839	Endometriosis	CYBRD1	MR Egger	9	0.029109673	0.057662926	0.629182966	-0.083909662	0.142129008	1.029537501	0.91951432	1.15272535
eqtl-a-ENSG00000071967	ebi-a-GCST90018839	Endometriosis	CYBRD1	Weighted median	9	0.028799753	0.047480083	0.544139676	-0.064261209	0.121860716	1.029218476	0.937760016	1.129596756
eqtl-a-ENSG00000071967	ebi-a-GCST90018839	Endometriosis	CYBRD1	Inverse variance weighted	9	0.03692462	0.04062017	0.363338621	-0.042690913	0.116540152	1.037614802	0.958207514	1.123602625
eqtl-a-ENSG00000071967	ebi-a-GCST90018839	Endometriosis	CYBRD1	Simple mode	9	0.033797189	0.093475876	0.727043593	-0.149415527	0.217009906	1.034374803	0.861211184	1.242356409
eqtl-a-ENSG00000071967	ebi-a-GCST90018839	Endometriosis	CYBRD1	Weighted mode	9	0.026294909	0.049236802	0.60782336	-0.070209222	0.122799041	1.026643671	0.932198763	1.130657183
eqtl-a-ENSG00000071994	ebi-a-GCST90018839	Endometriosis	PDCD2	Inverse variance weighted	2	-0.001865363	0.088557528	0.983194716	-0.175438117	0.171707391	0.998136376	0.839089321	1.187330359
eqtl-a-ENSG00000072042	ebi-a-GCST90018839	Endometriosis	RDH11	MR Egger	3	0.010036863	0.596369856	0.989286745	-1.158848054	1.17892178	1.010087401	0.313847508	3.250867162
eqtl-a-ENSG00000072042	ebi-a-GCST90018839	Endometriosis	RDH11	Weighted median	3	0.000527033	0.092224899	0.995440394	-0.180233768	0.181287834	1.000527172	0.835074975	1.198760174
eqtl-a-ENSG00000072042	ebi-a-GCST90018839	Endometriosis	RDH11	Inverse variance weighted	3	0.008720119	0.105525611	0.934141691	-0.198110078	0.215550316	1.00875825	0.820279554	1.240544401
eqtl-a-ENSG00000072042	ebi-a-GCST90018839	Endometriosis	RDH11	Simple mode	3	0.007223548	0.135692288	0.96238397	-0.258733335	0.273180432	1.007249701	0.772028868	1.314137336
eqtl-a-ENSG00000072042	ebi-a-GCST90018839	Endometriosis	RDH11	Weighted mode	3	0.010499351	0.109023518	0.932060452	-0.203186745	0.224185447	1.010554663	0.81612582	1.251303049
eqtl-a-ENSG00000072110	ebi-a-GCST90018839	Endometriosis	ACTN1	MR Egger	4	-0.103233288	0.410932545	0.825100718	-0.908661077	0.7021945	0.901916542	0.403063534	2.018176741
eqtl-a-ENSG00000072110	ebi-a-GCST90018839	Endometriosis	ACTN1	Weighted median	4	0.129569247	0.087193748	0.137281134	-0.0413305	0.300468993	1.138337935	0.959511958	1.350492031
eqtl-a-ENSG00000072110	ebi-a-GCST90018839	Endometriosis	ACTN1	Inverse variance weighted	4	0.12565916	0.07227447	0.082098409	-0.015998801	0.267317122	1.133895626	0.9841285	1.306454686
eqtl-a-ENSG00000072110	ebi-a-GCST90018839	Endometriosis	ACTN1	Simple mode	4	0.192489545	0.117382897	0.19957045	-0.037580932	0.422560023	1.21226383	0.963116467	1.525862804
eqtl-a-ENSG00000072110	ebi-a-GCST90018839	Endometriosis	ACTN1	Weighted mode	4	0.063631584	0.095170878	0.55159506	-0.122903337	0.250166504	1.065699705	0.884349142	1.28423923
eqtl-a-ENSG00000072121	ebi-a-GCST90018839	Endometriosis	ZFYVE26	MR Egger	3	-0.116785007	0.414590459	0.825201423	-0.929382307	0.695812293	0.889776468	0.394797499	2.005337333
eqtl-a-ENSG00000072121	ebi-a-GCST90018839	Endometriosis	ZFYVE26	Weighted median	3	-0.119340784	0.103438363	0.248607543	-0.322079976	0.083398407	0.887505301	0.724640234	1.086974781
eqtl-a-ENSG00000072121	ebi-a-GCST90018839	Endometriosis	ZFYVE26	Inverse variance weighted	3	-0.129211309	0.098679997	0.190399851	-0.322624103	0.064201486	0.87878825	0.724246045	1.066307223
eqtl-a-ENSG00000072121	ebi-a-GCST90018839	Endometriosis	ZFYVE26	Simple mode	3	-0.101036539	0.136854695	0.537224377	-0.369271741	0.167198663	0.903900005	0.691237548	1.18198906
eqtl-a-ENSG00000072121	ebi-a-GCST90018839	Endometriosis	ZFYVE26	Weighted mode	3	-0.116065986	0.123085638	0.445234506	-0.357313837	0.125181865	0.890416466	0.699552918	1.133354551
eqtl-a-ENSG00000072163	ebi-a-GCST90018839	Endometriosis	LIMS2	MR Egger	3	0.015629031	0.165481752	0.940051857	-0.308715202	0.339973264	1.015751803	0.734389893	1.404910029
eqtl-a-ENSG00000072163	ebi-a-GCST90018839	Endometriosis	LIMS2	Weighted median	3	0.051546162	0.052366182	0.324948042	-0.051091554	0.154183878	1.052897789	0.950191673	1.166705398
eqtl-a-ENSG00000072163	ebi-a-GCST90018839	Endometriosis	LIMS2	Inverse variance weighted	3	0.051707382	0.060546067	0.393095463	-0.066962909	0.170377673	1.053067551	0.935229889	1.185752594
eqtl-a-ENSG00000072163	ebi-a-GCST90018839	Endometriosis	LIMS2	Simple mode	3	0.086806763	0.090783034	0.439880975	-0.091127985	0.26474151	1.090685898	0.912900866	1.303094096
eqtl-a-ENSG00000072163	ebi-a-GCST90018839	Endometriosis	LIMS2	Weighted mode	3	0.064760866	0.054755561	0.358467165	-0.042560035	0.172081766	1.066903861	0.958332931	1.187774949
eqtl-a-ENSG00000072274	ebi-a-GCST90018839	Endometriosis	TFRC	MR Egger	4	-0.013619698	0.10585724	0.909397117	-0.221099889	0.193860493	0.98647263	0.801636602	1.213926919
eqtl-a-ENSG00000072274	ebi-a-GCST90018839	Endometriosis	TFRC	Weighted median	4	-0.012704701	0.046312499	0.783834454	-0.103477199	0.078067796	0.987375663	0.901696582	1.081195957
eqtl-a-ENSG00000072274	ebi-a-GCST90018839	Endometriosis	TFRC	Inverse variance weighted	4	-0.004753746	0.044790908	0.915477663	-0.092543926	0.083036434	0.995257535	0.911609166	1.086581396
eqtl-a-ENSG00000072274	ebi-a-GCST90018839	Endometriosis	TFRC	Simple mode	4	0.012943413	0.105515038	0.910125638	-0.193866061	0.219752887	1.013027542	0.823768232	1.245768847
eqtl-a-ENSG00000072274	ebi-a-GCST90018839	Endometriosis	TFRC	Weighted mode	4	-0.017473861	0.047831749	0.739110395	-0.111224088	0.076276367	0.982677922	0.894738226	1.079260805
eqtl-a-ENSG00000072310	ebi-a-GCST90018839	Endometriosis	SREBF1	MR Egger	3	-0.018763199	1.11683309	0.989305564	-2.207756055	2.170229657	0.981411734	0.109947087	8.760295669
eqtl-a-ENSG00000072310	ebi-a-GCST90018839	Endometriosis	SREBF1	Weighted median	3	0.035724326	0.049838109	0.473492943	-0.061958368	0.133407019	1.036370106	0.939922017	1.142715011
eqtl-a-ENSG00000072310	ebi-a-GCST90018839	Endometriosis	SREBF1	Inverse variance weighted	3	0.035737619	0.04832512	0.459588464	-0.058979617	0.130454854	1.036383883	0.942725985	1.139346502
eqtl-a-ENSG00000072310	ebi-a-GCST90018839	Endometriosis	SREBF1	Simple mode	3	0.044446395	0.068801529	0.584500303	-0.090404603	0.179297393	1.045448934	0.913561481	1.196376485
eqtl-a-ENSG00000072310	ebi-a-GCST90018839	Endometriosis	SREBF1	Weighted mode	3	0.032627476	0.056714782	0.623192208	-0.078533497	0.143788449	1.033165588	0.924471092	1.154639818
eqtl-a-ENSG00000072401	ebi-a-GCST90018839	Endometriosis	UBE2D1	MR Egger	5	-0.115229992	0.122820161	0.417353252	-0.355957508	0.125497523	0.89116116	0.700502386	1.133712361
eqtl-a-ENSG00000072401	ebi-a-GCST90018839	Endometriosis	UBE2D1	Weighted median	5	0.000520596	0.043770307	0.990510324	-0.085269205	0.086310398	1.000520732	0.91826505	1.090144654
eqtl-a-ENSG00000072401	ebi-a-GCST90018839	Endometriosis	UBE2D1	Inverse variance weighted	5	0.005926619	0.075294658	0.937261426	-0.141650911	0.153504149	1.005944216	0.867924187	1.165912624
eqtl-a-ENSG00000072401	ebi-a-GCST90018839	Endometriosis	UBE2D1	Simple mode	5	-0.040614017	0.065677401	0.569794622	-0.169341723	0.088113689	0.960199679	0.844220364	1.092112276
eqtl-a-ENSG00000072401	ebi-a-GCST90018839	Endometriosis	UBE2D1	Weighted mode	5	-5.45E-05	0.045207292	0.99909545	-0.088660815	0.088551769	0.999945478	0.915155928	1.092590814
eqtl-a-ENSG00000072422	ebi-a-GCST90018839	Endometriosis	RHOBTB1	MR Egger	9	-0.067690127	0.111706362	0.563662787	-0.286634596	0.151254342	0.93455002	0.750786019	1.163292495
eqtl-a-ENSG00000072422	ebi-a-GCST90018839	Endometriosis	RHOBTB1	Weighted median	9	-0.109595493	0.058947036	0.062995997	-0.225131684	0.005940697	0.89619658	0.798411074	1.005958378
eqtl-a-ENSG00000072422	ebi-a-GCST90018839	Endometriosis	RHOBTB1	Inverse variance weighted	9	-0.091417532	0.047455495	0.054056377	-0.184430303	0.001595239	0.912636576	0.831577896	1.001596512
eqtl-a-ENSG00000072422	ebi-a-GCST90018839	Endometriosis	RHOBTB1	Simple mode	9	-0.121673935	0.100708973	0.261479511	-0.319063523	0.075715653	0.885437031	0.726829378	1.078655818
eqtl-a-ENSG00000072422	ebi-a-GCST90018839	Endometriosis	RHOBTB1	Weighted mode	9	-0.111625286	0.062848491	0.113624195	-0.23480833	0.011557757	0.894379331	0.790722393	1.011624806
eqtl-a-ENSG00000072518	ebi-a-GCST90018839	Endometriosis	MARK2	MR Egger	3	0.0728992	0.332052403	0.862418387	-0.57792351	0.723721909	1.075622109	0.561062198	2.062093872
eqtl-a-ENSG00000072518	ebi-a-GCST90018839	Endometriosis	MARK2	Weighted median	3	-0.023717252	0.171610129	0.890078984	-0.360073104	0.3126386	0.976561792	0.697625325	1.367027398
eqtl-a-ENSG00000072518	ebi-a-GCST90018839	Endometriosis	MARK2	Inverse variance weighted	3	-0.034993648	0.150829806	0.81653218	-0.330620068	0.260632772	0.96561155	0.71847809	1.297751007
eqtl-a-ENSG00000072518	ebi-a-GCST90018839	Endometriosis	MARK2	Simple mode	3	-0.025513066	0.201682991	0.910906124	-0.420811729	0.369785596	0.974809642	0.656513692	1.447424248
eqtl-a-ENSG00000072518	ebi-a-GCST90018839	Endometriosis	MARK2	Weighted mode	3	0.000520459	0.204383671	0.998199368	-0.400071537	0.401112455	1.000520595	0.670272095	1.493485209
eqtl-a-ENSG00000072694	ebi-a-GCST90018839	Endometriosis	FCGR2B	MR Egger	8	-0.022178595	0.058219927	0.716367519	-0.136289653	0.091932463	0.978065542	0.872589848	1.096290779
eqtl-a-ENSG00000072694	ebi-a-GCST90018839	Endometriosis	FCGR2B	Weighted median	8	0.028482907	0.036762308	0.43846636	-0.043571217	0.100537031	1.028892424	0.957364371	1.105764588
eqtl-a-ENSG00000072694	ebi-a-GCST90018839	Endometriosis	FCGR2B	Inverse variance weighted	8	0.042590385	0.031894635	0.181763012	-0.0199231	0.10510387	1.04351037	0.980274054	1.110825986
eqtl-a-ENSG00000072694	ebi-a-GCST90018839	Endometriosis	FCGR2B	Simple mode	8	0.051436727	0.058898814	0.411450676	-0.064004948	0.166878402	1.052782572	0.938000359	1.181610575
eqtl-a-ENSG00000072694	ebi-a-GCST90018839	Endometriosis	FCGR2B	Weighted mode	8	0.033682597	0.033233083	0.344552897	-0.031454245	0.09881944	1.034256279	0.969035293	1.103866967
eqtl-a-ENSG00000072756	ebi-a-GCST90018839	Endometriosis	TRNT1	MR Egger	3	-0.046738913	0.229934055	0.872333091	-0.497409661	0.403931835	0.95433653	0.608103817	1.497701853
eqtl-a-ENSG00000072756	ebi-a-GCST90018839	Endometriosis	TRNT1	Weighted median	3	-0.032028889	0.032774028	0.328438298	-0.096265983	0.032208206	0.968478603	0.908222412	1.032732504
eqtl-a-ENSG00000072756	ebi-a-GCST90018839	Endometriosis	TRNT1	Inverse variance weighted	3	-0.042353268	0.055397808	0.444551655	-0.150932971	0.066226434	0.958531102	0.859905335	1.068468628
eqtl-a-ENSG00000072756	ebi-a-GCST90018839	Endometriosis	TRNT1	Simple mode	3	-0.019171181	0.047798718	0.727153327	-0.112856667	0.074514306	0.981011418	0.893278687	1.077360756
eqtl-a-ENSG00000072756	ebi-a-GCST90018839	Endometriosis	TRNT1	Weighted mode	3	-0.033142469	0.032597122	0.416264048	-0.097032829	0.03074789	0.967400725	0.907526213	1.031225489
eqtl-a-ENSG00000072778	ebi-a-GCST90018839	Endometriosis	ACADVL	MR Egger	4	-0.067337636	0.144776844	0.687578072	-0.35110025	0.216424979	0.934879499	0.703913183	1.241629933
eqtl-a-ENSG00000072778	ebi-a-GCST90018839	Endometriosis	ACADVL	Weighted median	4	0.020737742	0.047207887	0.66045466	-0.071789718	0.113265201	1.020954263	0.930726591	1.1199289
eqtl-a-ENSG00000072778	ebi-a-GCST90018839	Endometriosis	ACADVL	Inverse variance weighted	4	0.022019363	0.045793277	0.630628291	-0.067735459	0.111774186	1.022263579	0.934507657	1.118260313
eqtl-a-ENSG00000072778	ebi-a-GCST90018839	Endometriosis	ACADVL	Simple mode	4	0.11163108	0.102061181	0.354017667	-0.088408836	0.311670995	1.118100295	0.915386558	1.365705295
eqtl-a-ENSG00000072778	ebi-a-GCST90018839	Endometriosis	ACADVL	Weighted mode	4	0.018083954	0.047880386	0.730798847	-0.075761601	0.11192951	1.018248459	0.927037185	1.118434019
eqtl-a-ENSG00000072786	ebi-a-GCST90018839	Endometriosis	STK10	MR Egger	4	0.029944246	0.114124417	0.817580659	-0.193739611	0.253628103	1.030397084	0.823872404	1.288692454
eqtl-a-ENSG00000072786	ebi-a-GCST90018839	Endometriosis	STK10	Weighted median	4	-0.035623074	0.062044132	0.565861546	-0.157229573	0.085983424	0.96500396	0.854507865	1.089788264
eqtl-a-ENSG00000072786	ebi-a-GCST90018839	Endometriosis	STK10	Inverse variance weighted	4	-0.024581579	0.057026442	0.666427789	-0.136353405	0.087190246	0.975718087	0.87253422	1.091104239
eqtl-a-ENSG00000072786	ebi-a-GCST90018839	Endometriosis	STK10	Simple mode	4	-0.086818983	0.089919976	0.405509383	-0.263062135	0.089424169	0.916843045	0.768694133	1.093544406
eqtl-a-ENSG00000072786	ebi-a-GCST90018839	Endometriosis	STK10	Weighted mode	4	-0.018633508	0.064811082	0.792441948	-0.145663228	0.108396211	0.981539022	0.864448776	1.114489231
eqtl-a-ENSG00000072818	ebi-a-GCST90018839	Endometriosis	ACAP1	MR Egger	4	0.01475373	0.171896439	0.93942107	-0.32216329	0.35167075	1.014863103	0.724579864	1.421440437
eqtl-a-ENSG00000072818	ebi-a-GCST90018839	Endometriosis	ACAP1	Weighted median	4	-0.020156583	0.05078354	0.691432555	-0.119692321	0.079379155	0.980045203	0.887193366	1.082614724
eqtl-a-ENSG00000072818	ebi-a-GCST90018839	Endometriosis	ACAP1	Inverse variance weighted	4	-0.012355405	0.051986283	0.812139661	-0.114248519	0.089537709	0.98772061	0.89203624	1.093668574
eqtl-a-ENSG00000072818	ebi-a-GCST90018839	Endometriosis	ACAP1	Simple mode	4	0.031961025	0.137823482	0.831535255	-0.238173	0.302095049	1.032477263	0.788066344	1.352689793
eqtl-a-ENSG00000072818	ebi-a-GCST90018839	Endometriosis	ACAP1	Weighted mode	4	-0.022566524	0.050915327	0.687622856	-0.122360564	0.077227516	0.977686195	0.884829273	1.080287831
eqtl-a-ENSG00000072858	ebi-a-GCST90018839	Endometriosis	SIDT1	Inverse variance weighted	2	-0.03056276	0.144516356	0.832510354	-0.313814819	0.252689298	0.969899559	0.730654319	1.287483191
eqtl-a-ENSG00000072864	ebi-a-GCST90018839	Endometriosis	NDE1	MR Egger	6	-0.075297637	0.301435849	0.815048798	-0.6661119	0.515516626	0.927467397	0.513702025	1.674503371
eqtl-a-ENSG00000072864	ebi-a-GCST90018839	Endometriosis	NDE1	Weighted median	6	0.086383011	0.081489808	0.289123308	-0.073337014	0.246103035	1.090223816	0.929287595	1.279031351
eqtl-a-ENSG00000072864	ebi-a-GCST90018839	Endometriosis	NDE1	Inverse variance weighted	6	0.051320213	0.111028839	0.643920574	-0.166296312	0.268936738	1.052659915	0.846795281	1.308572355
eqtl-a-ENSG00000072864	ebi-a-GCST90018839	Endometriosis	NDE1	Simple mode	6	0.192402948	0.151020995	0.258662416	-0.103598202	0.488404098	1.212158855	0.901587481	1.62971328
eqtl-a-ENSG00000072864	ebi-a-GCST90018839	Endometriosis	NDE1	Weighted mode	6	0.09349322	0.089833651	0.345682024	-0.082580736	0.269567175	1.098003158	0.920737099	1.309397588
eqtl-a-ENSG00000072952	ebi-a-GCST90018839	Endometriosis	IRAG1	MR Egger	12	0.114596415	0.04315405	0.024083806	0.030014477	0.199178354	1.121420758	1.030469452	1.220399609
eqtl-a-ENSG00000072952	ebi-a-GCST90018839	Endometriosis	IRAG1	Weighted median	12	0.052023905	0.033852889	0.124351078	-0.014327756	0.118375567	1.053400924	0.985774397	1.125666795
eqtl-a-ENSG00000072952	ebi-a-GCST90018839	Endometriosis	IRAG1	Inverse variance weighted	12	0.044004926	0.033507591	0.189087849	-0.021669953	0.109679805	1.044987502	0.978563153	1.115920701
eqtl-a-ENSG00000072952	ebi-a-GCST90018839	Endometriosis	IRAG1	Simple mode	12	-0.133208201	0.088016009	0.158353681	-0.305719578	0.039303176	0.875282838	0.736593148	1.040085765
eqtl-a-ENSG00000072952	ebi-a-GCST90018839	Endometriosis	IRAG1	Weighted mode	12	0.053187303	0.031906036	0.123702074	-0.009348528	0.115723133	1.054627161	0.990695034	1.122684994
eqtl-a-ENSG00000072954	ebi-a-GCST90018839	Endometriosis	TMEM38A	MR Egger	3	0.352188274	1.131274201	0.807862116	-1.865109159	2.569485708	1.422176258	0.154879303	13.05910651
eqtl-a-ENSG00000072954	ebi-a-GCST90018839	Endometriosis	TMEM38A	Weighted median	3	0.207066097	0.151742807	0.172383234	-0.090349804	0.504481998	1.230063872	0.913611544	1.656127421
eqtl-a-ENSG00000072954	ebi-a-GCST90018839	Endometriosis	TMEM38A	Inverse variance weighted	3	0.136035665	0.173863381	0.433962789	-0.204736562	0.476807891	1.145722755	0.814861954	1.610923941
eqtl-a-ENSG00000072954	ebi-a-GCST90018839	Endometriosis	TMEM38A	Simple mode	3	0.294634058	0.252371625	0.36337862	-0.200014328	0.789282444	1.342634942	0.818719022	2.201815932
eqtl-a-ENSG00000072954	ebi-a-GCST90018839	Endometriosis	TMEM38A	Weighted mode	3	0.337405753	0.298848441	0.376097532	-0.248337192	0.923148697	1.401307533	0.780096857	2.517203837
eqtl-a-ENSG00000073008	ebi-a-GCST90018839	Endometriosis	PVR	MR Egger	5	0.059324941	0.293623866	0.852807448	-0.516177836	0.634827718	1.061119986	0.596797251	1.886697069
eqtl-a-ENSG00000073008	ebi-a-GCST90018839	Endometriosis	PVR	Weighted median	5	-0.019399313	0.101947175	0.849083544	-0.219215776	0.18041715	0.980787643	0.8031484	1.197716887
eqtl-a-ENSG00000073008	ebi-a-GCST90018839	Endometriosis	PVR	Inverse variance weighted	5	0.019862944	0.120295887	0.868851578	-0.215916995	0.255642883	1.020061525	0.805802185	1.291291504
eqtl-a-ENSG00000073008	ebi-a-GCST90018839	Endometriosis	PVR	Simple mode	5	-0.021499239	0.125947487	0.872746261	-0.268356313	0.225357835	0.978730222	0.764635283	1.252770921
eqtl-a-ENSG00000073008	ebi-a-GCST90018839	Endometriosis	PVR	Weighted mode	5	-0.017812181	0.109802113	0.878996886	-0.233024322	0.197399961	0.982345519	0.792134307	1.218231188
eqtl-a-ENSG00000073060	ebi-a-GCST90018839	Endometriosis	SCARB1	MR Egger	3	0.009573622	0.151652412	0.95986427	-0.287665106	0.306812351	1.009619596	0.750012725	1.359085912
eqtl-a-ENSG00000073060	ebi-a-GCST90018839	Endometriosis	SCARB1	Weighted median	3	0.011639503	0.044483852	0.793586043	-0.075548848	0.098827853	1.011707505	0.927234436	1.103876255
eqtl-a-ENSG00000073060	ebi-a-GCST90018839	Endometriosis	SCARB1	Inverse variance weighted	3	0.016682333	0.045239544	0.712309946	-0.071987174	0.105351839	1.01682226	0.930542831	1.111101471
eqtl-a-ENSG00000073060	ebi-a-GCST90018839	Endometriosis	SCARB1	Simple mode	3	-0.029717597	0.080597667	0.747712594	-0.187689025	0.128253831	0.970719629	0.828872426	1.136841531
eqtl-a-ENSG00000073060	ebi-a-GCST90018839	Endometriosis	SCARB1	Weighted mode	3	-0.011988457	0.051695261	0.838178756	-0.113311168	0.089334255	0.988083118	0.892872783	1.093446085
eqtl-a-ENSG00000073150	ebi-a-GCST90018839	Endometriosis	PANX2	MR Egger	6	-0.042651089	0.098272338	0.686665606	-0.23526487	0.149962693	0.958245674	0.790361478	1.161790899
eqtl-a-ENSG00000073150	ebi-a-GCST90018839	Endometriosis	PANX2	Weighted median	6	-0.018614041	0.050837281	0.714253581	-0.118255112	0.08102703	0.98155813	0.888469364	1.084400207
eqtl-a-ENSG00000073150	ebi-a-GCST90018839	Endometriosis	PANX2	Inverse variance weighted	6	-0.012179209	0.052958015	0.818108418	-0.115976917	0.0916185	0.987894658	0.890495778	1.095946639
eqtl-a-ENSG00000073150	ebi-a-GCST90018839	Endometriosis	PANX2	Simple mode	6	-0.06585138	0.098400569	0.533010639	-0.258716496	0.127013736	0.936270002	0.772041869	1.135432614
eqtl-a-ENSG00000073150	ebi-a-GCST90018839	Endometriosis	PANX2	Weighted mode	6	-0.022703405	0.055110232	0.697432408	-0.13071946	0.085312651	0.977552378	0.877463903	1.089057508
eqtl-a-ENSG00000073331	ebi-a-GCST90018839	Endometriosis	ALPK1	MR Egger	5	0.058098835	0.117882424	0.655933708	-0.172950717	0.289148386	1.059819737	0.84117907	1.335289852
eqtl-a-ENSG00000073331	ebi-a-GCST90018839	Endometriosis	ALPK1	Weighted median	5	0.057030979	0.054483216	0.295209209	-0.049756126	0.163818083	1.058688607	0.951461433	1.177999997
eqtl-a-ENSG00000073331	ebi-a-GCST90018839	Endometriosis	ALPK1	Inverse variance weighted	5	0.060000143	0.050480058	0.234600648	-0.03894077	0.158941056	1.061836698	0.961807675	1.172268846
eqtl-a-ENSG00000073331	ebi-a-GCST90018839	Endometriosis	ALPK1	Simple mode	5	0.003401064	0.104858084	0.975679137	-0.202120782	0.20892291	1.003406854	0.816996244	1.232349993
eqtl-a-ENSG00000073331	ebi-a-GCST90018839	Endometriosis	ALPK1	Weighted mode	5	0.063033076	0.058376843	0.341007279	-0.051385536	0.177451688	1.065062067	0.949912375	1.194170364
eqtl-a-ENSG00000073584	ebi-a-GCST90018839	Endometriosis	SMARCE1	MR Egger	6	0.02161133	0.050465115	0.690526007	-0.077300295	0.120522955	1.021846546	0.925611855	1.128086636
eqtl-a-ENSG00000073584	ebi-a-GCST90018839	Endometriosis	SMARCE1	Weighted median	6	0.010435509	0.030075539	0.728608891	-0.048512548	0.069383565	1.010490148	0.952645386	1.071847253
eqtl-a-ENSG00000073584	ebi-a-GCST90018839	Endometriosis	SMARCE1	Inverse variance weighted	6	0.014564274	0.027881683	0.601419748	-0.040083824	0.069212372	1.01467085	0.960708905	1.071663777
eqtl-a-ENSG00000073584	ebi-a-GCST90018839	Endometriosis	SMARCE1	Simple mode	6	0.011002798	0.053137063	0.844128217	-0.093145846	0.115151442	1.011063551	0.911060616	1.122043349
eqtl-a-ENSG00000073584	ebi-a-GCST90018839	Endometriosis	SMARCE1	Weighted mode	6	0.011002798	0.02970751	0.726277946	-0.047223922	0.069229517	1.011063551	0.953873781	1.07168215
eqtl-a-ENSG00000073605	ebi-a-GCST90018839	Endometriosis	GSDMB	MR Egger	5	-0.000733177	0.044294734	0.98783311	-0.087550856	0.086084503	0.999267092	0.916172278	1.089898424
eqtl-a-ENSG00000073605	ebi-a-GCST90018839	Endometriosis	GSDMB	Weighted median	5	-0.016545668	0.026452922	0.531658686	-0.068393396	0.035302059	0.983590459	0.933893011	1.035932575
eqtl-a-ENSG00000073605	ebi-a-GCST90018839	Endometriosis	GSDMB	Inverse variance weighted	5	-0.015780404	0.023288216	0.498016939	-0.061425306	0.029864499	0.984343455	0.940423187	1.030314916
eqtl-a-ENSG00000073605	ebi-a-GCST90018839	Endometriosis	GSDMB	Simple mode	5	-0.053285807	0.041615707	0.26960307	-0.134852593	0.02828098	0.948108998	0.873844713	1.028684683
eqtl-a-ENSG00000073605	ebi-a-GCST90018839	Endometriosis	GSDMB	Weighted mode	5	-0.010692705	0.028409115	0.72574559	-0.066374571	0.044989161	0.989364259	0.935780283	1.046016522
eqtl-a-ENSG00000073614	ebi-a-GCST90018839	Endometriosis	KDM5A	MR Egger	3	-0.040202644	0.15286647	0.836281469	-0.339820925	0.259415637	0.960594761	0.711897794	1.296172431
eqtl-a-ENSG00000073614	ebi-a-GCST90018839	Endometriosis	KDM5A	Weighted median	3	-0.06766156	0.047490528	0.154232945	-0.160742995	0.025419874	0.934576718	0.851510886	1.025745714
eqtl-a-ENSG00000073614	ebi-a-GCST90018839	Endometriosis	KDM5A	Inverse variance weighted	3	-0.058421212	0.044559415	0.189828806	-0.145757666	0.028915241	0.943252554	0.864367144	1.029337345
eqtl-a-ENSG00000073614	ebi-a-GCST90018839	Endometriosis	KDM5A	Simple mode	3	-0.101793633	0.07172012	0.291620645	-0.242365068	0.038777803	0.903215927	0.784769631	1.039539476
eqtl-a-ENSG00000073614	ebi-a-GCST90018839	Endometriosis	KDM5A	Weighted mode	3	-0.070072644	0.048899929	0.288247873	-0.165916504	0.025771216	0.93232609	0.847116962	1.026106165
eqtl-a-ENSG00000073737	ebi-a-GCST90018839	Endometriosis	DHRS9	MR Egger	10	0.06651449	0.085534269	0.459160718	-0.101132678	0.234161658	1.068776451	0.903813109	1.263848787
eqtl-a-ENSG00000073737	ebi-a-GCST90018839	Endometriosis	DHRS9	Weighted median	10	0.032728011	0.04385554	0.455505206	-0.053228849	0.11868487	1.033269463	0.948163002	1.126015021
[truncated: 24,439 more rows]
