# Supplementary material for: A new perspective on endometriosis: Integrating eQTL mendelian randomization with transcriptomics and single-cell data analyses
Source: Funct Integr Genomics. 2025 Mar 26;25(1):75. doi: 10.1007/s10142-025-01543-y (PMC11947010; doi:10.1007/s10142-025-01543-y)
Supplement: Supplementary file 5 — (CSV 1.08 MB) [file 10142_2025_1543_MOESM5_ESM.csv]

id.exposure	id.outcome	outcome	exposure	method	Q	Q_df	Q_pval
eqtl-a-ENSG00000000938	ebi-a-GCST90018839	Endometriosis	FGR	MR Egger	10.4058891	6	0.108567233
eqtl-a-ENSG00000000938	ebi-a-GCST90018839	Endometriosis	FGR	Inverse variance weighted	12.42199695	7	0.087507734
eqtl-a-ENSG00000000971	ebi-a-GCST90018839	Endometriosis	CFH	MR Egger	4.557927046	2	0.102390277
eqtl-a-ENSG00000000971	ebi-a-GCST90018839	Endometriosis	CFH	Inverse variance weighted	4.876933752	3	0.181033669
eqtl-a-ENSG00000001084	ebi-a-GCST90018839	Endometriosis	GCLC	MR Egger	3.358987441	1	0.066839154
eqtl-a-ENSG00000001084	ebi-a-GCST90018839	Endometriosis	GCLC	Inverse variance weighted	8.845747823	2	0.011999697
eqtl-a-ENSG00000001561	ebi-a-GCST90018839	Endometriosis	ENPP4	MR Egger	3.468157089	2	0.17656282
eqtl-a-ENSG00000001561	ebi-a-GCST90018839	Endometriosis	ENPP4	Inverse variance weighted	5.971715045	3	0.112994488
eqtl-a-ENSG00000002549	ebi-a-GCST90018839	Endometriosis	LAP3	MR Egger	12.59150255	6	0.050001548
eqtl-a-ENSG00000002549	ebi-a-GCST90018839	Endometriosis	LAP3	Inverse variance weighted	13.02772593	7	0.071435729
eqtl-a-ENSG00000002726	ebi-a-GCST90018839	Endometriosis	AOC1	MR Egger	1.758688578	3	0.623965754
eqtl-a-ENSG00000002726	ebi-a-GCST90018839	Endometriosis	AOC1	Inverse variance weighted	1.780650174	4	0.776020556
eqtl-a-ENSG00000002822	ebi-a-GCST90018839	Endometriosis	MAD1L1	MR Egger	3.644590047	4	0.456236195
eqtl-a-ENSG00000002822	ebi-a-GCST90018839	Endometriosis	MAD1L1	Inverse variance weighted	3.99683246	5	0.549872091
eqtl-a-ENSG00000002919	ebi-a-GCST90018839	Endometriosis	SNX11	MR Egger	0.723143151	3	0.867747415
eqtl-a-ENSG00000002919	ebi-a-GCST90018839	Endometriosis	SNX11	Inverse variance weighted	0.731048471	4	0.947445536
eqtl-a-ENSG00000002933	ebi-a-GCST90018839	Endometriosis	TMEM176A	MR Egger	6.504372296	8	0.590922708
eqtl-a-ENSG00000002933	ebi-a-GCST90018839	Endometriosis	TMEM176A	Inverse variance weighted	6.514695485	9	0.687502789
eqtl-a-ENSG00000003056	ebi-a-GCST90018839	Endometriosis	M6PR	MR Egger	2.827141594	3	0.419051395
eqtl-a-ENSG00000003056	ebi-a-GCST90018839	Endometriosis	M6PR	Inverse variance weighted	4.73707978	4	0.31535367
eqtl-a-ENSG00000003137	ebi-a-GCST90018839	Endometriosis	CYP26B1	MR Egger	2.63755347	2	0.267462279
eqtl-a-ENSG00000003137	ebi-a-GCST90018839	Endometriosis	CYP26B1	Inverse variance weighted	5.808891182	3	0.121287449
eqtl-a-ENSG00000003249	ebi-a-GCST90018839	Endometriosis	DBNDD1	MR Egger	0.091643042	2	0.955212433
eqtl-a-ENSG00000003249	ebi-a-GCST90018839	Endometriosis	DBNDD1	Inverse variance weighted	0.879216326	3	0.830440269
eqtl-a-ENSG00000003393	ebi-a-GCST90018839	Endometriosis	ALS2	MR Egger	2.579729767	4	0.630418074
eqtl-a-ENSG00000003393	ebi-a-GCST90018839	Endometriosis	ALS2	Inverse variance weighted	4.02360131	5	0.546022968
eqtl-a-ENSG00000003402	ebi-a-GCST90018839	Endometriosis	CFLAR	MR Egger	2.395633863	1	0.121674423
eqtl-a-ENSG00000003402	ebi-a-GCST90018839	Endometriosis	CFLAR	Inverse variance weighted	2.763935679	2	0.251083974
eqtl-a-ENSG00000003436	ebi-a-GCST90018839	Endometriosis	TFPI	MR Egger	0.110287323	1	0.73981726
eqtl-a-ENSG00000003436	ebi-a-GCST90018839	Endometriosis	TFPI	Inverse variance weighted	0.894689893	2	0.639323338
eqtl-a-ENSG00000004059	ebi-a-GCST90018839	Endometriosis	ARF5	MR Egger	3.507995371	1	0.061073311
eqtl-a-ENSG00000004059	ebi-a-GCST90018839	Endometriosis	ARF5	Inverse variance weighted	8.630380555	2	0.013364006
eqtl-a-ENSG00000004468	ebi-a-GCST90018839	Endometriosis	CD38	MR Egger	1.231104296	2	0.540342464
eqtl-a-ENSG00000004468	ebi-a-GCST90018839	Endometriosis	CD38	Inverse variance weighted	1.329141214	3	0.722225112
eqtl-a-ENSG00000004534	ebi-a-GCST90018839	Endometriosis	RBM6	MR Egger	0.940416787	3	0.815664954
eqtl-a-ENSG00000004534	ebi-a-GCST90018839	Endometriosis	RBM6	Inverse variance weighted	1.009352584	4	0.908374532
eqtl-a-ENSG00000004777	ebi-a-GCST90018839	Endometriosis	ARHGAP33	MR Egger	0.329815968	1	0.565767473
eqtl-a-ENSG00000004777	ebi-a-GCST90018839	Endometriosis	ARHGAP33	Inverse variance weighted	0.807061949	2	0.667957337
eqtl-a-ENSG00000004799	ebi-a-GCST90018839	Endometriosis	PDK4	MR Egger	0.302201398	2	0.859761117
eqtl-a-ENSG00000004799	ebi-a-GCST90018839	Endometriosis	PDK4	Inverse variance weighted	0.682498666	3	0.877312514
eqtl-a-ENSG00000004809	ebi-a-GCST90018839	Endometriosis	SLC22A16	MR Egger	0.274395526	2	0.8717978
eqtl-a-ENSG00000004809	ebi-a-GCST90018839	Endometriosis	SLC22A16	Inverse variance weighted	2.699854309	3	0.440252054
eqtl-a-ENSG00000004864	ebi-a-GCST90018839	Endometriosis	SLC25A13	MR Egger	0.979126348	1	0.322414592
eqtl-a-ENSG00000004864	ebi-a-GCST90018839	Endometriosis	SLC25A13	Inverse variance weighted	3.690088107	2	0.158018359
eqtl-a-ENSG00000004866	ebi-a-GCST90018839	Endometriosis	ST7	MR Egger	0.000158476	1	0.989955909
eqtl-a-ENSG00000004866	ebi-a-GCST90018839	Endometriosis	ST7	Inverse variance weighted	1.469540386	2	0.479615665
eqtl-a-ENSG00000004939	ebi-a-GCST90018839	Endometriosis	SLC4A1	MR Egger	8.816396991	7	0.266108228
eqtl-a-ENSG00000004939	ebi-a-GCST90018839	Endometriosis	SLC4A1	Inverse variance weighted	10.12364587	8	0.256454661
eqtl-a-ENSG00000005020	ebi-a-GCST90018839	Endometriosis	SKAP2	MR Egger	10.75495752	9	0.292880066
eqtl-a-ENSG00000005020	ebi-a-GCST90018839	Endometriosis	SKAP2	Inverse variance weighted	11.5011284	10	0.319829647
eqtl-a-ENSG00000005075	ebi-a-GCST90018839	Endometriosis	POLR2J	MR Egger	4.706678944	4	0.318738977
eqtl-a-ENSG00000005075	ebi-a-GCST90018839	Endometriosis	POLR2J	Inverse variance weighted	5.052345841	5	0.409525318
eqtl-a-ENSG00000005102	ebi-a-GCST90018839	Endometriosis	MEOX1	MR Egger	0.105332532	2	0.948696572
eqtl-a-ENSG00000005102	ebi-a-GCST90018839	Endometriosis	MEOX1	Inverse variance weighted	0.576192465	3	0.901860271
eqtl-a-ENSG00000005156	ebi-a-GCST90018839	Endometriosis	LIG3	MR Egger	11.7577053	2	0.002797994
eqtl-a-ENSG00000005156	ebi-a-GCST90018839	Endometriosis	LIG3	Inverse variance weighted	11.77128999	3	0.008209135
eqtl-a-ENSG00000005175	ebi-a-GCST90018839	Endometriosis	RPAP3	MR Egger	0.935592927	2	0.626381002
eqtl-a-ENSG00000005175	ebi-a-GCST90018839	Endometriosis	RPAP3	Inverse variance weighted	1.520754539	3	0.677488544
eqtl-a-ENSG00000005238	ebi-a-GCST90018839	Endometriosis	ATOSB	MR Egger	5.10398549	1	0.023870935
eqtl-a-ENSG00000005238	ebi-a-GCST90018839	Endometriosis	ATOSB	Inverse variance weighted	5.691137632	2	0.058101208
eqtl-a-ENSG00000005249	ebi-a-GCST90018839	Endometriosis	PRKAR2B	MR Egger	9.720849002	3	0.02109433
eqtl-a-ENSG00000005249	ebi-a-GCST90018839	Endometriosis	PRKAR2B	Inverse variance weighted	10.37565072	4	0.034553665
eqtl-a-ENSG00000005302	ebi-a-GCST90018839	Endometriosis	MSL3	MR Egger	3.212811754	1	0.073063825
eqtl-a-ENSG00000005302	ebi-a-GCST90018839	Endometriosis	MSL3	Inverse variance weighted	4.105519012	2	0.128380149
eqtl-a-ENSG00000005379	ebi-a-GCST90018839	Endometriosis	TSPOAP1	MR Egger	4.321027654	3	0.228820613
eqtl-a-ENSG00000005379	ebi-a-GCST90018839	Endometriosis	TSPOAP1	Inverse variance weighted	9.028497594	4	0.06039111
eqtl-a-ENSG00000005381	ebi-a-GCST90018839	Endometriosis	MPO	MR Egger	3.352029532	7	0.850640847
eqtl-a-ENSG00000005381	ebi-a-GCST90018839	Endometriosis	MPO	Inverse variance weighted	3.375175011	8	0.908658485
eqtl-a-ENSG00000005471	ebi-a-GCST90018839	Endometriosis	ABCB4	MR Egger	0.229589105	1	0.631828668
eqtl-a-ENSG00000005471	ebi-a-GCST90018839	Endometriosis	ABCB4	Inverse variance weighted	0.518575515	2	0.771600957
eqtl-a-ENSG00000005513	ebi-a-GCST90018839	Endometriosis	SOX8	MR Egger	3.664480818	2	0.160054578
eqtl-a-ENSG00000005513	ebi-a-GCST90018839	Endometriosis	SOX8	Inverse variance weighted	6.666475831	3	0.083323318
eqtl-a-ENSG00000005844	ebi-a-GCST90018839	Endometriosis	ITGAL	Inverse variance weighted	5.889266899	1	0.015233441
eqtl-a-ENSG00000005961	ebi-a-GCST90018839	Endometriosis	ITGA2B	MR Egger	20.38913543	13	0.085923013
eqtl-a-ENSG00000005961	ebi-a-GCST90018839	Endometriosis	ITGA2B	Inverse variance weighted	20.38997559	14	0.118317992
eqtl-a-ENSG00000006007	ebi-a-GCST90018839	Endometriosis	GDE1	MR Egger	2.880625124	5	0.718383662
eqtl-a-ENSG00000006007	ebi-a-GCST90018839	Endometriosis	GDE1	Inverse variance weighted	3.731787075	6	0.712918865
eqtl-a-ENSG00000006015	ebi-a-GCST90018839	Endometriosis	REX1BD	MR Egger	1.098480217	2	0.577388396
eqtl-a-ENSG00000006015	ebi-a-GCST90018839	Endometriosis	REX1BD	Inverse variance weighted	1.374134416	3	0.711608809
eqtl-a-ENSG00000006282	ebi-a-GCST90018839	Endometriosis	SPATA20	MR Egger	8.552850769	5	0.128284558
eqtl-a-ENSG00000006282	ebi-a-GCST90018839	Endometriosis	SPATA20	Inverse variance weighted	12.53592932	6	0.051026754
eqtl-a-ENSG00000006530	ebi-a-GCST90018839	Endometriosis	AGK	MR Egger	0.001889876	1	0.96532472
eqtl-a-ENSG00000006530	ebi-a-GCST90018839	Endometriosis	AGK	Inverse variance weighted	2.000162593	2	0.367849535
eqtl-a-ENSG00000006534	ebi-a-GCST90018839	Endometriosis	ALDH3B1	MR Egger	8.109399389	3	0.043804038
eqtl-a-ENSG00000006534	ebi-a-GCST90018839	Endometriosis	ALDH3B1	Inverse variance weighted	8.114097713	4	0.087486938
eqtl-a-ENSG00000006607	ebi-a-GCST90018839	Endometriosis	FARP2	MR Egger	2.024298529	1	0.154800389
eqtl-a-ENSG00000006607	ebi-a-GCST90018839	Endometriosis	FARP2	Inverse variance weighted	2.064219106	2	0.356254629
eqtl-a-ENSG00000006625	ebi-a-GCST90018839	Endometriosis	GGCT	MR Egger	0.054582819	1	0.815272497
eqtl-a-ENSG00000006625	ebi-a-GCST90018839	Endometriosis	GGCT	Inverse variance weighted	1.956431447	2	0.375981355
eqtl-a-ENSG00000006638	ebi-a-GCST90018839	Endometriosis	TBXA2R	MR Egger	0.070658299	1	0.790380698
eqtl-a-ENSG00000006638	ebi-a-GCST90018839	Endometriosis	TBXA2R	Inverse variance weighted	1.58275354	2	0.453220385
eqtl-a-ENSG00000006652	ebi-a-GCST90018839	Endometriosis	IFRD1	MR Egger	13.06175554	5	0.022806874
eqtl-a-ENSG00000006652	ebi-a-GCST90018839	Endometriosis	IFRD1	Inverse variance weighted	13.61414597	6	0.034256249
eqtl-a-ENSG00000006715	ebi-a-GCST90018839	Endometriosis	VPS41	MR Egger	0.020414913	1	0.886384351
eqtl-a-ENSG00000006715	ebi-a-GCST90018839	Endometriosis	VPS41	Inverse variance weighted	1.713633278	2	0.424511306
eqtl-a-ENSG00000006744	ebi-a-GCST90018839	Endometriosis	ELAC2	MR Egger	0.255082128	1	0.613519111
eqtl-a-ENSG00000006744	ebi-a-GCST90018839	Endometriosis	ELAC2	Inverse variance weighted	1.017664037	2	0.601197356
eqtl-a-ENSG00000007047	ebi-a-GCST90018839	Endometriosis	MARK4	MR Egger	0.878332235	2	0.644573696
eqtl-a-ENSG00000007047	ebi-a-GCST90018839	Endometriosis	MARK4	Inverse variance weighted	3.808962003	3	0.282845419
eqtl-a-ENSG00000007129	ebi-a-GCST90018839	Endometriosis	CEACAM21	MR Egger	0.363698487	3	0.947635093
eqtl-a-ENSG00000007129	ebi-a-GCST90018839	Endometriosis	CEACAM21	Inverse variance weighted	5.386079492	4	0.249926139
eqtl-a-ENSG00000007168	ebi-a-GCST90018839	Endometriosis	PAFAH1B1	MR Egger	0.28614536	2	0.866691075
eqtl-a-ENSG00000007168	ebi-a-GCST90018839	Endometriosis	PAFAH1B1	Inverse variance weighted	0.922612096	3	0.819967844
eqtl-a-ENSG00000007237	ebi-a-GCST90018839	Endometriosis	GAS7	MR Egger	12.29946829	10	0.265514059
eqtl-a-ENSG00000007237	ebi-a-GCST90018839	Endometriosis	GAS7	Inverse variance weighted	13.39164251	11	0.268500126
eqtl-a-ENSG00000007264	ebi-a-GCST90018839	Endometriosis	MATK	MR Egger	1.387894138	4	0.846296321
eqtl-a-ENSG00000007264	ebi-a-GCST90018839	Endometriosis	MATK	Inverse variance weighted	2.653456752	5	0.753227293
eqtl-a-ENSG00000007312	ebi-a-GCST90018839	Endometriosis	CD79B	MR Egger	2.743422071	5	0.739469634
eqtl-a-ENSG00000007312	ebi-a-GCST90018839	Endometriosis	CD79B	Inverse variance weighted	2.750216952	6	0.839480543
eqtl-a-ENSG00000007341	ebi-a-GCST90018839	Endometriosis	ST7L	MR Egger	0.656451266	2	0.7202005
eqtl-a-ENSG00000007341	ebi-a-GCST90018839	Endometriosis	ST7L	Inverse variance weighted	0.742885831	3	0.863073357
eqtl-a-ENSG00000007516	ebi-a-GCST90018839	Endometriosis	BAIAP3	MR Egger	0.801322759	2	0.669876857
eqtl-a-ENSG00000007516	ebi-a-GCST90018839	Endometriosis	BAIAP3	Inverse variance weighted	1.526917498	3	0.676071865
eqtl-a-ENSG00000007541	ebi-a-GCST90018839	Endometriosis	PIGQ	MR Egger	0.078727597	1	0.779029194
eqtl-a-ENSG00000007541	ebi-a-GCST90018839	Endometriosis	PIGQ	Inverse variance weighted	0.336589488	2	0.845104708
eqtl-a-ENSG00000007944	ebi-a-GCST90018839	Endometriosis	MYLIP	MR Egger	2.990553057	5	0.701442365
eqtl-a-ENSG00000007944	ebi-a-GCST90018839	Endometriosis	MYLIP	Inverse variance weighted	4.071625973	6	0.666983922
eqtl-a-ENSG00000007968	ebi-a-GCST90018839	Endometriosis	E2F2	MR Egger	8.407343991	10	0.589113161
eqtl-a-ENSG00000007968	ebi-a-GCST90018839	Endometriosis	E2F2	Inverse variance weighted	8.46718464	11	0.670943094
eqtl-a-ENSG00000008083	ebi-a-GCST90018839	Endometriosis	JARID2	MR Egger	7.279874658	5	0.200643822
eqtl-a-ENSG00000008083	ebi-a-GCST90018839	Endometriosis	JARID2	Inverse variance weighted	8.335443769	6	0.214543332
eqtl-a-ENSG00000008256	ebi-a-GCST90018839	Endometriosis	CYTH3	MR Egger	0.894337777	3	0.826794015
eqtl-a-ENSG00000008256	ebi-a-GCST90018839	Endometriosis	CYTH3	Inverse variance weighted	1.193060504	4	0.879239834
eqtl-a-ENSG00000008283	ebi-a-GCST90018839	Endometriosis	CYB561	MR Egger	1.257469415	2	0.533266112
eqtl-a-ENSG00000008283	ebi-a-GCST90018839	Endometriosis	CYB561	Inverse variance weighted	1.309850039	3	0.726795426
eqtl-a-ENSG00000008294	ebi-a-GCST90018839	Endometriosis	SPAG9	MR Egger	1.923373314	3	0.588462161
eqtl-a-ENSG00000008294	ebi-a-GCST90018839	Endometriosis	SPAG9	Inverse variance weighted	1.923519925	4	0.749823111
eqtl-a-ENSG00000008300	ebi-a-GCST90018839	Endometriosis	CELSR3	MR Egger	0.185083525	1	0.667040453
eqtl-a-ENSG00000008300	ebi-a-GCST90018839	Endometriosis	CELSR3	Inverse variance weighted	3.583391356	2	0.166677299
eqtl-a-ENSG00000008394	ebi-a-GCST90018839	Endometriosis	MGST1	MR Egger	2.795891411	6	0.83399397
eqtl-a-ENSG00000008394	ebi-a-GCST90018839	Endometriosis	MGST1	Inverse variance weighted	2.809899134	7	0.902013588
eqtl-a-ENSG00000008438	ebi-a-GCST90018839	Endometriosis	PGLYRP1	MR Egger	9.164926109	5	0.10266389
eqtl-a-ENSG00000008438	ebi-a-GCST90018839	Endometriosis	PGLYRP1	Inverse variance weighted	10.10415981	6	0.120333603
eqtl-a-ENSG00000008441	ebi-a-GCST90018839	Endometriosis	NFIX	MR Egger	0.043744443	1	0.834329799
eqtl-a-ENSG00000008441	ebi-a-GCST90018839	Endometriosis	NFIX	Inverse variance weighted	2.884076532	2	0.236445329
eqtl-a-ENSG00000008513	ebi-a-GCST90018839	Endometriosis	ST3GAL1	MR Egger	0.242685458	3	0.970420872
eqtl-a-ENSG00000008513	ebi-a-GCST90018839	Endometriosis	ST3GAL1	Inverse variance weighted	0.563114865	4	0.967072947
eqtl-a-ENSG00000008516	ebi-a-GCST90018839	Endometriosis	MMP25	MR Egger	3.066722231	4	0.546722351
eqtl-a-ENSG00000008516	ebi-a-GCST90018839	Endometriosis	MMP25	Inverse variance weighted	3.749574162	5	0.586004183
eqtl-a-ENSG00000008517	ebi-a-GCST90018839	Endometriosis	IL32	MR Egger	1.504781703	3	0.681167156
eqtl-a-ENSG00000008517	ebi-a-GCST90018839	Endometriosis	IL32	Inverse variance weighted	1.504886729	4	0.825775493
eqtl-a-ENSG00000009335	ebi-a-GCST90018839	Endometriosis	UBE3C	MR Egger	1.381563588	2	0.501184093
eqtl-a-ENSG00000009335	ebi-a-GCST90018839	Endometriosis	UBE3C	Inverse variance weighted	2.21796072	3	0.528419339
eqtl-a-ENSG00000009790	ebi-a-GCST90018839	Endometriosis	TRAF3IP3	MR Egger	0.032849817	1	0.85617513
eqtl-a-ENSG00000009790	ebi-a-GCST90018839	Endometriosis	TRAF3IP3	Inverse variance weighted	0.033252293	2	0.983511305
eqtl-a-ENSG00000009830	ebi-a-GCST90018839	Endometriosis	POMT2	MR Egger	0.227899295	1	0.633085863
eqtl-a-ENSG00000009830	ebi-a-GCST90018839	Endometriosis	POMT2	Inverse variance weighted	1.772322308	2	0.412235227
eqtl-a-ENSG00000010030	ebi-a-GCST90018839	Endometriosis	ETV7	MR Egger	3.312665169	1	0.068747912
eqtl-a-ENSG00000010030	ebi-a-GCST90018839	Endometriosis	ETV7	Inverse variance weighted	4.852311507	2	0.088375919
eqtl-a-ENSG00000010165	ebi-a-GCST90018839	Endometriosis	METTL13	MR Egger	2.571451322	2	0.276449902
eqtl-a-ENSG00000010165	ebi-a-GCST90018839	Endometriosis	METTL13	Inverse variance weighted	7.280945497	3	0.063462256
eqtl-a-ENSG00000010219	ebi-a-GCST90018839	Endometriosis	DYRK4	MR Egger	0.105047723	1	0.745854253
eqtl-a-ENSG00000010219	ebi-a-GCST90018839	Endometriosis	DYRK4	Inverse variance weighted	6.629079877	2	0.036350768
eqtl-a-ENSG00000010270	ebi-a-GCST90018839	Endometriosis	STARD3NL	MR Egger	1.025328177	2	0.598897934
eqtl-a-ENSG00000010270	ebi-a-GCST90018839	Endometriosis	STARD3NL	Inverse variance weighted	1.202824866	3	0.752326872
eqtl-a-ENSG00000010278	ebi-a-GCST90018839	Endometriosis	CD9	MR Egger	5.129689536	4	0.27424751
eqtl-a-ENSG00000010278	ebi-a-GCST90018839	Endometriosis	CD9	Inverse variance weighted	5.131594037	5	0.400032439
eqtl-a-ENSG00000010292	ebi-a-GCST90018839	Endometriosis	NCAPD2	MR Egger	0.666136657	2	0.71672122
eqtl-a-ENSG00000010292	ebi-a-GCST90018839	Endometriosis	NCAPD2	Inverse variance weighted	1.288391132	3	0.731891546
eqtl-a-ENSG00000010295	ebi-a-GCST90018839	Endometriosis	IFFO1	MR Egger	1.017540497	1	0.313103121
eqtl-a-ENSG00000010295	ebi-a-GCST90018839	Endometriosis	IFFO1	Inverse variance weighted	2.528064715	2	0.282512535
eqtl-a-ENSG00000010327	ebi-a-GCST90018839	Endometriosis	STAB1	MR Egger	4.571969246	10	0.917879212
eqtl-a-ENSG00000010327	ebi-a-GCST90018839	Endometriosis	STAB1	Inverse variance weighted	5.08180139	11	0.92714032
eqtl-a-ENSG00000010539	ebi-a-GCST90018839	Endometriosis	ZNF200	MR Egger	3.115165611	3	0.374207482
eqtl-a-ENSG00000010539	ebi-a-GCST90018839	Endometriosis	ZNF200	Inverse variance weighted	3.12333997	4	0.537401065
eqtl-a-ENSG00000010610	ebi-a-GCST90018839	Endometriosis	CD4	MR Egger	3.063306357	2	0.216177991
eqtl-a-ENSG00000010610	ebi-a-GCST90018839	Endometriosis	CD4	Inverse variance weighted	3.091702937	3	0.377701357
eqtl-a-ENSG00000010626	ebi-a-GCST90018839	Endometriosis	LRRC23	MR Egger	0.403475695	1	0.5252997
eqtl-a-ENSG00000010626	ebi-a-GCST90018839	Endometriosis	LRRC23	Inverse variance weighted	0.785256414	2	0.675279765
eqtl-a-ENSG00000010810	ebi-a-GCST90018839	Endometriosis	FYN	MR Egger	1.916125627	1	0.166284399
eqtl-a-ENSG00000010810	ebi-a-GCST90018839	Endometriosis	FYN	Inverse variance weighted	1.916145944	2	0.383631443
eqtl-a-ENSG00000011007	ebi-a-GCST90018839	Endometriosis	ELOA	MR Egger	0.160445877	1	0.68874634
eqtl-a-ENSG00000011007	ebi-a-GCST90018839	Endometriosis	ELOA	Inverse variance weighted	0.4153128	2	0.812486159
eqtl-a-ENSG00000011021	ebi-a-GCST90018839	Endometriosis	CLCN6	MR Egger	0.45075464	1	0.501976805
eqtl-a-ENSG00000011021	ebi-a-GCST90018839	Endometriosis	CLCN6	Inverse variance weighted	0.58670343	2	0.7457598
eqtl-a-ENSG00000011105	ebi-a-GCST90018839	Endometriosis	TSPAN9	MR Egger	20.40106772	13	0.08565108
eqtl-a-ENSG00000011105	ebi-a-GCST90018839	Endometriosis	TSPAN9	Inverse variance weighted	20.458966	14	0.116322564
eqtl-a-ENSG00000011114	ebi-a-GCST90018839	Endometriosis	BTBD7	MR Egger	0.170254926	1	0.679885346
eqtl-a-ENSG00000011114	ebi-a-GCST90018839	Endometriosis	BTBD7	Inverse variance weighted	0.596742208	2	0.74202592
eqtl-a-ENSG00000011198	ebi-a-GCST90018839	Endometriosis	ABHD5	MR Egger	0.182684554	3	0.980334978
eqtl-a-ENSG00000011198	ebi-a-GCST90018839	Endometriosis	ABHD5	Inverse variance weighted	1.993900535	4	0.736880814
eqtl-a-ENSG00000011295	ebi-a-GCST90018839	Endometriosis	TTC19	Inverse variance weighted	0.569028334	1	0.450645289
eqtl-a-ENSG00000011376	ebi-a-GCST90018839	Endometriosis	LARS2	MR Egger	0.68150167	1	0.409070109
eqtl-a-ENSG00000011376	ebi-a-GCST90018839	Endometriosis	LARS2	Inverse variance weighted	1.557991032	2	0.458866704
eqtl-a-ENSG00000011405	ebi-a-GCST90018839	Endometriosis	PIK3C2A	MR Egger	0.00154576	1	0.968638329
eqtl-a-ENSG00000011405	ebi-a-GCST90018839	Endometriosis	PIK3C2A	Inverse variance weighted	1.371592146	2	0.503689097
eqtl-a-ENSG00000011422	ebi-a-GCST90018839	Endometriosis	PLAUR	MR Egger	10.42537595	5	0.064041489
eqtl-a-ENSG00000011422	ebi-a-GCST90018839	Endometriosis	PLAUR	Inverse variance weighted	10.43240302	6	0.107584285
eqtl-a-ENSG00000012061	ebi-a-GCST90018839	Endometriosis	ERCC1	MR Egger	4.35389177	2	0.1133873
eqtl-a-ENSG00000012061	ebi-a-GCST90018839	Endometriosis	ERCC1	Inverse variance weighted	12.4289679	3	0.006049267
eqtl-a-ENSG00000012124	ebi-a-GCST90018839	Endometriosis	CD22	MR Egger	1.852513091	5	0.869153034
eqtl-a-ENSG00000012124	ebi-a-GCST90018839	Endometriosis	CD22	Inverse variance weighted	1.862548499	6	0.931895835
eqtl-a-ENSG00000012223	ebi-a-GCST90018839	Endometriosis	LTF	MR Egger	6.814284805	5	0.234822627
eqtl-a-ENSG00000012223	ebi-a-GCST90018839	Endometriosis	LTF	Inverse variance weighted	8.737892414	6	0.188864234
eqtl-a-ENSG00000012232	ebi-a-GCST90018839	Endometriosis	EXTL3	MR Egger	3.952115391	5	0.556330606
eqtl-a-ENSG00000012232	ebi-a-GCST90018839	Endometriosis	EXTL3	Inverse variance weighted	5.255227783	6	0.511519554
eqtl-a-ENSG00000012660	ebi-a-GCST90018839	Endometriosis	ELOVL5	MR Egger	0.464417789	1	0.495566519
eqtl-a-ENSG00000012660	ebi-a-GCST90018839	Endometriosis	ELOVL5	Inverse variance weighted	0.473751369	2	0.789089378
eqtl-a-ENSG00000012779	ebi-a-GCST90018839	Endometriosis	ALOX5	MR Egger	4.561307556	4	0.33533976
eqtl-a-ENSG00000012779	ebi-a-GCST90018839	Endometriosis	ALOX5	Inverse variance weighted	5.37451531	5	0.371901971
eqtl-a-ENSG00000012822	ebi-a-GCST90018839	Endometriosis	CALCOCO1	MR Egger	2.369351058	2	0.305845401
eqtl-a-ENSG00000012822	ebi-a-GCST90018839	Endometriosis	CALCOCO1	Inverse variance weighted	2.846597691	3	0.415886441
eqtl-a-ENSG00000013016	ebi-a-GCST90018839	Endometriosis	EHD3	MR Egger	7.456809172	3	0.058678656
eqtl-a-ENSG00000013016	ebi-a-GCST90018839	Endometriosis	EHD3	Inverse variance weighted	8.348760285	4	0.079606416
eqtl-a-ENSG00000013288	ebi-a-GCST90018839	Endometriosis	MAN2B2	MR Egger	0.844172633	1	0.358206116
eqtl-a-ENSG00000013288	ebi-a-GCST90018839	Endometriosis	MAN2B2	Inverse variance weighted	2.687172162	2	0.26090835
eqtl-a-ENSG00000013306	ebi-a-GCST90018839	Endometriosis	SLC25A39	MR Egger	4.037218515	5	0.544069942
eqtl-a-ENSG00000013306	ebi-a-GCST90018839	Endometriosis	SLC25A39	Inverse variance weighted	4.229640871	6	0.645631069
eqtl-a-ENSG00000013374	ebi-a-GCST90018839	Endometriosis	NUB1	MR Egger	0.596961487	3	0.897127618
eqtl-a-ENSG00000013374	ebi-a-GCST90018839	Endometriosis	NUB1	Inverse variance weighted	0.756813792	4	0.944142202
eqtl-a-ENSG00000013523	ebi-a-GCST90018839	Endometriosis	ANGEL1	MR Egger	2.230082345	1	0.135346634
eqtl-a-ENSG00000013523	ebi-a-GCST90018839	Endometriosis	ANGEL1	Inverse variance weighted	2.33694579	2	0.310841266
eqtl-a-ENSG00000013561	ebi-a-GCST90018839	Endometriosis	RNF14	MR Egger	0.107699134	1	0.742779
eqtl-a-ENSG00000013561	ebi-a-GCST90018839	Endometriosis	RNF14	Inverse variance weighted	0.230786335	2	0.891015757
eqtl-a-ENSG00000013573	ebi-a-GCST90018839	Endometriosis	DDX11	MR Egger	12.14071886	4	0.016334953
eqtl-a-ENSG00000013573	ebi-a-GCST90018839	Endometriosis	DDX11	Inverse variance weighted	14.35753999	5	0.013490896
eqtl-a-ENSG00000013725	ebi-a-GCST90018839	Endometriosis	CD6	MR Egger	2.604381714	5	0.760699408
eqtl-a-ENSG00000013725	ebi-a-GCST90018839	Endometriosis	CD6	Inverse variance weighted	2.866820895	6	0.82536705
eqtl-a-ENSG00000013810	ebi-a-GCST90018839	Endometriosis	TACC3	MR Egger	4.695580324	3	0.19549444
eqtl-a-ENSG00000013810	ebi-a-GCST90018839	Endometriosis	TACC3	Inverse variance weighted	10.66929493	4	0.030543197
eqtl-a-ENSG00000014216	ebi-a-GCST90018839	Endometriosis	CAPN1	Inverse variance weighted	0.012419571	1	0.911264959
eqtl-a-ENSG00000014257	ebi-a-GCST90018839	Endometriosis	ACP3	MR Egger	9.372297322	5	0.095104596
eqtl-a-ENSG00000014257	ebi-a-GCST90018839	Endometriosis	ACP3	Inverse variance weighted	13.31576239	6	0.038286835
eqtl-a-ENSG00000014824	ebi-a-GCST90018839	Endometriosis	SLC30A9	MR Egger	0.738612068	1	0.390105845
eqtl-a-ENSG00000014824	ebi-a-GCST90018839	Endometriosis	SLC30A9	Inverse variance weighted	2.626910156	2	0.268889416
eqtl-a-ENSG00000014914	ebi-a-GCST90018839	Endometriosis	MTMR11	MR Egger	14.83187956	16	0.536984735
eqtl-a-ENSG00000014914	ebi-a-GCST90018839	Endometriosis	MTMR11	Inverse variance weighted	16.07338067	17	0.518638947
eqtl-a-ENSG00000017483	ebi-a-GCST90018839	Endometriosis	SLC38A5	MR Egger	1.102994971	1	0.293609772
eqtl-a-ENSG00000017483	ebi-a-GCST90018839	Endometriosis	SLC38A5	Inverse variance weighted	1.153051574	2	0.561846956
eqtl-a-ENSG00000017797	ebi-a-GCST90018839	Endometriosis	RALBP1	MR Egger	15.79596622	5	0.007451398
eqtl-a-ENSG00000017797	ebi-a-GCST90018839	Endometriosis	RALBP1	Inverse variance weighted	15.80664741	6	0.014830265
eqtl-a-ENSG00000018280	ebi-a-GCST90018839	Endometriosis	SLC11A1	MR Egger	12.92152313	10	0.228092714
eqtl-a-ENSG00000018280	ebi-a-GCST90018839	Endometriosis	SLC11A1	Inverse variance weighted	19.06946274	11	0.059857971
eqtl-a-ENSG00000018699	ebi-a-GCST90018839	Endometriosis	TTC27	MR Egger	0.033412658	1	0.854961777
eqtl-a-ENSG00000018699	ebi-a-GCST90018839	Endometriosis	TTC27	Inverse variance weighted	0.054547488	2	0.973094826
eqtl-a-ENSG00000019102	ebi-a-GCST90018839	Endometriosis	VSIG2	MR Egger	0.614831944	2	0.735344655
eqtl-a-ENSG00000019102	ebi-a-GCST90018839	Endometriosis	VSIG2	Inverse variance weighted	2.386432889	3	0.496165133
eqtl-a-ENSG00000019169	ebi-a-GCST90018839	Endometriosis	MARCO	MR Egger	13.81167827	9	0.129183659
eqtl-a-ENSG00000019169	ebi-a-GCST90018839	Endometriosis	MARCO	Inverse variance weighted	13.92951255	10	0.176231108
eqtl-a-ENSG00000019485	ebi-a-GCST90018839	Endometriosis	PRDM11	MR Egger	1.745998266	1	0.186380598
eqtl-a-ENSG00000019485	ebi-a-GCST90018839	Endometriosis	PRDM11	Inverse variance weighted	3.100505392	2	0.212194346
eqtl-a-ENSG00000019582	ebi-a-GCST90018839	Endometriosis	CD74	MR Egger	0.133559731	1	0.714769368
eqtl-a-ENSG00000019582	ebi-a-GCST90018839	Endometriosis	CD74	Inverse variance weighted	2.014492623	2	0.365223307
eqtl-a-ENSG00000019995	ebi-a-GCST90018839	Endometriosis	ZRANB1	MR Egger	5.662285115	2	0.058945467
eqtl-a-ENSG00000019995	ebi-a-GCST90018839	Endometriosis	ZRANB1	Inverse variance weighted	5.974901329	3	0.112837736
eqtl-a-ENSG00000020922	ebi-a-GCST90018839	Endometriosis	MRE11	MR Egger	5.151765844	3	0.161015499
eqtl-a-ENSG00000020922	ebi-a-GCST90018839	Endometriosis	MRE11	Inverse variance weighted	5.817118614	4	0.213228597
eqtl-a-ENSG00000021300	ebi-a-GCST90018839	Endometriosis	PLEKHB1	MR Egger	10.32315245	6	0.111686544
eqtl-a-ENSG00000021300	ebi-a-GCST90018839	Endometriosis	PLEKHB1	Inverse variance weighted	13.88999683	7	0.053172815
eqtl-a-ENSG00000021355	ebi-a-GCST90018839	Endometriosis	SERPINB1	MR Egger	2.924647308	3	0.403389585
eqtl-a-ENSG00000021355	ebi-a-GCST90018839	Endometriosis	SERPINB1	Inverse variance weighted	3.563966178	4	0.468219033
eqtl-a-ENSG00000021488	ebi-a-GCST90018839	Endometriosis	SLC7A9	MR Egger	1.263138515	3	0.737904246
eqtl-a-ENSG00000021488	ebi-a-GCST90018839	Endometriosis	SLC7A9	Inverse variance weighted	2.176689772	4	0.703299073
eqtl-a-ENSG00000021762	ebi-a-GCST90018839	Endometriosis	OSBPL5	MR Egger	1.390097239	2	0.499050184
eqtl-a-ENSG00000021762	ebi-a-GCST90018839	Endometriosis	OSBPL5	Inverse variance weighted	1.44253186	3	0.695596004
eqtl-a-ENSG00000022277	ebi-a-GCST90018839	Endometriosis	RTF2	MR Egger	0.702744895	1	0.401862904
eqtl-a-ENSG00000022277	ebi-a-GCST90018839	Endometriosis	RTF2	Inverse variance weighted	0.77709535	2	0.678040895
eqtl-a-ENSG00000022556	ebi-a-GCST90018839	Endometriosis	NLRP2	MR Egger	4.110189662	3	0.249808835
eqtl-a-ENSG00000022556	ebi-a-GCST90018839	Endometriosis	NLRP2	Inverse variance weighted	4.740204016	4	0.315007448
eqtl-a-ENSG00000022567	ebi-a-GCST90018839	Endometriosis	SLC45A4	MR Egger	8.169877432	6	0.225920021
eqtl-a-ENSG00000022567	ebi-a-GCST90018839	Endometriosis	SLC45A4	Inverse variance weighted	8.819304366	7	0.265890981
eqtl-a-ENSG00000022840	ebi-a-GCST90018839	Endometriosis	RNF10	MR Egger	5.922427723	7	0.548835795
eqtl-a-ENSG00000022840	ebi-a-GCST90018839	Endometriosis	RNF10	Inverse variance weighted	6.721865432	8	0.566916923
eqtl-a-ENSG00000022976	ebi-a-GCST90018839	Endometriosis	ZNF839	MR Egger	0.122407094	1	0.726438324
eqtl-a-ENSG00000022976	ebi-a-GCST90018839	Endometriosis	ZNF839	Inverse variance weighted	0.995227921	2	0.607979594
eqtl-a-ENSG00000023171	ebi-a-GCST90018839	Endometriosis	GRAMD1B	MR Egger	3.580589888	2	0.166910933
eqtl-a-ENSG00000023171	ebi-a-GCST90018839	Endometriosis	GRAMD1B	Inverse variance weighted	3.670721323	3	0.299285739
eqtl-a-ENSG00000023892	ebi-a-GCST90018839	Endometriosis	DEF6	MR Egger	5.40671755	4	0.248051575
eqtl-a-ENSG00000023892	ebi-a-GCST90018839	Endometriosis	DEF6	Inverse variance weighted	5.697807081	5	0.336742607
eqtl-a-ENSG00000023902	ebi-a-GCST90018839	Endometriosis	PLEKHO1	MR Egger	7.446909364	2	0.024150392
eqtl-a-ENSG00000023902	ebi-a-GCST90018839	Endometriosis	PLEKHO1	Inverse variance weighted	7.977926148	3	0.046470115
eqtl-a-ENSG00000024048	ebi-a-GCST90018839	Endometriosis	UBR2	MR Egger	7.180522193	2	0.027591126
eqtl-a-ENSG00000024048	ebi-a-GCST90018839	Endometriosis	UBR2	Inverse variance weighted	7.28259932	3	0.063415558
eqtl-a-ENSG00000024862	ebi-a-GCST90018839	Endometriosis	CCDC28A	MR Egger	0.040498417	1	0.840509207
eqtl-a-ENSG00000024862	ebi-a-GCST90018839	Endometriosis	CCDC28A	Inverse variance weighted	0.086325404	2	0.957755549
eqtl-a-ENSG00000025039	ebi-a-GCST90018839	Endometriosis	RRAGD	MR Egger	2.393222119	3	0.49489757
eqtl-a-ENSG00000025039	ebi-a-GCST90018839	Endometriosis	RRAGD	Inverse variance weighted	2.480005613	4	0.648219641
eqtl-a-ENSG00000025156	ebi-a-GCST90018839	Endometriosis	HSF2	MR Egger	1.876577741	2	0.391296822
eqtl-a-ENSG00000025156	ebi-a-GCST90018839	Endometriosis	HSF2	Inverse variance weighted	1.876641995	3	0.598400438
eqtl-a-ENSG00000025434	ebi-a-GCST90018839	Endometriosis	NR1H3	MR Egger	12.25720085	6	0.056470867
eqtl-a-ENSG00000025434	ebi-a-GCST90018839	Endometriosis	NR1H3	Inverse variance weighted	12.36600787	7	0.089146934
eqtl-a-ENSG00000025708	ebi-a-GCST90018839	Endometriosis	TYMP	MR Egger	2.26089576	3	0.520053605
eqtl-a-ENSG00000025708	ebi-a-GCST90018839	Endometriosis	TYMP	Inverse variance weighted	3.158861572	4	0.531601018
eqtl-a-ENSG00000025772	ebi-a-GCST90018839	Endometriosis	TOMM34	MR Egger	0.27141249	1	0.602385832
eqtl-a-ENSG00000025772	ebi-a-GCST90018839	Endometriosis	TOMM34	Inverse variance weighted	2.120857877	2	0.346307234
eqtl-a-ENSG00000026025	ebi-a-GCST90018839	Endometriosis	VIM	MR Egger	3.595102778	4	0.463565838
eqtl-a-ENSG00000026025	ebi-a-GCST90018839	Endometriosis	VIM	Inverse variance weighted	3.751225257	5	0.585759678
eqtl-a-ENSG00000026103	ebi-a-GCST90018839	Endometriosis	FAS	MR Egger	1.412452364	3	0.702618441
eqtl-a-ENSG00000026103	ebi-a-GCST90018839	Endometriosis	FAS	Inverse variance weighted	1.73460744	4	0.784421959
eqtl-a-ENSG00000026297	ebi-a-GCST90018839	Endometriosis	RNASET2	MR Egger	3.112084585	3	0.3746647
eqtl-a-ENSG00000026297	ebi-a-GCST90018839	Endometriosis	RNASET2	Inverse variance weighted	4.093008533	4	0.393564829
eqtl-a-ENSG00000026508	ebi-a-GCST90018839	Endometriosis	CD44	MR Egger	6.806771241	2	0.033260472
eqtl-a-ENSG00000026508	ebi-a-GCST90018839	Endometriosis	CD44	Inverse variance weighted	6.834972436	3	0.077347975
eqtl-a-ENSG00000026652	ebi-a-GCST90018839	Endometriosis	AGPAT4	MR Egger	0.893864648	3	0.826908153
eqtl-a-ENSG00000026652	ebi-a-GCST90018839	Endometriosis	AGPAT4	Inverse variance weighted	1.010687046	4	0.908171178
eqtl-a-ENSG00000026950	ebi-a-GCST90018839	Endometriosis	BTN3A1	MR Egger	3.967241356	1	0.046393719
eqtl-a-ENSG00000026950	ebi-a-GCST90018839	Endometriosis	BTN3A1	Inverse variance weighted	4.970179353	2	0.083318082
eqtl-a-ENSG00000027075	ebi-a-GCST90018839	Endometriosis	PRKCH	MR Egger	0.607943856	1	0.435563037
eqtl-a-ENSG00000027075	ebi-a-GCST90018839	Endometriosis	PRKCH	Inverse variance weighted	2.911915142	2	0.233176973
eqtl-a-ENSG00000027697	ebi-a-GCST90018839	Endometriosis	IFNGR1	MR Egger	2.805892867	2	0.245871452
eqtl-a-ENSG00000027697	ebi-a-GCST90018839	Endometriosis	IFNGR1	Inverse variance weighted	3.602600064	3	0.307697001
eqtl-a-ENSG00000027847	ebi-a-GCST90018839	Endometriosis	B4GALT7	MR Egger	0.351339887	1	0.553355631
eqtl-a-ENSG00000027847	ebi-a-GCST90018839	Endometriosis	B4GALT7	Inverse variance weighted	0.852756602	2	0.652869314
eqtl-a-ENSG00000028137	ebi-a-GCST90018839	Endometriosis	TNFRSF1B	MR Egger	10.33324348	2	0.005703805
eqtl-a-ENSG00000028137	ebi-a-GCST90018839	Endometriosis	TNFRSF1B	Inverse variance weighted	14.38966569	3	0.002419993
eqtl-a-ENSG00000029534	ebi-a-GCST90018839	Endometriosis	ANK1	MR Egger	1.5786703	2	0.454146634
eqtl-a-ENSG00000029534	ebi-a-GCST90018839	Endometriosis	ANK1	Inverse variance weighted	1.69581858	3	0.637863821
eqtl-a-ENSG00000029639	ebi-a-GCST90018839	Endometriosis	TFB1M	MR Egger	0.134949952	1	0.713353974
eqtl-a-ENSG00000029639	ebi-a-GCST90018839	Endometriosis	TFB1M	Inverse variance weighted	0.13551103	2	0.934488914
eqtl-a-ENSG00000029725	ebi-a-GCST90018839	Endometriosis	RABEP1	MR Egger	2.057320978	5	0.841158101
eqtl-a-ENSG00000029725	ebi-a-GCST90018839	Endometriosis	RABEP1	Inverse variance weighted	2.182461942	6	0.902175893
eqtl-a-ENSG00000030110	ebi-a-GCST90018839	Endometriosis	BAK1	MR Egger	1.871210926	3	0.599562565
eqtl-a-ENSG00000030110	ebi-a-GCST90018839	Endometriosis	BAK1	Inverse variance weighted	3.222784714	4	0.521258704
eqtl-a-ENSG00000030582	ebi-a-GCST90018839	Endometriosis	GRN	MR Egger	10.52032587	4	0.032518155
eqtl-a-ENSG00000030582	ebi-a-GCST90018839	Endometriosis	GRN	Inverse variance weighted	10.53081976	5	0.061518203
eqtl-a-ENSG00000031081	ebi-a-GCST90018839	Endometriosis	ARHGAP31	MR Egger	2.155549553	1	0.142055609
eqtl-a-ENSG00000031081	ebi-a-GCST90018839	Endometriosis	ARHGAP31	Inverse variance weighted	2.287038736	2	0.318695439
eqtl-a-ENSG00000031691	ebi-a-GCST90018839	Endometriosis	CENPQ	MR Egger	0.061893024	1	0.803528575
eqtl-a-ENSG00000031691	ebi-a-GCST90018839	Endometriosis	CENPQ	Inverse variance weighted	1.097581448	2	0.577647924
eqtl-a-ENSG00000032742	ebi-a-GCST90018839	Endometriosis	IFT88	MR Egger	0.564023022	1	0.452643832
eqtl-a-ENSG00000032742	ebi-a-GCST90018839	Endometriosis	IFT88	Inverse variance weighted	0.684980821	2	0.709999928
eqtl-a-ENSG00000033122	ebi-a-GCST90018839	Endometriosis	LRRC7	MR Egger	0.312499023	1	0.576150719
eqtl-a-ENSG00000033122	ebi-a-GCST90018839	Endometriosis	LRRC7	Inverse variance weighted	0.53578962	2	0.764988246
eqtl-a-ENSG00000033627	ebi-a-GCST90018839	Endometriosis	ATP6V0A1	MR Egger	1.98714209	2	0.37025214
eqtl-a-ENSG00000033627	ebi-a-GCST90018839	Endometriosis	ATP6V0A1	Inverse variance weighted	2.986027706	3	0.39378445
eqtl-a-ENSG00000033800	ebi-a-GCST90018839	Endometriosis	PIAS1	MR Egger	5.864108221	1	0.015452685
eqtl-a-ENSG00000033800	ebi-a-GCST90018839	Endometriosis	PIAS1	Inverse variance weighted	6.086468086	2	0.047680439
eqtl-a-ENSG00000034053	ebi-a-GCST90018839	Endometriosis	APBA2	MR Egger	1.404829375	3	0.70440309
eqtl-a-ENSG00000034053	ebi-a-GCST90018839	Endometriosis	APBA2	Inverse variance weighted	2.820998222	4	0.58821351
eqtl-a-ENSG00000034152	ebi-a-GCST90018839	Endometriosis	MAP2K3	MR Egger	5.479916102	8	0.705264092
eqtl-a-ENSG00000034152	ebi-a-GCST90018839	Endometriosis	MAP2K3	Inverse variance weighted	5.988987663	9	0.741019948
eqtl-a-ENSG00000035115	ebi-a-GCST90018839	Endometriosis	SH3YL1	MR Egger	0.186951692	3	0.979667736
eqtl-a-ENSG00000035115	ebi-a-GCST90018839	Endometriosis	SH3YL1	Inverse variance weighted	0.28270896	4	0.990902849
eqtl-a-ENSG00000035403	ebi-a-GCST90018839	Endometriosis	VCL	MR Egger	16.33553732	12	0.176346606
eqtl-a-ENSG00000035403	ebi-a-GCST90018839	Endometriosis	VCL	Inverse variance weighted	17.74928462	13	0.167273069
eqtl-a-ENSG00000035664	ebi-a-GCST90018839	Endometriosis	DAPK2	MR Egger	4.563031753	2	0.102129274
eqtl-a-ENSG00000035664	ebi-a-GCST90018839	Endometriosis	DAPK2	Inverse variance weighted	5.797925073	3	0.121866358
eqtl-a-ENSG00000035681	ebi-a-GCST90018839	Endometriosis	NSMAF	Inverse variance weighted	0.22317254	1	0.636633162
eqtl-a-ENSG00000035687	ebi-a-GCST90018839	Endometriosis	ADSS2	MR Egger	0.638326734	2	0.726756812
eqtl-a-ENSG00000035687	ebi-a-GCST90018839	Endometriosis	ADSS2	Inverse variance weighted	0.801187308	3	0.849183024
eqtl-a-ENSG00000035720	ebi-a-GCST90018839	Endometriosis	STAP1	MR Egger	3.781319809	4	0.436409137
eqtl-a-ENSG00000035720	ebi-a-GCST90018839	Endometriosis	STAP1	Inverse variance weighted	4.284232536	5	0.509260287
eqtl-a-ENSG00000035862	ebi-a-GCST90018839	Endometriosis	TIMP2	MR Egger	7.665456462	3	0.053456155
eqtl-a-ENSG00000035862	ebi-a-GCST90018839	Endometriosis	TIMP2	Inverse variance weighted	7.666517484	4	0.104586812
eqtl-a-ENSG00000036448	ebi-a-GCST90018839	Endometriosis	MYOM2	MR Egger	8.66005697	7	0.277992461
eqtl-a-ENSG00000036448	ebi-a-GCST90018839	Endometriosis	MYOM2	Inverse variance weighted	8.862606776	8	0.35401864
eqtl-a-ENSG00000036565	ebi-a-GCST90018839	Endometriosis	SLC18A1	MR Egger	1.14029584	1	0.285589824
eqtl-a-ENSG00000036565	ebi-a-GCST90018839	Endometriosis	SLC18A1	Inverse variance weighted	1.169960382	2	0.557116898
eqtl-a-ENSG00000037474	ebi-a-GCST90018839	Endometriosis	NSUN2	MR Egger	10.83042332	5	0.054847807
eqtl-a-ENSG00000037474	ebi-a-GCST90018839	Endometriosis	NSUN2	Inverse variance weighted	20.39337612	6	0.00235632
eqtl-a-ENSG00000037757	ebi-a-GCST90018839	Endometriosis	MRI1	Inverse variance weighted	0.028772666	1	0.865305001
eqtl-a-ENSG00000038002	ebi-a-GCST90018839	Endometriosis	AGA	MR Egger	0.317296816	3	0.95674326
eqtl-a-ENSG00000038002	ebi-a-GCST90018839	Endometriosis	AGA	Inverse variance weighted	1.119801675	4	0.891117858
eqtl-a-ENSG00000038427	ebi-a-GCST90018839	Endometriosis	VCAN	MR Egger	4.686635083	7	0.698142231
eqtl-a-ENSG00000038427	ebi-a-GCST90018839	Endometriosis	VCAN	Inverse variance weighted	4.812903168	8	0.777373355
eqtl-a-ENSG00000038945	ebi-a-GCST90018839	Endometriosis	MSR1	MR Egger	1.328837554	2	0.514572522
eqtl-a-ENSG00000038945	ebi-a-GCST90018839	Endometriosis	MSR1	Inverse variance weighted	5.260147539	3	0.153709361
eqtl-a-ENSG00000039068	ebi-a-GCST90018839	Endometriosis	CDH1	MR Egger	0.046155963	1	0.829892541
eqtl-a-ENSG00000039068	ebi-a-GCST90018839	Endometriosis	CDH1	Inverse variance weighted	0.292768317	2	0.863825793
eqtl-a-ENSG00000039523	ebi-a-GCST90018839	Endometriosis	RIPOR1	MR Egger	0.286006968	1	0.592790796
eqtl-a-ENSG00000039523	ebi-a-GCST90018839	Endometriosis	RIPOR1	Inverse variance weighted	0.637481735	2	0.727063931
eqtl-a-ENSG00000039560	ebi-a-GCST90018839	Endometriosis	RAI14	MR Egger	0.627264507	1	0.42836049
eqtl-a-ENSG00000039560	ebi-a-GCST90018839	Endometriosis	RAI14	Inverse variance weighted	1.072165333	2	0.585035549
eqtl-a-ENSG00000039650	ebi-a-GCST90018839	Endometriosis	PNKP	MR Egger	2.708605952	2	0.258127153
eqtl-a-ENSG00000039650	ebi-a-GCST90018839	Endometriosis	PNKP	Inverse variance weighted	3.366626645	3	0.338476589
eqtl-a-ENSG00000040275	ebi-a-GCST90018839	Endometriosis	SPDL1	MR Egger	0.15376969	1	0.694958627
eqtl-a-ENSG00000040275	ebi-a-GCST90018839	Endometriosis	SPDL1	Inverse variance weighted	0.153926633	2	0.925923819
eqtl-a-ENSG00000040633	ebi-a-GCST90018839	Endometriosis	PHF23	MR Egger	0.068878265	1	0.79297708
eqtl-a-ENSG00000040633	ebi-a-GCST90018839	Endometriosis	PHF23	Inverse variance weighted	1.4498169	2	0.484368911
eqtl-a-ENSG00000041353	ebi-a-GCST90018839	Endometriosis	RAB27B	MR Egger	2.720230643	8	0.950670059
eqtl-a-ENSG00000041353	ebi-a-GCST90018839	Endometriosis	RAB27B	Inverse variance weighted	2.76297962	9	0.972955601
eqtl-a-ENSG00000041515	ebi-a-GCST90018839	Endometriosis	MYO16	MR Egger	1.78017342	1	0.182128033
eqtl-a-ENSG00000041515	ebi-a-GCST90018839	Endometriosis	MYO16	Inverse variance weighted	2.04423057	2	0.359832985
eqtl-a-ENSG00000041802	ebi-a-GCST90018839	Endometriosis	LSG1	MR Egger	2.677490687	1	0.101775985
eqtl-a-ENSG00000041802	ebi-a-GCST90018839	Endometriosis	LSG1	Inverse variance weighted	2.703604295	2	0.258773492
eqtl-a-ENSG00000042317	ebi-a-GCST90018839	Endometriosis	SPATA7	MR Egger	1.67511533	1	0.195574777
eqtl-a-ENSG00000042317	ebi-a-GCST90018839	Endometriosis	SPATA7	Inverse variance weighted	3.290408359	2	0.192973158
eqtl-a-ENSG00000042445	ebi-a-GCST90018839	Endometriosis	RETSAT	MR Egger	0.375948321	1	0.539779643
eqtl-a-ENSG00000042445	ebi-a-GCST90018839	Endometriosis	RETSAT	Inverse variance weighted	0.456796975	2	0.795807077
eqtl-a-ENSG00000042493	ebi-a-GCST90018839	Endometriosis	CAPG	MR Egger	3.520660549	2	0.171988051
eqtl-a-ENSG00000042493	ebi-a-GCST90018839	Endometriosis	CAPG	Inverse variance weighted	4.696542307	3	0.195414969
eqtl-a-ENSG00000042753	ebi-a-GCST90018839	Endometriosis	AP2S1	Inverse variance weighted	1.605551982	1	0.205118185
eqtl-a-ENSG00000042832	ebi-a-GCST90018839	Endometriosis	TG	MR Egger	0.002006542	1	0.964271155
eqtl-a-ENSG00000042832	ebi-a-GCST90018839	Endometriosis	TG	Inverse variance weighted	0.813749559	2	0.665727548
eqtl-a-ENSG00000042980	ebi-a-GCST90018839	Endometriosis	ADAM28	MR Egger	5.328173105	2	0.069662958
eqtl-a-ENSG00000042980	ebi-a-GCST90018839	Endometriosis	ADAM28	Inverse variance weighted	6.522377532	3	0.088784155
eqtl-a-ENSG00000043462	ebi-a-GCST90018839	Endometriosis	LCP2	MR Egger	0.298966658	1	0.58453096
eqtl-a-ENSG00000043462	ebi-a-GCST90018839	Endometriosis	LCP2	Inverse variance weighted	0.544965614	2	0.761486521
eqtl-a-ENSG00000043514	ebi-a-GCST90018839	Endometriosis	TRIT1	MR Egger	0.743637597	1	0.388498112
eqtl-a-ENSG00000043514	ebi-a-GCST90018839	Endometriosis	TRIT1	Inverse variance weighted	3.305238353	2	0.191547554
eqtl-a-ENSG00000044115	ebi-a-GCST90018839	Endometriosis	CTNNA1	MR Egger	6.103123212	5	0.296313544
eqtl-a-ENSG00000044115	ebi-a-GCST90018839	Endometriosis	CTNNA1	Inverse variance weighted	6.599983008	6	0.359428173
eqtl-a-ENSG00000044574	ebi-a-GCST90018839	Endometriosis	HSPA5	MR Egger	0.499762621	3	0.91894356
eqtl-a-ENSG00000044574	ebi-a-GCST90018839	Endometriosis	HSPA5	Inverse variance weighted	3.853940155	4	0.426133632
eqtl-a-ENSG00000047056	ebi-a-GCST90018839	Endometriosis	WDR37	MR Egger	6.123868787	2	0.046797084
eqtl-a-ENSG00000047056	ebi-a-GCST90018839	Endometriosis	WDR37	Inverse variance weighted	6.545004171	3	0.087904448
eqtl-a-ENSG00000047188	ebi-a-GCST90018839	Endometriosis	YTHDC2	MR Egger	5.524997385	2	0.063133819
eqtl-a-ENSG00000047188	ebi-a-GCST90018839	Endometriosis	YTHDC2	Inverse variance weighted	9.832682522	3	0.020043272
eqtl-a-ENSG00000047365	ebi-a-GCST90018839	Endometriosis	ARAP2	MR Egger	7.642222627	2	0.021903446
eqtl-a-ENSG00000047365	ebi-a-GCST90018839	Endometriosis	ARAP2	Inverse variance weighted	7.822016897	3	0.049836921
eqtl-a-ENSG00000047410	ebi-a-GCST90018839	Endometriosis	TPR	MR Egger	0.442168295	2	0.801649221
eqtl-a-ENSG00000047410	ebi-a-GCST90018839	Endometriosis	TPR	Inverse variance weighted	0.458953865	3	0.927811964
eqtl-a-ENSG00000047579	ebi-a-GCST90018839	Endometriosis	DTNBP1	MR Egger	2.498570332	1	0.113949699
eqtl-a-ENSG00000047579	ebi-a-GCST90018839	Endometriosis	DTNBP1	Inverse variance weighted	2.561688723	2	0.277802636
eqtl-a-ENSG00000047597	ebi-a-GCST90018839	Endometriosis	XK	MR Egger	0.202045247	2	0.903912583
eqtl-a-ENSG00000047597	ebi-a-GCST90018839	Endometriosis	XK	Inverse variance weighted	2.885673421	3	0.409590026
eqtl-a-ENSG00000047617	ebi-a-GCST90018839	Endometriosis	ANO2	MR Egger	1.782260715	1	0.181871969
eqtl-a-ENSG00000047617	ebi-a-GCST90018839	Endometriosis	ANO2	Inverse variance weighted	1.890004492	2	0.388678698
eqtl-a-ENSG00000047644	ebi-a-GCST90018839	Endometriosis	WWC3	MR Egger	8.953265674	3	0.029918741
eqtl-a-ENSG00000047644	ebi-a-GCST90018839	Endometriosis	WWC3	Inverse variance weighted	9.364416372	4	0.05260899
eqtl-a-ENSG00000048162	ebi-a-GCST90018839	Endometriosis	NOP16	MR Egger	0.371417442	1	0.542232653
eqtl-a-ENSG00000048162	ebi-a-GCST90018839	Endometriosis	NOP16	Inverse variance weighted	0.38712325	2	0.824019055
eqtl-a-ENSG00000048392	ebi-a-GCST90018839	Endometriosis	RRM2B	MR Egger	0.014875517	1	0.902926558
eqtl-a-ENSG00000048392	ebi-a-GCST90018839	Endometriosis	RRM2B	Inverse variance weighted	0.18860269	2	0.910008494
eqtl-a-ENSG00000048462	ebi-a-GCST90018839	Endometriosis	TNFRSF17	MR Egger	0.260606022	1	0.609704115
eqtl-a-ENSG00000048462	ebi-a-GCST90018839	Endometriosis	TNFRSF17	Inverse variance weighted	1.310551568	2	0.519298828
eqtl-a-ENSG00000048471	ebi-a-GCST90018839	Endometriosis	SNX29	MR Egger	3.304981062	4	0.50814344
eqtl-a-ENSG00000048471	ebi-a-GCST90018839	Endometriosis	SNX29	Inverse variance weighted	3.306213235	5	0.652890574
eqtl-a-ENSG00000049089	ebi-a-GCST90018839	Endometriosis	COL9A2	MR Egger	4.65606605	2	0.097487314
eqtl-a-ENSG00000049089	ebi-a-GCST90018839	Endometriosis	COL9A2	Inverse variance weighted	5.512284454	3	0.137905714
eqtl-a-ENSG00000049239	ebi-a-GCST90018839	Endometriosis	H6PD	MR Egger	1.530519826	3	0.675244495
eqtl-a-ENSG00000049239	ebi-a-GCST90018839	Endometriosis	H6PD	Inverse variance weighted	1.763495925	4	0.779153776
eqtl-a-ENSG00000049245	ebi-a-GCST90018839	Endometriosis	VAMP3	MR Egger	1.088125294	1	0.296886957
eqtl-a-ENSG00000049245	ebi-a-GCST90018839	Endometriosis	VAMP3	Inverse variance weighted	1.285281545	2	0.525901802
eqtl-a-ENSG00000049246	ebi-a-GCST90018839	Endometriosis	PER3	MR Egger	1.532099961	3	0.674881737
eqtl-a-ENSG00000049246	ebi-a-GCST90018839	Endometriosis	PER3	Inverse variance weighted	1.55179315	4	0.817429052
eqtl-a-ENSG00000049247	ebi-a-GCST90018839	Endometriosis	UTS2	MR Egger	0.027073214	1	0.869306533
eqtl-a-ENSG00000049247	ebi-a-GCST90018839	Endometriosis	UTS2	Inverse variance weighted	3.756321322	2	0.152871029
eqtl-a-ENSG00000049249	ebi-a-GCST90018839	Endometriosis	TNFRSF9	MR Egger	1.190377699	4	0.879680312
eqtl-a-ENSG00000049249	ebi-a-GCST90018839	Endometriosis	TNFRSF9	Inverse variance weighted	1.374701087	5	0.927060569
eqtl-a-ENSG00000049323	ebi-a-GCST90018839	Endometriosis	LTBP1	MR Egger	3.352003478	1	0.067123271
eqtl-a-ENSG00000049323	ebi-a-GCST90018839	Endometriosis	LTBP1	Inverse variance weighted	3.537432917	2	0.170551759
eqtl-a-ENSG00000050165	ebi-a-GCST90018839	Endometriosis	DKK3	MR Egger	3.605153133	5	0.607539739
eqtl-a-ENSG00000050165	ebi-a-GCST90018839	Endometriosis	DKK3	Inverse variance weighted	3.607343126	6	0.7296377
eqtl-a-ENSG00000050344	ebi-a-GCST90018839	Endometriosis	NFE2L3	MR Egger	2.204616148	1	0.137598141
eqtl-a-ENSG00000050344	ebi-a-GCST90018839	Endometriosis	NFE2L3	Inverse variance weighted	2.660736936	2	0.264379828
eqtl-a-ENSG00000050405	ebi-a-GCST90018839	Endometriosis	LIMA1	MR Egger	0.864481199	1	0.352487691
eqtl-a-ENSG00000050405	ebi-a-GCST90018839	Endometriosis	LIMA1	Inverse variance weighted	1.387285926	2	0.49975217
eqtl-a-ENSG00000050426	ebi-a-GCST90018839	Endometriosis	LETMD1	MR Egger	0.310169288	1	0.577576322
eqtl-a-ENSG00000050426	ebi-a-GCST90018839	Endometriosis	LETMD1	Inverse variance weighted	0.442301446	2	0.801595852
eqtl-a-ENSG00000050767	ebi-a-GCST90018839	Endometriosis	COL23A1	MR Egger	0.070212861	2	0.965502652
eqtl-a-ENSG00000050767	ebi-a-GCST90018839	Endometriosis	COL23A1	Inverse variance weighted	1.134927343	3	0.76864987
eqtl-a-ENSG00000051009	ebi-a-GCST90018839	Endometriosis	FHIP1B	MR Egger	3.634315491	3	0.303755098
eqtl-a-ENSG00000051009	ebi-a-GCST90018839	Endometriosis	FHIP1B	Inverse variance weighted	4.997554072	4	0.287548555
eqtl-a-ENSG00000051108	ebi-a-GCST90018839	Endometriosis	HERPUD1	MR Egger	2.088222118	2	0.352004592
eqtl-a-ENSG00000051108	ebi-a-GCST90018839	Endometriosis	HERPUD1	Inverse variance weighted	2.138424445	3	0.544178433
eqtl-a-ENSG00000051382	ebi-a-GCST90018839	Endometriosis	PIK3CB	MR Egger	6.250070712	1	0.012418835
eqtl-a-ENSG00000051382	ebi-a-GCST90018839	Endometriosis	PIK3CB	Inverse variance weighted	9.177151937	2	0.010167327
eqtl-a-ENSG00000051523	ebi-a-GCST90018839	Endometriosis	CYBA	MR Egger	0.964922917	1	0.325949661
eqtl-a-ENSG00000051523	ebi-a-GCST90018839	Endometriosis	CYBA	Inverse variance weighted	2.396680771	2	0.301694493
eqtl-a-ENSG00000051620	ebi-a-GCST90018839	Endometriosis	HEBP2	MR Egger	0.003200562	1	0.954884937
eqtl-a-ENSG00000051620	ebi-a-GCST90018839	Endometriosis	HEBP2	Inverse variance weighted	0.010492279	2	0.994767597
eqtl-a-ENSG00000052126	ebi-a-GCST90018839	Endometriosis	PLEKHA5	MR Egger	2.4242858	2	0.297558957
eqtl-a-ENSG00000052126	ebi-a-GCST90018839	Endometriosis	PLEKHA5	Inverse variance weighted	2.650456631	3	0.448712431
eqtl-a-ENSG00000052749	ebi-a-GCST90018839	Endometriosis	RRP12	MR Egger	8.951455015	8	0.346407711
eqtl-a-ENSG00000052749	ebi-a-GCST90018839	Endometriosis	RRP12	Inverse variance weighted	9.205437932	9	0.418530805
eqtl-a-ENSG00000053254	ebi-a-GCST90018839	Endometriosis	FOXN3	MR Egger	1.716279456	1	0.190172666
eqtl-a-ENSG00000053254	ebi-a-GCST90018839	Endometriosis	FOXN3	Inverse variance weighted	1.716548609	2	0.423892962
eqtl-a-ENSG00000053371	ebi-a-GCST90018839	Endometriosis	AKR7A2	MR Egger	0.012878532	2	0.993581422
eqtl-a-ENSG00000053371	ebi-a-GCST90018839	Endometriosis	AKR7A2	Inverse variance weighted	0.483445469	3	0.922513024
eqtl-a-ENSG00000053900	ebi-a-GCST90018839	Endometriosis	ANAPC4	MR Egger	0.926735545	3	0.81897158
eqtl-a-ENSG00000053900	ebi-a-GCST90018839	Endometriosis	ANAPC4	Inverse variance weighted	1.673334235	4	0.795555602
eqtl-a-ENSG00000054148	ebi-a-GCST90018839	Endometriosis	PHPT1	MR Egger	0.782666436	1	0.376326888
eqtl-a-ENSG00000054148	ebi-a-GCST90018839	Endometriosis	PHPT1	Inverse variance weighted	0.869315646	2	0.647486184
eqtl-a-ENSG00000054179	ebi-a-GCST90018839	Endometriosis	ENTPD2	MR Egger	0.453209895	1	0.500814555
eqtl-a-ENSG00000054179	ebi-a-GCST90018839	Endometriosis	ENTPD2	Inverse variance weighted	0.534782457	2	0.765373577
eqtl-a-ENSG00000054219	ebi-a-GCST90018839	Endometriosis	LY75	MR Egger	0.201841726	2	0.90400457
eqtl-a-ENSG00000054219	ebi-a-GCST90018839	Endometriosis	LY75	Inverse variance weighted	3.03483369	3	0.386285626
eqtl-a-ENSG00000054277	ebi-a-GCST90018839	Endometriosis	OPN3	MR Egger	0.678078107	2	0.712454625
eqtl-a-ENSG00000054277	ebi-a-GCST90018839	Endometriosis	OPN3	Inverse variance weighted	2.016365625	3	0.569016916
eqtl-a-ENSG00000054282	ebi-a-GCST90018839	Endometriosis	SDCCAG8	MR Egger	0.760710767	1	0.383106181
eqtl-a-ENSG00000054282	ebi-a-GCST90018839	Endometriosis	SDCCAG8	Inverse variance weighted	0.811681938	2	0.66641614
eqtl-a-ENSG00000054356	ebi-a-GCST90018839	Endometriosis	PTPRN	MR Egger	4.329882678	3	0.227975616
eqtl-a-ENSG00000054356	ebi-a-GCST90018839	Endometriosis	PTPRN	Inverse variance weighted	6.507672751	4	0.164307579
eqtl-a-ENSG00000054523	ebi-a-GCST90018839	Endometriosis	KIF1B	MR Egger	12.59706159	9	0.18170225
eqtl-a-ENSG00000054523	ebi-a-GCST90018839	Endometriosis	KIF1B	Inverse variance weighted	12.97320775	10	0.225173662
eqtl-a-ENSG00000054654	ebi-a-GCST90018839	Endometriosis	SYNE2	MR Egger	0.333445859	3	0.953620233
eqtl-a-ENSG00000054654	ebi-a-GCST90018839	Endometriosis	SYNE2	Inverse variance weighted	0.368899561	4	0.984943072
eqtl-a-ENSG00000054793	ebi-a-GCST90018839	Endometriosis	ATP9A	MR Egger	11.9659214	6	0.062733388
eqtl-a-ENSG00000054793	ebi-a-GCST90018839	Endometriosis	ATP9A	Inverse variance weighted	12.23799588	7	0.092998917
eqtl-a-ENSG00000054967	ebi-a-GCST90018839	Endometriosis	RELT	MR Egger	3.205026215	1	0.073412332
eqtl-a-ENSG00000054967	ebi-a-GCST90018839	Endometriosis	RELT	Inverse variance weighted	7.682432164	2	0.021467479
eqtl-a-ENSG00000054983	ebi-a-GCST90018839	Endometriosis	GALC	MR Egger	1.154258711	1	0.282659424
eqtl-a-ENSG00000054983	ebi-a-GCST90018839	Endometriosis	GALC	Inverse variance weighted	2.187723286	2	0.334920649
eqtl-a-ENSG00000055118	ebi-a-GCST90018839	Endometriosis	KCNH2	MR Egger	5.631233818	3	0.130996714
eqtl-a-ENSG00000055118	ebi-a-GCST90018839	Endometriosis	KCNH2	Inverse variance weighted	5.689288626	4	0.22358509
eqtl-a-ENSG00000055163	ebi-a-GCST90018839	Endometriosis	CYFIP2	MR Egger	10.25244842	5	0.06839019
eqtl-a-ENSG00000055163	ebi-a-GCST90018839	Endometriosis	CYFIP2	Inverse variance weighted	10.44734971	6	0.107033699
eqtl-a-ENSG00000055211	ebi-a-GCST90018839	Endometriosis	GINM1	MR Egger	1.48E-06	1	0.999030622
eqtl-a-ENSG00000055211	ebi-a-GCST90018839	Endometriosis	GINM1	Inverse variance weighted	0.143978855	2	0.930540734
eqtl-a-ENSG00000055332	ebi-a-GCST90018839	Endometriosis	EIF2AK2	MR Egger	3.527740916	7	0.832278521
eqtl-a-ENSG00000055332	ebi-a-GCST90018839	Endometriosis	EIF2AK2	Inverse variance weighted	3.604107388	8	0.890961411
eqtl-a-ENSG00000055483	ebi-a-GCST90018839	Endometriosis	USP36	MR Egger	2.028689155	3	0.566473567
eqtl-a-ENSG00000055483	ebi-a-GCST90018839	Endometriosis	USP36	Inverse variance weighted	3.550129317	4	0.470297121
eqtl-a-ENSG00000055732	ebi-a-GCST90018839	Endometriosis	MCOLN3	MR Egger	0.515872417	2	0.772644519
eqtl-a-ENSG00000055732	ebi-a-GCST90018839	Endometriosis	MCOLN3	Inverse variance weighted	0.685848861	3	0.876527284
eqtl-a-ENSG00000055950	ebi-a-GCST90018839	Endometriosis	MRPL43	MR Egger	2.192923054	2	0.334051025
eqtl-a-ENSG00000055950	ebi-a-GCST90018839	Endometriosis	MRPL43	Inverse variance weighted	3.744615079	3	0.290394385
eqtl-a-ENSG00000055955	ebi-a-GCST90018839	Endometriosis	ITIH4	MR Egger	3.748846722	3	0.289892444
eqtl-a-ENSG00000055955	ebi-a-GCST90018839	Endometriosis	ITIH4	Inverse variance weighted	6.846496367	4	0.144225984
eqtl-a-ENSG00000056558	ebi-a-GCST90018839	Endometriosis	TRAF1	MR Egger	0.090544556	1	0.763486004
eqtl-a-ENSG00000056558	ebi-a-GCST90018839	Endometriosis	TRAF1	Inverse variance weighted	0.468083057	2	0.791328952
eqtl-a-ENSG00000056736	ebi-a-GCST90018839	Endometriosis	IL17RB	MR Egger	0.132052562	1	0.716313293
eqtl-a-ENSG00000056736	ebi-a-GCST90018839	Endometriosis	IL17RB	Inverse variance weighted	1.282432741	2	0.526651431
eqtl-a-ENSG00000057019	ebi-a-GCST90018839	Endometriosis	DCBLD2	MR Egger	2.158277588	3	0.540213068
eqtl-a-ENSG00000057019	ebi-a-GCST90018839	Endometriosis	DCBLD2	Inverse variance weighted	2.388655421	4	0.664678381
eqtl-a-ENSG00000057252	ebi-a-GCST90018839	Endometriosis	SOAT1	MR Egger	1.994802186	3	0.573486231
eqtl-a-ENSG00000057252	ebi-a-GCST90018839	Endometriosis	SOAT1	Inverse variance weighted	1.999334728	4	0.735881252
eqtl-a-ENSG00000057608	ebi-a-GCST90018839	Endometriosis	GDI2	MR Egger	5.97127955	2	0.05050718
eqtl-a-ENSG00000057608	ebi-a-GCST90018839	Endometriosis	GDI2	Inverse variance weighted	6.091067401	3	0.107262686
eqtl-a-ENSG00000057704	ebi-a-GCST90018839	Endometriosis	TMCC3	MR Egger	0.501489756	2	0.778220888
eqtl-a-ENSG00000057704	ebi-a-GCST90018839	Endometriosis	TMCC3	Inverse variance weighted	1.147117508	3	0.765713601
eqtl-a-ENSG00000057757	ebi-a-GCST90018839	Endometriosis	PITHD1	MR Egger	6.052055773	5	0.301186576
eqtl-a-ENSG00000057757	ebi-a-GCST90018839	Endometriosis	PITHD1	Inverse variance weighted	6.60914932	6	0.358508571
eqtl-a-ENSG00000058668	ebi-a-GCST90018839	Endometriosis	ATP2B4	Inverse variance weighted	1.775306771	1	0.182726686
eqtl-a-ENSG00000058799	ebi-a-GCST90018839	Endometriosis	YIPF1	MR Egger	0.465050345	1	0.495273098
eqtl-a-ENSG00000058799	ebi-a-GCST90018839	Endometriosis	YIPF1	Inverse variance weighted	6.101207333	2	0.047330344
eqtl-a-ENSG00000058866	ebi-a-GCST90018839	Endometriosis	DGKG	MR Egger	0.858015488	1	0.35429464
eqtl-a-ENSG00000058866	ebi-a-GCST90018839	Endometriosis	DGKG	Inverse variance weighted	1.330575736	2	0.514125506
eqtl-a-ENSG00000059122	ebi-a-GCST90018839	Endometriosis	FLYWCH1	MR Egger	0.19538714	1	0.658470265
eqtl-a-ENSG00000059122	ebi-a-GCST90018839	Endometriosis	FLYWCH1	Inverse variance weighted	1.654322107	2	0.437288966
eqtl-a-ENSG00000059377	ebi-a-GCST90018839	Endometriosis	TBXAS1	MR Egger	4.287811933	5	0.508764857
eqtl-a-ENSG00000059377	ebi-a-GCST90018839	Endometriosis	TBXAS1	Inverse variance weighted	5.184853601	6	0.520332444
eqtl-a-ENSG00000059588	ebi-a-GCST90018839	Endometriosis	TARBP1	MR Egger	0.282245074	2	0.868382896
eqtl-a-ENSG00000059588	ebi-a-GCST90018839	Endometriosis	TARBP1	Inverse variance weighted	0.293779679	3	0.961194078
eqtl-a-ENSG00000059691	ebi-a-GCST90018839	Endometriosis	GATB	MR Egger	12.63312503	2	0.001806141
eqtl-a-ENSG00000059691	ebi-a-GCST90018839	Endometriosis	GATB	Inverse variance weighted	12.75720741	3	0.00519219
eqtl-a-ENSG00000059728	ebi-a-GCST90018839	Endometriosis	MXD1	MR Egger	0.24461243	1	0.620894443
eqtl-a-ENSG00000059728	ebi-a-GCST90018839	Endometriosis	MXD1	Inverse variance weighted	4.12948485	2	0.12685096
eqtl-a-ENSG00000059804	ebi-a-GCST90018839	Endometriosis	SLC2A3	MR Egger	0.468749501	2	0.791065308
eqtl-a-ENSG00000059804	ebi-a-GCST90018839	Endometriosis	SLC2A3	Inverse variance weighted	0.622609315	3	0.891237538
eqtl-a-ENSG00000060138	ebi-a-GCST90018839	Endometriosis	YBX3	MR Egger	6.876612249	6	0.33240901
eqtl-a-ENSG00000060138	ebi-a-GCST90018839	Endometriosis	YBX3	Inverse variance weighted	7.436619063	7	0.384876069
eqtl-a-ENSG00000060558	ebi-a-GCST90018839	Endometriosis	GNA15	MR Egger	4.523678427	1	0.033428885
eqtl-a-ENSG00000060558	ebi-a-GCST90018839	Endometriosis	GNA15	Inverse variance weighted	7.449022801	2	0.024124885
eqtl-a-ENSG00000060709	ebi-a-GCST90018839	Endometriosis	RIMBP2	MR Egger	0.006659679	1	0.934959349
eqtl-a-ENSG00000060709	ebi-a-GCST90018839	Endometriosis	RIMBP2	Inverse variance weighted	3.488559949	2	0.174770783
eqtl-a-ENSG00000060749	ebi-a-GCST90018839	Endometriosis	QSER1	MR Egger	0.816464201	1	0.366215983
eqtl-a-ENSG00000060749	ebi-a-GCST90018839	Endometriosis	QSER1	Inverse variance weighted	2.719323275	2	0.256747636
eqtl-a-ENSG00000060762	ebi-a-GCST90018839	Endometriosis	MPC1	MR Egger	2.593909528	2	0.273362982
eqtl-a-ENSG00000060762	ebi-a-GCST90018839	Endometriosis	MPC1	Inverse variance weighted	3.923918178	3	0.269797656
eqtl-a-ENSG00000060982	ebi-a-GCST90018839	Endometriosis	BCAT1	MR Egger	6.073102909	6	0.415051111
eqtl-a-ENSG00000060982	ebi-a-GCST90018839	Endometriosis	BCAT1	Inverse variance weighted	6.091836222	7	0.529068035
eqtl-a-ENSG00000061273	ebi-a-GCST90018839	Endometriosis	HDAC7	MR Egger	5.442238687	3	0.142134492
eqtl-a-ENSG00000061273	ebi-a-GCST90018839	Endometriosis	HDAC7	Inverse variance weighted	6.376996293	4	0.172707492
eqtl-a-ENSG00000061676	ebi-a-GCST90018839	Endometriosis	NCKAP1	MR Egger	1.133700671	3	0.768945461
eqtl-a-ENSG00000061676	ebi-a-GCST90018839	Endometriosis	NCKAP1	Inverse variance weighted	1.713587406	4	0.788248
eqtl-a-ENSG00000061918	ebi-a-GCST90018839	Endometriosis	GUCY1B1	MR Egger	3.16325197	3	0.367133332
eqtl-a-ENSG00000061918	ebi-a-GCST90018839	Endometriosis	GUCY1B1	Inverse variance weighted	3.954223413	4	0.412236485
eqtl-a-ENSG00000061938	ebi-a-GCST90018839	Endometriosis	TNK2	MR Egger	3.877651533	2	0.143872791
eqtl-a-ENSG00000061938	ebi-a-GCST90018839	Endometriosis	TNK2	Inverse variance weighted	5.931577396	3	0.114987003
eqtl-a-ENSG00000062282	ebi-a-GCST90018839	Endometriosis	DGAT2	MR Egger	7.742757848	2	0.020829627
eqtl-a-ENSG00000062282	ebi-a-GCST90018839	Endometriosis	DGAT2	Inverse variance weighted	10.0501639	3	0.018144502
eqtl-a-ENSG00000062716	ebi-a-GCST90018839	Endometriosis	VMP1	MR Egger	9.919424484	4	0.04180706
eqtl-a-ENSG00000062716	ebi-a-GCST90018839	Endometriosis	VMP1	Inverse variance weighted	11.24123315	5	0.046801354
eqtl-a-ENSG00000063169	ebi-a-GCST90018839	Endometriosis	BICRA	MR Egger	0.00267924	1	0.958718836
eqtl-a-ENSG00000063169	ebi-a-GCST90018839	Endometriosis	BICRA	Inverse variance weighted	0.003149087	2	0.998426696
eqtl-a-ENSG00000063245	ebi-a-GCST90018839	Endometriosis	EPN1	MR Egger	2.679276787	1	0.101661888
eqtl-a-ENSG00000063245	ebi-a-GCST90018839	Endometriosis	EPN1	Inverse variance weighted	3.196763969	2	0.202223454
eqtl-a-ENSG00000063761	ebi-a-GCST90018839	Endometriosis	ADCK1	MR Egger	1.095291432	2	0.578309714
eqtl-a-ENSG00000063761	ebi-a-GCST90018839	Endometriosis	ADCK1	Inverse variance weighted	1.096628641	3	0.777888005
eqtl-a-ENSG00000063854	ebi-a-GCST90018839	Endometriosis	HAGH	MR Egger	6.966005867	6	0.324002412
eqtl-a-ENSG00000063854	ebi-a-GCST90018839	Endometriosis	HAGH	Inverse variance weighted	7.107949511	7	0.417727493
eqtl-a-ENSG00000064012	ebi-a-GCST90018839	Endometriosis	CASP8	MR Egger	0.846953186	2	0.654766502
eqtl-a-ENSG00000064012	ebi-a-GCST90018839	Endometriosis	CASP8	Inverse variance weighted	5.113235664	3	0.163690791
eqtl-a-ENSG00000064042	ebi-a-GCST90018839	Endometriosis	LIMCH1	MR Egger	0.667909623	1	0.413781358
eqtl-a-ENSG00000064042	ebi-a-GCST90018839	Endometriosis	LIMCH1	Inverse variance weighted	0.669277058	2	0.715596707
eqtl-a-ENSG00000064201	ebi-a-GCST90018839	Endometriosis	TSPAN32	MR Egger	0.04993086	2	0.975343629
eqtl-a-ENSG00000064201	ebi-a-GCST90018839	Endometriosis	TSPAN32	Inverse variance weighted	1.125611193	3	0.770895313
eqtl-a-ENSG00000064225	ebi-a-GCST90018839	Endometriosis	ST3GAL6	MR Egger	2.132237041	1	0.144230129
eqtl-a-ENSG00000064225	ebi-a-GCST90018839	Endometriosis	ST3GAL6	Inverse variance weighted	2.178121429	2	0.336532445
eqtl-a-ENSG00000064419	ebi-a-GCST90018839	Endometriosis	TNPO3	MR Egger	0.103015096	1	0.74824097
eqtl-a-ENSG00000064419	ebi-a-GCST90018839	Endometriosis	TNPO3	Inverse variance weighted	0.236086257	2	0.888657725
eqtl-a-ENSG00000064490	ebi-a-GCST90018839	Endometriosis	RFXANK	MR Egger	0.483392851	1	0.486889501
eqtl-a-ENSG00000064490	ebi-a-GCST90018839	Endometriosis	RFXANK	Inverse variance weighted	0.484198063	2	0.784978436
eqtl-a-ENSG00000064547	ebi-a-GCST90018839	Endometriosis	LPAR2	MR Egger	2.42621791	8	0.965082724
eqtl-a-ENSG00000064547	ebi-a-GCST90018839	Endometriosis	LPAR2	Inverse variance weighted	7.899286177	9	0.544326831
eqtl-a-ENSG00000064601	ebi-a-GCST90018839	Endometriosis	CTSA	MR Egger	12.95900218	8	0.113268024
eqtl-a-ENSG00000064601	ebi-a-GCST90018839	Endometriosis	CTSA	Inverse variance weighted	13.59599119	9	0.137439799
eqtl-a-ENSG00000064607	ebi-a-GCST90018839	Endometriosis	SUGP2	MR Egger	0.114977967	1	0.734546443
eqtl-a-ENSG00000064607	ebi-a-GCST90018839	Endometriosis	SUGP2	Inverse variance weighted	0.24872747	2	0.883058583
eqtl-a-ENSG00000064666	ebi-a-GCST90018839	Endometriosis	CNN2	MR Egger	2.16151665	2	0.3393381
eqtl-a-ENSG00000064666	ebi-a-GCST90018839	Endometriosis	CNN2	Inverse variance weighted	2.480340009	3	0.478854564
eqtl-a-ENSG00000064687	ebi-a-GCST90018839	Endometriosis	ABCA7	MR Egger	2.465580273	1	0.116364721
eqtl-a-ENSG00000064687	ebi-a-GCST90018839	Endometriosis	ABCA7	Inverse variance weighted	2.961285212	2	0.227491454
eqtl-a-ENSG00000064726	ebi-a-GCST90018839	Endometriosis	BTBD1	MR Egger	2.30870769	1	0.128650971
eqtl-a-ENSG00000064726	ebi-a-GCST90018839	Endometriosis	BTBD1	Inverse variance weighted	3.344974024	2	0.187779475
eqtl-a-ENSG00000064763	ebi-a-GCST90018839	Endometriosis	FAR2	MR Egger	4.715905535	4	0.317708407
eqtl-a-ENSG00000064763	ebi-a-GCST90018839	Endometriosis	FAR2	Inverse variance weighted	4.76779678	5	0.444870762
eqtl-a-ENSG00000064886	ebi-a-GCST90018839	Endometriosis	CHI3L2	MR Egger	1.307589213	4	0.8600866
eqtl-a-ENSG00000064886	ebi-a-GCST90018839	Endometriosis	CHI3L2	Inverse variance weighted	1.336448228	5	0.931136875
eqtl-a-ENSG00000065060	ebi-a-GCST90018839	Endometriosis	BLTP3A	MR Egger	0.830225061	4	0.934350657
eqtl-a-ENSG00000065060	ebi-a-GCST90018839	Endometriosis	BLTP3A	Inverse variance weighted	1.307143346	5	0.93419492
eqtl-a-ENSG00000065135	ebi-a-GCST90018839	Endometriosis	GNAI3	MR Egger	1.4162223	2	0.492573717
eqtl-a-ENSG00000065135	ebi-a-GCST90018839	Endometriosis	GNAI3	Inverse variance weighted	1.574715545	3	0.665136391
eqtl-a-ENSG00000065154	ebi-a-GCST90018839	Endometriosis	OAT	MR Egger	3.352294717	2	0.187093393
eqtl-a-ENSG00000065154	ebi-a-GCST90018839	Endometriosis	OAT	Inverse variance weighted	3.501985214	3	0.320504737
eqtl-a-ENSG00000065268	ebi-a-GCST90018839	Endometriosis	WDR18	Inverse variance weighted	0.363263823	1	0.546699155
eqtl-a-ENSG00000065308	ebi-a-GCST90018839	Endometriosis	TRAM2	MR Egger	4.344098564	1	0.037137422
eqtl-a-ENSG00000065308	ebi-a-GCST90018839	Endometriosis	TRAM2	Inverse variance weighted	4.857556298	2	0.088144466
eqtl-a-ENSG00000065457	ebi-a-GCST90018839	Endometriosis	ADAT1	MR Egger	0.15518196	1	0.693631675
eqtl-a-ENSG00000065457	ebi-a-GCST90018839	Endometriosis	ADAT1	Inverse variance weighted	0.512303246	2	0.7740246
eqtl-a-ENSG00000065491	ebi-a-GCST90018839	Endometriosis	TBC1D22B	MR Egger	1.764167613	3	0.622763331
eqtl-a-ENSG00000065491	ebi-a-GCST90018839	Endometriosis	TBC1D22B	Inverse variance weighted	1.906280559	4	0.752991151
eqtl-a-ENSG00000065534	ebi-a-GCST90018839	Endometriosis	MYLK	MR Egger	8.014903321	9	0.53264502
eqtl-a-ENSG00000065534	ebi-a-GCST90018839	Endometriosis	MYLK	Inverse variance weighted	8.457248006	10	0.584265801
eqtl-a-ENSG00000065613	ebi-a-GCST90018839	Endometriosis	SLK	MR Egger	2.535201767	4	0.638343659
eqtl-a-ENSG00000065613	ebi-a-GCST90018839	Endometriosis	SLK	Inverse variance weighted	3.883253019	5	0.566344279
eqtl-a-ENSG00000065618	ebi-a-GCST90018839	Endometriosis	COL17A1	MR Egger	3.650624871	2	0.161167282
eqtl-a-ENSG00000065618	ebi-a-GCST90018839	Endometriosis	COL17A1	Inverse variance weighted	6.956339754	3	0.073302469
eqtl-a-ENSG00000065665	ebi-a-GCST90018839	Endometriosis	SEC61A2	MR Egger	8.591322829	2	0.013627555
eqtl-a-ENSG00000065665	ebi-a-GCST90018839	Endometriosis	SEC61A2	Inverse variance weighted	8.933543454	3	0.030187637
eqtl-a-ENSG00000065675	ebi-a-GCST90018839	Endometriosis	PRKCQ	MR Egger	0.545348099	1	0.460224713
eqtl-a-ENSG00000065675	ebi-a-GCST90018839	Endometriosis	PRKCQ	Inverse variance weighted	1.051914381	2	0.590989404
eqtl-a-ENSG00000065802	ebi-a-GCST90018839	Endometriosis	ASB1	MR Egger	2.264609699	1	0.132359555
eqtl-a-ENSG00000065802	ebi-a-GCST90018839	Endometriosis	ASB1	Inverse variance weighted	2.322785953	2	0.313049806
eqtl-a-ENSG00000065809	ebi-a-GCST90018839	Endometriosis	FAM107B	MR Egger	2.138550725	3	0.544153144
eqtl-a-ENSG00000065809	ebi-a-GCST90018839	Endometriosis	FAM107B	Inverse variance weighted	2.362294898	4	0.669451634
eqtl-a-ENSG00000065882	ebi-a-GCST90018839	Endometriosis	TBC1D1	MR Egger	0.232271249	2	0.890354461
eqtl-a-ENSG00000065882	ebi-a-GCST90018839	Endometriosis	TBC1D1	Inverse variance weighted	0.608304167	3	0.89452872
eqtl-a-ENSG00000065978	ebi-a-GCST90018839	Endometriosis	YBX1	MR Egger	7.522818374	1	0.006092229
eqtl-a-ENSG00000065978	ebi-a-GCST90018839	Endometriosis	YBX1	Inverse variance weighted	7.523056842	2	0.02324818
eqtl-a-ENSG00000065989	ebi-a-GCST90018839	Endometriosis	PDE4A	MR Egger	0.1897225	1	0.663147679
eqtl-a-ENSG00000065989	ebi-a-GCST90018839	Endometriosis	PDE4A	Inverse variance weighted	1.05181094	2	0.591019971
eqtl-a-ENSG00000066027	ebi-a-GCST90018839	Endometriosis	PPP2R5A	MR Egger	11.51186904	8	0.174347569
eqtl-a-ENSG00000066027	ebi-a-GCST90018839	Endometriosis	PPP2R5A	Inverse variance weighted	12.65459904	9	0.178868128
eqtl-a-ENSG00000066084	ebi-a-GCST90018839	Endometriosis	DIP2B	MR Egger	8.278537967	3	0.040592611
eqtl-a-ENSG00000066084	ebi-a-GCST90018839	Endometriosis	DIP2B	Inverse variance weighted	8.653134495	4	0.070379007
eqtl-a-ENSG00000066230	ebi-a-GCST90018839	Endometriosis	SLC9A3	MR Egger	2.357604237	4	0.670302028
eqtl-a-ENSG00000066230	ebi-a-GCST90018839	Endometriosis	SLC9A3	Inverse variance weighted	2.701873534	5	0.745831874
eqtl-a-ENSG00000066294	ebi-a-GCST90018839	Endometriosis	CD84	MR Egger	0.249294656	1	0.61757217
eqtl-a-ENSG00000066294	ebi-a-GCST90018839	Endometriosis	CD84	Inverse variance weighted	4.534618881	2	0.103590522
eqtl-a-ENSG00000066336	ebi-a-GCST90018839	Endometriosis	SPI1	MR Egger	2.602591612	1	0.106689124
eqtl-a-ENSG00000066336	ebi-a-GCST90018839	Endometriosis	SPI1	Inverse variance weighted	4.513547522	2	0.104687688
eqtl-a-ENSG00000066379	ebi-a-GCST90018839	Endometriosis	POLR1H	MR Egger	0.004181669	1	0.948440073
eqtl-a-ENSG00000066379	ebi-a-GCST90018839	Endometriosis	POLR1H	Inverse variance weighted	1.298209916	2	0.522513239
eqtl-a-ENSG00000066382	ebi-a-GCST90018839	Endometriosis	MPPED2	MR Egger	1.649827191	1	0.198982453
eqtl-a-ENSG00000066382	ebi-a-GCST90018839	Endometriosis	MPPED2	Inverse variance weighted	1.684211789	2	0.430802343
eqtl-a-ENSG00000066583	ebi-a-GCST90018839	Endometriosis	ISOC1	MR Egger	4.83271034	6	0.565441553
eqtl-a-ENSG00000066583	ebi-a-GCST90018839	Endometriosis	ISOC1	Inverse variance weighted	4.834038441	7	0.68020798
eqtl-a-ENSG00000066855	ebi-a-GCST90018839	Endometriosis	MTFR1	MR Egger	7.86474206	3	0.048891374
eqtl-a-ENSG00000066855	ebi-a-GCST90018839	Endometriosis	MTFR1	Inverse variance weighted	15.7307583	4	0.003402566
eqtl-a-ENSG00000066923	ebi-a-GCST90018839	Endometriosis	STAG3	MR Egger	4.436291826	3	0.218043793
eqtl-a-ENSG00000066923	ebi-a-GCST90018839	Endometriosis	STAG3	Inverse variance weighted	5.071160544	4	0.280073605
eqtl-a-ENSG00000066926	ebi-a-GCST90018839	Endometriosis	FECH	MR Egger	6.549629646	8	0.58590811
eqtl-a-ENSG00000066926	ebi-a-GCST90018839	Endometriosis	FECH	Inverse variance weighted	6.897277247	9	0.647813524
eqtl-a-ENSG00000067057	ebi-a-GCST90018839	Endometriosis	PFKP	MR Egger	6.859322336	6	0.334053264
eqtl-a-ENSG00000067057	ebi-a-GCST90018839	Endometriosis	PFKP	Inverse variance weighted	7.555321536	7	0.373431099
eqtl-a-ENSG00000067082	ebi-a-GCST90018839	Endometriosis	KLF6	MR Egger	1.890134077	2	0.388653515
eqtl-a-ENSG00000067082	ebi-a-GCST90018839	Endometriosis	KLF6	Inverse variance weighted	1.902005958	3	0.592992672
eqtl-a-ENSG00000067141	ebi-a-GCST90018839	Endometriosis	NEO1	MR Egger	0.701131896	2	0.704289386
eqtl-a-ENSG00000067141	ebi-a-GCST90018839	Endometriosis	NEO1	Inverse variance weighted	2.74563248	3	0.432528149
eqtl-a-ENSG00000067167	ebi-a-GCST90018839	Endometriosis	TRAM1	Inverse variance weighted	0.039981284	1	0.841517179
eqtl-a-ENSG00000067182	ebi-a-GCST90018839	Endometriosis	TNFRSF1A	MR Egger	10.96586138	3	0.011911916
eqtl-a-ENSG00000067182	ebi-a-GCST90018839	Endometriosis	TNFRSF1A	Inverse variance weighted	11.01775788	4	0.026365164
eqtl-a-ENSG00000067365	ebi-a-GCST90018839	Endometriosis	METTL22	MR Egger	4.555932067	4	0.335966806
eqtl-a-ENSG00000067365	ebi-a-GCST90018839	Endometriosis	METTL22	Inverse variance weighted	4.555961515	5	0.472431074
eqtl-a-ENSG00000067836	ebi-a-GCST90018839	Endometriosis	ROGDI	MR Egger	10.35531758	10	0.409892371
eqtl-a-ENSG00000067836	ebi-a-GCST90018839	Endometriosis	ROGDI	Inverse variance weighted	10.64890342	11	0.473128228
eqtl-a-ENSG00000068024	ebi-a-GCST90018839	Endometriosis	HDAC4	MR Egger	0.475474268	2	0.78840991
eqtl-a-ENSG00000068024	ebi-a-GCST90018839	Endometriosis	HDAC4	Inverse variance weighted	0.497242392	3	0.919496827
eqtl-a-ENSG00000068028	ebi-a-GCST90018839	Endometriosis	RASSF1	MR Egger	0.191480281	1	0.661687438
eqtl-a-ENSG00000068028	ebi-a-GCST90018839	Endometriosis	RASSF1	Inverse variance weighted	0.438230114	2	0.803229296
eqtl-a-ENSG00000068079	ebi-a-GCST90018839	Endometriosis	IFI35	MR Egger	0.90212222	1	0.342213303
eqtl-a-ENSG00000068079	ebi-a-GCST90018839	Endometriosis	IFI35	Inverse variance weighted	8.589483649	2	0.013640093
eqtl-a-ENSG00000068097	ebi-a-GCST90018839	Endometriosis	HEATR6	MR Egger	2.419417068	4	0.659121157
eqtl-a-ENSG00000068097	ebi-a-GCST90018839	Endometriosis	HEATR6	Inverse variance weighted	2.70518329	5	0.745325563
eqtl-a-ENSG00000068305	ebi-a-GCST90018839	Endometriosis	MEF2A	MR Egger	8.837649566	3	0.031529144
eqtl-a-ENSG00000068305	ebi-a-GCST90018839	Endometriosis	MEF2A	Inverse variance weighted	9.058281568	4	0.059659114
eqtl-a-ENSG00000068615	ebi-a-GCST90018839	Endometriosis	REEP1	MR Egger	1.163417844	3	0.76179092
eqtl-a-ENSG00000068615	ebi-a-GCST90018839	Endometriosis	REEP1	Inverse variance weighted	2.385452831	4	0.665257758
eqtl-a-ENSG00000068745	ebi-a-GCST90018839	Endometriosis	IP6K2	MR Egger	0.822683545	1	0.364396727
eqtl-a-ENSG00000068745	ebi-a-GCST90018839	Endometriosis	IP6K2	Inverse variance weighted	0.945247604	2	0.623364536
eqtl-a-ENSG00000068784	ebi-a-GCST90018839	Endometriosis	SRBD1	MR Egger	7.868817133	2	0.019557263
eqtl-a-ENSG00000068784	ebi-a-GCST90018839	Endometriosis	SRBD1	Inverse variance weighted	9.491838891	3	0.02341834
eqtl-a-ENSG00000068796	ebi-a-GCST90018839	Endometriosis	KIF2A	MR Egger	1.724159933	2	0.422282834
eqtl-a-ENSG00000068796	ebi-a-GCST90018839	Endometriosis	KIF2A	Inverse variance weighted	6.310423977	3	0.097446345
eqtl-a-ENSG00000068878	ebi-a-GCST90018839	Endometriosis	PSME4	MR Egger	0.215112617	1	0.642789362
eqtl-a-ENSG00000068878	ebi-a-GCST90018839	Endometriosis	PSME4	Inverse variance weighted	1.029086673	2	0.597773514
eqtl-a-ENSG00000068971	ebi-a-GCST90018839	Endometriosis	PPP2R5B	MR Egger	6.459312245	9	0.6932125
eqtl-a-ENSG00000068971	ebi-a-GCST90018839	Endometriosis	PPP2R5B	Inverse variance weighted	8.026156279	10	0.626281919
eqtl-a-ENSG00000069020	ebi-a-GCST90018839	Endometriosis	MAST4	MR Egger	0.556868077	1	0.455524901
eqtl-a-ENSG00000069020	ebi-a-GCST90018839	Endometriosis	MAST4	Inverse variance weighted	1.562288024	2	0.457881889
eqtl-a-ENSG00000069188	ebi-a-GCST90018839	Endometriosis	SDK2	MR Egger	0.316072679	2	0.853818754
eqtl-a-ENSG00000069188	ebi-a-GCST90018839	Endometriosis	SDK2	Inverse variance weighted	1.210797221	3	0.750415874
eqtl-a-ENSG00000069275	ebi-a-GCST90018839	Endometriosis	NUCKS1	MR Egger	0.125378913	1	0.723272298
eqtl-a-ENSG00000069275	ebi-a-GCST90018839	Endometriosis	NUCKS1	Inverse variance weighted	3.345532589	2	0.187727038
eqtl-a-ENSG00000069399	ebi-a-GCST90018839	Endometriosis	BCL3	MR Egger	0.095069651	1	0.757828449
eqtl-a-ENSG00000069399	ebi-a-GCST90018839	Endometriosis	BCL3	Inverse variance weighted	0.859969926	2	0.650518876
eqtl-a-ENSG00000069667	ebi-a-GCST90018839	Endometriosis	RORA	MR Egger	4.131688065	1	0.042087348
eqtl-a-ENSG00000069667	ebi-a-GCST90018839	Endometriosis	RORA	Inverse variance weighted	4.612347297	2	0.099641788
eqtl-a-ENSG00000069696	ebi-a-GCST90018839	Endometriosis	DRD4	MR Egger	0.051119327	1	0.821126882
eqtl-a-ENSG00000069696	ebi-a-GCST90018839	Endometriosis	DRD4	Inverse variance weighted	1.189791427	2	0.55162009
eqtl-a-ENSG00000069702	ebi-a-GCST90018839	Endometriosis	TGFBR3	MR Egger	1.906748111	2	0.385438337
eqtl-a-ENSG00000069702	ebi-a-GCST90018839	Endometriosis	TGFBR3	Inverse variance weighted	2.533144773	3	0.469330849
eqtl-a-ENSG00000069869	ebi-a-GCST90018839	Endometriosis	NEDD4	MR Egger	0.80168877	4	0.938221518
eqtl-a-ENSG00000069869	ebi-a-GCST90018839	Endometriosis	NEDD4	Inverse variance weighted	2.810008189	5	0.729248526
eqtl-a-ENSG00000069943	ebi-a-GCST90018839	Endometriosis	PIGB	MR Egger	4.599909535	6	0.596050821
eqtl-a-ENSG00000069943	ebi-a-GCST90018839	Endometriosis	PIGB	Inverse variance weighted	7.529059459	7	0.375943711
eqtl-a-ENSG00000069966	ebi-a-GCST90018839	Endometriosis	GNB5	MR Egger	0.65506886	2	0.720698477
eqtl-a-ENSG00000069966	ebi-a-GCST90018839	Endometriosis	GNB5	Inverse variance weighted	1.227718397	3	0.746364259
eqtl-a-ENSG00000069998	ebi-a-GCST90018839	Endometriosis	HDHD5	MR Egger	1.468266485	2	0.479921254
eqtl-a-ENSG00000069998	ebi-a-GCST90018839	Endometriosis	HDHD5	Inverse variance weighted	1.563042692	3	0.667798364
eqtl-a-ENSG00000070018	ebi-a-GCST90018839	Endometriosis	LRP6	MR Egger	0.810474898	1	0.367979884
eqtl-a-ENSG00000070018	ebi-a-GCST90018839	Endometriosis	LRP6	Inverse variance weighted	1.605898301	2	0.448005777
eqtl-a-ENSG00000070019	ebi-a-GCST90018839	Endometriosis	GUCY2C	MR Egger	0.009836271	1	0.92099696
eqtl-a-ENSG00000070019	ebi-a-GCST90018839	Endometriosis	GUCY2C	Inverse variance weighted	0.565960309	2	0.753534742
eqtl-a-ENSG00000070087	ebi-a-GCST90018839	Endometriosis	PFN2	MR Egger	4.112867366	3	0.249531588
eqtl-a-ENSG00000070087	ebi-a-GCST90018839	Endometriosis	PFN2	Inverse variance weighted	4.631996078	4	0.327181769
eqtl-a-ENSG00000070214	ebi-a-GCST90018839	Endometriosis	SLC44A1	MR Egger	3.467307033	1	0.062593135
eqtl-a-ENSG00000070214	ebi-a-GCST90018839	Endometriosis	SLC44A1	Inverse variance weighted	3.472673574	2	0.176164548
eqtl-a-ENSG00000070371	ebi-a-GCST90018839	Endometriosis	CLTCL1	MR Egger	6.917125942	2	0.03147496
eqtl-a-ENSG00000070371	ebi-a-GCST90018839	Endometriosis	CLTCL1	Inverse variance weighted	6.966760359	3	0.072964813
eqtl-a-ENSG00000070413	ebi-a-GCST90018839	Endometriosis	DGCR2	MR Egger	7.771765085	1	0.005306917
eqtl-a-ENSG00000070413	ebi-a-GCST90018839	Endometriosis	DGCR2	Inverse variance weighted	7.794425663	2	0.020298408
eqtl-a-ENSG00000070495	ebi-a-GCST90018839	Endometriosis	JMJD6	MR Egger	0.30901176	1	0.578287243
eqtl-a-ENSG00000070495	ebi-a-GCST90018839	Endometriosis	JMJD6	Inverse variance weighted	0.542007775	2	0.762613532
eqtl-a-ENSG00000070501	ebi-a-GCST90018839	Endometriosis	POLB	MR Egger	6.083578345	3	0.107614008
eqtl-a-ENSG00000070501	ebi-a-GCST90018839	Endometriosis	POLB	Inverse variance weighted	6.686624026	4	0.153404843
eqtl-a-ENSG00000070526	ebi-a-GCST90018839	Endometriosis	ST6GALNAC1	MR Egger	0.06080683	1	0.805225228
eqtl-a-ENSG00000070526	ebi-a-GCST90018839	Endometriosis	ST6GALNAC1	Inverse variance weighted	1.302532684	2	0.521385107
eqtl-a-ENSG00000070540	ebi-a-GCST90018839	Endometriosis	WIPI1	MR Egger	5.615273769	3	0.131904252
eqtl-a-ENSG00000070540	ebi-a-GCST90018839	Endometriosis	WIPI1	Inverse variance weighted	8.071748334	4	0.088985038
eqtl-a-ENSG00000070610	ebi-a-GCST90018839	Endometriosis	GBA2	MR Egger	2.795913866	3	0.424173009
eqtl-a-ENSG00000070610	ebi-a-GCST90018839	Endometriosis	GBA2	Inverse variance weighted	2.825976956	4	0.587357
eqtl-a-ENSG00000070614	ebi-a-GCST90018839	Endometriosis	NDST1	MR Egger	2.959926723	5	0.706164069
eqtl-a-ENSG00000070614	ebi-a-GCST90018839	Endometriosis	NDST1	Inverse variance weighted	4.009371717	6	0.675408095
eqtl-a-ENSG00000070669	ebi-a-GCST90018839	Endometriosis	ASNS	MR Egger	2.570011938	2	0.276648932
eqtl-a-ENSG00000070669	ebi-a-GCST90018839	Endometriosis	ASNS	Inverse variance weighted	3.031272836	3	0.386828607
eqtl-a-ENSG00000070718	ebi-a-GCST90018839	Endometriosis	AP3M2	MR Egger	1.821449377	2	0.402232625
eqtl-a-ENSG00000070718	ebi-a-GCST90018839	Endometriosis	AP3M2	Inverse variance weighted	3.676685268	3	0.298559196
eqtl-a-ENSG00000070731	ebi-a-GCST90018839	Endometriosis	ST6GALNAC2	MR Egger	1.150946286	4	0.886107054
eqtl-a-ENSG00000070731	ebi-a-GCST90018839	Endometriosis	ST6GALNAC2	Inverse variance weighted	3.332115125	5	0.648928575
eqtl-a-ENSG00000070759	ebi-a-GCST90018839	Endometriosis	TESK2	MR Egger	0.652040415	2	0.721790602
eqtl-a-ENSG00000070759	ebi-a-GCST90018839	Endometriosis	TESK2	Inverse variance weighted	0.983231556	3	0.805309334
eqtl-a-ENSG00000070831	ebi-a-GCST90018839	Endometriosis	CDC42	MR Egger	15.03239874	2	0.000544197
eqtl-a-ENSG00000070831	ebi-a-GCST90018839	Endometriosis	CDC42	Inverse variance weighted	15.46679897	3	0.001458223
eqtl-a-ENSG00000070882	ebi-a-GCST90018839	Endometriosis	OSBPL3	MR Egger	3.196499365	2	0.20225021
eqtl-a-ENSG00000070882	ebi-a-GCST90018839	Endometriosis	OSBPL3	Inverse variance weighted	13.61625806	3	0.003476876
eqtl-a-ENSG00000070915	ebi-a-GCST90018839	Endometriosis	SLC12A3	MR Egger	0.154604347	1	0.694173547
eqtl-a-ENSG00000070915	ebi-a-GCST90018839	Endometriosis	SLC12A3	Inverse variance weighted	2.955222973	2	0.228182054
eqtl-a-ENSG00000071189	ebi-a-GCST90018839	Endometriosis	SNX13	MR Egger	3.994249291	1	0.045655786
eqtl-a-ENSG00000071189	ebi-a-GCST90018839	Endometriosis	SNX13	Inverse variance weighted	8.513046121	2	0.01417149
eqtl-a-ENSG00000071205	ebi-a-GCST90018839	Endometriosis	ARHGAP10	MR Egger	1.10879172	1	0.292344753
eqtl-a-ENSG00000071205	ebi-a-GCST90018839	Endometriosis	ARHGAP10	Inverse variance weighted	1.118844019	2	0.571539313
eqtl-a-ENSG00000071242	ebi-a-GCST90018839	Endometriosis	RPS6KA2	MR Egger	6.223862094	4	0.183042248
eqtl-a-ENSG00000071242	ebi-a-GCST90018839	Endometriosis	RPS6KA2	Inverse variance weighted	6.329329429	5	0.275479519
eqtl-a-ENSG00000071246	ebi-a-GCST90018839	Endometriosis	VASH1	MR Egger	4.646837438	5	0.460480595
eqtl-a-ENSG00000071246	ebi-a-GCST90018839	Endometriosis	VASH1	Inverse variance weighted	4.910360761	6	0.55536048
eqtl-a-ENSG00000071575	ebi-a-GCST90018839	Endometriosis	TRIB2	MR Egger	8.958474524	3	0.029848116
eqtl-a-ENSG00000071575	ebi-a-GCST90018839	Endometriosis	TRIB2	Inverse variance weighted	9.130147262	4	0.057927479
eqtl-a-ENSG00000071894	ebi-a-GCST90018839	Endometriosis	CPSF1	MR Egger	1.643185765	3	0.649637858
eqtl-a-ENSG00000071894	ebi-a-GCST90018839	Endometriosis	CPSF1	Inverse variance weighted	2.093409375	4	0.718583291
eqtl-a-ENSG00000071967	ebi-a-GCST90018839	Endometriosis	CYBRD1	MR Egger	5.948558566	7	0.545768628
eqtl-a-ENSG00000071967	ebi-a-GCST90018839	Endometriosis	CYBRD1	Inverse variance weighted	5.985019968	8	0.64890996
eqtl-a-ENSG00000071994	ebi-a-GCST90018839	Endometriosis	PDCD2	Inverse variance weighted	3.501208716	1	0.061324056
eqtl-a-ENSG00000072042	ebi-a-GCST90018839	Endometriosis	RDH11	MR Egger	3.109021261	1	0.077859735
eqtl-a-ENSG00000072042	ebi-a-GCST90018839	Endometriosis	RDH11	Inverse variance weighted	3.10903743	2	0.211291049
eqtl-a-ENSG00000072110	ebi-a-GCST90018839	Endometriosis	ACTN1	MR Egger	0.732733964	2	0.693248345
eqtl-a-ENSG00000072110	ebi-a-GCST90018839	Endometriosis	ACTN1	Inverse variance weighted	1.052894842	3	0.788455861
eqtl-a-ENSG00000072121	ebi-a-GCST90018839	Endometriosis	ZFYVE26	MR Egger	0.392700452	1	0.530883334
eqtl-a-ENSG00000072121	ebi-a-GCST90018839	Endometriosis	ZFYVE26	Inverse variance weighted	0.393652752	2	0.821333224
eqtl-a-ENSG00000072163	ebi-a-GCST90018839	Endometriosis	LIMS2	MR Egger	2.774428281	1	0.095780851
eqtl-a-ENSG00000072163	ebi-a-GCST90018839	Endometriosis	LIMS2	Inverse variance weighted	2.950672452	2	0.228701819
eqtl-a-ENSG00000072274	ebi-a-GCST90018839	Endometriosis	TFRC	MR Egger	2.696605295	2	0.259680656
eqtl-a-ENSG00000072274	ebi-a-GCST90018839	Endometriosis	TFRC	Inverse variance weighted	2.709072829	3	0.438687663
eqtl-a-ENSG00000072310	ebi-a-GCST90018839	Endometriosis	SREBF1	MR Egger	0.009355589	1	0.922945348
eqtl-a-ENSG00000072310	ebi-a-GCST90018839	Endometriosis	SREBF1	Inverse variance weighted	0.01174144	2	0.994146479
eqtl-a-ENSG00000072401	ebi-a-GCST90018839	Endometriosis	UBE2D1	MR Egger	11.91543331	3	0.007678536
eqtl-a-ENSG00000072401	ebi-a-GCST90018839	Endometriosis	UBE2D1	Inverse variance weighted	17.74102461	4	0.001386517
eqtl-a-ENSG00000072422	ebi-a-GCST90018839	Endometriosis	RHOBTB1	MR Egger	6.551721392	7	0.476995119
eqtl-a-ENSG00000072422	ebi-a-GCST90018839	Endometriosis	RHOBTB1	Inverse variance weighted	6.606774584	8	0.579590021
eqtl-a-ENSG00000072518	ebi-a-GCST90018839	Endometriosis	MARK2	MR Egger	0.016863778	1	0.89667671
eqtl-a-ENSG00000072518	ebi-a-GCST90018839	Endometriosis	MARK2	Inverse variance weighted	0.149888315	2	0.927795295
eqtl-a-ENSG00000072694	ebi-a-GCST90018839	Endometriosis	FCGR2B	MR Egger	3.804540058	6	0.703107474
eqtl-a-ENSG00000072694	ebi-a-GCST90018839	Endometriosis	FCGR2B	Inverse variance weighted	5.57288072	7	0.590408254
eqtl-a-ENSG00000072756	ebi-a-GCST90018839	Endometriosis	TRNT1	MR Egger	5.82395024	1	0.0158094
eqtl-a-ENSG00000072756	ebi-a-GCST90018839	Endometriosis	TRNT1	Inverse variance weighted	5.82634713	2	0.054303122
eqtl-a-ENSG00000072778	ebi-a-GCST90018839	Endometriosis	ACADVL	MR Egger	1.078560448	2	0.583167852
eqtl-a-ENSG00000072778	ebi-a-GCST90018839	Endometriosis	ACADVL	Inverse variance weighted	1.501851647	3	0.681843037
eqtl-a-ENSG00000072786	ebi-a-GCST90018839	Endometriosis	STK10	MR Egger	1.207451973	2	0.546770576
eqtl-a-ENSG00000072786	ebi-a-GCST90018839	Endometriosis	STK10	Inverse variance weighted	1.511683843	3	0.679576343
eqtl-a-ENSG00000072818	ebi-a-GCST90018839	Endometriosis	ACAP1	MR Egger	3.093632614	2	0.212924783
eqtl-a-ENSG00000072818	ebi-a-GCST90018839	Endometriosis	ACAP1	Inverse variance weighted	3.138120855	3	0.370815998
eqtl-a-ENSG00000072858	ebi-a-GCST90018839	Endometriosis	SIDT1	Inverse variance weighted	0.798894067	1	0.371424231
eqtl-a-ENSG00000072864	ebi-a-GCST90018839	Endometriosis	NDE1	MR Egger	12.40556475	4	0.014576932
eqtl-a-ENSG00000072864	ebi-a-GCST90018839	Endometriosis	NDE1	Inverse variance weighted	13.05787494	5	0.022842412
eqtl-a-ENSG00000072952	ebi-a-GCST90018839	Endometriosis	IRAG1	MR Egger	9.589982122	10	0.477170905
eqtl-a-ENSG00000072952	ebi-a-GCST90018839	Endometriosis	IRAG1	Inverse variance weighted	14.51651837	11	0.205717592
eqtl-a-ENSG00000072954	ebi-a-GCST90018839	Endometriosis	TMEM38A	MR Egger	5.346944579	1	0.020758617
eqtl-a-ENSG00000072954	ebi-a-GCST90018839	Endometriosis	TMEM38A	Inverse variance weighted	5.551454723	2	0.062304143
eqtl-a-ENSG00000073008	ebi-a-GCST90018839	Endometriosis	PVR	MR Egger	7.80080211	3	0.050313011
eqtl-a-ENSG00000073008	ebi-a-GCST90018839	Endometriosis	PVR	Inverse variance weighted	7.861177288	4	0.096797873
eqtl-a-ENSG00000073060	ebi-a-GCST90018839	Endometriosis	SCARB1	MR Egger	1.905623241	1	0.167450248
eqtl-a-ENSG00000073060	ebi-a-GCST90018839	Endometriosis	SCARB1	Inverse variance weighted	1.910665467	2	0.384684126
eqtl-a-ENSG00000073150	ebi-a-GCST90018839	Endometriosis	PANX2	MR Egger	6.27685215	4	0.179404807
eqtl-a-ENSG00000073150	ebi-a-GCST90018839	Endometriosis	PANX2	Inverse variance weighted	6.508988321	5	0.259791351
eqtl-a-ENSG00000073331	ebi-a-GCST90018839	Endometriosis	ALPK1	MR Egger	4.435711254	3	0.218096881
eqtl-a-ENSG00000073331	ebi-a-GCST90018839	Endometriosis	ALPK1	Inverse variance weighted	4.436220348	4	0.350177227
eqtl-a-ENSG00000073584	ebi-a-GCST90018839	Endometriosis	SMARCE1	MR Egger	1.426245519	4	0.839620832
eqtl-a-ENSG00000073584	ebi-a-GCST90018839	Endometriosis	SMARCE1	Inverse variance weighted	1.454313051	5	0.918281094
eqtl-a-ENSG00000073605	ebi-a-GCST90018839	Endometriosis	GSDMB	MR Egger	2.050458541	3	0.562000167
eqtl-a-ENSG00000073605	ebi-a-GCST90018839	Endometriosis	GSDMB	Inverse variance weighted	2.209944227	4	0.697209113
eqtl-a-ENSG00000073614	ebi-a-GCST90018839	Endometriosis	KDM5A	MR Egger	1.8408135	1	0.17485563
eqtl-a-ENSG00000073614	ebi-a-GCST90018839	Endometriosis	KDM5A	Inverse variance weighted	1.871807837	2	0.39223116
eqtl-a-ENSG00000073737	ebi-a-GCST90018839	Endometriosis	DHRS9	MR Egger	13.82165167	8	0.08653408
eqtl-a-ENSG00000073737	ebi-a-GCST90018839	Endometriosis	DHRS9	Inverse variance weighted	15.3704769	9	0.081249461
eqtl-a-ENSG00000073756	ebi-a-GCST90018839	Endometriosis	PTGS2	MR Egger	10.71598125	6	0.097561112
eqtl-a-ENSG00000073756	ebi-a-GCST90018839	Endometriosis	PTGS2	Inverse variance weighted	12.87756232	7	0.075148353
eqtl-a-ENSG00000073792	ebi-a-GCST90018839	Endometriosis	IGF2BP2	MR Egger	0.242482729	2	0.885820128
eqtl-a-ENSG00000073792	ebi-a-GCST90018839	Endometriosis	IGF2BP2	Inverse variance weighted	0.375570998	3	0.945241411
eqtl-a-ENSG00000073849	ebi-a-GCST90018839	Endometriosis	ST6GAL1	MR Egger	3.175705748	1	0.074740916
eqtl-a-ENSG00000073849	ebi-a-GCST90018839	Endometriosis	ST6GAL1	Inverse variance weighted	5.33204701	2	0.069528155
eqtl-a-ENSG00000073910	ebi-a-GCST90018839	Endometriosis	FRY	MR Egger	7.36049926	3	0.061253268
eqtl-a-ENSG00000073910	ebi-a-GCST90018839	Endometriosis	FRY	Inverse variance weighted	12.3204026	4	0.015121114
eqtl-a-ENSG00000073921	ebi-a-GCST90018839	Endometriosis	PICALM	MR Egger	2.642072891	1	0.10406768
eqtl-a-ENSG00000073921	ebi-a-GCST90018839	Endometriosis	PICALM	Inverse variance weighted	6.276545061	2	0.043357632
eqtl-a-ENSG00000073969	ebi-a-GCST90018839	Endometriosis	NSF	MR Egger	0.016568045	1	0.897581648
eqtl-a-ENSG00000073969	ebi-a-GCST90018839	Endometriosis	NSF	Inverse variance weighted	3.04835223	2	0.217800426
eqtl-a-ENSG00000074054	ebi-a-GCST90018839	Endometriosis	CLASP1	MR Egger	0.48003265	2	0.786615019
eqtl-a-ENSG00000074054	ebi-a-GCST90018839	Endometriosis	CLASP1	Inverse variance weighted	1.694599588	3	0.638135098
eqtl-a-ENSG00000074219	ebi-a-GCST90018839	Endometriosis	TEAD2	MR Egger	2.141508025	2	0.342749982
eqtl-a-ENSG00000074219	ebi-a-GCST90018839	Endometriosis	TEAD2	Inverse variance weighted	2.146251436	3	0.542612598
eqtl-a-ENSG00000074370	ebi-a-GCST90018839	Endometriosis	ATP2A3	MR Egger	0.011620138	1	0.914156925
eqtl-a-ENSG00000074370	ebi-a-GCST90018839	Endometriosis	ATP2A3	Inverse variance weighted	0.09806596	2	0.952149727
eqtl-a-ENSG00000074416	ebi-a-GCST90018839	Endometriosis	MGLL	MR Egger	17.36193903	10	0.066729107
eqtl-a-ENSG00000074416	ebi-a-GCST90018839	Endometriosis	MGLL	Inverse variance weighted	18.63236746	11	0.06802038
eqtl-a-ENSG00000074590	ebi-a-GCST90018839	Endometriosis	NUAK1	MR Egger	0.496049627	2	0.78034058
eqtl-a-ENSG00000074590	ebi-a-GCST90018839	Endometriosis	NUAK1	Inverse variance weighted	1.933543722	3	0.586313865
eqtl-a-ENSG00000074657	ebi-a-GCST90018839	Endometriosis	ZNF532	MR Egger	1.277820959	1	0.258304585
eqtl-a-ENSG00000074657	ebi-a-GCST90018839	Endometriosis	ZNF532	Inverse variance weighted	2.385289689	2	0.303417709
eqtl-a-ENSG00000074660	ebi-a-GCST90018839	Endometriosis	SCARF1	MR Egger	3.69651704	1	0.054526177
eqtl-a-ENSG00000074660	ebi-a-GCST90018839	Endometriosis	SCARF1	Inverse variance weighted	3.800285631	2	0.14954726
eqtl-a-ENSG00000074803	ebi-a-GCST90018839	Endometriosis	SLC12A1	MR Egger	0.163827049	2	0.921351629
eqtl-a-ENSG00000074803	ebi-a-GCST90018839	Endometriosis	SLC12A1	Inverse variance weighted	1.571941705	3	0.66576845
eqtl-a-ENSG00000074966	ebi-a-GCST90018839	Endometriosis	TXK	MR Egger	1.658983909	3	0.646090772
eqtl-a-ENSG00000074966	ebi-a-GCST90018839	Endometriosis	TXK	Inverse variance weighted	2.739442483	4	0.602330541
eqtl-a-ENSG00000075151	ebi-a-GCST90018839	Endometriosis	EIF4G3	MR Egger	6.833837728	2	0.032813382
eqtl-a-ENSG00000075151	ebi-a-GCST90018839	Endometriosis	EIF4G3	Inverse variance weighted	10.38814033	3	0.015539225
eqtl-a-ENSG00000075188	ebi-a-GCST90018839	Endometriosis	NUP37	MR Egger	0.710068872	1	0.399420949
eqtl-a-ENSG00000075188	ebi-a-GCST90018839	Endometriosis	NUP37	Inverse variance weighted	4.165795467	2	0.124568722
eqtl-a-ENSG00000075213	ebi-a-GCST90018839	Endometriosis	SEMA3A	MR Egger	1.062979981	1	0.302536503
eqtl-a-ENSG00000075213	ebi-a-GCST90018839	Endometriosis	SEMA3A	Inverse variance weighted	1.505997087	2	0.470952262
eqtl-a-ENSG00000075223	ebi-a-GCST90018839	Endometriosis	SEMA3C	MR Egger	2.427149632	1	0.119249558
eqtl-a-ENSG00000075223	ebi-a-GCST90018839	Endometriosis	SEMA3C	Inverse variance weighted	3.487354875	2	0.174876121
eqtl-a-ENSG00000075234	ebi-a-GCST90018839	Endometriosis	TTC38	MR Egger	4.224355073	2	0.120974254
eqtl-a-ENSG00000075234	ebi-a-GCST90018839	Endometriosis	TTC38	Inverse variance weighted	4.480676551	3	0.214020385
eqtl-a-ENSG00000075240	ebi-a-GCST90018839	Endometriosis	GRAMD4	MR Egger	0.193640037	1	0.659904158
eqtl-a-ENSG00000075240	ebi-a-GCST90018839	Endometriosis	GRAMD4	Inverse variance weighted	1.428890548	2	0.489463555
eqtl-a-ENSG00000075399	ebi-a-GCST90018839	Endometriosis	VPS9D1	MR Egger	7.026025741	3	0.071072854
eqtl-a-ENSG00000075399	ebi-a-GCST90018839	Endometriosis	VPS9D1	Inverse variance weighted	7.839108098	4	0.097652877
eqtl-a-ENSG00000075413	ebi-a-GCST90018839	Endometriosis	MARK3	MR Egger	4.150912444	4	0.385967169
eqtl-a-ENSG00000075413	ebi-a-GCST90018839	Endometriosis	MARK3	Inverse variance weighted	4.830138635	5	0.436960232
eqtl-a-ENSG00000075415	ebi-a-GCST90018839	Endometriosis	SLC25A3	MR Egger	2.071001188	1	0.150122942
eqtl-a-ENSG00000075415	ebi-a-GCST90018839	Endometriosis	SLC25A3	Inverse variance weighted	2.074723597	2	0.354388398
eqtl-a-ENSG00000075420	ebi-a-GCST90018839	Endometriosis	FNDC3B	MR Egger	5.261059688	2	0.072040282
eqtl-a-ENSG00000075420	ebi-a-GCST90018839	Endometriosis	FNDC3B	Inverse variance weighted	6.546117438	3	0.087861382
eqtl-a-ENSG00000075618	ebi-a-GCST90018839	Endometriosis	FSCN1	MR Egger	1.586724802	6	0.953527036
eqtl-a-ENSG00000075618	ebi-a-GCST90018839	Endometriosis	FSCN1	Inverse variance weighted	5.435331314	7	0.606995165
eqtl-a-ENSG00000075884	ebi-a-GCST90018839	Endometriosis	ARHGAP15	MR Egger	5.078791946	6	0.533747966
eqtl-a-ENSG00000075884	ebi-a-GCST90018839	Endometriosis	ARHGAP15	Inverse variance weighted	5.162828253	7	0.640100059
eqtl-a-ENSG00000075945	ebi-a-GCST90018839	Endometriosis	KIFAP3	MR Egger	1.569784351	1	0.210238334
eqtl-a-ENSG00000075945	ebi-a-GCST90018839	Endometriosis	KIFAP3	Inverse variance weighted	1.872258404	2	0.392142807
eqtl-a-ENSG00000075975	ebi-a-GCST90018839	Endometriosis	MKRN2	MR Egger	0.212681407	2	0.899118263
eqtl-a-ENSG00000075975	ebi-a-GCST90018839	Endometriosis	MKRN2	Inverse variance weighted	1.176158838	3	0.758727901
eqtl-a-ENSG00000076003	ebi-a-GCST90018839	Endometriosis	MCM6	MR Egger	0.165727056	2	0.920476758
eqtl-a-ENSG00000076003	ebi-a-GCST90018839	Endometriosis	MCM6	Inverse variance weighted	2.118328409	3	0.54821371
eqtl-a-ENSG00000076067	ebi-a-GCST90018839	Endometriosis	RBMS2	MR Egger	8.801024265	5	0.117268711
eqtl-a-ENSG00000076067	ebi-a-GCST90018839	Endometriosis	RBMS2	Inverse variance weighted	9.610893162	6	0.142023666
eqtl-a-ENSG00000076248	ebi-a-GCST90018839	Endometriosis	UNG	MR Egger	2.112146088	3	0.549459438
eqtl-a-ENSG00000076248	ebi-a-GCST90018839	Endometriosis	UNG	Inverse variance weighted	2.129839004	4	0.711892574
eqtl-a-ENSG00000076258	ebi-a-GCST90018839	Endometriosis	FMO4	MR Egger	4.363124239	1	0.036724894
eqtl-a-ENSG00000076258	ebi-a-GCST90018839	Endometriosis	FMO4	Inverse variance weighted	4.449912681	2	0.108072137
eqtl-a-ENSG00000076554	ebi-a-GCST90018839	Endometriosis	TPD52	MR Egger	1.857573897	3	0.602487058
eqtl-a-ENSG00000076554	ebi-a-GCST90018839	Endometriosis	TPD52	Inverse variance weighted	1.861666071	4	0.761182982
eqtl-a-ENSG00000076555	ebi-a-GCST90018839	Endometriosis	ACACB	MR Egger	0.618332032	2	0.734058895
eqtl-a-ENSG00000076555	ebi-a-GCST90018839	Endometriosis	ACACB	Inverse variance weighted	2.37531881	3	0.498245554
eqtl-a-ENSG00000076650	ebi-a-GCST90018839	Endometriosis	GPATCH1	MR Egger	0.586587913	1	0.443741593
eqtl-a-ENSG00000076650	ebi-a-GCST90018839	Endometriosis	GPATCH1	Inverse variance weighted	1.825521042	2	0.40141458
eqtl-a-ENSG00000076662	ebi-a-GCST90018839	Endometriosis	ICAM3	MR Egger	0.622714874	1	0.430040207
eqtl-a-ENSG00000076662	ebi-a-GCST90018839	Endometriosis	ICAM3	Inverse variance weighted	1.370527494	2	0.503957295
eqtl-a-ENSG00000076685	ebi-a-GCST90018839	Endometriosis	NT5C2	MR Egger	3.333107992	3	0.343061148
eqtl-a-ENSG00000076685	ebi-a-GCST90018839	Endometriosis	NT5C2	Inverse variance weighted	5.132974739	4	0.27392356
eqtl-a-ENSG00000076864	ebi-a-GCST90018839	Endometriosis	RAP1GAP	MR Egger	6.339961055	10	0.785938438
eqtl-a-ENSG00000076864	ebi-a-GCST90018839	Endometriosis	RAP1GAP	Inverse variance weighted	8.309702954	11	0.685321777
eqtl-a-ENSG00000076944	ebi-a-GCST90018839	Endometriosis	STXBP2	MR Egger	0.091892669	1	0.761784668
eqtl-a-ENSG00000076944	ebi-a-GCST90018839	Endometriosis	STXBP2	Inverse variance weighted	1.105779443	2	0.575284993
eqtl-a-ENSG00000077157	ebi-a-GCST90018839	Endometriosis	PPP1R12B	MR Egger	4.211055306	2	0.121781399
eqtl-a-ENSG00000077157	ebi-a-GCST90018839	Endometriosis	PPP1R12B	Inverse variance weighted	4.453543472	3	0.216471725
eqtl-a-ENSG00000077232	ebi-a-GCST90018839	Endometriosis	DNAJC10	MR Egger	1.861637684	1	0.172435907
eqtl-a-ENSG00000077232	ebi-a-GCST90018839	Endometriosis	DNAJC10	Inverse variance weighted	1.864579247	2	0.393651364
eqtl-a-ENSG00000077238	ebi-a-GCST90018839	Endometriosis	IL4R	MR Egger	0.250336298	3	0.96908119
eqtl-a-ENSG00000077238	ebi-a-GCST90018839	Endometriosis	IL4R	Inverse variance weighted	1.05769071	4	0.900925623
eqtl-a-ENSG00000077420	ebi-a-GCST90018839	Endometriosis	APBB1IP	MR Egger	11.45832943	4	0.021868376
eqtl-a-ENSG00000077420	ebi-a-GCST90018839	Endometriosis	APBB1IP	Inverse variance weighted	13.22968884	5	0.021318827
eqtl-a-ENSG00000077514	ebi-a-GCST90018839	Endometriosis	POLD3	MR Egger	0.006000464	1	0.938255494
eqtl-a-ENSG00000077514	ebi-a-GCST90018839	Endometriosis	POLD3	Inverse variance weighted	0.525796249	2	0.768820217
eqtl-a-ENSG00000077585	ebi-a-GCST90018839	Endometriosis	GPR137B	MR Egger	3.293652746	3	0.348527042
eqtl-a-ENSG00000077585	ebi-a-GCST90018839	Endometriosis	GPR137B	Inverse variance weighted	3.365349846	4	0.498645169
eqtl-a-ENSG00000077684	ebi-a-GCST90018839	Endometriosis	JADE1	MR Egger	2.740924872	3	0.433317282
eqtl-a-ENSG00000077684	ebi-a-GCST90018839	Endometriosis	JADE1	Inverse variance weighted	5.638502558	4	0.227820583
eqtl-a-ENSG00000077984	ebi-a-GCST90018839	Endometriosis	CST7	MR Egger	4.122358399	4	0.389699637
eqtl-a-ENSG00000077984	ebi-a-GCST90018839	Endometriosis	CST7	Inverse variance weighted	4.17393647	5	0.524654962
eqtl-a-ENSG00000078114	ebi-a-GCST90018839	Endometriosis	NEBL	MR Egger	1.240138418	2	0.537907208
eqtl-a-ENSG00000078114	ebi-a-GCST90018839	Endometriosis	NEBL	Inverse variance weighted	6.938428958	3	0.07388636
eqtl-a-ENSG00000078124	ebi-a-GCST90018839	Endometriosis	ACER3	MR Egger	0.202907663	2	0.903522893
eqtl-a-ENSG00000078124	ebi-a-GCST90018839	Endometriosis	ACER3	Inverse variance weighted	2.011578427	3	0.57000704
eqtl-a-ENSG00000078177	ebi-a-GCST90018839	Endometriosis	N4BP2	MR Egger	4.801246815	2	0.090661417
eqtl-a-ENSG00000078177	ebi-a-GCST90018839	Endometriosis	N4BP2	Inverse variance weighted	4.935291755	3	0.176597185
eqtl-a-ENSG00000078269	ebi-a-GCST90018839	Endometriosis	SYNJ2	MR Egger	7.177378227	3	0.066453957
eqtl-a-ENSG00000078269	ebi-a-GCST90018839	Endometriosis	SYNJ2	Inverse variance weighted	7.334128401	4	0.119249901
eqtl-a-ENSG00000078399	ebi-a-GCST90018839	Endometriosis	HOXA9	MR Egger	0.442744277	2	0.801418386
eqtl-a-ENSG00000078399	ebi-a-GCST90018839	Endometriosis	HOXA9	Inverse variance weighted	1.396237591	3	0.706416897
eqtl-a-ENSG00000078401	ebi-a-GCST90018839	Endometriosis	EDN1	MR Egger	0.333915044	1	0.563362812
eqtl-a-ENSG00000078401	ebi-a-GCST90018839	Endometriosis	EDN1	Inverse variance weighted	0.592775778	2	0.743498977
eqtl-a-ENSG00000078618	ebi-a-GCST90018839	Endometriosis	NRDC	MR Egger	5.911968718	2	0.052027422
eqtl-a-ENSG00000078618	ebi-a-GCST90018839	Endometriosis	NRDC	Inverse variance weighted	7.567973106	3	0.055837415
eqtl-a-ENSG00000078674	ebi-a-GCST90018839	Endometriosis	PCM1	MR Egger	0.255799418	2	0.879941625
eqtl-a-ENSG00000078674	ebi-a-GCST90018839	Endometriosis	PCM1	Inverse variance weighted	0.345789213	3	0.951198747
eqtl-a-ENSG00000078804	ebi-a-GCST90018839	Endometriosis	TP53INP2	MR Egger	2.799761096	5	0.730823192
eqtl-a-ENSG00000078804	ebi-a-GCST90018839	Endometriosis	TP53INP2	Inverse variance weighted	2.987745735	6	0.810383294
eqtl-a-ENSG00000079257	ebi-a-GCST90018839	Endometriosis	LXN	MR Egger	2.768522493	5	0.735619923
eqtl-a-ENSG00000079257	ebi-a-GCST90018839	Endometriosis	LXN	Inverse variance weighted	3.516826874	6	0.741729624
eqtl-a-ENSG00000079263	ebi-a-GCST90018839	Endometriosis	SP140	MR Egger	0.069726746	1	0.791735053
eqtl-a-ENSG00000079263	ebi-a-GCST90018839	Endometriosis	SP140	Inverse variance weighted	0.144989916	2	0.930070436
eqtl-a-ENSG00000079277	ebi-a-GCST90018839	Endometriosis	MKNK1	MR Egger	0.016623964	1	0.89740991
eqtl-a-ENSG00000079277	ebi-a-GCST90018839	Endometriosis	MKNK1	Inverse variance weighted	1.552416106	2	0.460147563
eqtl-a-ENSG00000079308	ebi-a-GCST90018839	Endometriosis	TNS1	MR Egger	2.609271787	4	0.625181549
eqtl-a-ENSG00000079308	ebi-a-GCST90018839	Endometriosis	TNS1	Inverse variance weighted	4.50032694	5	0.479839696
eqtl-a-ENSG00000079335	ebi-a-GCST90018839	Endometriosis	CDC14A	MR Egger	0.235967358	2	0.888710557
eqtl-a-ENSG00000079335	ebi-a-GCST90018839	Endometriosis	CDC14A	Inverse variance weighted	0.296849084	3	0.960619989
eqtl-a-ENSG00000079385	ebi-a-GCST90018839	Endometriosis	CEACAM1	MR Egger	5.920794066	6	0.4321211
eqtl-a-ENSG00000079385	ebi-a-GCST90018839	Endometriosis	CEACAM1	Inverse variance weighted	5.922942724	7	0.548775285
eqtl-a-ENSG00000079459	ebi-a-GCST90018839	Endometriosis	FDFT1	MR Egger	1.61297168	3	0.656452168
eqtl-a-ENSG00000079459	ebi-a-GCST90018839	Endometriosis	FDFT1	Inverse variance weighted	8.258763583	4	0.082546241
eqtl-a-ENSG00000079691	ebi-a-GCST90018839	Endometriosis	CARMIL1	MR Egger	3.631365515	4	0.458186953
eqtl-a-ENSG00000079691	ebi-a-GCST90018839	Endometriosis	CARMIL1	Inverse variance weighted	5.26386241	5	0.384533948
eqtl-a-ENSG00000079739	ebi-a-GCST90018839	Endometriosis	PGM1	MR Egger	1.285338346	3	0.732617541
eqtl-a-ENSG00000079739	ebi-a-GCST90018839	Endometriosis	PGM1	Inverse variance weighted	1.294759495	4	0.862264032
eqtl-a-ENSG00000079819	ebi-a-GCST90018839	Endometriosis	EPB41L2	MR Egger	0.362720654	1	0.546999123
eqtl-a-ENSG00000079819	ebi-a-GCST90018839	Endometriosis	EPB41L2	Inverse variance weighted	4.235086638	2	0.12032687
eqtl-a-ENSG00000080345	ebi-a-GCST90018839	Endometriosis	RIF1	MR Egger	0.291782974	1	0.589080218
eqtl-a-ENSG00000080345	ebi-a-GCST90018839	Endometriosis	RIF1	Inverse variance weighted	0.584234378	2	0.746681028
eqtl-a-ENSG00000080546	ebi-a-GCST90018839	Endometriosis	SESN1	MR Egger	0.920282089	3	0.82053072
eqtl-a-ENSG00000080546	ebi-a-GCST90018839	Endometriosis	SESN1	Inverse variance weighted	1.673943394	4	0.795445218
eqtl-a-ENSG00000080573	ebi-a-GCST90018839	Endometriosis	COL5A3	Inverse variance weighted	0.925299374	1	0.336087366
eqtl-a-ENSG00000080815	ebi-a-GCST90018839	Endometriosis	PSEN1	MR Egger	2.513155084	1	0.112899694
eqtl-a-ENSG00000080815	ebi-a-GCST90018839	Endometriosis	PSEN1	Inverse variance weighted	6.108749789	2	0.047152187
eqtl-a-ENSG00000080854	ebi-a-GCST90018839	Endometriosis	IGSF9B	MR Egger	0.001258798	1	0.971697359
eqtl-a-ENSG00000080854	ebi-a-GCST90018839	Endometriosis	IGSF9B	Inverse variance weighted	0.04718223	2	0.97668498
eqtl-a-ENSG00000081014	ebi-a-GCST90018839	Endometriosis	AP4E1	MR Egger	2.432232366	2	0.296379016
eqtl-a-ENSG00000081014	ebi-a-GCST90018839	Endometriosis	AP4E1	Inverse variance weighted	2.720555566	3	0.436745386
eqtl-a-ENSG00000081189	ebi-a-GCST90018839	Endometriosis	MEF2C	MR Egger	3.092642846	3	0.377560858
eqtl-a-ENSG00000081189	ebi-a-GCST90018839	Endometriosis	MEF2C	Inverse variance weighted	6.463348683	4	0.167114412
eqtl-a-ENSG00000081377	ebi-a-GCST90018839	Endometriosis	CDC14B	MR Egger	7.686066065	4	0.103778978
eqtl-a-ENSG00000081377	ebi-a-GCST90018839	Endometriosis	CDC14B	Inverse variance weighted	11.50379237	5	0.042257279
eqtl-a-ENSG00000081721	ebi-a-GCST90018839	Endometriosis	DUSP12	MR Egger	1.139833501	1	0.285687512
eqtl-a-ENSG00000081721	ebi-a-GCST90018839	Endometriosis	DUSP12	Inverse variance weighted	1.890639092	2	0.38855539
eqtl-a-ENSG00000081913	ebi-a-GCST90018839	Endometriosis	PHLPP1	MR Egger	0.133954383	2	0.935216532
eqtl-a-ENSG00000081913	ebi-a-GCST90018839	Endometriosis	PHLPP1	Inverse variance weighted	0.248290774	3	0.969440897
eqtl-a-ENSG00000081985	ebi-a-GCST90018839	Endometriosis	IL12RB2	MR Egger	0.072910778	1	0.787144898
eqtl-a-ENSG00000081985	ebi-a-GCST90018839	Endometriosis	IL12RB2	Inverse variance weighted	0.193088465	2	0.907969735
eqtl-a-ENSG00000082014	ebi-a-GCST90018839	Endometriosis	SMARCD3	MR Egger	7.591545103	5	0.180229599
eqtl-a-ENSG00000082014	ebi-a-GCST90018839	Endometriosis	SMARCD3	Inverse variance weighted	7.782788232	6	0.254452669
eqtl-a-ENSG00000082293	ebi-a-GCST90018839	Endometriosis	COL19A1	MR Egger	1.417028229	1	0.233893162
eqtl-a-ENSG00000082293	ebi-a-GCST90018839	Endometriosis	COL19A1	Inverse variance weighted	1.479507627	2	0.477231389
eqtl-a-ENSG00000082397	ebi-a-GCST90018839	Endometriosis	EPB41L3	MR Egger	6.80629083	9	0.65727923
eqtl-a-ENSG00000082397	ebi-a-GCST90018839	Endometriosis	EPB41L3	Inverse variance weighted	6.810687644	10	0.743188167
eqtl-a-ENSG00000082438	ebi-a-GCST90018839	Endometriosis	COBLL1	MR Egger	0.75906172	6	0.993126679
eqtl-a-ENSG00000082438	ebi-a-GCST90018839	Endometriosis	COBLL1	Inverse variance weighted	2.960665547	7	0.88861698
eqtl-a-ENSG00000082512	ebi-a-GCST90018839	Endometriosis	TRAF5	MR Egger	4.282365873	2	0.117515747
eqtl-a-ENSG00000082512	ebi-a-GCST90018839	Endometriosis	TRAF5	Inverse variance weighted	4.445011125	3	0.217247927
eqtl-a-ENSG00000082701	ebi-a-GCST90018839	Endometriosis	GSK3B	MR Egger	0.512103224	1	0.474229801
eqtl-a-ENSG00000082701	ebi-a-GCST90018839	Endometriosis	GSK3B	Inverse variance weighted	1.210791022	2	0.545858491
eqtl-a-ENSG00000082781	ebi-a-GCST90018839	Endometriosis	ITGB5	MR Egger	18.56870968	11	0.069288449
eqtl-a-ENSG00000082781	ebi-a-GCST90018839	Endometriosis	ITGB5	Inverse variance weighted	19.39365939	12	0.079460873
eqtl-a-ENSG00000082996	ebi-a-GCST90018839	Endometriosis	RNF13	MR Egger	0.189108663	2	0.909778304
eqtl-a-ENSG00000082996	ebi-a-GCST90018839	Endometriosis	RNF13	Inverse variance weighted	0.755163672	3	0.860158421
eqtl-a-ENSG00000083097	ebi-a-GCST90018839	Endometriosis	DOP1A	MR Egger	0.293405425	2	0.863550662
eqtl-a-ENSG00000083097	ebi-a-GCST90018839	Endometriosis	DOP1A	Inverse variance weighted	1.334313576	3	0.721001552
eqtl-a-ENSG00000083223	ebi-a-GCST90018839	Endometriosis	TUT7	MR Egger	7.988419579	3	0.046251645
eqtl-a-ENSG00000083223	ebi-a-GCST90018839	Endometriosis	TUT7	Inverse variance weighted	8.106178292	4	0.087765273
eqtl-a-ENSG00000083444	ebi-a-GCST90018839	Endometriosis	PLOD1	MR Egger	5.005179897	4	0.286766418
eqtl-a-ENSG00000083444	ebi-a-GCST90018839	Endometriosis	PLOD1	Inverse variance weighted	5.089097528	5	0.405103741
eqtl-a-ENSG00000083642	ebi-a-GCST90018839	Endometriosis	PDS5B	MR Egger	0.36026806	1	0.548357399
eqtl-a-ENSG00000083642	ebi-a-GCST90018839	Endometriosis	PDS5B	Inverse variance weighted	1.240925732	2	0.537695499
eqtl-a-ENSG00000083814	ebi-a-GCST90018839	Endometriosis	ZNF671	MR Egger	0.645932419	2	0.723998318
eqtl-a-ENSG00000083814	ebi-a-GCST90018839	Endometriosis	ZNF671	Inverse variance weighted	4.494375229	3	0.212792553
eqtl-a-ENSG00000083828	ebi-a-GCST90018839	Endometriosis	ZNF586	MR Egger	2.783749053	3	0.426182104
eqtl-a-ENSG00000083828	ebi-a-GCST90018839	Endometriosis	ZNF586	Inverse variance weighted	2.822653418	4	0.587928692
eqtl-a-ENSG00000084070	ebi-a-GCST90018839	Endometriosis	SMAP2	MR Egger	1.577283851	4	0.812869016
eqtl-a-ENSG00000084070	ebi-a-GCST90018839	Endometriosis	SMAP2	Inverse variance weighted	1.83642982	5	0.871283367
eqtl-a-ENSG00000084072	ebi-a-GCST90018839	Endometriosis	PPIE	MR Egger	2.352208318	3	0.502593023
eqtl-a-ENSG00000084072	ebi-a-GCST90018839	Endometriosis	PPIE	Inverse variance weighted	2.665559833	4	0.615254508
eqtl-a-ENSG00000084092	ebi-a-GCST90018839	Endometriosis	NOA1	MR Egger	0.347116994	1	0.555749684
eqtl-a-ENSG00000084092	ebi-a-GCST90018839	Endometriosis	NOA1	Inverse variance weighted	0.77816681	2	0.677677746
eqtl-a-ENSG00000084110	ebi-a-GCST90018839	Endometriosis	HAL	MR Egger	5.296900833	7	0.623780642
eqtl-a-ENSG00000084110	ebi-a-GCST90018839	Endometriosis	HAL	Inverse variance weighted	5.351929173	8	0.719383928
eqtl-a-ENSG00000084207	ebi-a-GCST90018839	Endometriosis	GSTP1	MR Egger	1.202739237	3	0.752347405
eqtl-a-ENSG00000084207	ebi-a-GCST90018839	Endometriosis	GSTP1	Inverse variance weighted	3.388053332	4	0.495102885
eqtl-a-ENSG00000084234	ebi-a-GCST90018839	Endometriosis	APLP2	MR Egger	6.683797481	6	0.351081497
eqtl-a-ENSG00000084234	ebi-a-GCST90018839	Endometriosis	APLP2	Inverse variance weighted	8.71066288	7	0.274102115
eqtl-a-ENSG00000084764	ebi-a-GCST90018839	Endometriosis	MAPRE3	MR Egger	1.117989416	2	0.571783585
eqtl-a-ENSG00000084764	ebi-a-GCST90018839	Endometriosis	MAPRE3	Inverse variance weighted	1.414067456	3	0.70224058
eqtl-a-ENSG00000085063	ebi-a-GCST90018839	Endometriosis	CD59	MR Egger	0.018755009	2	0.990666327
eqtl-a-ENSG00000085063	ebi-a-GCST90018839	Endometriosis	CD59	Inverse variance weighted	1.276408365	3	0.73474262
eqtl-a-ENSG00000085117	ebi-a-GCST90018839	Endometriosis	CD82	MR Egger	0.477402841	2	0.787650024
eqtl-a-ENSG00000085117	ebi-a-GCST90018839	Endometriosis	CD82	Inverse variance weighted	7.559306225	3	0.056054043
eqtl-a-ENSG00000085265	ebi-a-GCST90018839	Endometriosis	FCN1	MR Egger	8.512937647	8	0.385032123
eqtl-a-ENSG00000085265	ebi-a-GCST90018839	Endometriosis	FCN1	Inverse variance weighted	8.858349619	9	0.450451317
eqtl-a-ENSG00000085449	ebi-a-GCST90018839	Endometriosis	WDFY1	MR Egger	0.257579324	1	0.61178809
eqtl-a-ENSG00000085449	ebi-a-GCST90018839	Endometriosis	WDFY1	Inverse variance weighted	1.326935261	2	0.515062189
eqtl-a-ENSG00000085465	ebi-a-GCST90018839	Endometriosis	OVGP1	MR Egger	0.351126927	2	0.838984151
eqtl-a-ENSG00000085465	ebi-a-GCST90018839	Endometriosis	OVGP1	Inverse variance weighted	0.670503284	3	0.880118951
eqtl-a-ENSG00000085491	ebi-a-GCST90018839	Endometriosis	SLC25A24	MR Egger	1.223464564	2	0.542410447
eqtl-a-ENSG00000085491	ebi-a-GCST90018839	Endometriosis	SLC25A24	Inverse variance weighted	1.226780094	3	0.746588764
eqtl-a-ENSG00000085514	ebi-a-GCST90018839	Endometriosis	PILRA	MR Egger	3.495944835	2	0.174126642
eqtl-a-ENSG00000085514	ebi-a-GCST90018839	Endometriosis	PILRA	Inverse variance weighted	6.711942411	3	0.081668491
eqtl-a-ENSG00000085563	ebi-a-GCST90018839	Endometriosis	ABCB1	MR Egger	0.472740113	2	0.789488464
eqtl-a-ENSG00000085563	ebi-a-GCST90018839	Endometriosis	ABCB1	Inverse variance weighted	1.390525823	3	0.707757026
eqtl-a-ENSG00000085662	ebi-a-GCST90018839	Endometriosis	AKR1B1	MR Egger	1.05921707	4	0.900687704
eqtl-a-ENSG00000085662	ebi-a-GCST90018839	Endometriosis	AKR1B1	Inverse variance weighted	1.642772666	5	0.896029081
eqtl-a-ENSG00000085719	ebi-a-GCST90018839	Endometriosis	CPNE3	MR Egger	0.382359024	1	0.536343423
eqtl-a-ENSG00000085719	ebi-a-GCST90018839	Endometriosis	CPNE3	Inverse variance weighted	1.929629826	2	0.381053721
eqtl-a-ENSG00000085733	ebi-a-GCST90018839	Endometriosis	CTTN	MR Egger	19.30045255	13	0.114078632
eqtl-a-ENSG00000085733	ebi-a-GCST90018839	Endometriosis	CTTN	Inverse variance weighted	19.30254086	14	0.153708057
eqtl-a-ENSG00000085760	ebi-a-GCST90018839	Endometriosis	MTIF2	MR Egger	5.37110815	1	0.020472967
eqtl-a-ENSG00000085760	ebi-a-GCST90018839	Endometriosis	MTIF2	Inverse variance weighted	6.273144393	2	0.043431417
eqtl-a-ENSG00000085871	ebi-a-GCST90018839	Endometriosis	MGST2	MR Egger	1.071203516	4	0.89881376
eqtl-a-ENSG00000085871	ebi-a-GCST90018839	Endometriosis	MGST2	Inverse variance weighted	3.090380894	5	0.686053994
eqtl-a-ENSG00000086062	ebi-a-GCST90018839	Endometriosis	B4GALT1	MR Egger	2.179860349	1	0.139827149
eqtl-a-ENSG00000086062	ebi-a-GCST90018839	Endometriosis	B4GALT1	Inverse variance weighted	2.885574107	2	0.236268348
eqtl-a-ENSG00000086200	ebi-a-GCST90018839	Endometriosis	IPO11	MR Egger	0.008629526	1	0.925986786
eqtl-a-ENSG00000086200	ebi-a-GCST90018839	Endometriosis	IPO11	Inverse variance weighted	1.237963185	2	0.538492563
eqtl-a-ENSG00000086232	ebi-a-GCST90018839	Endometriosis	EIF2AK1	MR Egger	1.753484365	4	0.78098074
eqtl-a-ENSG00000086232	ebi-a-GCST90018839	Endometriosis	EIF2AK1	Inverse variance weighted	1.756144123	5	0.881752017
eqtl-a-ENSG00000086288	ebi-a-GCST90018839	Endometriosis	NME8	MR Egger	8.1426385	5	0.148547767
eqtl-a-ENSG00000086288	ebi-a-GCST90018839	Endometriosis	NME8	Inverse variance weighted	10.77774809	6	0.095493103
eqtl-a-ENSG00000086289	ebi-a-GCST90018839	Endometriosis	EPDR1	MR Egger	2.930514099	5	0.710697741
eqtl-a-ENSG00000086289	ebi-a-GCST90018839	Endometriosis	EPDR1	Inverse variance weighted	3.848155763	6	0.697216241
eqtl-a-ENSG00000086506	ebi-a-GCST90018839	Endometriosis	HBQ1	MR Egger	10.42119185	8	0.236698738
eqtl-a-ENSG00000086506	ebi-a-GCST90018839	Endometriosis	HBQ1	Inverse variance weighted	11.1565296	9	0.265132094
eqtl-a-ENSG00000086548	ebi-a-GCST90018839	Endometriosis	CEACAM6	MR Egger	6.170925062	6	0.404318056
eqtl-a-ENSG00000086548	ebi-a-GCST90018839	Endometriosis	CEACAM6	Inverse variance weighted	6.900755253	7	0.439285917
eqtl-a-ENSG00000086730	ebi-a-GCST90018839	Endometriosis	LAT2	MR Egger	12.76179231	3	0.005181112
eqtl-a-ENSG00000086730	ebi-a-GCST90018839	Endometriosis	LAT2	Inverse variance weighted	15.25446752	4	0.004201516
eqtl-a-ENSG00000087074	ebi-a-GCST90018839	Endometriosis	PPP1R15A	MR Egger	0.899326543	1	0.342962354
eqtl-a-ENSG00000087074	ebi-a-GCST90018839	Endometriosis	PPP1R15A	Inverse variance weighted	3.388961109	2	0.183694624
eqtl-a-ENSG00000087088	ebi-a-GCST90018839	Endometriosis	BAX	MR Egger	0.364356113	1	0.546096859
eqtl-a-ENSG00000087088	ebi-a-GCST90018839	Endometriosis	BAX	Inverse variance weighted	0.380877542	2	0.826596368
eqtl-a-ENSG00000087157	ebi-a-GCST90018839	Endometriosis	PGS1	MR Egger	1.753455036	1	0.185442975
eqtl-a-ENSG00000087157	ebi-a-GCST90018839	Endometriosis	PGS1	Inverse variance weighted	2.906975695	2	0.233753568
eqtl-a-ENSG00000087206	ebi-a-GCST90018839	Endometriosis	UIMC1	Inverse variance weighted	4.196390094	1	0.040510128
eqtl-a-ENSG00000087237	ebi-a-GCST90018839	Endometriosis	CETP	MR Egger	1.273094442	3	0.735531765
eqtl-a-ENSG00000087237	ebi-a-GCST90018839	Endometriosis	CETP	Inverse variance weighted	3.148069524	4	0.533359207
eqtl-a-ENSG00000087253	ebi-a-GCST90018839	Endometriosis	LPCAT2	MR Egger	11.84776904	4	0.018519935
eqtl-a-ENSG00000087253	ebi-a-GCST90018839	Endometriosis	LPCAT2	Inverse variance weighted	18.00454592	5	0.002940713
eqtl-a-ENSG00000087258	ebi-a-GCST90018839	Endometriosis	GNAO1	MR Egger	0.066452879	1	0.796573181
eqtl-a-ENSG00000087258	ebi-a-GCST90018839	Endometriosis	GNAO1	Inverse variance weighted	0.132384777	2	0.935950781
eqtl-a-ENSG00000087269	ebi-a-GCST90018839	Endometriosis	NOP14	MR Egger	1.036787595	1	0.308569771
eqtl-a-ENSG00000087269	ebi-a-GCST90018839	Endometriosis	NOP14	Inverse variance weighted	1.498853822	2	0.472637338
eqtl-a-ENSG00000087460	ebi-a-GCST90018839	Endometriosis	GNAS	MR Egger	10.99203762	4	0.026653646
eqtl-a-ENSG00000087460	ebi-a-GCST90018839	Endometriosis	GNAS	Inverse variance weighted	14.14561178	5	0.014710453
eqtl-a-ENSG00000087589	ebi-a-GCST90018839	Endometriosis	CASS4	MR Egger	0.279046272	1	0.597327006
eqtl-a-ENSG00000087589	ebi-a-GCST90018839	Endometriosis	CASS4	Inverse variance weighted	0.87800033	2	0.644680673
eqtl-a-ENSG00000087903	ebi-a-GCST90018839	Endometriosis	RFX2	MR Egger	1.800450692	3	0.614836865
eqtl-a-ENSG00000087903	ebi-a-GCST90018839	Endometriosis	RFX2	Inverse variance weighted	2.327693728	4	0.675731635
eqtl-a-ENSG00000088053	ebi-a-GCST90018839	Endometriosis	GP6	MR Egger	4.109229555	2	0.128142189
eqtl-a-ENSG00000088053	ebi-a-GCST90018839	Endometriosis	GP6	Inverse variance weighted	4.339964957	3	0.227017004
eqtl-a-ENSG00000088448	ebi-a-GCST90018839	Endometriosis	ANKRD10	MR Egger	0.220676101	1	0.638525246
eqtl-a-ENSG00000088448	ebi-a-GCST90018839	Endometriosis	ANKRD10	Inverse variance weighted	0.827304617	2	0.661230816
eqtl-a-ENSG00000088726	ebi-a-GCST90018839	Endometriosis	TMEM40	MR Egger	7.923549807	5	0.160499582
eqtl-a-ENSG00000088726	ebi-a-GCST90018839	Endometriosis	TMEM40	Inverse variance weighted	8.026149662	6	0.23619377
eqtl-a-ENSG00000088766	ebi-a-GCST90018839	Endometriosis	CRLS1	MR Egger	1.815207657	2	0.403489898
eqtl-a-ENSG00000088766	ebi-a-GCST90018839	Endometriosis	CRLS1	Inverse variance weighted	7.321176709	3	0.062335666
eqtl-a-ENSG00000088826	ebi-a-GCST90018839	Endometriosis	SMOX	MR Egger	6.112198198	8	0.634665522
eqtl-a-ENSG00000088826	ebi-a-GCST90018839	Endometriosis	SMOX	Inverse variance weighted	6.120308984	9	0.727819485
eqtl-a-ENSG00000088832	ebi-a-GCST90018839	Endometriosis	FKBP1A	MR Egger	10.27055264	4	0.036108709
eqtl-a-ENSG00000088832	ebi-a-GCST90018839	Endometriosis	FKBP1A	Inverse variance weighted	10.33848722	5	0.066193166
eqtl-a-ENSG00000088833	ebi-a-GCST90018839	Endometriosis	NSFL1C	MR Egger	0.062081835	2	0.969435905
eqtl-a-ENSG00000088833	ebi-a-GCST90018839	Endometriosis	NSFL1C	Inverse variance weighted	0.796206942	3	0.850374066
eqtl-a-ENSG00000088854	ebi-a-GCST90018839	Endometriosis	DNAAF9	MR Egger	0.000628974	1	0.979991676
eqtl-a-ENSG00000088854	ebi-a-GCST90018839	Endometriosis	DNAAF9	Inverse variance weighted	0.068559229	2	0.966301275
eqtl-a-ENSG00000088930	ebi-a-GCST90018839	Endometriosis	XRN2	MR Egger	0.061101341	1	0.804763618
eqtl-a-ENSG00000088930	ebi-a-GCST90018839	Endometriosis	XRN2	Inverse variance weighted	1.149831383	2	0.562752312
eqtl-a-ENSG00000088992	ebi-a-GCST90018839	Endometriosis	TESC	MR Egger	12.01171955	8	0.150681751
eqtl-a-ENSG00000088992	ebi-a-GCST90018839	Endometriosis	TESC	Inverse variance weighted	12.05379723	9	0.210293442
eqtl-a-ENSG00000089012	ebi-a-GCST90018839	Endometriosis	SIRPG	MR Egger	1.102999271	1	0.293608831
eqtl-a-ENSG00000089012	ebi-a-GCST90018839	Endometriosis	SIRPG	Inverse variance weighted	1.15535703	2	0.561199672
eqtl-a-ENSG00000089022	ebi-a-GCST90018839	Endometriosis	MAPKAPK5	MR Egger	0.000349088	1	0.985093264
eqtl-a-ENSG00000089022	ebi-a-GCST90018839	Endometriosis	MAPKAPK5	Inverse variance weighted	0.044129053	2	0.978177115
eqtl-a-ENSG00000089041	ebi-a-GCST90018839	Endometriosis	P2RX7	MR Egger	2.826229871	3	0.419200196
eqtl-a-ENSG00000089041	ebi-a-GCST90018839	Endometriosis	P2RX7	Inverse variance weighted	2.997626298	4	0.558222712
eqtl-a-ENSG00000089060	ebi-a-GCST90018839	Endometriosis	SLC8B1	MR Egger	4.486585697	1	0.034161841
eqtl-a-ENSG00000089060	ebi-a-GCST90018839	Endometriosis	SLC8B1	Inverse variance weighted	7.342825036	2	0.025440509
eqtl-a-ENSG00000089063	ebi-a-GCST90018839	Endometriosis	TMEM230	MR Egger	0.814778342	1	0.366711293
eqtl-a-ENSG00000089063	ebi-a-GCST90018839	Endometriosis	TMEM230	Inverse variance weighted	1.008933383	2	0.603827516
eqtl-a-ENSG00000089127	ebi-a-GCST90018839	Endometriosis	OAS1	MR Egger	3.322082095	7	0.853695431
eqtl-a-ENSG00000089127	ebi-a-GCST90018839	Endometriosis	OAS1	Inverse variance weighted	3.331033108	8	0.911900386
eqtl-a-ENSG00000089154	ebi-a-GCST90018839	Endometriosis	GCN1	MR Egger	0.262973587	2	0.876790855
eqtl-a-ENSG00000089154	ebi-a-GCST90018839	Endometriosis	GCN1	Inverse variance weighted	0.477566156	3	0.923791652
eqtl-a-ENSG00000089169	ebi-a-GCST90018839	Endometriosis	RPH3A	MR Egger	2.369422114	4	0.668160091
eqtl-a-ENSG00000089169	ebi-a-GCST90018839	Endometriosis	RPH3A	Inverse variance weighted	3.190616467	5	0.670625256
eqtl-a-ENSG00000089177	ebi-a-GCST90018839	Endometriosis	KIF16B	MR Egger	10.81158198	3	0.012789598
eqtl-a-ENSG00000089177	ebi-a-GCST90018839	Endometriosis	KIF16B	Inverse variance weighted	11.69398809	4	0.019778015
eqtl-a-ENSG00000089327	ebi-a-GCST90018839	Endometriosis	FXYD5	MR Egger	5.336610311	2	0.069369697
eqtl-a-ENSG00000089327	ebi-a-GCST90018839	Endometriosis	FXYD5	Inverse variance weighted	5.339222751	3	0.148577438
eqtl-a-ENSG00000089351	ebi-a-GCST90018839	Endometriosis	GRAMD1A	MR Egger	10.47897139	4	0.03308789
eqtl-a-ENSG00000089351	ebi-a-GCST90018839	Endometriosis	GRAMD1A	Inverse variance weighted	10.54592695	5	0.061164406
eqtl-a-ENSG00000089486	ebi-a-GCST90018839	Endometriosis	CDIP1	Inverse variance weighted	0.799748744	1	0.371168501
eqtl-a-ENSG00000089639	ebi-a-GCST90018839	Endometriosis	GMIP	MR Egger	1.410994526	1	0.234891366
eqtl-a-ENSG00000089639	ebi-a-GCST90018839	Endometriosis	GMIP	Inverse variance weighted	1.443402071	2	0.485924977
eqtl-a-ENSG00000089692	ebi-a-GCST90018839	Endometriosis	LAG3	MR Egger	0.001241583	1	0.971891469
eqtl-a-ENSG00000089692	ebi-a-GCST90018839	Endometriosis	LAG3	Inverse variance weighted	0.089762939	2	0.956110803
eqtl-a-ENSG00000089693	ebi-a-GCST90018839	Endometriosis	MLF2	MR Egger	6.962171781	2	0.030773976
eqtl-a-ENSG00000089693	ebi-a-GCST90018839	Endometriosis	MLF2	Inverse variance weighted	6.966640929	3	0.072968674
eqtl-a-ENSG00000089737	ebi-a-GCST90018839	Endometriosis	DDX24	MR Egger	0.055518497	3	0.996578209
eqtl-a-ENSG00000089737	ebi-a-GCST90018839	Endometriosis	DDX24	Inverse variance weighted	1.223596931	4	0.874198467
eqtl-a-ENSG00000089775	ebi-a-GCST90018839	Endometriosis	ZBTB25	MR Egger	0.645932253	2	0.723998378
eqtl-a-ENSG00000089775	ebi-a-GCST90018839	Endometriosis	ZBTB25	Inverse variance weighted	2.047030659	3	0.562702917
eqtl-a-ENSG00000089818	ebi-a-GCST90018839	Endometriosis	NECAP1	MR Egger	0.157814945	1	0.691176263
eqtl-a-ENSG00000089818	ebi-a-GCST90018839	Endometriosis	NECAP1	Inverse variance weighted	0.391629052	2	0.822164711
eqtl-a-ENSG00000089876	ebi-a-GCST90018839	Endometriosis	DHX32	MR Egger	1.216683282	3	0.749005815
eqtl-a-ENSG00000089876	ebi-a-GCST90018839	Endometriosis	DHX32	Inverse variance weighted	4.486701511	4	0.34412725
eqtl-a-ENSG00000090013	ebi-a-GCST90018839	Endometriosis	BLVRB	MR Egger	3.271840478	6	0.774035458
eqtl-a-ENSG00000090013	ebi-a-GCST90018839	Endometriosis	BLVRB	Inverse variance weighted	3.286584221	7	0.857286305
eqtl-a-ENSG00000090238	ebi-a-GCST90018839	Endometriosis	YPEL3	MR Egger	4.956329366	3	0.175022995
eqtl-a-ENSG00000090238	ebi-a-GCST90018839	Endometriosis	YPEL3	Inverse variance weighted	5.83338918	4	0.211941177
eqtl-a-ENSG00000090263	ebi-a-GCST90018839	Endometriosis	MRPS33	MR Egger	0.813787844	2	0.665714804
eqtl-a-ENSG00000090263	ebi-a-GCST90018839	Endometriosis	MRPS33	Inverse variance weighted	4.833352812	3	0.184414562
eqtl-a-ENSG00000090266	ebi-a-GCST90018839	Endometriosis	NDUFB2	MR Egger	0.310783167	1	0.5772
eqtl-a-ENSG00000090266	ebi-a-GCST90018839	Endometriosis	NDUFB2	Inverse variance weighted	1.871355004	2	0.392319978
eqtl-a-ENSG00000090316	ebi-a-GCST90018839	Endometriosis	MAEA	MR Egger	1.609703855	1	0.204533436
eqtl-a-ENSG00000090316	ebi-a-GCST90018839	Endometriosis	MAEA	Inverse variance weighted	2.132257945	2	0.344338886
eqtl-a-ENSG00000090376	ebi-a-GCST90018839	Endometriosis	IRAK3	MR Egger	9.252361038	6	0.159874974
eqtl-a-ENSG00000090376	ebi-a-GCST90018839	Endometriosis	IRAK3	Inverse variance weighted	9.283572931	7	0.232932788
eqtl-a-ENSG00000090382	ebi-a-GCST90018839	Endometriosis	LYZ	MR Egger	11.3460052	10	0.3312039
eqtl-a-ENSG00000090382	ebi-a-GCST90018839	Endometriosis	LYZ	Inverse variance weighted	11.38710503	11	0.411425527
eqtl-a-ENSG00000090530	ebi-a-GCST90018839	Endometriosis	P3H2	MR Egger	1.75685934	4	0.780364997
eqtl-a-ENSG00000090530	ebi-a-GCST90018839	Endometriosis	P3H2	Inverse variance weighted	1.854552073	5	0.868882194
eqtl-a-ENSG00000090615	ebi-a-GCST90018839	Endometriosis	GOLGA3	MR Egger	0.867498813	1	0.351648675
eqtl-a-ENSG00000090615	ebi-a-GCST90018839	Endometriosis	GOLGA3	Inverse variance weighted	2.465288889	2	0.291520647
eqtl-a-ENSG00000090659	ebi-a-GCST90018839	Endometriosis	CD209	MR Egger	0.628762622	1	0.427809556
eqtl-a-ENSG00000090659	ebi-a-GCST90018839	Endometriosis	CD209	Inverse variance weighted	0.729400636	2	0.69440472
eqtl-a-ENSG00000090661	ebi-a-GCST90018839	Endometriosis	CERS4	MR Egger	2.198898613	2	0.333054444
eqtl-a-ENSG00000090661	ebi-a-GCST90018839	Endometriosis	CERS4	Inverse variance weighted	3.103307368	3	0.375969845
eqtl-a-ENSG00000090674	ebi-a-GCST90018839	Endometriosis	MCOLN1	MR Egger	12.73883034	11	0.310737543
eqtl-a-ENSG00000090674	ebi-a-GCST90018839	Endometriosis	MCOLN1	Inverse variance weighted	13.11507715	12	0.360732191
eqtl-a-ENSG00000090686	ebi-a-GCST90018839	Endometriosis	USP48	MR Egger	2.660620973	2	0.264395157
eqtl-a-ENSG00000090686	ebi-a-GCST90018839	Endometriosis	USP48	Inverse variance weighted	2.699196922	3	0.440363786
eqtl-a-ENSG00000090861	ebi-a-GCST90018839	Endometriosis	AARS1	MR Egger	0.52844334	1	0.467262048
eqtl-a-ENSG00000090861	ebi-a-GCST90018839	Endometriosis	AARS1	Inverse variance weighted	2.010252855	2	0.36599836
eqtl-a-ENSG00000090863	ebi-a-GCST90018839	Endometriosis	GLG1	MR Egger	4.883090673	2	0.087026263
eqtl-a-ENSG00000090863	ebi-a-GCST90018839	Endometriosis	GLG1	Inverse variance weighted	6.805415115	3	0.078365371
eqtl-a-ENSG00000091039	ebi-a-GCST90018839	Endometriosis	OSBPL8	MR Egger	0.593302195	3	0.897963957
eqtl-a-ENSG00000091039	ebi-a-GCST90018839	Endometriosis	OSBPL8	Inverse variance weighted	2.500001661	4	0.644635496
eqtl-a-ENSG00000091073	ebi-a-GCST90018839	Endometriosis	DTX2	MR Egger	4.183324915	4	0.38176368
eqtl-a-ENSG00000091073	ebi-a-GCST90018839	Endometriosis	DTX2	Inverse variance weighted	4.957233414	5	0.421121775
eqtl-a-ENSG00000091106	ebi-a-GCST90018839	Endometriosis	NLRC4	MR Egger	2.497981629	3	0.475655959
eqtl-a-ENSG00000091106	ebi-a-GCST90018839	Endometriosis	NLRC4	Inverse variance weighted	2.50665023	4	0.643445363
eqtl-a-ENSG00000091127	ebi-a-GCST90018839	Endometriosis	PUS7	MR Egger	1.30211717	3	0.728630395
eqtl-a-ENSG00000091127	ebi-a-GCST90018839	Endometriosis	PUS7	Inverse variance weighted	2.594836749	4	0.627738043
eqtl-a-ENSG00000091129	ebi-a-GCST90018839	Endometriosis	NRCAM	MR Egger	0.019873048	1	0.887892222
eqtl-a-ENSG00000091129	ebi-a-GCST90018839	Endometriosis	NRCAM	Inverse variance weighted	0.498758249	2	0.779284472
eqtl-a-ENSG00000091436	ebi-a-GCST90018839	Endometriosis	MAP3K20	MR Egger	1.059922669	3	0.786756637
eqtl-a-ENSG00000091436	ebi-a-GCST90018839	Endometriosis	MAP3K20	Inverse variance weighted	1.792143678	4	0.773919399
eqtl-a-ENSG00000091490	ebi-a-GCST90018839	Endometriosis	SEL1L3	MR Egger	0.973271793	3	0.80771901
eqtl-a-ENSG00000091490	ebi-a-GCST90018839	Endometriosis	SEL1L3	Inverse variance weighted	2.222930422	4	0.694833457
eqtl-a-ENSG00000091527	ebi-a-GCST90018839	Endometriosis	CDV3	MR Egger	2.125573134	1	0.144858586
eqtl-a-ENSG00000091527	ebi-a-GCST90018839	Endometriosis	CDV3	Inverse variance weighted	2.125648753	2	0.345478669
eqtl-a-ENSG00000091592	ebi-a-GCST90018839	Endometriosis	NLRP1	MR Egger	9.23440002	4	0.055500309
eqtl-a-ENSG00000091592	ebi-a-GCST90018839	Endometriosis	NLRP1	Inverse variance weighted	9.234910749	5	0.100053298
eqtl-a-ENSG00000091640	ebi-a-GCST90018839	Endometriosis	SPAG7	MR Egger	0.044152566	3	0.997564953
eqtl-a-ENSG00000091640	ebi-a-GCST90018839	Endometriosis	SPAG7	Inverse variance weighted	0.218326887	4	0.994458047
eqtl-a-ENSG00000092010	ebi-a-GCST90018839	Endometriosis	PSME1	MR Egger	0.001816117	1	0.966007704
eqtl-a-ENSG00000092010	ebi-a-GCST90018839	Endometriosis	PSME1	Inverse variance weighted	0.576489945	2	0.749577944
eqtl-a-ENSG00000092020	ebi-a-GCST90018839	Endometriosis	PPP2R3C	MR Egger	0.206570967	1	0.649468424
eqtl-a-ENSG00000092020	ebi-a-GCST90018839	Endometriosis	PPP2R3C	Inverse variance weighted	0.757467821	2	0.684727787
eqtl-a-ENSG00000092036	ebi-a-GCST90018839	Endometriosis	HAUS4	MR Egger	6.374168288	8	0.605396138
eqtl-a-ENSG00000092036	ebi-a-GCST90018839	Endometriosis	HAUS4	Inverse variance weighted	11.1257408	9	0.267188457
eqtl-a-ENSG00000092068	ebi-a-GCST90018839	Endometriosis	SLC7A8	MR Egger	0.929207071	2	0.628384188
eqtl-a-ENSG00000092068	ebi-a-GCST90018839	Endometriosis	SLC7A8	Inverse variance weighted	2.781633168	3	0.426532356
eqtl-a-ENSG00000092094	ebi-a-GCST90018839	Endometriosis	OSGEP	MR Egger	3.531225726	2	0.171081905
eqtl-a-ENSG00000092094	ebi-a-GCST90018839	Endometriosis	OSGEP	Inverse variance weighted	3.67516542	3	0.298744198
eqtl-a-ENSG00000092096	ebi-a-GCST90018839	Endometriosis	SLC22A17	MR Egger	5.903186715	5	0.31575357
eqtl-a-ENSG00000092096	ebi-a-GCST90018839	Endometriosis	SLC22A17	Inverse variance weighted	10.04723392	6	0.122676938
eqtl-a-ENSG00000092140	ebi-a-GCST90018839	Endometriosis	G2E3	MR Egger	0.521676841	1	0.470127264
eqtl-a-ENSG00000092140	ebi-a-GCST90018839	Endometriosis	G2E3	Inverse variance weighted	0.564443693	2	0.75410637
eqtl-a-ENSG00000092531	ebi-a-GCST90018839	Endometriosis	SNAP23	MR Egger	0.452031818	1	0.501371652
eqtl-a-ENSG00000092531	ebi-a-GCST90018839	Endometriosis	SNAP23	Inverse variance weighted	0.497234685	2	0.779878343
eqtl-a-ENSG00000092621	ebi-a-GCST90018839	Endometriosis	PHGDH	MR Egger	7.021073076	7	0.426689041
eqtl-a-ENSG00000092621	ebi-a-GCST90018839	Endometriosis	PHGDH	Inverse variance weighted	8.106545492	8	0.423132301
eqtl-a-ENSG00000092758	ebi-a-GCST90018839	Endometriosis	COL9A3	MR Egger	1.321151684	2	0.516553796
eqtl-a-ENSG00000092758	ebi-a-GCST90018839	Endometriosis	COL9A3	Inverse variance weighted	1.595950957	3	0.660308261
eqtl-a-ENSG00000092820	ebi-a-GCST90018839	Endometriosis	EZR	Inverse variance weighted	0.183270488	1	0.66857757
eqtl-a-ENSG00000092841	ebi-a-GCST90018839	Endometriosis	MYL6	MR Egger	0.425503861	1	0.514203423
eqtl-a-ENSG00000092841	ebi-a-GCST90018839	Endometriosis	MYL6	Inverse variance weighted	1.331236829	2	0.513955592
eqtl-a-ENSG00000092964	ebi-a-GCST90018839	Endometriosis	DPYSL2	MR Egger	7.800432006	7	0.350520275
eqtl-a-ENSG00000092964	ebi-a-GCST90018839	Endometriosis	DPYSL2	Inverse variance weighted	7.887325179	8	0.444553344
eqtl-a-ENSG00000093000	ebi-a-GCST90018839	Endometriosis	NUP50	MR Egger	5.384234243	1	0.020319504
eqtl-a-ENSG00000093000	ebi-a-GCST90018839	Endometriosis	NUP50	Inverse variance weighted	6.204396813	2	0.044950275
eqtl-a-ENSG00000093010	ebi-a-GCST90018839	Endometriosis	COMT	MR Egger	0.051572011	1	0.820350092
eqtl-a-ENSG00000093010	ebi-a-GCST90018839	Endometriosis	COMT	Inverse variance weighted	2.281994753	2	0.319500201
eqtl-a-ENSG00000093072	ebi-a-GCST90018839	Endometriosis	ADA2	MR Egger	5.029533548	6	0.54003084
eqtl-a-ENSG00000093072	ebi-a-GCST90018839	Endometriosis	ADA2	Inverse variance weighted	6.448227389	7	0.488491276
eqtl-a-ENSG00000093134	ebi-a-GCST90018839	Endometriosis	VNN3P	MR Egger	9.826314494	8	0.277428671
eqtl-a-ENSG00000093134	ebi-a-GCST90018839	Endometriosis	VNN3P	Inverse variance weighted	9.884677995	9	0.359901684
eqtl-a-ENSG00000093167	ebi-a-GCST90018839	Endometriosis	LRRFIP2	MR Egger	2.48656523	3	0.477723941
eqtl-a-ENSG00000093167	ebi-a-GCST90018839	Endometriosis	LRRFIP2	Inverse variance weighted	3.363859825	4	0.49887822
eqtl-a-ENSG00000093217	ebi-a-GCST90018839	Endometriosis	XYLB	MR Egger	0.040894985	1	0.839740764
eqtl-a-ENSG00000093217	ebi-a-GCST90018839	Endometriosis	XYLB	Inverse variance weighted	0.040897569	2	0.979758874
eqtl-a-ENSG00000095002	ebi-a-GCST90018839	Endometriosis	MSH2	MR Egger	1.401268933	2	0.496270337
eqtl-a-ENSG00000095002	ebi-a-GCST90018839	Endometriosis	MSH2	Inverse variance weighted	3.325727236	3	0.344077914
eqtl-a-ENSG00000095303	ebi-a-GCST90018839	Endometriosis	PTGS1	MR Egger	17.04466618	9	0.048021086
eqtl-a-ENSG00000095303	ebi-a-GCST90018839	Endometriosis	PTGS1	Inverse variance weighted	17.38486541	10	0.066269985
eqtl-a-ENSG00000095321	ebi-a-GCST90018839	Endometriosis	CRAT	MR Egger	8.623888746	7	0.280798527
eqtl-a-ENSG00000095321	ebi-a-GCST90018839	Endometriosis	CRAT	Inverse variance weighted	10.00305465	8	0.264811585
eqtl-a-ENSG00000095370	ebi-a-GCST90018839	Endometriosis	SH2D3C	MR Egger	2.463540673	4	0.651176083
eqtl-a-ENSG00000095370	ebi-a-GCST90018839	Endometriosis	SH2D3C	Inverse variance weighted	5.463606231	5	0.361953096
eqtl-a-ENSG00000095383	ebi-a-GCST90018839	Endometriosis	TBC1D2	MR Egger	6.619843796	2	0.036519026
eqtl-a-ENSG00000095383	ebi-a-GCST90018839	Endometriosis	TBC1D2	Inverse variance weighted	7.584072275	3	0.055437173
eqtl-a-ENSG00000095485	ebi-a-GCST90018839	Endometriosis	CWF19L1	MR Egger	4.70349279	3	0.194841673
eqtl-a-ENSG00000095485	ebi-a-GCST90018839	Endometriosis	CWF19L1	Inverse variance weighted	5.698490656	4	0.222825078
eqtl-a-ENSG00000095739	ebi-a-GCST90018839	Endometriosis	BAMBI	MR Egger	12.35490887	7	0.089475142
eqtl-a-ENSG00000095739	ebi-a-GCST90018839	Endometriosis	BAMBI	Inverse variance weighted	12.44804456	8	0.132304741
eqtl-a-ENSG00000095932	ebi-a-GCST90018839	Endometriosis	SMIM24	MR Egger	7.150489594	7	0.413381081
eqtl-a-ENSG00000095932	ebi-a-GCST90018839	Endometriosis	SMIM24	Inverse variance weighted	7.638333373	8	0.469571516
eqtl-a-ENSG00000095951	ebi-a-GCST90018839	Endometriosis	HIVEP1	MR Egger	1.233763393	3	0.744918362
eqtl-a-ENSG00000095951	ebi-a-GCST90018839	Endometriosis	HIVEP1	Inverse variance weighted	1.712992169	4	0.788356249
eqtl-a-ENSG00000096006	ebi-a-GCST90018839	Endometriosis	CRISP3	MR Egger	8.418575765	6	0.209012548
eqtl-a-ENSG00000096006	ebi-a-GCST90018839	Endometriosis	CRISP3	Inverse variance weighted	11.59678704	7	0.114623008
eqtl-a-ENSG00000096063	ebi-a-GCST90018839	Endometriosis	SRPK1	MR Egger	6.67101004	5	0.246279689
eqtl-a-ENSG00000096063	ebi-a-GCST90018839	Endometriosis	SRPK1	Inverse variance weighted	6.958523846	6	0.324699943
eqtl-a-ENSG00000096070	ebi-a-GCST90018839	Endometriosis	BRPF3	MR Egger	1.209164217	1	0.27149771
eqtl-a-ENSG00000096070	ebi-a-GCST90018839	Endometriosis	BRPF3	Inverse variance weighted	3.965089361	2	0.137718342
eqtl-a-ENSG00000096433	ebi-a-GCST90018839	Endometriosis	ITPR3	MR Egger	2.836074151	4	0.585621859
eqtl-a-ENSG00000096433	ebi-a-GCST90018839	Endometriosis	ITPR3	Inverse variance weighted	5.319988644	5	0.378088578
eqtl-a-ENSG00000096696	ebi-a-GCST90018839	Endometriosis	DSP	MR Egger	7.194221383	2	0.027402783
eqtl-a-ENSG00000096696	ebi-a-GCST90018839	Endometriosis	DSP	Inverse variance weighted	12.50835752	3	0.00582995
eqtl-a-ENSG00000096717	ebi-a-GCST90018839	Endometriosis	SIRT1	MR Egger	5.489036201	1	0.019136089
eqtl-a-ENSG00000096717	ebi-a-GCST90018839	Endometriosis	SIRT1	Inverse variance weighted	5.966598715	2	0.050625526
eqtl-a-ENSG00000096968	ebi-a-GCST90018839	Endometriosis	JAK2	MR Egger	0.307655431	1	0.579122483
eqtl-a-ENSG00000096968	ebi-a-GCST90018839	Endometriosis	JAK2	Inverse variance weighted	0.968863875	2	0.616047051
eqtl-a-ENSG00000096996	ebi-a-GCST90018839	Endometriosis	IL12RB1	MR Egger	1.006635489	1	0.315710223
eqtl-a-ENSG00000096996	ebi-a-GCST90018839	Endometriosis	IL12RB1	Inverse variance weighted	4.802077496	2	0.090623769
eqtl-a-ENSG00000097033	ebi-a-GCST90018839	Endometriosis	SH3GLB1	MR Egger	8.281910507	4	0.081780509
eqtl-a-ENSG00000097033	ebi-a-GCST90018839	Endometriosis	SH3GLB1	Inverse variance weighted	8.394163106	5	0.135808859
eqtl-a-ENSG00000097046	ebi-a-GCST90018839	Endometriosis	CDC7	MR Egger	0.352387217	2	0.838455635
eqtl-a-ENSG00000097046	ebi-a-GCST90018839	Endometriosis	CDC7	Inverse variance weighted	1.296104828	3	0.730058231
eqtl-a-ENSG00000099139	ebi-a-GCST90018839	Endometriosis	PCSK5	MR Egger	3.302549049	5	0.653451447
eqtl-a-ENSG00000099139	ebi-a-GCST90018839	Endometriosis	PCSK5	Inverse variance weighted	3.307167494	6	0.76942295
eqtl-a-ENSG00000099194	ebi-a-GCST90018839	Endometriosis	SCD	MR Egger	15.19287178	4	0.004317459
eqtl-a-ENSG00000099194	ebi-a-GCST90018839	Endometriosis	SCD	Inverse variance weighted	15.86593865	5	0.007237433
eqtl-a-ENSG00000099204	ebi-a-GCST90018839	Endometriosis	ABLIM1	MR Egger	7.463251695	3	0.058510229
eqtl-a-ENSG00000099204	ebi-a-GCST90018839	Endometriosis	ABLIM1	Inverse variance weighted	7.463652686	4	0.113322777
eqtl-a-ENSG00000099219	ebi-a-GCST90018839	Endometriosis	ERMP1	MR Egger	2.266618125	4	0.686853169
eqtl-a-ENSG00000099219	ebi-a-GCST90018839	Endometriosis	ERMP1	Inverse variance weighted	3.514862499	5	0.621139946
eqtl-a-ENSG00000099250	ebi-a-GCST90018839	Endometriosis	NRP1	MR Egger	1.887550639	4	0.756431577
eqtl-a-ENSG00000099250	ebi-a-GCST90018839	Endometriosis	NRP1	Inverse variance weighted	2.025784247	5	0.845565916
eqtl-a-ENSG00000099256	ebi-a-GCST90018839	Endometriosis	PRTFDC1	MR Egger	3.028477878	2	0.219975536
eqtl-a-ENSG00000099256	ebi-a-GCST90018839	Endometriosis	PRTFDC1	Inverse variance weighted	3.14841217	3	0.369304109
eqtl-a-ENSG00000099284	ebi-a-GCST90018839	Endometriosis	MACROH2A2	MR Egger	3.952987316	1	0.046788238
eqtl-a-ENSG00000099284	ebi-a-GCST90018839	Endometriosis	MACROH2A2	Inverse variance weighted	6.023206984	2	0.049212703
eqtl-a-ENSG00000099290	ebi-a-GCST90018839	Endometriosis	WASHC2A	MR Egger	8.152658318	3	0.042959859
eqtl-a-ENSG00000099290	ebi-a-GCST90018839	Endometriosis	WASHC2A	Inverse variance weighted	9.307529242	4	0.053855917
eqtl-a-ENSG00000099330	ebi-a-GCST90018839	Endometriosis	OCEL1	MR Egger	0.002708776	1	0.958492116
eqtl-a-ENSG00000099330	ebi-a-GCST90018839	Endometriosis	OCEL1	Inverse variance weighted	0.057419988	2	0.971698222
eqtl-a-ENSG00000099331	ebi-a-GCST90018839	Endometriosis	MYO9B	MR Egger	9.217489725	1	0.00239714
eqtl-a-ENSG00000099331	ebi-a-GCST90018839	Endometriosis	MYO9B	Inverse variance weighted	10.51309323	2	0.005213277
eqtl-a-ENSG00000099337	ebi-a-GCST90018839	Endometriosis	KCNK6	MR Egger	2.616931252	2	0.270234379
eqtl-a-ENSG00000099337	ebi-a-GCST90018839	Endometriosis	KCNK6	Inverse variance weighted	3.639633513	3	0.303098542
eqtl-a-ENSG00000099338	ebi-a-GCST90018839	Endometriosis	CATSPERG	MR Egger	3.677781727	3	0.298425794
eqtl-a-ENSG00000099338	ebi-a-GCST90018839	Endometriosis	CATSPERG	Inverse variance weighted	4.42743579	4	0.351238638
eqtl-a-ENSG00000099785	ebi-a-GCST90018839	Endometriosis	MARCHF2	MR Egger	11.68946261	6	0.069266069
eqtl-a-ENSG00000099785	ebi-a-GCST90018839	Endometriosis	MARCHF2	Inverse variance weighted	11.82518351	7	0.106456359
eqtl-a-ENSG00000099804	ebi-a-GCST90018839	Endometriosis	CDC34	MR Egger	1.326464222	2	0.51518351
eqtl-a-ENSG00000099804	ebi-a-GCST90018839	Endometriosis	CDC34	Inverse variance weighted	1.344724744	3	0.718541124
eqtl-a-ENSG00000099810	ebi-a-GCST90018839	Endometriosis	MTAP	MR Egger	7.536728478	1	0.006045371
eqtl-a-ENSG00000099810	ebi-a-GCST90018839	Endometriosis	MTAP	Inverse variance weighted	7.741267403	2	0.020845156
eqtl-a-ENSG00000099817	ebi-a-GCST90018839	Endometriosis	POLR2E	MR Egger	0.838155477	1	0.359924839
eqtl-a-ENSG00000099817	ebi-a-GCST90018839	Endometriosis	POLR2E	Inverse variance weighted	0.838276538	2	0.657613261
eqtl-a-ENSG00000099860	ebi-a-GCST90018839	Endometriosis	GADD45B	MR Egger	1.842650969	2	0.39799116
eqtl-a-ENSG00000099860	ebi-a-GCST90018839	Endometriosis	GADD45B	Inverse variance weighted	3.870319907	3	0.275812017
eqtl-a-ENSG00000099866	ebi-a-GCST90018839	Endometriosis	MADCAM1	MR Egger	0.514838844	1	0.473051627
eqtl-a-ENSG00000099866	ebi-a-GCST90018839	Endometriosis	MADCAM1	Inverse variance weighted	0.541160177	2	0.762936795
eqtl-a-ENSG00000099875	ebi-a-GCST90018839	Endometriosis	MKNK2	MR Egger	0.52429001	2	0.769399449
eqtl-a-ENSG00000099875	ebi-a-GCST90018839	Endometriosis	MKNK2	Inverse variance weighted	5.893675522	3	0.116899297
eqtl-a-ENSG00000099917	ebi-a-GCST90018839	Endometriosis	MED15	MR Egger	0.087612232	2	0.957139514
eqtl-a-ENSG00000099917	ebi-a-GCST90018839	Endometriosis	MED15	Inverse variance weighted	0.43515997	3	0.932887222
eqtl-a-ENSG00000099940	ebi-a-GCST90018839	Endometriosis	SNAP29	MR Egger	1.166559199	2	0.558065132
eqtl-a-ENSG00000099940	ebi-a-GCST90018839	Endometriosis	SNAP29	Inverse variance weighted	1.169677125	3	0.760285794
eqtl-a-ENSG00000099956	ebi-a-GCST90018839	Endometriosis	SMARCB1	MR Egger	5.645236044	3	0.130205394
eqtl-a-ENSG00000099956	ebi-a-GCST90018839	Endometriosis	SMARCB1	Inverse variance weighted	7.406595384	4	0.115899274
eqtl-a-ENSG00000099968	ebi-a-GCST90018839	Endometriosis	BCL2L13	MR Egger	0.312793656	2	0.855219748
eqtl-a-ENSG00000099968	ebi-a-GCST90018839	Endometriosis	BCL2L13	Inverse variance weighted	1.115382564	3	0.773362029
eqtl-a-ENSG00000099977	ebi-a-GCST90018839	Endometriosis	DDT	MR Egger	1.752449049	1	0.185569149
eqtl-a-ENSG00000099977	ebi-a-GCST90018839	Endometriosis	DDT	Inverse variance weighted	4.509831731	2	0.104882368
eqtl-a-ENSG00000099991	ebi-a-GCST90018839	Endometriosis	CABIN1	MR Egger	1.209692951	2	0.546158269
eqtl-a-ENSG00000099991	ebi-a-GCST90018839	Endometriosis	CABIN1	Inverse variance weighted	7.149884032	3	0.067270835
eqtl-a-ENSG00000099995	ebi-a-GCST90018839	Endometriosis	SF3A1	MR Egger	2.001742256	2	0.367559111
eqtl-a-ENSG00000099995	ebi-a-GCST90018839	Endometriosis	SF3A1	Inverse variance weighted	2.202878753	3	0.531381569
eqtl-a-ENSG00000100014	ebi-a-GCST90018839	Endometriosis	SPECC1L	MR Egger	2.425879655	1	0.11934623
eqtl-a-ENSG00000100014	ebi-a-GCST90018839	Endometriosis	SPECC1L	Inverse variance weighted	2.538592535	2	0.281029322
eqtl-a-ENSG00000100024	ebi-a-GCST90018839	Endometriosis	UPB1	MR Egger	1.983069494	2	0.371006852
eqtl-a-ENSG00000100024	ebi-a-GCST90018839	Endometriosis	UPB1	Inverse variance weighted	2.690696244	3	0.441810686
eqtl-a-ENSG00000100030	ebi-a-GCST90018839	Endometriosis	MAPK1	MR Egger	4.549897319	1	0.032920721
eqtl-a-ENSG00000100030	ebi-a-GCST90018839	Endometriosis	MAPK1	Inverse variance weighted	6.599513904	2	0.036892133
eqtl-a-ENSG00000100034	ebi-a-GCST90018839	Endometriosis	PPM1F	MR Egger	8.732420697	3	0.033068393
eqtl-a-ENSG00000100034	ebi-a-GCST90018839	Endometriosis	PPM1F	Inverse variance weighted	8.945185177	4	0.06248429
eqtl-a-ENSG00000100055	ebi-a-GCST90018839	Endometriosis	CYTH4	MR Egger	1.86050827	3	0.601856995
eqtl-a-ENSG00000100055	ebi-a-GCST90018839	Endometriosis	CYTH4	Inverse variance weighted	1.978965311	4	0.739627925
eqtl-a-ENSG00000100060	ebi-a-GCST90018839	Endometriosis	MFNG	MR Egger	3.580569687	1	0.0584591
eqtl-a-ENSG00000100060	ebi-a-GCST90018839	Endometriosis	MFNG	Inverse variance weighted	6.732860891	2	0.034512612
eqtl-a-ENSG00000100077	ebi-a-GCST90018839	Endometriosis	GRK3	MR Egger	1.795008863	2	0.407585549
eqtl-a-ENSG00000100077	ebi-a-GCST90018839	Endometriosis	GRK3	Inverse variance weighted	1.962960968	3	0.580129774
eqtl-a-ENSG00000100079	ebi-a-GCST90018839	Endometriosis	LGALS2	MR Egger	14.59260583	7	0.041590991
eqtl-a-ENSG00000100079	ebi-a-GCST90018839	Endometriosis	LGALS2	Inverse variance weighted	19.49943657	8	0.012405182
eqtl-a-ENSG00000100092	ebi-a-GCST90018839	Endometriosis	SH3BP1	MR Egger	1.873267853	3	0.599122256
eqtl-a-ENSG00000100092	ebi-a-GCST90018839	Endometriosis	SH3BP1	Inverse variance weighted	13.5831386	4	0.008751528
eqtl-a-ENSG00000100095	ebi-a-GCST90018839	Endometriosis	SEZ6L	MR Egger	0.298809488	1	0.584629729
eqtl-a-ENSG00000100095	ebi-a-GCST90018839	Endometriosis	SEZ6L	Inverse variance weighted	0.974179194	2	0.614411981
eqtl-a-ENSG00000100097	ebi-a-GCST90018839	Endometriosis	LGALS1	MR Egger	6.47874758	5	0.262379633
eqtl-a-ENSG00000100097	ebi-a-GCST90018839	Endometriosis	LGALS1	Inverse variance weighted	6.889566664	6	0.331180946
eqtl-a-ENSG00000100099	ebi-a-GCST90018839	Endometriosis	HPS4	MR Egger	0.280459931	1	0.59639992
eqtl-a-ENSG00000100099	ebi-a-GCST90018839	Endometriosis	HPS4	Inverse variance weighted	1.103362134	2	0.575980734
eqtl-a-ENSG00000100100	ebi-a-GCST90018839	Endometriosis	PIK3IP1	MR Egger	0.159821862	1	0.689320577
eqtl-a-ENSG00000100100	ebi-a-GCST90018839	Endometriosis	PIK3IP1	Inverse variance weighted	0.425322808	2	0.808429822
eqtl-a-ENSG00000100104	ebi-a-GCST90018839	Endometriosis	SRRD	MR Egger	15.15945422	7	0.034008898
eqtl-a-ENSG00000100104	ebi-a-GCST90018839	Endometriosis	SRRD	Inverse variance weighted	15.18661239	8	0.055616868
eqtl-a-ENSG00000100106	ebi-a-GCST90018839	Endometriosis	TRIOBP	MR Egger	3.365913343	4	0.498557052
eqtl-a-ENSG00000100106	ebi-a-GCST90018839	Endometriosis	TRIOBP	Inverse variance weighted	3.419969828	5	0.635530283
eqtl-a-ENSG00000100109	ebi-a-GCST90018839	Endometriosis	TFIP11	MR Egger	0.292281591	1	0.588762129
eqtl-a-ENSG00000100109	ebi-a-GCST90018839	Endometriosis	TFIP11	Inverse variance weighted	0.720129252	2	0.69763124
eqtl-a-ENSG00000100116	ebi-a-GCST90018839	Endometriosis	GCAT	MR Egger	19.2943155	7	0.007313679
eqtl-a-ENSG00000100116	ebi-a-GCST90018839	Endometriosis	GCAT	Inverse variance weighted	19.92215942	8	0.010634593
eqtl-a-ENSG00000100147	ebi-a-GCST90018839	Endometriosis	CCDC134	MR Egger	5.060377076	1	0.024478911
eqtl-a-ENSG00000100147	ebi-a-GCST90018839	Endometriosis	CCDC134	Inverse variance weighted	5.576137651	2	0.061539944
eqtl-a-ENSG00000100151	ebi-a-GCST90018839	Endometriosis	PICK1	MR Egger	0.595611676	4	0.963550079
eqtl-a-ENSG00000100151	ebi-a-GCST90018839	Endometriosis	PICK1	Inverse variance weighted	1.443865798	5	0.919455361
eqtl-a-ENSG00000100181	ebi-a-GCST90018839	Endometriosis	TPTEP1	MR Egger	6.957602111	2	0.03084437
eqtl-a-ENSG00000100181	ebi-a-GCST90018839	Endometriosis	TPTEP1	Inverse variance weighted	8.127817515	3	0.043442658
eqtl-a-ENSG00000100197	ebi-a-GCST90018839	Endometriosis	CYP2D6	MR Egger	0.179360892	1	0.671923056
eqtl-a-ENSG00000100197	ebi-a-GCST90018839	Endometriosis	CYP2D6	Inverse variance weighted	2.888517362	2	0.235920904
eqtl-a-ENSG00000100219	ebi-a-GCST90018839	Endometriosis	XBP1	MR Egger	8.682521709	10	0.562474991
eqtl-a-ENSG00000100219	ebi-a-GCST90018839	Endometriosis	XBP1	Inverse variance weighted	11.63992118	11	0.391308428
eqtl-a-ENSG00000100225	ebi-a-GCST90018839	Endometriosis	FBXO7	MR Egger	7.498020979	6	0.277232106
eqtl-a-ENSG00000100225	ebi-a-GCST90018839	Endometriosis	FBXO7	Inverse variance weighted	8.155569924	7	0.319076117
eqtl-a-ENSG00000100228	ebi-a-GCST90018839	Endometriosis	RAB36	MR Egger	0.497396961	1	0.480646113
eqtl-a-ENSG00000100228	ebi-a-GCST90018839	Endometriosis	RAB36	Inverse variance weighted	2.211396084	2	0.330979764
eqtl-a-ENSG00000100242	ebi-a-GCST90018839	Endometriosis	SUN2	MR Egger	1.138159575	2	0.566046082
eqtl-a-ENSG00000100242	ebi-a-GCST90018839	Endometriosis	SUN2	Inverse variance weighted	1.16162545	3	0.762222047
eqtl-a-ENSG00000100243	ebi-a-GCST90018839	Endometriosis	CYB5R3	MR Egger	12.28252213	7	0.091642462
eqtl-a-ENSG00000100243	ebi-a-GCST90018839	Endometriosis	CYB5R3	Inverse variance weighted	12.3459098	8	0.136424665
eqtl-a-ENSG00000100266	ebi-a-GCST90018839	Endometriosis	PACSIN2	MR Egger	3.180909043	1	0.07450327
eqtl-a-ENSG00000100266	ebi-a-GCST90018839	Endometriosis	PACSIN2	Inverse variance weighted	3.473815914	2	0.176063957
eqtl-a-ENSG00000100284	ebi-a-GCST90018839	Endometriosis	TOM1	MR Egger	8.43864474	5	0.133660714
eqtl-a-ENSG00000100284	ebi-a-GCST90018839	Endometriosis	TOM1	Inverse variance weighted	9.590529685	6	0.142988764
eqtl-a-ENSG00000100285	ebi-a-GCST90018839	Endometriosis	NEFH	MR Egger	1.629035805	1	0.201836462
eqtl-a-ENSG00000100285	ebi-a-GCST90018839	Endometriosis	NEFH	Inverse variance weighted	2.73181638	2	0.255148847
eqtl-a-ENSG00000100290	ebi-a-GCST90018839	Endometriosis	BIK	MR Egger	0.472333002	1	0.491915832
eqtl-a-ENSG00000100290	ebi-a-GCST90018839	Endometriosis	BIK	Inverse variance weighted	0.631676892	2	0.729177242
eqtl-a-ENSG00000100292	ebi-a-GCST90018839	Endometriosis	HMOX1	MR Egger	2.532884416	3	0.469377436
eqtl-a-ENSG00000100292	ebi-a-GCST90018839	Endometriosis	HMOX1	Inverse variance weighted	3.552234724	4	0.469980515
eqtl-a-ENSG00000100296	ebi-a-GCST90018839	Endometriosis	THOC5	MR Egger	2.108960408	3	0.55010214
eqtl-a-ENSG00000100296	ebi-a-GCST90018839	Endometriosis	THOC5	Inverse variance weighted	4.677627654	4	0.322001774
eqtl-a-ENSG00000100298	ebi-a-GCST90018839	Endometriosis	APOBEC3H	MR Egger	3.371356036	2	0.18531874
eqtl-a-ENSG00000100298	ebi-a-GCST90018839	Endometriosis	APOBEC3H	Inverse variance weighted	4.823503532	3	0.185186776
eqtl-a-ENSG00000100299	ebi-a-GCST90018839	Endometriosis	ARSA	MR Egger	2.069615214	1	0.150259428
eqtl-a-ENSG00000100299	ebi-a-GCST90018839	Endometriosis	ARSA	Inverse variance weighted	3.567860391	2	0.167976667
eqtl-a-ENSG00000100300	ebi-a-GCST90018839	Endometriosis	TSPO	MR Egger	2.604873566	2	0.271868501
eqtl-a-ENSG00000100300	ebi-a-GCST90018839	Endometriosis	TSPO	Inverse variance weighted	2.608218547	3	0.456050551
eqtl-a-ENSG00000100304	ebi-a-GCST90018839	Endometriosis	TTLL12	MR Egger	4.952761007	1	0.026049036
eqtl-a-ENSG00000100304	ebi-a-GCST90018839	Endometriosis	TTLL12	Inverse variance weighted	8.159514861	2	0.016911567
eqtl-a-ENSG00000100311	ebi-a-GCST90018839	Endometriosis	PDGFB	MR Egger	0.355404162	1	0.551069792
eqtl-a-ENSG00000100311	ebi-a-GCST90018839	Endometriosis	PDGFB	Inverse variance weighted	1.242449776	2	0.537285919
eqtl-a-ENSG00000100321	ebi-a-GCST90018839	Endometriosis	SYNGR1	MR Egger	12.86677129	3	0.00493376
eqtl-a-ENSG00000100321	ebi-a-GCST90018839	Endometriosis	SYNGR1	Inverse variance weighted	13.14199375	4	0.010602429
eqtl-a-ENSG00000100325	ebi-a-GCST90018839	Endometriosis	ASCC2	MR Egger	12.92985793	10	0.227620029
eqtl-a-ENSG00000100325	ebi-a-GCST90018839	Endometriosis	ASCC2	Inverse variance weighted	13.05224143	11	0.289924658
eqtl-a-ENSG00000100330	ebi-a-GCST90018839	Endometriosis	MTMR3	MR Egger	5.504297747	3	0.13838179
eqtl-a-ENSG00000100330	ebi-a-GCST90018839	Endometriosis	MTMR3	Inverse variance weighted	5.566479243	4	0.233947409
eqtl-a-ENSG00000100336	ebi-a-GCST90018839	Endometriosis	APOL4	MR Egger	0.903194328	1	0.341926636
eqtl-a-ENSG00000100336	ebi-a-GCST90018839	Endometriosis	APOL4	Inverse variance weighted	1.230295805	2	0.540560939
eqtl-a-ENSG00000100346	ebi-a-GCST90018839	Endometriosis	CACNA1I	MR Egger	0.528352645	2	0.767838141
eqtl-a-ENSG00000100346	ebi-a-GCST90018839	Endometriosis	CACNA1I	Inverse variance weighted	0.536392081	3	0.910826498
eqtl-a-ENSG00000100347	ebi-a-GCST90018839	Endometriosis	SAMM50	MR Egger	5.199670276	3	0.157746731
eqtl-a-ENSG00000100347	ebi-a-GCST90018839	Endometriosis	SAMM50	Inverse variance weighted	5.365768372	4	0.251782919
eqtl-a-ENSG00000100350	ebi-a-GCST90018839	Endometriosis	FOXRED2	MR Egger	3.566819846	3	0.312198657
eqtl-a-ENSG00000100350	ebi-a-GCST90018839	Endometriosis	FOXRED2	Inverse variance weighted	11.16751397	4	0.024744515
eqtl-a-ENSG00000100351	ebi-a-GCST90018839	Endometriosis	GRAP2	MR Egger	3.157109024	5	0.675778892
eqtl-a-ENSG00000100351	ebi-a-GCST90018839	Endometriosis	GRAP2	Inverse variance weighted	3.843934592	6	0.697786646
eqtl-a-ENSG00000100353	ebi-a-GCST90018839	Endometriosis	EIF3D	MR Egger	0.005364802	1	0.941611309
eqtl-a-ENSG00000100353	ebi-a-GCST90018839	Endometriosis	EIF3D	Inverse variance weighted	0.009812498	2	0.995105767
eqtl-a-ENSG00000100362	ebi-a-GCST90018839	Endometriosis	PVALB	MR Egger	1.894183879	5	0.863584442
eqtl-a-ENSG00000100362	ebi-a-GCST90018839	Endometriosis	PVALB	Inverse variance weighted	3.77179123	6	0.70752665
eqtl-a-ENSG00000100364	ebi-a-GCST90018839	Endometriosis	KIAA0930	MR Egger	8.220015083	2	0.016407651
eqtl-a-ENSG00000100364	ebi-a-GCST90018839	Endometriosis	KIAA0930	Inverse variance weighted	9.852059118	3	0.019866467
eqtl-a-ENSG00000100365	ebi-a-GCST90018839	Endometriosis	NCF4	MR Egger	4.605284757	3	0.203089197
eqtl-a-ENSG00000100365	ebi-a-GCST90018839	Endometriosis	NCF4	Inverse variance weighted	12.6977687	4	0.012850972
eqtl-a-ENSG00000100368	ebi-a-GCST90018839	Endometriosis	CSF2RB	MR Egger	4.164147288	2	0.12467142
eqtl-a-ENSG00000100368	ebi-a-GCST90018839	Endometriosis	CSF2RB	Inverse variance weighted	5.241661308	3	0.15493301
eqtl-a-ENSG00000100376	ebi-a-GCST90018839	Endometriosis	FAM118A	MR Egger	12.49123711	6	0.05186542
eqtl-a-ENSG00000100376	ebi-a-GCST90018839	Endometriosis	FAM118A	Inverse variance weighted	12.92907369	7	0.07385547
eqtl-a-ENSG00000100385	ebi-a-GCST90018839	Endometriosis	IL2RB	MR Egger	2.868985949	6	0.82510176
eqtl-a-ENSG00000100385	ebi-a-GCST90018839	Endometriosis	IL2RB	Inverse variance weighted	2.90467018	7	0.893678698
eqtl-a-ENSG00000100422	ebi-a-GCST90018839	Endometriosis	CERK	MR Egger	0.203360867	1	0.652021619
eqtl-a-ENSG00000100422	ebi-a-GCST90018839	Endometriosis	CERK	Inverse variance weighted	0.806895576	2	0.668012904
eqtl-a-ENSG00000100427	ebi-a-GCST90018839	Endometriosis	MLC1	MR Egger	2.389836413	3	0.495529375
eqtl-a-ENSG00000100427	ebi-a-GCST90018839	Endometriosis	MLC1	Inverse variance weighted	2.403272575	4	0.662035939
eqtl-a-ENSG00000100439	ebi-a-GCST90018839	Endometriosis	ABHD4	MR Egger	0.230265529	1	0.631327013
eqtl-a-ENSG00000100439	ebi-a-GCST90018839	Endometriosis	ABHD4	Inverse variance weighted	7.996445278	2	0.018348221
eqtl-a-ENSG00000100441	ebi-a-GCST90018839	Endometriosis	KHNYN	MR Egger	1.371094422	2	0.503814461
eqtl-a-ENSG00000100441	ebi-a-GCST90018839	Endometriosis	KHNYN	Inverse variance weighted	2.926010631	3	0.403174124
eqtl-a-ENSG00000100445	ebi-a-GCST90018839	Endometriosis	SDR39U1	MR Egger	1.305759461	1	0.253163866
eqtl-a-ENSG00000100445	ebi-a-GCST90018839	Endometriosis	SDR39U1	Inverse variance weighted	1.390094861	2	0.499050777
eqtl-a-ENSG00000100448	ebi-a-GCST90018839	Endometriosis	CTSG	MR Egger	6.765499559	12	0.87271325
eqtl-a-ENSG00000100448	ebi-a-GCST90018839	Endometriosis	CTSG	Inverse variance weighted	11.20910928	13	0.593304783
eqtl-a-ENSG00000100450	ebi-a-GCST90018839	Endometriosis	GZMH	MR Egger	0.45900479	4	0.977367189
eqtl-a-ENSG00000100450	ebi-a-GCST90018839	Endometriosis	GZMH	Inverse variance weighted	0.460136996	5	0.993510301
eqtl-a-ENSG00000100453	ebi-a-GCST90018839	Endometriosis	GZMB	MR Egger	1.062041223	3	0.786244467
eqtl-a-ENSG00000100453	ebi-a-GCST90018839	Endometriosis	GZMB	Inverse variance weighted	1.552622908	4	0.817280874
eqtl-a-ENSG00000100461	ebi-a-GCST90018839	Endometriosis	RBM23	MR Egger	5.22472541	2	0.073361008
eqtl-a-ENSG00000100461	ebi-a-GCST90018839	Endometriosis	RBM23	Inverse variance weighted	5.83544572	3	0.119896455
eqtl-a-ENSG00000100462	ebi-a-GCST90018839	Endometriosis	PRMT5	MR Egger	0.636385657	1	0.425022642
eqtl-a-ENSG00000100462	ebi-a-GCST90018839	Endometriosis	PRMT5	Inverse variance weighted	1.36915591	2	0.504303023
eqtl-a-ENSG00000100473	ebi-a-GCST90018839	Endometriosis	COCH	MR Egger	0.219367124	2	0.896117656
eqtl-a-ENSG00000100473	ebi-a-GCST90018839	Endometriosis	COCH	Inverse variance weighted	0.579531796	3	0.901101693
eqtl-a-ENSG00000100503	ebi-a-GCST90018839	Endometriosis	NIN	Inverse variance weighted	0.335863043	1	0.562226942
eqtl-a-ENSG00000100504	ebi-a-GCST90018839	Endometriosis	PYGL	MR Egger	10.59784781	2	0.004996968
eqtl-a-ENSG00000100504	ebi-a-GCST90018839	Endometriosis	PYGL	Inverse variance weighted	11.10103999	3	0.011191874
eqtl-a-ENSG00000100505	ebi-a-GCST90018839	Endometriosis	TRIM9	MR Egger	6.305782071	5	0.277591622
eqtl-a-ENSG00000100505	ebi-a-GCST90018839	Endometriosis	TRIM9	Inverse variance weighted	7.580772966	6	0.270452961
eqtl-a-ENSG00000100528	ebi-a-GCST90018839	Endometriosis	CNIH1	Inverse variance weighted	0.789864021	1	0.374141246
eqtl-a-ENSG00000100558	ebi-a-GCST90018839	Endometriosis	PLEK2	MR Egger	9.539767486	11	0.572197113
eqtl-a-ENSG00000100558	ebi-a-GCST90018839	Endometriosis	PLEK2	Inverse variance weighted	11.26913791	12	0.506005246
eqtl-a-ENSG00000100592	ebi-a-GCST90018839	Endometriosis	DAAM1	MR Egger	0.066062071	2	0.967508532
eqtl-a-ENSG00000100592	ebi-a-GCST90018839	Endometriosis	DAAM1	Inverse variance weighted	2.098705026	3	0.55217479
eqtl-a-ENSG00000100596	ebi-a-GCST90018839	Endometriosis	SPTLC2	MR Egger	0.741599077	1	0.389149118
eqtl-a-ENSG00000100596	ebi-a-GCST90018839	Endometriosis	SPTLC2	Inverse variance weighted	2.47369798	2	0.290297509
eqtl-a-ENSG00000100600	ebi-a-GCST90018839	Endometriosis	LGMN	MR Egger	0.054254671	1	0.81581862
eqtl-a-ENSG00000100600	ebi-a-GCST90018839	Endometriosis	LGMN	Inverse variance weighted	0.527348258	2	0.768223841
eqtl-a-ENSG00000100601	ebi-a-GCST90018839	Endometriosis	ALKBH1	MR Egger	0.093370714	1	0.759934944
eqtl-a-ENSG00000100601	ebi-a-GCST90018839	Endometriosis	ALKBH1	Inverse variance weighted	0.098372698	2	0.952003708
eqtl-a-ENSG00000100605	ebi-a-GCST90018839	Endometriosis	ITPK1	MR Egger	6.325046011	3	0.096823585
eqtl-a-ENSG00000100605	ebi-a-GCST90018839	Endometriosis	ITPK1	Inverse variance weighted	10.90172821	4	0.02769094
eqtl-a-ENSG00000100612	ebi-a-GCST90018839	Endometriosis	DHRS7	MR Egger	1.200962536	5	0.944784989
eqtl-a-ENSG00000100612	ebi-a-GCST90018839	Endometriosis	DHRS7	Inverse variance weighted	5.867523124	6	0.438192826
eqtl-a-ENSG00000100629	ebi-a-GCST90018839	Endometriosis	CEP128	MR Egger	0.017696451	1	0.89417123
eqtl-a-ENSG00000100629	ebi-a-GCST90018839	Endometriosis	CEP128	Inverse variance weighted	0.752098062	2	0.686568669
eqtl-a-ENSG00000100644	ebi-a-GCST90018839	Endometriosis	HIF1A	MR Egger	0.64872141	2	0.722989409
eqtl-a-ENSG00000100644	ebi-a-GCST90018839	Endometriosis	HIF1A	Inverse variance weighted	2.184774286	3	0.534953585
eqtl-a-ENSG00000100647	ebi-a-GCST90018839	Endometriosis	SUSD6	MR Egger	10.69223104	4	0.030249591
eqtl-a-ENSG00000100647	ebi-a-GCST90018839	Endometriosis	SUSD6	Inverse variance weighted	13.14701878	5	0.022039313
eqtl-a-ENSG00000100664	ebi-a-GCST90018839	Endometriosis	EIF5	MR Egger	5.816042263	3	0.120911351
eqtl-a-ENSG00000100664	ebi-a-GCST90018839	Endometriosis	EIF5	Inverse variance weighted	7.378950412	4	0.117167057
eqtl-a-ENSG00000100678	ebi-a-GCST90018839	Endometriosis	SLC8A3	MR Egger	3.751331092	1	0.052765476
eqtl-a-ENSG00000100678	ebi-a-GCST90018839	Endometriosis	SLC8A3	Inverse variance weighted	7.36365915	2	0.02517687
eqtl-a-ENSG00000100697	ebi-a-GCST90018839	Endometriosis	DICER1	MR Egger	5.74164867	2	0.056652207
eqtl-a-ENSG00000100697	ebi-a-GCST90018839	Endometriosis	DICER1	Inverse variance weighted	7.518720663	3	0.057079384
eqtl-a-ENSG00000100721	ebi-a-GCST90018839	Endometriosis	TCL1A	MR Egger	8.317376767	8	0.403097798
eqtl-a-ENSG00000100721	ebi-a-GCST90018839	Endometriosis	TCL1A	Inverse variance weighted	8.59824805	9	0.47515417
eqtl-a-ENSG00000100731	ebi-a-GCST90018839	Endometriosis	PCNX1	MR Egger	2.952877376	2	0.228449823
eqtl-a-ENSG00000100731	ebi-a-GCST90018839	Endometriosis	PCNX1	Inverse variance weighted	3.369038901	3	0.338148725
eqtl-a-ENSG00000100744	ebi-a-GCST90018839	Endometriosis	GSKIP	MR Egger	6.218088191	1	0.012645159
eqtl-a-ENSG00000100744	ebi-a-GCST90018839	Endometriosis	GSKIP	Inverse variance weighted	6.220577154	2	0.044588086
eqtl-a-ENSG00000100767	ebi-a-GCST90018839	Endometriosis	PAPLN	MR Egger	0.073149632	1	0.786804935
eqtl-a-ENSG00000100767	ebi-a-GCST90018839	Endometriosis	PAPLN	Inverse variance weighted	4.389209574	2	0.111402581
eqtl-a-ENSG00000100784	ebi-a-GCST90018839	Endometriosis	RPS6KA5	MR Egger	0.154602303	2	0.925611062
eqtl-a-ENSG00000100784	ebi-a-GCST90018839	Endometriosis	RPS6KA5	Inverse variance weighted	0.198432082	3	0.977842016
eqtl-a-ENSG00000100804	ebi-a-GCST90018839	Endometriosis	PSMB5	MR Egger	0.103562048	1	0.747596201
eqtl-a-ENSG00000100804	ebi-a-GCST90018839	Endometriosis	PSMB5	Inverse variance weighted	0.189585155	2	0.909561578
eqtl-a-ENSG00000100814	ebi-a-GCST90018839	Endometriosis	CCNB1IP1	MR Egger	5.200124435	1	0.022585271
eqtl-a-ENSG00000100814	ebi-a-GCST90018839	Endometriosis	CCNB1IP1	Inverse variance weighted	5.201689031	2	0.07421088
eqtl-a-ENSG00000100823	ebi-a-GCST90018839	Endometriosis	APEX1	MR Egger	2.895777801	1	0.088811901
eqtl-a-ENSG00000100823	ebi-a-GCST90018839	Endometriosis	APEX1	Inverse variance weighted	4.939993786	2	0.084585122
eqtl-a-ENSG00000100889	ebi-a-GCST90018839	Endometriosis	PCK2	MR Egger	0.003233821	2	0.998384396
eqtl-a-ENSG00000100889	ebi-a-GCST90018839	Endometriosis	PCK2	Inverse variance weighted	1.070844512	3	0.784116583
eqtl-a-ENSG00000100906	ebi-a-GCST90018839	Endometriosis	NFKBIA	MR Egger	0.879489639	3	0.830374397
eqtl-a-ENSG00000100906	ebi-a-GCST90018839	Endometriosis	NFKBIA	Inverse variance weighted	2.295840302	4	0.681526497
eqtl-a-ENSG00000100918	ebi-a-GCST90018839	Endometriosis	REC8	MR Egger	0.339820604	1	0.559932791
eqtl-a-ENSG00000100918	ebi-a-GCST90018839	Endometriosis	REC8	Inverse variance weighted	1.789518959	2	0.408705889
eqtl-a-ENSG00000100938	ebi-a-GCST90018839	Endometriosis	GMPR2	Inverse variance weighted	0.222319944	1	0.637277894
eqtl-a-ENSG00000100979	ebi-a-GCST90018839	Endometriosis	PLTP	MR Egger	6.369690181	3	0.094945721
eqtl-a-ENSG00000100979	ebi-a-GCST90018839	Endometriosis	PLTP	Inverse variance weighted	7.029341065	4	0.134345785
eqtl-a-ENSG00000100985	ebi-a-GCST90018839	Endometriosis	MMP9	MR Egger	11.11288256	6	0.084949689
eqtl-a-ENSG00000100985	ebi-a-GCST90018839	Endometriosis	MMP9	Inverse variance weighted	14.08946265	7	0.04961286
eqtl-a-ENSG00000100991	ebi-a-GCST90018839	Endometriosis	TRPC4AP	MR Egger	4.593749124	4	0.331575533
eqtl-a-ENSG00000100991	ebi-a-GCST90018839	Endometriosis	TRPC4AP	Inverse variance weighted	4.722142559	5	0.450722186
eqtl-a-ENSG00000100994	ebi-a-GCST90018839	Endometriosis	PYGB	MR Egger	4.904659503	4	0.297220659
eqtl-a-ENSG00000100994	ebi-a-GCST90018839	Endometriosis	PYGB	Inverse variance weighted	6.597190997	5	0.252361847
eqtl-a-ENSG00000100997	ebi-a-GCST90018839	Endometriosis	ABHD12	MR Egger	0.001860463	1	0.965595447
eqtl-a-ENSG00000100997	ebi-a-GCST90018839	Endometriosis	ABHD12	Inverse variance weighted	0.397638224	2	0.819698153
eqtl-a-ENSG00000101017	ebi-a-GCST90018839	Endometriosis	CD40	MR Egger	2.197326549	1	0.138250328
eqtl-a-ENSG00000101017	ebi-a-GCST90018839	Endometriosis	CD40	Inverse variance weighted	3.314909121	2	0.190623584
eqtl-a-ENSG00000101019	ebi-a-GCST90018839	Endometriosis	UQCC1	MR Egger	0.6884071	2	0.70878464
eqtl-a-ENSG00000101019	ebi-a-GCST90018839	Endometriosis	UQCC1	Inverse variance weighted	0.918642627	3	0.820926742
eqtl-a-ENSG00000101079	ebi-a-GCST90018839	Endometriosis	NDRG3	MR Egger	0.113615533	3	0.990154887
eqtl-a-ENSG00000101079	ebi-a-GCST90018839	Endometriosis	NDRG3	Inverse variance weighted	0.186402117	4	0.995917441
eqtl-a-ENSG00000101082	ebi-a-GCST90018839	Endometriosis	SLA2	MR Egger	1.523671379	1	0.217064748
eqtl-a-ENSG00000101082	ebi-a-GCST90018839	Endometriosis	SLA2	Inverse variance weighted	1.613158824	2	0.446382348
eqtl-a-ENSG00000101150	ebi-a-GCST90018839	Endometriosis	TPD52L2	MR Egger	3.674031244	2	0.159292105
eqtl-a-ENSG00000101150	ebi-a-GCST90018839	Endometriosis	TPD52L2	Inverse variance weighted	6.155147441	3	0.104301165
eqtl-a-ENSG00000101158	ebi-a-GCST90018839	Endometriosis	NELFCD	MR Egger	1.489091073	2	0.474950098
eqtl-a-ENSG00000101158	ebi-a-GCST90018839	Endometriosis	NELFCD	Inverse variance weighted	1.585643985	3	0.662649313
eqtl-a-ENSG00000101160	ebi-a-GCST90018839	Endometriosis	CTSZ	MR Egger	0.642956201	1	0.422642337
eqtl-a-ENSG00000101160	ebi-a-GCST90018839	Endometriosis	CTSZ	Inverse variance weighted	7.375188205	2	0.025032154
eqtl-a-ENSG00000101162	ebi-a-GCST90018839	Endometriosis	TUBB1	MR Egger	15.71489457	10	0.108089926
eqtl-a-ENSG00000101162	ebi-a-GCST90018839	Endometriosis	TUBB1	Inverse variance weighted	16.00504691	11	0.140943619
eqtl-a-ENSG00000101188	ebi-a-GCST90018839	Endometriosis	NTSR1	MR Egger	0.937122417	2	0.625902163
eqtl-a-ENSG00000101188	ebi-a-GCST90018839	Endometriosis	NTSR1	Inverse variance weighted	0.937219644	3	0.816437814
eqtl-a-ENSG00000101190	ebi-a-GCST90018839	Endometriosis	TCFL5	MR Egger	2.088428053	3	0.554257392
eqtl-a-ENSG00000101190	ebi-a-GCST90018839	Endometriosis	TCFL5	Inverse variance weighted	2.313683059	4	0.678278958
eqtl-a-ENSG00000101197	ebi-a-GCST90018839	Endometriosis	BIRC7	MR Egger	0.438815043	1	0.507694939
eqtl-a-ENSG00000101197	ebi-a-GCST90018839	Endometriosis	BIRC7	Inverse variance weighted	0.985693217	2	0.610884966
eqtl-a-ENSG00000101210	ebi-a-GCST90018839	Endometriosis	EEF1A2	MR Egger	0.00063581	1	0.979883254
eqtl-a-ENSG00000101210	ebi-a-GCST90018839	Endometriosis	EEF1A2	Inverse variance weighted	0.861836649	2	0.649911991
eqtl-a-ENSG00000101220	ebi-a-GCST90018839	Endometriosis	ADISSP	MR Egger	2.999488966	2	0.223187181
eqtl-a-ENSG00000101220	ebi-a-GCST90018839	Endometriosis	ADISSP	Inverse variance weighted	3.576709926	3	0.310948534
eqtl-a-ENSG00000101224	ebi-a-GCST90018839	Endometriosis	CDC25B	MR Egger	7.402792242	2	0.024689034
eqtl-a-ENSG00000101224	ebi-a-GCST90018839	Endometriosis	CDC25B	Inverse variance weighted	7.681250436	3	0.053079757
eqtl-a-ENSG00000101230	ebi-a-GCST90018839	Endometriosis	ISM1	MR Egger	0.051156663	1	0.82106268
eqtl-a-ENSG00000101230	ebi-a-GCST90018839	Endometriosis	ISM1	Inverse variance weighted	0.057134816	2	0.971836783
eqtl-a-ENSG00000101236	ebi-a-GCST90018839	Endometriosis	RNF24	MR Egger	0.173109006	2	0.917085563
eqtl-a-ENSG00000101236	ebi-a-GCST90018839	Endometriosis	RNF24	Inverse variance weighted	3.42815221	3	0.330200785
eqtl-a-ENSG00000101247	ebi-a-GCST90018839	Endometriosis	NDUFAF5	MR Egger	2.717032893	3	0.437340489
eqtl-a-ENSG00000101247	ebi-a-GCST90018839	Endometriosis	NDUFAF5	Inverse variance weighted	2.773481211	4	0.596418943
eqtl-a-ENSG00000101255	ebi-a-GCST90018839	Endometriosis	TRIB3	MR Egger	0.061680571	1	0.80385918
eqtl-a-ENSG00000101255	ebi-a-GCST90018839	Endometriosis	TRIB3	Inverse variance weighted	0.368978586	2	0.831528843
eqtl-a-ENSG00000101265	ebi-a-GCST90018839	Endometriosis	RASSF2	MR Egger	1.426109306	2	0.490144686
eqtl-a-ENSG00000101265	ebi-a-GCST90018839	Endometriosis	RASSF2	Inverse variance weighted	2.702018664	3	0.439884353
eqtl-a-ENSG00000101290	ebi-a-GCST90018839	Endometriosis	CDS2	MR Egger	8.852972371	5	0.115074269
eqtl-a-ENSG00000101290	ebi-a-GCST90018839	Endometriosis	CDS2	Inverse variance weighted	10.11535728	6	0.119877382
eqtl-a-ENSG00000101294	ebi-a-GCST90018839	Endometriosis	HM13	MR Egger	7.487776493	4	0.112249507
eqtl-a-ENSG00000101294	ebi-a-GCST90018839	Endometriosis	HM13	Inverse variance weighted	11.91367593	5	0.035989957
eqtl-a-ENSG00000101298	ebi-a-GCST90018839	Endometriosis	SNPH	MR Egger	0.014828787	1	0.903078396
eqtl-a-ENSG00000101298	ebi-a-GCST90018839	Endometriosis	SNPH	Inverse variance weighted	1.657175914	2	0.436665442
eqtl-a-ENSG00000101307	ebi-a-GCST90018839	Endometriosis	SIRPB1	MR Egger	12.21537668	4	0.01581951
eqtl-a-ENSG00000101307	ebi-a-GCST90018839	Endometriosis	SIRPB1	Inverse variance weighted	15.18318564	5	0.009607631
eqtl-a-ENSG00000101310	ebi-a-GCST90018839	Endometriosis	SEC23B	MR Egger	4.491124101	2	0.10586802
eqtl-a-ENSG00000101310	ebi-a-GCST90018839	Endometriosis	SEC23B	Inverse variance weighted	6.941061759	3	0.07380025
eqtl-a-ENSG00000101335	ebi-a-GCST90018839	Endometriosis	MYL9	MR Egger	17.83737771	14	0.214288165
eqtl-a-ENSG00000101335	ebi-a-GCST90018839	Endometriosis	MYL9	Inverse variance weighted	18.16964149	15	0.253852076
eqtl-a-ENSG00000101336	ebi-a-GCST90018839	Endometriosis	HCK	MR Egger	0.196181372	1	0.65782095
eqtl-a-ENSG00000101336	ebi-a-GCST90018839	Endometriosis	HCK	Inverse variance weighted	1.036967786	2	0.595422588
eqtl-a-ENSG00000101337	ebi-a-GCST90018839	Endometriosis	TM9SF4	MR Egger	0.04877005	1	0.825217468
eqtl-a-ENSG00000101337	ebi-a-GCST90018839	Endometriosis	TM9SF4	Inverse variance weighted	0.154874554	2	0.925485072
eqtl-a-ENSG00000101361	ebi-a-GCST90018839	Endometriosis	NOP56	MR Egger	0.234838729	1	0.627958965
eqtl-a-ENSG00000101361	ebi-a-GCST90018839	Endometriosis	NOP56	Inverse variance weighted	0.427713209	2	0.807464163
eqtl-a-ENSG00000101363	ebi-a-GCST90018839	Endometriosis	MANBAL	MR Egger	0.478408871	2	0.787253923
eqtl-a-ENSG00000101363	ebi-a-GCST90018839	Endometriosis	MANBAL	Inverse variance weighted	0.672540006	3	0.879643011
eqtl-a-ENSG00000101384	ebi-a-GCST90018839	Endometriosis	JAG1	MR Egger	0.97071477	1	0.324501982
eqtl-a-ENSG00000101384	ebi-a-GCST90018839	Endometriosis	JAG1	Inverse variance weighted	2.056548434	2	0.357623609
eqtl-a-ENSG00000101421	ebi-a-GCST90018839	Endometriosis	CHMP4B	MR Egger	0.587507979	2	0.74545986
eqtl-a-ENSG00000101421	ebi-a-GCST90018839	Endometriosis	CHMP4B	Inverse variance weighted	2.28433497	3	0.515528552
eqtl-a-ENSG00000101425	ebi-a-GCST90018839	Endometriosis	BPI	MR Egger	15.87463787	9	0.069546078
eqtl-a-ENSG00000101425	ebi-a-GCST90018839	Endometriosis	BPI	Inverse variance weighted	15.91309208	10	0.102147413
eqtl-a-ENSG00000101439	ebi-a-GCST90018839	Endometriosis	CST3	MR Egger	5.572753239	7	0.590423576
eqtl-a-ENSG00000101439	ebi-a-GCST90018839	Endometriosis	CST3	Inverse variance weighted	5.913252372	8	0.656948414
eqtl-a-ENSG00000101442	ebi-a-GCST90018839	Endometriosis	ACTR5	MR Egger	7.992840663	2	0.01838132
eqtl-a-ENSG00000101442	ebi-a-GCST90018839	Endometriosis	ACTR5	Inverse variance weighted	8.865356933	3	0.031135652
eqtl-a-ENSG00000101457	ebi-a-GCST90018839	Endometriosis	DNTTIP1	MR Egger	7.218886215	5	0.204863784
eqtl-a-ENSG00000101457	ebi-a-GCST90018839	Endometriosis	DNTTIP1	Inverse variance weighted	10.11395725	6	0.119934339
eqtl-a-ENSG00000101460	ebi-a-GCST90018839	Endometriosis	MAP1LC3A	MR Egger	9.838331671	7	0.197921693
eqtl-a-ENSG00000101460	ebi-a-GCST90018839	Endometriosis	MAP1LC3A	Inverse variance weighted	12.93760696	8	0.114014465
eqtl-a-ENSG00000101470	ebi-a-GCST90018839	Endometriosis	TNNC2	MR Egger	5.094559004	6	0.531743767
eqtl-a-ENSG00000101470	ebi-a-GCST90018839	Endometriosis	TNNC2	Inverse variance weighted	5.105066295	7	0.647143113
eqtl-a-ENSG00000101474	ebi-a-GCST90018839	Endometriosis	APMAP	MR Egger	11.79707859	4	0.018925793
eqtl-a-ENSG00000101474	ebi-a-GCST90018839	Endometriosis	APMAP	Inverse variance weighted	12.0608381	5	0.033963601
eqtl-a-ENSG00000101493	ebi-a-GCST90018839	Endometriosis	ZNF516	MR Egger	0.419579168	1	0.517147106
eqtl-a-ENSG00000101493	ebi-a-GCST90018839	Endometriosis	ZNF516	Inverse variance weighted	0.550441254	2	0.75940456
eqtl-a-ENSG00000101558	ebi-a-GCST90018839	Endometriosis	VAPA	MR Egger	0.297124221	2	0.861946469
eqtl-a-ENSG00000101558	ebi-a-GCST90018839	Endometriosis	VAPA	Inverse variance weighted	1.148713814	3	0.765329262
eqtl-a-ENSG00000101574	ebi-a-GCST90018839	Endometriosis	METTL4	MR Egger	0.427062933	1	0.513433653
eqtl-a-ENSG00000101574	ebi-a-GCST90018839	Endometriosis	METTL4	Inverse variance weighted	2.99728053	2	0.223433764
eqtl-a-ENSG00000101577	ebi-a-GCST90018839	Endometriosis	LPIN2	MR Egger	5.921106524	6	0.432085641
eqtl-a-ENSG00000101577	ebi-a-GCST90018839	Endometriosis	LPIN2	Inverse variance weighted	6.344172358	7	0.500185197
eqtl-a-ENSG00000101596	ebi-a-GCST90018839	Endometriosis	SMCHD1	MR Egger	7.592326144	1	0.005861727
eqtl-a-ENSG00000101596	ebi-a-GCST90018839	Endometriosis	SMCHD1	Inverse variance weighted	7.8116653	2	0.020124191
eqtl-a-ENSG00000101605	ebi-a-GCST90018839	Endometriosis	MYOM1	MR Egger	0.939938516	4	0.918762365
eqtl-a-ENSG00000101605	ebi-a-GCST90018839	Endometriosis	MYOM1	Inverse variance weighted	1.082652762	5	0.955627623
eqtl-a-ENSG00000101639	ebi-a-GCST90018839	Endometriosis	CEP192	MR Egger	2.208703985	3	0.530235993
eqtl-a-ENSG00000101639	ebi-a-GCST90018839	Endometriosis	CEP192	Inverse variance weighted	2.574407594	4	0.631363334
eqtl-a-ENSG00000101751	ebi-a-GCST90018839	Endometriosis	POLI	MR Egger	0.709762862	2	0.701256586
eqtl-a-ENSG00000101751	ebi-a-GCST90018839	Endometriosis	POLI	Inverse variance weighted	1.039159259	3	0.79177775
eqtl-a-ENSG00000101773	ebi-a-GCST90018839	Endometriosis	RBBP8	MR Egger	5.582655269	4	0.232558987
eqtl-a-ENSG00000101773	ebi-a-GCST90018839	Endometriosis	RBBP8	Inverse variance weighted	6.354850029	5	0.273205148
eqtl-a-ENSG00000101782	ebi-a-GCST90018839	Endometriosis	RIOK3	MR Egger	7.164640641	6	0.305889474
eqtl-a-ENSG00000101782	ebi-a-GCST90018839	Endometriosis	RIOK3	Inverse variance weighted	7.562498075	7	0.372746422
eqtl-a-ENSG00000102145	ebi-a-GCST90018839	Endometriosis	GATA1	MR Egger	2.033473692	2	0.361773539
eqtl-a-ENSG00000102145	ebi-a-GCST90018839	Endometriosis	GATA1	Inverse variance weighted	2.049138989	3	0.562270616
eqtl-a-ENSG00000102445	ebi-a-GCST90018839	Endometriosis	RUBCNL	MR Egger	5.383455312	4	0.250165368
eqtl-a-ENSG00000102445	ebi-a-GCST90018839	Endometriosis	RUBCNL	Inverse variance weighted	5.564565782	5	0.35091794
eqtl-a-ENSG00000102524	ebi-a-GCST90018839	Endometriosis	TNFSF13B	MR Egger	6.260551415	5	0.281685345
eqtl-a-ENSG00000102524	ebi-a-GCST90018839	Endometriosis	TNFSF13B	Inverse variance weighted	7.166320963	6	0.305739575
eqtl-a-ENSG00000102531	ebi-a-GCST90018839	Endometriosis	FNDC3A	MR Egger	0.742353892	2	0.689921852
eqtl-a-ENSG00000102531	ebi-a-GCST90018839	Endometriosis	FNDC3A	Inverse variance weighted	0.74619056	3	0.86228936
eqtl-a-ENSG00000102554	ebi-a-GCST90018839	Endometriosis	KLF5	MR Egger	1.072553721	1	0.300369332
eqtl-a-ENSG00000102554	ebi-a-GCST90018839	Endometriosis	KLF5	Inverse variance weighted	6.796348268	2	0.033434261
eqtl-a-ENSG00000102575	ebi-a-GCST90018839	Endometriosis	ACP5	MR Egger	1.546321666	3	0.671621308
eqtl-a-ENSG00000102575	ebi-a-GCST90018839	Endometriosis	ACP5	Inverse variance weighted	1.665056728	4	0.797054891
eqtl-a-ENSG00000102595	ebi-a-GCST90018839	Endometriosis	UGGT2	MR Egger	4.016891874	2	0.134197063
eqtl-a-ENSG00000102595	ebi-a-GCST90018839	Endometriosis	UGGT2	Inverse variance weighted	5.362137661	3	0.14712081
eqtl-a-ENSG00000102606	ebi-a-GCST90018839	Endometriosis	ARHGEF7	MR Egger	0.000882704	1	0.976298069
eqtl-a-ENSG00000102606	ebi-a-GCST90018839	Endometriosis	ARHGEF7	Inverse variance weighted	0.628112058	2	0.730478099
eqtl-a-ENSG00000102678	ebi-a-GCST90018839	Endometriosis	FGF9	Inverse variance weighted	0.365952664	1	0.545218721
eqtl-a-ENSG00000102710	ebi-a-GCST90018839	Endometriosis	SUPT20H	MR Egger	0.069807269	1	0.791617602
eqtl-a-ENSG00000102710	ebi-a-GCST90018839	Endometriosis	SUPT20H	Inverse variance weighted	1.37512526	2	0.502800087
eqtl-a-ENSG00000102753	ebi-a-GCST90018839	Endometriosis	KPNA3	MR Egger	3.604375193	2	0.164937676
eqtl-a-ENSG00000102753	ebi-a-GCST90018839	Endometriosis	KPNA3	Inverse variance weighted	3.61034339	3	0.306730408
eqtl-a-ENSG00000102755	ebi-a-GCST90018839	Endometriosis	FLT1	MR Egger	1.276378222	4	0.865370379
eqtl-a-ENSG00000102755	ebi-a-GCST90018839	Endometriosis	FLT1	Inverse variance weighted	1.872265252	5	0.866522196
eqtl-a-ENSG00000102760	ebi-a-GCST90018839	Endometriosis	RGCC	MR Egger	2.408300336	2	0.299946796
eqtl-a-ENSG00000102760	ebi-a-GCST90018839	Endometriosis	RGCC	Inverse variance weighted	2.969995242	3	0.396274492
eqtl-a-ENSG00000102781	ebi-a-GCST90018839	Endometriosis	KATNAL1	MR Egger	0.123444576	1	0.725328186
eqtl-a-ENSG00000102781	ebi-a-GCST90018839	Endometriosis	KATNAL1	Inverse variance weighted	0.193968198	2	0.907570437
eqtl-a-ENSG00000102796	ebi-a-GCST90018839	Endometriosis	DHRS12	MR Egger	11.91935324	4	0.01796116
eqtl-a-ENSG00000102796	ebi-a-GCST90018839	Endometriosis	DHRS12	Inverse variance weighted	12.0782895	5	0.033730639
eqtl-a-ENSG00000102804	ebi-a-GCST90018839	Endometriosis	TSC22D1	MR Egger	6.430481217	9	0.69617968
eqtl-a-ENSG00000102804	ebi-a-GCST90018839	Endometriosis	TSC22D1	Inverse variance weighted	7.273501066	10	0.699397046
eqtl-a-ENSG00000102805	ebi-a-GCST90018839	Endometriosis	CLN5	MR Egger	2.027299397	1	0.154494924
eqtl-a-ENSG00000102805	ebi-a-GCST90018839	Endometriosis	CLN5	Inverse variance weighted	2.841474061	2	0.241535932
eqtl-a-ENSG00000102837	ebi-a-GCST90018839	Endometriosis	OLFM4	MR Egger	14.22130788	11	0.220988628
eqtl-a-ENSG00000102837	ebi-a-GCST90018839	Endometriosis	OLFM4	Inverse variance weighted	15.46309881	12	0.217082204
eqtl-a-ENSG00000102854	ebi-a-GCST90018839	Endometriosis	MSLN	MR Egger	3.003132843	1	0.083103677
eqtl-a-ENSG00000102854	ebi-a-GCST90018839	Endometriosis	MSLN	Inverse variance weighted	3.007503026	2	0.222294653
eqtl-a-ENSG00000102858	ebi-a-GCST90018839	Endometriosis	MGRN1	MR Egger	0.261070352	2	0.877625621
eqtl-a-ENSG00000102858	ebi-a-GCST90018839	Endometriosis	MGRN1	Inverse variance weighted	0.396058732	3	0.94105546
eqtl-a-ENSG00000102882	ebi-a-GCST90018839	Endometriosis	MAPK3	MR Egger	1.384416885	4	0.846898864
eqtl-a-ENSG00000102882	ebi-a-GCST90018839	Endometriosis	MAPK3	Inverse variance weighted	4.496525038	5	0.480348511
eqtl-a-ENSG00000102893	ebi-a-GCST90018839	Endometriosis	PHKB	MR Egger	1.139155051	2	0.565764409
eqtl-a-ENSG00000102893	ebi-a-GCST90018839	Endometriosis	PHKB	Inverse variance weighted	1.178690898	3	0.758119519
eqtl-a-ENSG00000102921	ebi-a-GCST90018839	Endometriosis	N4BP1	MR Egger	7.660936578	3	0.053564349
eqtl-a-ENSG00000102921	ebi-a-GCST90018839	Endometriosis	N4BP1	Inverse variance weighted	8.097648636	4	0.088065985
eqtl-a-ENSG00000102931	ebi-a-GCST90018839	Endometriosis	ARL2BP	MR Egger	0.000290639	1	0.986398222
eqtl-a-ENSG00000102931	ebi-a-GCST90018839	Endometriosis	ARL2BP	Inverse variance weighted	1.023569631	2	0.599424761
eqtl-a-ENSG00000102934	ebi-a-GCST90018839	Endometriosis	PLLP	MR Egger	2.470177522	1	0.11602482
eqtl-a-ENSG00000102934	ebi-a-GCST90018839	Endometriosis	PLLP	Inverse variance weighted	2.928573426	2	0.231242875
eqtl-a-ENSG00000102978	ebi-a-GCST90018839	Endometriosis	POLR2C	MR Egger	8.228818577	1	0.004123036
eqtl-a-ENSG00000102978	ebi-a-GCST90018839	Endometriosis	POLR2C	Inverse variance weighted	8.24483972	2	0.016205253
eqtl-a-ENSG00000103005	ebi-a-GCST90018839	Endometriosis	USB1	MR Egger	2.438490019	2	0.295453147
eqtl-a-ENSG00000103005	ebi-a-GCST90018839	Endometriosis	USB1	Inverse variance weighted	5.377673996	3	0.146140909
eqtl-a-ENSG00000103018	ebi-a-GCST90018839	Endometriosis	CYB5B	MR Egger	3.335422159	1	0.067803005
eqtl-a-ENSG00000103018	ebi-a-GCST90018839	Endometriosis	CYB5B	Inverse variance weighted	4.775243875	2	0.091847844
eqtl-a-ENSG00000103047	ebi-a-GCST90018839	Endometriosis	TANGO6	MR Egger	0.14907243	1	0.699423357
eqtl-a-ENSG00000103047	ebi-a-GCST90018839	Endometriosis	TANGO6	Inverse variance weighted	1.122003594	2	0.570637115
eqtl-a-ENSG00000103051	ebi-a-GCST90018839	Endometriosis	COG4	Inverse variance weighted	1.315889579	1	0.251331077
eqtl-a-ENSG00000103064	ebi-a-GCST90018839	Endometriosis	SLC7A6	MR Egger	0.475052347	1	0.490671989
eqtl-a-ENSG00000103064	ebi-a-GCST90018839	Endometriosis	SLC7A6	Inverse variance weighted	1.827177857	2	0.401082183
eqtl-a-ENSG00000103091	ebi-a-GCST90018839	Endometriosis	WDR59	MR Egger	1.890722015	1	0.169120508
eqtl-a-ENSG00000103091	ebi-a-GCST90018839	Endometriosis	WDR59	Inverse variance weighted	9.669071037	2	0.00795038
eqtl-a-ENSG00000103111	ebi-a-GCST90018839	Endometriosis	MON1B	MR Egger	0.934057716	3	0.817202081
eqtl-a-ENSG00000103111	ebi-a-GCST90018839	Endometriosis	MON1B	Inverse variance weighted	1.297517815	4	0.86179653
eqtl-a-ENSG00000103121	ebi-a-GCST90018839	Endometriosis	CMC2	MR Egger	0.454388252	2	0.796766094
eqtl-a-ENSG00000103121	ebi-a-GCST90018839	Endometriosis	CMC2	Inverse variance weighted	1.735619301	3	0.62904406
eqtl-a-ENSG00000103148	ebi-a-GCST90018839	Endometriosis	NPRL3	MR Egger	4.245043379	6	0.643553617
eqtl-a-ENSG00000103148	ebi-a-GCST90018839	Endometriosis	NPRL3	Inverse variance weighted	4.254810404	7	0.750004944
eqtl-a-ENSG00000103154	ebi-a-GCST90018839	Endometriosis	NECAB2	MR Egger	1.811857857	2	0.404166269
eqtl-a-ENSG00000103154	ebi-a-GCST90018839	Endometriosis	NECAB2	Inverse variance weighted	1.812946629	3	0.612121665
eqtl-a-ENSG00000103168	ebi-a-GCST90018839	Endometriosis	TAF1C	MR Egger	5.785315206	4	0.215764986
eqtl-a-ENSG00000103168	ebi-a-GCST90018839	Endometriosis	TAF1C	Inverse variance weighted	5.787166343	5	0.327482524
eqtl-a-ENSG00000103174	ebi-a-GCST90018839	Endometriosis	NAGPA	MR Egger	5.199697729	1	0.022590816
eqtl-a-ENSG00000103174	ebi-a-GCST90018839	Endometriosis	NAGPA	Inverse variance weighted	5.329811254	2	0.069605922
eqtl-a-ENSG00000103184	ebi-a-GCST90018839	Endometriosis	SEC14L5	MR Egger	14.69805662	8	0.065289398
eqtl-a-ENSG00000103184	ebi-a-GCST90018839	Endometriosis	SEC14L5	Inverse variance weighted	15.72110657	9	0.072939013
eqtl-a-ENSG00000103187	ebi-a-GCST90018839	Endometriosis	COTL1	MR Egger	0.021742839	1	0.882773265
eqtl-a-ENSG00000103187	ebi-a-GCST90018839	Endometriosis	COTL1	Inverse variance weighted	0.054764048	2	0.972989465
eqtl-a-ENSG00000103194	ebi-a-GCST90018839	Endometriosis	USP10	MR Egger	0.180936995	2	0.913503111
eqtl-a-ENSG00000103194	ebi-a-GCST90018839	Endometriosis	USP10	Inverse variance weighted	0.183065261	3	0.980275703
eqtl-a-ENSG00000103196	ebi-a-GCST90018839	Endometriosis	CRISPLD2	MR Egger	7.654973526	4	0.105066608
eqtl-a-ENSG00000103196	ebi-a-GCST90018839	Endometriosis	CRISPLD2	Inverse variance weighted	7.790583061	5	0.168160926
eqtl-a-ENSG00000103202	ebi-a-GCST90018839	Endometriosis	NME4	MR Egger	6.089243574	3	0.107348143
eqtl-a-ENSG00000103202	ebi-a-GCST90018839	Endometriosis	NME4	Inverse variance weighted	6.089243764	4	0.19258189
eqtl-a-ENSG00000103222	ebi-a-GCST90018839	Endometriosis	ABCC1	MR Egger	1.022777676	2	0.599662167
eqtl-a-ENSG00000103222	ebi-a-GCST90018839	Endometriosis	ABCC1	Inverse variance weighted	4.252767435	3	0.235431678
eqtl-a-ENSG00000103226	ebi-a-GCST90018839	Endometriosis	NOMO3	MR Egger	0.399607189	1	0.527292191
eqtl-a-ENSG00000103226	ebi-a-GCST90018839	Endometriosis	NOMO3	Inverse variance weighted	2.414765782	2	0.298978716
eqtl-a-ENSG00000103245	ebi-a-GCST90018839	Endometriosis	CIAO3	MR Egger	1.658422268	1	0.197816481
eqtl-a-ENSG00000103245	ebi-a-GCST90018839	Endometriosis	CIAO3	Inverse variance weighted	1.878013276	2	0.391016063
eqtl-a-ENSG00000103248	ebi-a-GCST90018839	Endometriosis	MTHFSD	MR Egger	0.219057971	1	0.639758637
eqtl-a-ENSG00000103248	ebi-a-GCST90018839	Endometriosis	MTHFSD	Inverse variance weighted	1.511156258	2	0.469738967
eqtl-a-ENSG00000103249	ebi-a-GCST90018839	Endometriosis	CLCN7	MR Egger	0.0446442	1	0.832659627
eqtl-a-ENSG00000103249	ebi-a-GCST90018839	Endometriosis	CLCN7	Inverse variance weighted	0.13322843	2	0.935556055
eqtl-a-ENSG00000103257	ebi-a-GCST90018839	Endometriosis	SLC7A5	MR Egger	9.359433992	5	0.095558217
eqtl-a-ENSG00000103257	ebi-a-GCST90018839	Endometriosis	SLC7A5	Inverse variance weighted	11.24233853	6	0.081169277
eqtl-a-ENSG00000103264	ebi-a-GCST90018839	Endometriosis	FBXO31	Inverse variance weighted	0.673969551	1	0.411671055
eqtl-a-ENSG00000103275	ebi-a-GCST90018839	Endometriosis	UBE2I	MR Egger	0.409065406	1	0.52244425
eqtl-a-ENSG00000103275	ebi-a-GCST90018839	Endometriosis	UBE2I	Inverse variance weighted	0.447090556	2	0.799678683
eqtl-a-ENSG00000103313	ebi-a-GCST90018839	Endometriosis	MEFV	Inverse variance weighted	7.020576422	1	0.008057829
eqtl-a-ENSG00000103326	ebi-a-GCST90018839	Endometriosis	CAPN15	MR Egger	3.081543477	2	0.214215719
eqtl-a-ENSG00000103326	ebi-a-GCST90018839	Endometriosis	CAPN15	Inverse variance weighted	4.638562555	3	0.200258844
eqtl-a-ENSG00000103335	ebi-a-GCST90018839	Endometriosis	PIEZO1	MR Egger	4.033499683	3	0.257869417
eqtl-a-ENSG00000103335	ebi-a-GCST90018839	Endometriosis	PIEZO1	Inverse variance weighted	4.084745509	4	0.394658268
eqtl-a-ENSG00000103342	ebi-a-GCST90018839	Endometriosis	GSPT1	MR Egger	6.018268646	7	0.537617839
eqtl-a-ENSG00000103342	ebi-a-GCST90018839	Endometriosis	GSPT1	Inverse variance weighted	6.683033005	8	0.57118472
eqtl-a-ENSG00000103351	ebi-a-GCST90018839	Endometriosis	CLUAP1	MR Egger	1.168589979	1	0.279691151
eqtl-a-ENSG00000103351	ebi-a-GCST90018839	Endometriosis	CLUAP1	Inverse variance weighted	1.21388646	2	0.545014309
eqtl-a-ENSG00000103355	ebi-a-GCST90018839	Endometriosis	PRSS33	MR Egger	8.896977476	4	0.063726776
eqtl-a-ENSG00000103355	ebi-a-GCST90018839	Endometriosis	PRSS33	Inverse variance weighted	9.450770168	5	0.09237988
eqtl-a-ENSG00000103381	ebi-a-GCST90018839	Endometriosis	CPPED1	MR Egger	6.806392082	5	0.235441957
eqtl-a-ENSG00000103381	ebi-a-GCST90018839	Endometriosis	CPPED1	Inverse variance weighted	9.683318081	6	0.138637363
eqtl-a-ENSG00000103479	ebi-a-GCST90018839	Endometriosis	RBL2	MR Egger	3.410303937	5	0.637001089
eqtl-a-ENSG00000103479	ebi-a-GCST90018839	Endometriosis	RBL2	Inverse variance weighted	4.980830331	6	0.546274122
eqtl-a-ENSG00000103489	ebi-a-GCST90018839	Endometriosis	XYLT1	MR Egger	3.008560075	4	0.556393916
eqtl-a-ENSG00000103489	ebi-a-GCST90018839	Endometriosis	XYLT1	Inverse variance weighted	3.008756897	5	0.698635698
eqtl-a-ENSG00000103496	ebi-a-GCST90018839	Endometriosis	STX4	MR Egger	0.32811109	1	0.566773469
eqtl-a-ENSG00000103496	ebi-a-GCST90018839	Endometriosis	STX4	Inverse variance weighted	0.576770326	2	0.749472867
eqtl-a-ENSG00000103507	ebi-a-GCST90018839	Endometriosis	BCKDK	MR Egger	1.532561217	3	0.674775864
eqtl-a-ENSG00000103507	ebi-a-GCST90018839	Endometriosis	BCKDK	Inverse variance weighted	1.76913192	4	0.778124746
eqtl-a-ENSG00000103522	ebi-a-GCST90018839	Endometriosis	IL21R	MR Egger	1.666235486	2	0.434691914
eqtl-a-ENSG00000103522	ebi-a-GCST90018839	Endometriosis	IL21R	Inverse variance weighted	1.74717189	3	0.626497824
eqtl-a-ENSG00000103549	ebi-a-GCST90018839	Endometriosis	RNF40	MR Egger	0.797926607	1	0.371714004
eqtl-a-ENSG00000103549	ebi-a-GCST90018839	Endometriosis	RNF40	Inverse variance weighted	0.822928296	2	0.662679279
eqtl-a-ENSG00000103569	ebi-a-GCST90018839	Endometriosis	AQP9	Inverse variance weighted	0.725948298	1	0.394199664
eqtl-a-ENSG00000103591	ebi-a-GCST90018839	Endometriosis	AAGAB	MR Egger	2.284468834	1	0.130674872
eqtl-a-ENSG00000103591	ebi-a-GCST90018839	Endometriosis	AAGAB	Inverse variance weighted	2.89164329	2	0.235552457
eqtl-a-ENSG00000103642	ebi-a-GCST90018839	Endometriosis	LACTB	MR Egger	0.003202392	1	0.954872057
eqtl-a-ENSG00000103642	ebi-a-GCST90018839	Endometriosis	LACTB	Inverse variance weighted	1.789000203	2	0.408811912
eqtl-a-ENSG00000103653	ebi-a-GCST90018839	Endometriosis	CSK	MR Egger	0.028159828	1	0.866733617
eqtl-a-ENSG00000103653	ebi-a-GCST90018839	Endometriosis	CSK	Inverse variance weighted	0.042047682	2	0.97919562
eqtl-a-ENSG00000103671	ebi-a-GCST90018839	Endometriosis	TRIP4	MR Egger	3.440471492	1	0.063617535
eqtl-a-ENSG00000103671	ebi-a-GCST90018839	Endometriosis	TRIP4	Inverse variance weighted	7.67170067	2	0.021582978
eqtl-a-ENSG00000103723	ebi-a-GCST90018839	Endometriosis	AP3B2	MR Egger	1.418083172	3	0.701301464
eqtl-a-ENSG00000103723	ebi-a-GCST90018839	Endometriosis	AP3B2	Inverse variance weighted	2.046007416	4	0.727297029
eqtl-a-ENSG00000103740	ebi-a-GCST90018839	Endometriosis	ACSBG1	MR Egger	5.30583765	5	0.379706249
eqtl-a-ENSG00000103740	ebi-a-GCST90018839	Endometriosis	ACSBG1	Inverse variance weighted	5.592546521	6	0.470342519
eqtl-a-ENSG00000103769	ebi-a-GCST90018839	Endometriosis	RAB11A	MR Egger	0.749137648	2	0.687585685
eqtl-a-ENSG00000103769	ebi-a-GCST90018839	Endometriosis	RAB11A	Inverse variance weighted	2.913087343	3	0.405220423
eqtl-a-ENSG00000103811	ebi-a-GCST90018839	Endometriosis	CTSH	MR Egger	0.275018818	2	0.87152615
eqtl-a-ENSG00000103811	ebi-a-GCST90018839	Endometriosis	CTSH	Inverse variance weighted	0.356402345	3	0.9490939
eqtl-a-ENSG00000103852	ebi-a-GCST90018839	Endometriosis	TTC23	MR Egger	0.521020703	2	0.770658179
eqtl-a-ENSG00000103852	ebi-a-GCST90018839	Endometriosis	TTC23	Inverse variance weighted	0.65237334	3	0.884344813
eqtl-a-ENSG00000103876	ebi-a-GCST90018839	Endometriosis	FAH	MR Egger	1.062718472	4	0.90014132
eqtl-a-ENSG00000103876	ebi-a-GCST90018839	Endometriosis	FAH	Inverse variance weighted	1.068421328	5	0.956860512
eqtl-a-ENSG00000103932	ebi-a-GCST90018839	Endometriosis	RPAP1	MR Egger	7.458702166	3	0.058629119
eqtl-a-ENSG00000103932	ebi-a-GCST90018839	Endometriosis	RPAP1	Inverse variance weighted	9.044888111	4	0.059987233
eqtl-a-ENSG00000103942	ebi-a-GCST90018839	Endometriosis	HOMER2	MR Egger	7.330600786	6	0.291352302
eqtl-a-ENSG00000103942	ebi-a-GCST90018839	Endometriosis	HOMER2	Inverse variance weighted	11.15296235	7	0.13208465
eqtl-a-ENSG00000103966	ebi-a-GCST90018839	Endometriosis	EHD4	MR Egger	4.378993951	3	0.223341058
eqtl-a-ENSG00000103966	ebi-a-GCST90018839	Endometriosis	EHD4	Inverse variance weighted	6.000632357	4	0.199101054
eqtl-a-ENSG00000103995	ebi-a-GCST90018839	Endometriosis	CEP152	MR Egger	0.441081689	1	0.506600832
eqtl-a-ENSG00000103995	ebi-a-GCST90018839	Endometriosis	CEP152	Inverse variance weighted	1.452296868	2	0.483768674
eqtl-a-ENSG00000104043	ebi-a-GCST90018839	Endometriosis	ATP8B4	MR Egger	3.963870096	5	0.554629444
eqtl-a-ENSG00000104043	ebi-a-GCST90018839	Endometriosis	ATP8B4	Inverse variance weighted	4.13159086	6	0.658873849
eqtl-a-ENSG00000104081	ebi-a-GCST90018839	Endometriosis	BMF	MR Egger	2.027911326	2	0.362781098
eqtl-a-ENSG00000104081	ebi-a-GCST90018839	Endometriosis	BMF	Inverse variance weighted	2.830066227	3	0.418574367
eqtl-a-ENSG00000104093	ebi-a-GCST90018839	Endometriosis	DMXL2	MR Egger	5.455213997	4	0.243694344
eqtl-a-ENSG00000104093	ebi-a-GCST90018839	Endometriosis	DMXL2	Inverse variance weighted	5.50465705	5	0.357435489
eqtl-a-ENSG00000104219	ebi-a-GCST90018839	Endometriosis	ZDHHC2	MR Egger	3.446903418	3	0.327714143
eqtl-a-ENSG00000104219	ebi-a-GCST90018839	Endometriosis	ZDHHC2	Inverse variance weighted	4.025749099	4	0.402532304
eqtl-a-ENSG00000104231	ebi-a-GCST90018839	Endometriosis	ZFAND1	MR Egger	0.495997277	1	0.481264184
eqtl-a-ENSG00000104231	ebi-a-GCST90018839	Endometriosis	ZFAND1	Inverse variance weighted	1.034919768	2	0.596032619
eqtl-a-ENSG00000104267	ebi-a-GCST90018839	Endometriosis	CA2	MR Egger	13.18648575	10	0.213431323
eqtl-a-ENSG00000104267	ebi-a-GCST90018839	Endometriosis	CA2	Inverse variance weighted	13.44698984	11	0.265116407
eqtl-a-ENSG00000104312	ebi-a-GCST90018839	Endometriosis	RIPK2	MR Egger	0.000101018	1	0.991980783
eqtl-a-ENSG00000104312	ebi-a-GCST90018839	Endometriosis	RIPK2	Inverse variance weighted	1.994467988	2	0.368898407
eqtl-a-ENSG00000104320	ebi-a-GCST90018839	Endometriosis	NBN	MR Egger	3.311114634	6	0.768906507
eqtl-a-ENSG00000104320	ebi-a-GCST90018839	Endometriosis	NBN	Inverse variance weighted	4.22741984	7	0.75324216
eqtl-a-ENSG00000104324	ebi-a-GCST90018839	Endometriosis	CPQ	MR Egger	1.47244809	2	0.478918882
eqtl-a-ENSG00000104324	ebi-a-GCST90018839	Endometriosis	CPQ	Inverse variance weighted	1.85946372	3	0.602081229
eqtl-a-ENSG00000104327	ebi-a-GCST90018839	Endometriosis	CALB1	MR Egger	0.291660841	1	0.589158185
eqtl-a-ENSG00000104327	ebi-a-GCST90018839	Endometriosis	CALB1	Inverse variance weighted	0.320198798	2	0.852059091
eqtl-a-ENSG00000104341	ebi-a-GCST90018839	Endometriosis	LAPTM4B	MR Egger	1.405053553	1	0.23587927
eqtl-a-ENSG00000104341	ebi-a-GCST90018839	Endometriosis	LAPTM4B	Inverse variance weighted	4.09715808	2	0.128917961
eqtl-a-ENSG00000104419	ebi-a-GCST90018839	Endometriosis	NDRG1	MR Egger	5.192091838	3	0.158259649
eqtl-a-ENSG00000104419	ebi-a-GCST90018839	Endometriosis	NDRG1	Inverse variance weighted	7.044602694	4	0.133549867
eqtl-a-ENSG00000104427	ebi-a-GCST90018839	Endometriosis	ZC2HC1A	MR Egger	14.98345187	7	0.036212114
eqtl-a-ENSG00000104427	ebi-a-GCST90018839	Endometriosis	ZC2HC1A	Inverse variance weighted	15.480779	8	0.050444159
eqtl-a-ENSG00000104450	ebi-a-GCST90018839	Endometriosis	SPAG1	MR Egger	1.720347512	1	0.189648319
eqtl-a-ENSG00000104450	ebi-a-GCST90018839	Endometriosis	SPAG1	Inverse variance weighted	2.241360263	2	0.326057957
eqtl-a-ENSG00000104472	ebi-a-GCST90018839	Endometriosis	CHRAC1	Inverse variance weighted	0.603282073	1	0.4373285
eqtl-a-ENSG00000104490	ebi-a-GCST90018839	Endometriosis	NCALD	MR Egger	7.328691824	6	0.291516448
eqtl-a-ENSG00000104490	ebi-a-GCST90018839	Endometriosis	NCALD	Inverse variance weighted	8.965909735	7	0.255112869
eqtl-a-ENSG00000104497	ebi-a-GCST90018839	Endometriosis	SNX16	MR Egger	6.736506629	3	0.080787667
eqtl-a-ENSG00000104497	ebi-a-GCST90018839	Endometriosis	SNX16	Inverse variance weighted	7.133663237	4	0.128991089
eqtl-a-ENSG00000104517	ebi-a-GCST90018839	Endometriosis	UBR5	MR Egger	0.026475411	1	0.870744675
eqtl-a-ENSG00000104517	ebi-a-GCST90018839	Endometriosis	UBR5	Inverse variance weighted	4.74474296	2	0.093259301
eqtl-a-ENSG00000104518	ebi-a-GCST90018839	Endometriosis	GSDMD	Inverse variance weighted	0.013771271	1	0.906581866
eqtl-a-ENSG00000104522	ebi-a-GCST90018839	Endometriosis	GFUS	MR Egger	6.273663751	8	0.616606979
eqtl-a-ENSG00000104522	ebi-a-GCST90018839	Endometriosis	GFUS	Inverse variance weighted	10.53977508	9	0.308577468
eqtl-a-ENSG00000104549	ebi-a-GCST90018839	Endometriosis	SQLE	MR Egger	1.609415341	2	0.447218643
eqtl-a-ENSG00000104549	ebi-a-GCST90018839	Endometriosis	SQLE	Inverse variance weighted	2.593941119	3	0.458552737
eqtl-a-ENSG00000104687	ebi-a-GCST90018839	Endometriosis	GSR	MR Egger	0.613573601	4	0.961543474
eqtl-a-ENSG00000104687	ebi-a-GCST90018839	Endometriosis	GSR	Inverse variance weighted	0.653658184	5	0.985414898
eqtl-a-ENSG00000104689	ebi-a-GCST90018839	Endometriosis	TNFRSF10A	MR Egger	0.723678308	1	0.394940002
eqtl-a-ENSG00000104689	ebi-a-GCST90018839	Endometriosis	TNFRSF10A	Inverse variance weighted	0.796071343	2	0.671638069
eqtl-a-ENSG00000104714	ebi-a-GCST90018839	Endometriosis	ERICH1	MR Egger	2.748656418	3	0.432021872
eqtl-a-ENSG00000104714	ebi-a-GCST90018839	Endometriosis	ERICH1	Inverse variance weighted	2.838800101	4	0.585153862
eqtl-a-ENSG00000104728	ebi-a-GCST90018839	Endometriosis	ARHGEF10	MR Egger	2.581376596	3	0.460763828
eqtl-a-ENSG00000104728	ebi-a-GCST90018839	Endometriosis	ARHGEF10	Inverse variance weighted	3.153466223	4	0.532479569
eqtl-a-ENSG00000104731	ebi-a-GCST90018839	Endometriosis	KLHDC4	MR Egger	4.233676513	3	0.237311781
eqtl-a-ENSG00000104731	ebi-a-GCST90018839	Endometriosis	KLHDC4	Inverse variance weighted	4.262621609	4	0.37162905
eqtl-a-ENSG00000104763	ebi-a-GCST90018839	Endometriosis	ASAH1	MR Egger	2.401970501	3	0.49326792
eqtl-a-ENSG00000104763	ebi-a-GCST90018839	Endometriosis	ASAH1	Inverse variance weighted	2.444408037	4	0.654617284
eqtl-a-ENSG00000104765	ebi-a-GCST90018839	Endometriosis	BNIP3L	MR Egger	0.169039272	1	0.680967052
eqtl-a-ENSG00000104765	ebi-a-GCST90018839	Endometriosis	BNIP3L	Inverse variance weighted	0.734896879	2	0.692499031
eqtl-a-ENSG00000104774	ebi-a-GCST90018839	Endometriosis	MAN2B1	MR Egger	7.57952091	3	0.055550041
eqtl-a-ENSG00000104774	ebi-a-GCST90018839	Endometriosis	MAN2B1	Inverse variance weighted	7.617816592	4	0.106624901
eqtl-a-ENSG00000104783	ebi-a-GCST90018839	Endometriosis	KCNN4	MR Egger	5.12081534	3	0.163161223
eqtl-a-ENSG00000104783	ebi-a-GCST90018839	Endometriosis	KCNN4	Inverse variance weighted	5.14305188	4	0.27293189
eqtl-a-ENSG00000104805	ebi-a-GCST90018839	Endometriosis	NUCB1	MR Egger	0.360829902	2	0.834923687
eqtl-a-ENSG00000104805	ebi-a-GCST90018839	Endometriosis	NUCB1	Inverse variance weighted	2.079473221	3	0.55607662
eqtl-a-ENSG00000104808	ebi-a-GCST90018839	Endometriosis	DHDH	MR Egger	1.731198141	1	0.188257956
eqtl-a-ENSG00000104808	ebi-a-GCST90018839	Endometriosis	DHDH	Inverse variance weighted	5.251849422	2	0.072372802
eqtl-a-ENSG00000104814	ebi-a-GCST90018839	Endometriosis	MAP4K1	MR Egger	0.258664793	1	0.611038948
eqtl-a-ENSG00000104814	ebi-a-GCST90018839	Endometriosis	MAP4K1	Inverse variance weighted	0.522452065	2	0.770106831
eqtl-a-ENSG00000104835	ebi-a-GCST90018839	Endometriosis	SARS2	MR Egger	0.738260031	3	0.864170005
eqtl-a-ENSG00000104835	ebi-a-GCST90018839	Endometriosis	SARS2	Inverse variance weighted	0.769799219	4	0.942450429
eqtl-a-ENSG00000104853	ebi-a-GCST90018839	Endometriosis	CLPTM1	MR Egger	0.948309489	1	0.330149976
eqtl-a-ENSG00000104853	ebi-a-GCST90018839	Endometriosis	CLPTM1	Inverse variance weighted	0.953050744	2	0.620937173
eqtl-a-ENSG00000104856	ebi-a-GCST90018839	Endometriosis	RELB	MR Egger	4.191341618	4	0.380729478
eqtl-a-ENSG00000104856	ebi-a-GCST90018839	Endometriosis	RELB	Inverse variance weighted	4.258157157	5	0.512877421
eqtl-a-ENSG00000104870	ebi-a-GCST90018839	Endometriosis	FCGRT	MR Egger	0.369302521	2	0.831394173
eqtl-a-ENSG00000104870	ebi-a-GCST90018839	Endometriosis	FCGRT	Inverse variance weighted	1.232178619	3	0.745297343
eqtl-a-ENSG00000104880	ebi-a-GCST90018839	Endometriosis	ARHGEF18	MR Egger	0.318732061	1	0.572370628
eqtl-a-ENSG00000104880	ebi-a-GCST90018839	Endometriosis	ARHGEF18	Inverse variance weighted	1.878113754	2	0.390996419
eqtl-a-ENSG00000104883	ebi-a-GCST90018839	Endometriosis	PEX11G	MR Egger	0.239322332	1	0.624695991
eqtl-a-ENSG00000104883	ebi-a-GCST90018839	Endometriosis	PEX11G	Inverse variance weighted	2.671391848	2	0.262975101
eqtl-a-ENSG00000104892	ebi-a-GCST90018839	Endometriosis	KLC3	MR Egger	6.404238993	9	0.698877145
eqtl-a-ENSG00000104892	ebi-a-GCST90018839	Endometriosis	KLC3	Inverse variance weighted	8.908653521	10	0.540794139
eqtl-a-ENSG00000104894	ebi-a-GCST90018839	Endometriosis	CD37	MR Egger	2.912417333	2	0.233118431
eqtl-a-ENSG00000104894	ebi-a-GCST90018839	Endometriosis	CD37	Inverse variance weighted	8.894093461	3	0.03073262
eqtl-a-ENSG00000104903	ebi-a-GCST90018839	Endometriosis	LYL1	MR Egger	0.601206439	2	0.740371479
eqtl-a-ENSG00000104903	ebi-a-GCST90018839	Endometriosis	LYL1	Inverse variance weighted	0.818295783	3	0.845086104
eqtl-a-ENSG00000104904	ebi-a-GCST90018839	Endometriosis	OAZ1	MR Egger	0.790751479	1	0.373872991
eqtl-a-ENSG00000104904	ebi-a-GCST90018839	Endometriosis	OAZ1	Inverse variance weighted	0.8472272	2	0.6546768
eqtl-a-ENSG00000104915	ebi-a-GCST90018839	Endometriosis	STX10	MR Egger	1.443224134	2	0.485968211
eqtl-a-ENSG00000104915	ebi-a-GCST90018839	Endometriosis	STX10	Inverse variance weighted	2.179323178	3	0.536032535
eqtl-a-ENSG00000104918	ebi-a-GCST90018839	Endometriosis	RETN	MR Egger	15.51441645	9	0.07774077
eqtl-a-ENSG00000104918	ebi-a-GCST90018839	Endometriosis	RETN	Inverse variance weighted	15.74319892	10	0.107223397
eqtl-a-ENSG00000104921	ebi-a-GCST90018839	Endometriosis	FCER2	MR Egger	13.11193427	8	0.1080559
eqtl-a-ENSG00000104921	ebi-a-GCST90018839	Endometriosis	FCER2	Inverse variance weighted	13.25595018	9	0.151362666
eqtl-a-ENSG00000104960	ebi-a-GCST90018839	Endometriosis	PTOV1	MR Egger	0.20300276	1	0.652307944
eqtl-a-ENSG00000104960	ebi-a-GCST90018839	Endometriosis	PTOV1	Inverse variance weighted	2.790633565	2	0.24775454
eqtl-a-ENSG00000104972	ebi-a-GCST90018839	Endometriosis	LILRB1	MR Egger	4.719821244	3	0.193501011
eqtl-a-ENSG00000104972	ebi-a-GCST90018839	Endometriosis	LILRB1	Inverse variance weighted	5.259856012	4	0.261658466
eqtl-a-ENSG00000104973	ebi-a-GCST90018839	Endometriosis	MED25	MR Egger	1.488562222	2	0.475075704
eqtl-a-ENSG00000104973	ebi-a-GCST90018839	Endometriosis	MED25	Inverse variance weighted	5.977067555	3	0.112731284
eqtl-a-ENSG00000104974	ebi-a-GCST90018839	Endometriosis	LILRA1	MR Egger	0.535044504	3	0.911127523
eqtl-a-ENSG00000104974	ebi-a-GCST90018839	Endometriosis	LILRA1	Inverse variance weighted	0.665836622	4	0.955474165
eqtl-a-ENSG00000104979	ebi-a-GCST90018839	Endometriosis	C19orf53	MR Egger	0.488829496	1	0.484449904
eqtl-a-ENSG00000104979	ebi-a-GCST90018839	Endometriosis	C19orf53	Inverse variance weighted	2.217593879	2	0.329955679
eqtl-a-ENSG00000105011	ebi-a-GCST90018839	Endometriosis	ASF1B	MR Egger	0.009284922	1	0.923236011
eqtl-a-ENSG00000105011	ebi-a-GCST90018839	Endometriosis	ASF1B	Inverse variance weighted	0.046577403	2	0.976980388
eqtl-a-ENSG00000105048	ebi-a-GCST90018839	Endometriosis	TNNT1	MR Egger	4.292286531	4	0.367891978
eqtl-a-ENSG00000105048	ebi-a-GCST90018839	Endometriosis	TNNT1	Inverse variance weighted	7.985383451	5	0.157043016
eqtl-a-ENSG00000105053	ebi-a-GCST90018839	Endometriosis	VRK3	MR Egger	0.757722224	2	0.684640694
eqtl-a-ENSG00000105053	ebi-a-GCST90018839	Endometriosis	VRK3	Inverse variance weighted	0.82485031	3	0.843514397
eqtl-a-ENSG00000105063	ebi-a-GCST90018839	Endometriosis	PPP6R1	MR Egger	0.266872835	1	0.605437257
eqtl-a-ENSG00000105063	ebi-a-GCST90018839	Endometriosis	PPP6R1	Inverse variance weighted	0.723060153	2	0.696609644
eqtl-a-ENSG00000105136	ebi-a-GCST90018839	Endometriosis	ZNF419	MR Egger	5.291379518	2	0.070956394
eqtl-a-ENSG00000105136	ebi-a-GCST90018839	Endometriosis	ZNF419	Inverse variance weighted	5.452087492	3	0.141532566
eqtl-a-ENSG00000105185	ebi-a-GCST90018839	Endometriosis	PDCD5	MR Egger	1.363130164	3	0.714199519
eqtl-a-ENSG00000105185	ebi-a-GCST90018839	Endometriosis	PDCD5	Inverse variance weighted	4.083347069	4	0.394843551
eqtl-a-ENSG00000105186	ebi-a-GCST90018839	Endometriosis	ANKRD27	MR Egger	1.424491978	2	0.490541209
eqtl-a-ENSG00000105186	ebi-a-GCST90018839	Endometriosis	ANKRD27	Inverse variance weighted	1.470656327	3	0.689059204
eqtl-a-ENSG00000105205	ebi-a-GCST90018839	Endometriosis	CLC	MR Egger	4.690482671	4	0.320554652
eqtl-a-ENSG00000105205	ebi-a-GCST90018839	Endometriosis	CLC	Inverse variance weighted	4.789678767	5	0.442083644
eqtl-a-ENSG00000105223	ebi-a-GCST90018839	Endometriosis	PLD3	MR Egger	1.327828474	5	0.932042267
eqtl-a-ENSG00000105223	ebi-a-GCST90018839	Endometriosis	PLD3	Inverse variance weighted	1.500653188	6	0.959451159
eqtl-a-ENSG00000105227	ebi-a-GCST90018839	Endometriosis	PRX	MR Egger	1.431291411	2	0.48887634
eqtl-a-ENSG00000105227	ebi-a-GCST90018839	Endometriosis	PRX	Inverse variance weighted	1.553327698	3	0.670018125
eqtl-a-ENSG00000105251	ebi-a-GCST90018839	Endometriosis	SHD	MR Egger	1.126331519	1	0.288559187
eqtl-a-ENSG00000105251	ebi-a-GCST90018839	Endometriosis	SHD	Inverse variance weighted	3.249061246	2	0.197004123
eqtl-a-ENSG00000105270	ebi-a-GCST90018839	Endometriosis	CLIP3	MR Egger	2.706766278	1	0.099923359
eqtl-a-ENSG00000105270	ebi-a-GCST90018839	Endometriosis	CLIP3	Inverse variance weighted	2.710447883	2	0.257889536
eqtl-a-ENSG00000105281	ebi-a-GCST90018839	Endometriosis	SLC1A5	MR Egger	2.216693798	5	0.818421025
eqtl-a-ENSG00000105281	ebi-a-GCST90018839	Endometriosis	SLC1A5	Inverse variance weighted	4.134930264	6	0.6584224
eqtl-a-ENSG00000105287	ebi-a-GCST90018839	Endometriosis	PRKD2	MR Egger	3.005159051	1	0.082999831
eqtl-a-ENSG00000105287	ebi-a-GCST90018839	Endometriosis	PRKD2	Inverse variance weighted	3.193445376	2	0.202559281
eqtl-a-ENSG00000105339	ebi-a-GCST90018839	Endometriosis	DENND3	MR Egger	7.293176605	3	0.063117678
eqtl-a-ENSG00000105339	ebi-a-GCST90018839	Endometriosis	DENND3	Inverse variance weighted	7.688398985	4	0.103682961
eqtl-a-ENSG00000105352	ebi-a-GCST90018839	Endometriosis	CEACAM4	MR Egger	1.989537579	5	0.850590811
eqtl-a-ENSG00000105352	ebi-a-GCST90018839	Endometriosis	CEACAM4	Inverse variance weighted	2.030779606	6	0.916846136
eqtl-a-ENSG00000105355	ebi-a-GCST90018839	Endometriosis	PLIN3	MR Egger	3.241265282	1	0.071805164
eqtl-a-ENSG00000105355	ebi-a-GCST90018839	Endometriosis	PLIN3	Inverse variance weighted	5.133690974	2	0.076777359
eqtl-a-ENSG00000105369	ebi-a-GCST90018839	Endometriosis	CD79A	MR Egger	4.238624842	7	0.751918831
eqtl-a-ENSG00000105369	ebi-a-GCST90018839	Endometriosis	CD79A	Inverse variance weighted	4.81118552	8	0.777553131
eqtl-a-ENSG00000105373	ebi-a-GCST90018839	Endometriosis	NOP53	MR Egger	1.35945013	1	0.243632802
eqtl-a-ENSG00000105373	ebi-a-GCST90018839	Endometriosis	NOP53	Inverse variance weighted	1.374631192	2	0.502924311
eqtl-a-ENSG00000105374	ebi-a-GCST90018839	Endometriosis	NKG7	MR Egger	0.019698526	1	0.888382325
eqtl-a-ENSG00000105374	ebi-a-GCST90018839	Endometriosis	NKG7	Inverse variance weighted	0.04395962	2	0.978259986
eqtl-a-ENSG00000105379	ebi-a-GCST90018839	Endometriosis	ETFB	MR Egger	0.052989316	1	0.81794096
eqtl-a-ENSG00000105379	ebi-a-GCST90018839	Endometriosis	ETFB	Inverse variance weighted	0.088673221	2	0.956631891
eqtl-a-ENSG00000105383	ebi-a-GCST90018839	Endometriosis	CD33	MR Egger	1.653752752	4	0.799100335
eqtl-a-ENSG00000105383	ebi-a-GCST90018839	Endometriosis	CD33	Inverse variance weighted	2.367091999	5	0.796364475
eqtl-a-ENSG00000105393	ebi-a-GCST90018839	Endometriosis	BABAM1	MR Egger	0.19821721	1	0.656163727
eqtl-a-ENSG00000105393	ebi-a-GCST90018839	Endometriosis	BABAM1	Inverse variance weighted	2.290587361	2	0.318130475
eqtl-a-ENSG00000105397	ebi-a-GCST90018839	Endometriosis	TYK2	MR Egger	8.450048229	2	0.014624982
eqtl-a-ENSG00000105397	ebi-a-GCST90018839	Endometriosis	TYK2	Inverse variance weighted	9.488595439	3	0.023452996
eqtl-a-ENSG00000105404	ebi-a-GCST90018839	Endometriosis	RABAC1	MR Egger	0.074548816	1	0.784825319
eqtl-a-ENSG00000105404	ebi-a-GCST90018839	Endometriosis	RABAC1	Inverse variance weighted	0.831711265	2	0.659775514
eqtl-a-ENSG00000105472	ebi-a-GCST90018839	Endometriosis	CLEC11A	MR Egger	5.325688616	1	0.021013304
eqtl-a-ENSG00000105472	ebi-a-GCST90018839	Endometriosis	CLEC11A	Inverse variance weighted	8.062967593	2	0.017747976
eqtl-a-ENSG00000105483	ebi-a-GCST90018839	Endometriosis	CARD8	MR Egger	5.520156065	3	0.13743802
eqtl-a-ENSG00000105483	ebi-a-GCST90018839	Endometriosis	CARD8	Inverse variance weighted	8.762140614	4	0.067327735
eqtl-a-ENSG00000105497	ebi-a-GCST90018839	Endometriosis	ZNF175	MR Egger	1.565785372	2	0.457081903
eqtl-a-ENSG00000105497	ebi-a-GCST90018839	Endometriosis	ZNF175	Inverse variance weighted	1.681278512	3	0.641104001
eqtl-a-ENSG00000105499	ebi-a-GCST90018839	Endometriosis	PLA2G4C	MR Egger	2.244956095	2	0.325472259
eqtl-a-ENSG00000105499	ebi-a-GCST90018839	Endometriosis	PLA2G4C	Inverse variance weighted	2.852478909	3	0.414933656
eqtl-a-ENSG00000105501	ebi-a-GCST90018839	Endometriosis	SIGLEC5	MR Egger	10.36978033	7	0.168568709
eqtl-a-ENSG00000105501	ebi-a-GCST90018839	Endometriosis	SIGLEC5	Inverse variance weighted	10.66765688	8	0.221250412
eqtl-a-ENSG00000105507	ebi-a-GCST90018839	Endometriosis	CABP5	MR Egger	16.36627779	10	0.089616396
eqtl-a-ENSG00000105507	ebi-a-GCST90018839	Endometriosis	CABP5	Inverse variance weighted	19.6655665	11	0.050143625
eqtl-a-ENSG00000105518	ebi-a-GCST90018839	Endometriosis	TMEM205	MR Egger	2.621889032	4	0.622950515
eqtl-a-ENSG00000105518	ebi-a-GCST90018839	Endometriosis	TMEM205	Inverse variance weighted	2.721300233	5	0.742858783
eqtl-a-ENSG00000105520	ebi-a-GCST90018839	Endometriosis	PLPPR2	MR Egger	1.146800391	1	0.284219943
eqtl-a-ENSG00000105520	ebi-a-GCST90018839	Endometriosis	PLPPR2	Inverse variance weighted	1.200175487	2	0.548763483
eqtl-a-ENSG00000105552	ebi-a-GCST90018839	Endometriosis	BCAT2	MR Egger	0.080777962	1	0.776245896
eqtl-a-ENSG00000105552	ebi-a-GCST90018839	Endometriosis	BCAT2	Inverse variance weighted	0.085191685	2	0.958298615
eqtl-a-ENSG00000105576	ebi-a-GCST90018839	Endometriosis	TNPO2	MR Egger	3.87189407	1	0.04910108
eqtl-a-ENSG00000105576	ebi-a-GCST90018839	Endometriosis	TNPO2	Inverse variance weighted	4.043608627	2	0.132416329
eqtl-a-ENSG00000105607	ebi-a-GCST90018839	Endometriosis	GCDH	MR Egger	1.826350301	2	0.401248176
eqtl-a-ENSG00000105607	ebi-a-GCST90018839	Endometriosis	GCDH	Inverse variance weighted	1.8318683	3	0.608024713
eqtl-a-ENSG00000105610	ebi-a-GCST90018839	Endometriosis	KLF1	MR Egger	15.57570131	7	0.029288486
eqtl-a-ENSG00000105610	ebi-a-GCST90018839	Endometriosis	KLF1	Inverse variance weighted	17.66729125	8	0.023863959
eqtl-a-ENSG00000105612	ebi-a-GCST90018839	Endometriosis	DNASE2	MR Egger	10.96387804	8	0.203754332
eqtl-a-ENSG00000105612	ebi-a-GCST90018839	Endometriosis	DNASE2	Inverse variance weighted	10.96407515	9	0.278179448
eqtl-a-ENSG00000105618	ebi-a-GCST90018839	Endometriosis	PRPF31	MR Egger	5.647831741	1	0.017476969
eqtl-a-ENSG00000105618	ebi-a-GCST90018839	Endometriosis	PRPF31	Inverse variance weighted	5.653049415	2	0.059218297
eqtl-a-ENSG00000105643	ebi-a-GCST90018839	Endometriosis	ARRDC2	MR Egger	10.30904928	1	0.001323795
eqtl-a-ENSG00000105643	ebi-a-GCST90018839	Endometriosis	ARRDC2	Inverse variance weighted	10.71178336	2	0.004720259
eqtl-a-ENSG00000105656	ebi-a-GCST90018839	Endometriosis	ELL	MR Egger	5.697914401	2	0.057904672
eqtl-a-ENSG00000105656	ebi-a-GCST90018839	Endometriosis	ELL	Inverse variance weighted	10.22025347	3	0.016783761
eqtl-a-ENSG00000105701	ebi-a-GCST90018839	Endometriosis	FKBP8	MR Egger	0.99109879	1	0.319473969
eqtl-a-ENSG00000105701	ebi-a-GCST90018839	Endometriosis	FKBP8	Inverse variance weighted	2.914893063	2	0.23283004
eqtl-a-ENSG00000105726	ebi-a-GCST90018839	Endometriosis	ATP13A1	MR Egger	0.202794339	1	0.652474728
eqtl-a-ENSG00000105726	ebi-a-GCST90018839	Endometriosis	ATP13A1	Inverse variance weighted	0.896559483	2	0.638725981
eqtl-a-ENSG00000105750	ebi-a-GCST90018839	Endometriosis	ZNF85	MR Egger	3.271341338	6	0.774100502
eqtl-a-ENSG00000105750	ebi-a-GCST90018839	Endometriosis	ZNF85	Inverse variance weighted	3.352325025	7	0.850610594
eqtl-a-ENSG00000105784	ebi-a-GCST90018839	Endometriosis	RUNDC3B	MR Egger	0.212214493	1	0.645037216
eqtl-a-ENSG00000105784	ebi-a-GCST90018839	Endometriosis	RUNDC3B	Inverse variance weighted	0.214012841	2	0.898519904
eqtl-a-ENSG00000105808	ebi-a-GCST90018839	Endometriosis	RASA4	MR Egger	0.235900934	2	0.888740074
eqtl-a-ENSG00000105808	ebi-a-GCST90018839	Endometriosis	RASA4	Inverse variance weighted	0.479756213	3	0.923315836
eqtl-a-ENSG00000105829	ebi-a-GCST90018839	Endometriosis	BET1	MR Egger	4.210627666	1	0.04017147
eqtl-a-ENSG00000105829	ebi-a-GCST90018839	Endometriosis	BET1	Inverse variance weighted	4.309865048	2	0.115911012
eqtl-a-ENSG00000105835	ebi-a-GCST90018839	Endometriosis	NAMPT	MR Egger	0.419411627	2	0.810822744
eqtl-a-ENSG00000105835	ebi-a-GCST90018839	Endometriosis	NAMPT	Inverse variance weighted	5.237866991	3	0.1551853
eqtl-a-ENSG00000105854	ebi-a-GCST90018839	Endometriosis	PON2	MR Egger	6.211332811	2	0.044794657
eqtl-a-ENSG00000105854	ebi-a-GCST90018839	Endometriosis	PON2	Inverse variance weighted	8.197793659	3	0.042095975
eqtl-a-ENSG00000105887	ebi-a-GCST90018839	Endometriosis	MTPN	MR Egger	6.160673374	3	0.104049479
eqtl-a-ENSG00000105887	ebi-a-GCST90018839	Endometriosis	MTPN	Inverse variance weighted	6.472769945	4	0.166514203
eqtl-a-ENSG00000105928	ebi-a-GCST90018839	Endometriosis	GSDME	MR Egger	3.533734106	4	0.472767573
eqtl-a-ENSG00000105928	ebi-a-GCST90018839	Endometriosis	GSDME	Inverse variance weighted	3.797292245	5	0.578954294
eqtl-a-ENSG00000105939	ebi-a-GCST90018839	Endometriosis	ZC3HAV1	MR Egger	1.396447883	1	0.237319217
eqtl-a-ENSG00000105939	ebi-a-GCST90018839	Endometriosis	ZC3HAV1	Inverse variance weighted	1.553614716	2	0.459871876
eqtl-a-ENSG00000105948	ebi-a-GCST90018839	Endometriosis	TTC26	MR Egger	2.758308265	2	0.251791445
eqtl-a-ENSG00000105948	ebi-a-GCST90018839	Endometriosis	TTC26	Inverse variance weighted	2.840454149	3	0.416883668
eqtl-a-ENSG00000105963	ebi-a-GCST90018839	Endometriosis	ADAP1	MR Egger	1.437079402	3	0.696866591
eqtl-a-ENSG00000105963	ebi-a-GCST90018839	Endometriosis	ADAP1	Inverse variance weighted	2.928063155	4	0.569935139
eqtl-a-ENSG00000105971	ebi-a-GCST90018839	Endometriosis	CAV2	MR Egger	6.438768888	6	0.375872877
eqtl-a-ENSG00000105971	ebi-a-GCST90018839	Endometriosis	CAV2	Inverse variance weighted	6.548825148	7	0.477314956
eqtl-a-ENSG00000105983	ebi-a-GCST90018839	Endometriosis	LMBR1	MR Egger	0.77798561	1	0.377757921
eqtl-a-ENSG00000105983	ebi-a-GCST90018839	Endometriosis	LMBR1	Inverse variance weighted	0.909634983	2	0.634563771
eqtl-a-ENSG00000105991	ebi-a-GCST90018839	Endometriosis	HOXA1	MR Egger	0.413582468	1	0.520156764
eqtl-a-ENSG00000105991	ebi-a-GCST90018839	Endometriosis	HOXA1	Inverse variance weighted	3.631272284	2	0.162734353
eqtl-a-ENSG00000105993	ebi-a-GCST90018839	Endometriosis	DNAJB6	MR Egger	5.691928348	6	0.458569551
eqtl-a-ENSG00000105993	ebi-a-GCST90018839	Endometriosis	DNAJB6	Inverse variance weighted	7.312555492	7	0.397078055
eqtl-a-ENSG00000105996	ebi-a-GCST90018839	Endometriosis	HOXA2	MR Egger	0.138056879	1	0.71022043
eqtl-a-ENSG00000105996	ebi-a-GCST90018839	Endometriosis	HOXA2	Inverse variance weighted	0.201624556	2	0.904102737
eqtl-a-ENSG00000106003	ebi-a-GCST90018839	Endometriosis	LFNG	Inverse variance weighted	8.169582283	1	0.004259872
eqtl-a-ENSG00000106004	ebi-a-GCST90018839	Endometriosis	HOXA5	MR Egger	0.025225243	1	0.873807093
eqtl-a-ENSG00000106004	ebi-a-GCST90018839	Endometriosis	HOXA5	Inverse variance weighted	0.519384518	2	0.771288907
eqtl-a-ENSG00000106009	ebi-a-GCST90018839	Endometriosis	BRAT1	MR Egger	9.525993959	2	0.008539977
eqtl-a-ENSG00000106009	ebi-a-GCST90018839	Endometriosis	BRAT1	Inverse variance weighted	10.57712296	3	0.014246751
eqtl-a-ENSG00000106012	ebi-a-GCST90018839	Endometriosis	IQCE	MR Egger	8.925851922	1	0.002811622
eqtl-a-ENSG00000106012	ebi-a-GCST90018839	Endometriosis	IQCE	Inverse variance weighted	9.63840379	2	0.008073228
eqtl-a-ENSG00000106034	ebi-a-GCST90018839	Endometriosis	CPED1	MR Egger	1.536346444	5	0.908837716
eqtl-a-ENSG00000106034	ebi-a-GCST90018839	Endometriosis	CPED1	Inverse variance weighted	2.061670656	6	0.91394022
eqtl-a-ENSG00000106049	ebi-a-GCST90018839	Endometriosis	HIBADH	MR Egger	1.750099189	3	0.625853632
eqtl-a-ENSG00000106049	ebi-a-GCST90018839	Endometriosis	HIBADH	Inverse variance weighted	2.296129918	4	0.681473754
eqtl-a-ENSG00000106066	ebi-a-GCST90018839	Endometriosis	CPVL	MR Egger	4.921994529	7	0.669482163
eqtl-a-ENSG00000106066	ebi-a-GCST90018839	Endometriosis	CPVL	Inverse variance weighted	5.073286187	8	0.749715262
eqtl-a-ENSG00000106069	ebi-a-GCST90018839	Endometriosis	CHN2	MR Egger	1.631225814	4	0.803169257
eqtl-a-ENSG00000106069	ebi-a-GCST90018839	Endometriosis	CHN2	Inverse variance weighted	6.245123798	5	0.283092743
eqtl-a-ENSG00000106070	ebi-a-GCST90018839	Endometriosis	GRB10	MR Egger	0.302965579	1	0.582029214
eqtl-a-ENSG00000106070	ebi-a-GCST90018839	Endometriosis	GRB10	Inverse variance weighted	0.39659701	2	0.820125005
eqtl-a-ENSG00000106105	ebi-a-GCST90018839	Endometriosis	GARS1	MR Egger	2.114151469	1	0.145942925
eqtl-a-ENSG00000106105	ebi-a-GCST90018839	Endometriosis	GARS1	Inverse variance weighted	2.56307446	2	0.277610221
eqtl-a-ENSG00000106123	ebi-a-GCST90018839	Endometriosis	EPHB6	MR Egger	4.44257373	1	0.035053366
eqtl-a-ENSG00000106123	ebi-a-GCST90018839	Endometriosis	EPHB6	Inverse variance weighted	4.668038593	2	0.096905471
eqtl-a-ENSG00000106133	ebi-a-GCST90018839	Endometriosis	NSUN5P2	MR Egger	0.091852973	1	0.76183457
eqtl-a-ENSG00000106133	ebi-a-GCST90018839	Endometriosis	NSUN5P2	Inverse variance weighted	0.094074798	2	0.954051717
eqtl-a-ENSG00000106144	ebi-a-GCST90018839	Endometriosis	CASP2	MR Egger	7.128940039	1	0.007584955
eqtl-a-ENSG00000106144	ebi-a-GCST90018839	Endometriosis	CASP2	Inverse variance weighted	12.402833	2	0.002026558
eqtl-a-ENSG00000106153	ebi-a-GCST90018839	Endometriosis	CHCHD2	MR Egger	3.096223419	8	0.928174559
eqtl-a-ENSG00000106153	ebi-a-GCST90018839	Endometriosis	CHCHD2	Inverse variance weighted	6.882405349	9	0.649361303
eqtl-a-ENSG00000106245	ebi-a-GCST90018839	Endometriosis	BUD31	MR Egger	0.017175848	1	0.895730487
eqtl-a-ENSG00000106245	ebi-a-GCST90018839	Endometriosis	BUD31	Inverse variance weighted	1.081005642	2	0.582455308
eqtl-a-ENSG00000106246	ebi-a-GCST90018839	Endometriosis	PTCD1	MR Egger	0.652540431	1	0.419205871
eqtl-a-ENSG00000106246	ebi-a-GCST90018839	Endometriosis	PTCD1	Inverse variance weighted	4.022265343	2	0.133836995
eqtl-a-ENSG00000106261	ebi-a-GCST90018839	Endometriosis	ZKSCAN1	MR Egger	10.92696789	1	0.000947745
eqtl-a-ENSG00000106261	ebi-a-GCST90018839	Endometriosis	ZKSCAN1	Inverse variance weighted	11.11217784	2	0.003863859
eqtl-a-ENSG00000106263	ebi-a-GCST90018839	Endometriosis	EIF3B	MR Egger	5.621890543	3	0.131527279
eqtl-a-ENSG00000106263	ebi-a-GCST90018839	Endometriosis	EIF3B	Inverse variance weighted	5.64554479	4	0.227229109
eqtl-a-ENSG00000106268	ebi-a-GCST90018839	Endometriosis	NUDT1	MR Egger	0.748571849	1	0.386928769
eqtl-a-ENSG00000106268	ebi-a-GCST90018839	Endometriosis	NUDT1	Inverse variance weighted	2.222403824	2	0.329163098
eqtl-a-ENSG00000106305	ebi-a-GCST90018839	Endometriosis	AIMP2	MR Egger	0.437165211	1	0.50849387
eqtl-a-ENSG00000106305	ebi-a-GCST90018839	Endometriosis	AIMP2	Inverse variance weighted	0.609246606	2	0.737401099
eqtl-a-ENSG00000106341	ebi-a-GCST90018839	Endometriosis	PPP1R17	MR Egger	1.048389127	2	0.592032017
[truncated: 8,674 more rows]
