# Supplementary material for: A new perspective on endometriosis: Integrating eQTL mendelian randomization with transcriptomics and single-cell data analyses
Source: Funct Integr Genomics. 2025 Mar 26;25(1):75. doi: 10.1007/s10142-025-01543-y (PMC11947010; doi:10.1007/s10142-025-01543-y)
Supplement: Supplementary file 6 — (CSV 161 KB) [file 10142_2025_1543_MOESM6_ESM.csv]

id.exposure	id.outcome	outcome	exposure	method	nsnp	b	se	pval	lo_ci	up_ci	or	or_lci95	or_uci95
eqtl-a-ENSG00000003393	ebi-a-GCST90018839	Endometriosis	ALS2	MR Egger	6	0.032110786	0.045167873	0.516390753	-0.056418246	0.120639817	1.0326319	0.94514375	1.128218474
eqtl-a-ENSG00000003393	ebi-a-GCST90018839	Endometriosis	ALS2	Weighted median	6	0.062498931	0.033823269	0.064630021	-0.003794676	0.128792539	1.064493321	0.996212514	1.137454123
eqtl-a-ENSG00000003393	ebi-a-GCST90018839	Endometriosis	ALS2	Inverse variance weighted	6	0.072387404	0.030275824	0.016805714	0.013046789	0.131728018	1.07507175	1.01313227	1.140798001
eqtl-a-ENSG00000003393	ebi-a-GCST90018839	Endometriosis	ALS2	Simple mode	6	0.07240349	0.070257907	0.350004162	-0.065302008	0.210108988	1.075089045	0.936784504	1.233812524
eqtl-a-ENSG00000003393	ebi-a-GCST90018839	Endometriosis	ALS2	Weighted mode	6	0.055792286	0.035262823	0.174452781	-0.013322847	0.124907419	1.057378029	0.986765509	1.133043549
eqtl-a-ENSG00000004534	ebi-a-GCST90018839	Endometriosis	RBM6	MR Egger	5	-0.071387323	0.063384757	0.342017003	-0.195621447	0.052846801	0.931101186	0.822323469	1.05426812
eqtl-a-ENSG00000004534	ebi-a-GCST90018839	Endometriosis	RBM6	Weighted median	5	-0.093616563	0.041617398	0.024483411	-0.175186662	-0.012046463	0.910631865	0.83930034	0.988025805
eqtl-a-ENSG00000004534	ebi-a-GCST90018839	Endometriosis	RBM6	Inverse variance weighted	5	-0.084752893	0.037765764	0.024821299	-0.158773791	-0.010731995	0.918739283	0.853189336	0.989325387
eqtl-a-ENSG00000004534	ebi-a-GCST90018839	Endometriosis	RBM6	Simple mode	5	-0.101332961	0.057853814	0.154738613	-0.214726437	0.012060515	0.903632108	0.80676211	1.012133536
eqtl-a-ENSG00000004534	ebi-a-GCST90018839	Endometriosis	RBM6	Weighted mode	5	-0.095171659	0.040377729	0.077914697	-0.174312009	-0.01603131	0.909216846	0.840034759	0.984096508
eqtl-a-ENSG00000008516	ebi-a-GCST90018839	Endometriosis	MMP25	MR Egger	6	0.055715578	0.061238751	0.414387188	-0.064312375	0.17574353	1.057296922	0.937712036	1.192132274
eqtl-a-ENSG00000008516	ebi-a-GCST90018839	Endometriosis	MMP25	Weighted median	6	0.085424131	0.044456132	0.054663962	-0.001709888	0.17255815	1.089178924	0.998291573	1.188340921
eqtl-a-ENSG00000008516	ebi-a-GCST90018839	Endometriosis	MMP25	Inverse variance weighted	6	0.093158252	0.041195855	0.023737585	0.012414376	0.173902128	1.097635425	1.012491754	1.189939099
eqtl-a-ENSG00000008516	ebi-a-GCST90018839	Endometriosis	MMP25	Simple mode	6	0.112784744	0.084235485	0.238241214	-0.052316806	0.277886294	1.119390951	0.949028161	1.320336059
eqtl-a-ENSG00000008516	ebi-a-GCST90018839	Endometriosis	MMP25	Weighted mode	6	0.086716524	0.04549558	0.11496842	-0.002454814	0.175887861	1.09058748	0.997548197	1.192304347
eqtl-a-ENSG00000008517	ebi-a-GCST90018839	Endometriosis	IL32	MR Egger	5	0.064759167	0.046637567	0.259103126	-0.026650463	0.156168798	1.066902048	0.973701527	1.169023515
eqtl-a-ENSG00000008517	ebi-a-GCST90018839	Endometriosis	IL32	Weighted median	5	0.068642584	0.032921751	0.037067278	0.004115952	0.133169216	1.071053329	1.004124435	1.142443301
eqtl-a-ENSG00000008517	ebi-a-GCST90018839	Endometriosis	IL32	Inverse variance weighted	5	0.06510913	0.03176371	0.040384325	0.00285226	0.127366001	1.06727549	1.002856331	1.135832658
eqtl-a-ENSG00000008517	ebi-a-GCST90018839	Endometriosis	IL32	Simple mode	5	0.093716281	0.053515705	0.154800531	-0.011174502	0.198607063	1.098248107	0.988887701	1.219702605
eqtl-a-ENSG00000008517	ebi-a-GCST90018839	Endometriosis	IL32	Weighted mode	5	0.066366046	0.034374481	0.125717366	-0.001007938	0.133740029	1.068617808	0.99899257	1.143095609
eqtl-a-ENSG00000013725	ebi-a-GCST90018839	Endometriosis	CD6	MR Egger	7	0.146743296	0.086561842	0.15079888	-0.022917913	0.316404506	1.158056647	0.977342707	1.3721852
eqtl-a-ENSG00000013725	ebi-a-GCST90018839	Endometriosis	CD6	Weighted median	7	0.123451634	0.048797783	0.011410755	0.027807979	0.219095289	1.131395282	1.02819823	1.244949901
eqtl-a-ENSG00000013725	ebi-a-GCST90018839	Endometriosis	CD6	Inverse variance weighted	7	0.10854066	0.043953239	0.013531805	0.022392312	0.194689009	1.11465023	1.022644901	1.214933094
eqtl-a-ENSG00000013725	ebi-a-GCST90018839	Endometriosis	CD6	Simple mode	7	0.144597663	0.084951297	0.139629558	-0.02190688	0.311102206	1.155574546	0.978331333	1.364928717
eqtl-a-ENSG00000013725	ebi-a-GCST90018839	Endometriosis	CD6	Weighted mode	7	0.122713657	0.04988014	0.049108098	0.024948582	0.220478731	1.130560646	1.025262402	1.246673409
eqtl-a-ENSG00000024862	ebi-a-GCST90018839	Endometriosis	CCDC28A	MR Egger	3	-0.132937966	0.121895216	0.472430444	-0.371852591	0.105976658	0.875519402	0.689455867	1.111795924
eqtl-a-ENSG00000024862	ebi-a-GCST90018839	Endometriosis	CCDC28A	Weighted median	3	-0.113070845	0.057858624	0.050670376	-0.226473749	0.000332059	0.893087387	0.797340273	1.000332114
eqtl-a-ENSG00000024862	ebi-a-GCST90018839	Endometriosis	CCDC28A	Inverse variance weighted	3	-0.109633776	0.054842216	0.045600098	-0.21712452	-0.002143032	0.896162272	0.804829746	0.997859263
eqtl-a-ENSG00000024862	ebi-a-GCST90018839	Endometriosis	CCDC28A	Simple mode	3	-0.107804192	0.08670193	0.339707164	-0.277739975	0.062131591	0.897803376	0.757493763	1.064102362
eqtl-a-ENSG00000024862	ebi-a-GCST90018839	Endometriosis	CCDC28A	Weighted mode	3	-0.114918813	0.061436239	0.20232106	-0.235333841	0.005496215	0.891438514	0.790306969	1.005511346
eqtl-a-ENSG00000026025	ebi-a-GCST90018839	Endometriosis	VIM	MR Egger	6	0.093672586	0.159680297	0.588964774	-0.219300796	0.406645968	1.098200121	0.803080118	1.501772337
eqtl-a-ENSG00000026025	ebi-a-GCST90018839	Endometriosis	VIM	Weighted median	6	0.145352153	0.08335212	0.081188264	-0.018018002	0.308722308	1.156446745	0.982143352	1.361684189
eqtl-a-ENSG00000026025	ebi-a-GCST90018839	Endometriosis	VIM	Inverse variance weighted	6	0.151137881	0.065924726	0.021872045	0.021925419	0.280350344	1.163157025	1.022167547	1.323593444
eqtl-a-ENSG00000026025	ebi-a-GCST90018839	Endometriosis	VIM	Simple mode	6	0.295983679	0.131678988	0.074485234	0.037892862	0.554074496	1.344448214	1.038619951	1.740329558
eqtl-a-ENSG00000026025	ebi-a-GCST90018839	Endometriosis	VIM	Weighted mode	6	0.195644314	0.104275117	0.119453377	-0.008734915	0.400023543	1.216094281	0.991303124	1.49185982
eqtl-a-ENSG00000026652	ebi-a-GCST90018839	Endometriosis	AGPAT4	MR Egger	5	0.137336165	0.20054629	0.542627905	-0.255734564	0.530406893	1.147213736	0.774347481	1.699623734
eqtl-a-ENSG00000026652	ebi-a-GCST90018839	Endometriosis	AGPAT4	Weighted median	5	0.216927505	0.093666133	0.020560169	0.033341884	0.400513126	1.242254041	1.033903954	1.492590388
eqtl-a-ENSG00000026652	ebi-a-GCST90018839	Endometriosis	AGPAT4	Inverse variance weighted	5	0.200528916	0.077691395	0.009848731	0.048253783	0.35280405	1.222048949	1.049436951	1.423052269
eqtl-a-ENSG00000026652	ebi-a-GCST90018839	Endometriosis	AGPAT4	Simple mode	5	0.200820752	0.12692104	0.18875636	-0.047944485	0.44958599	1.222405639	0.953186701	1.567663023
eqtl-a-ENSG00000026652	ebi-a-GCST90018839	Endometriosis	AGPAT4	Weighted mode	5	0.211148628	0.111088136	0.130129134	-0.006584118	0.428881374	1.235095911	0.99343751	1.535538869
eqtl-a-ENSG00000039068	ebi-a-GCST90018839	Endometriosis	CDH1	MR Egger	3	-0.052632814	0.141029948	0.772602997	-0.329051512	0.223785884	0.948728308	0.719605948	1.250803174
eqtl-a-ENSG00000039068	ebi-a-GCST90018839	Endometriosis	CDH1	Weighted median	3	-0.116368182	0.054196683	0.031781674	-0.22259368	-0.010142683	0.890147427	0.800440018	0.98990858
eqtl-a-ENSG00000039068	ebi-a-GCST90018839	Endometriosis	CDH1	Inverse variance weighted	3	-0.117575704	0.052795715	0.02594772	-0.221055304	-0.014096103	0.889073203	0.801672343	0.986002782
eqtl-a-ENSG00000039068	ebi-a-GCST90018839	Endometriosis	CDH1	Simple mode	3	-0.209165602	0.100712059	0.173433361	-0.406561238	-0.011769967	0.811260878	0.665936314	0.988299029
eqtl-a-ENSG00000039068	ebi-a-GCST90018839	Endometriosis	CDH1	Weighted mode	3	-0.109559728	0.057405648	0.196542757	-0.222074797	0.002955342	0.896228633	0.80085546	1.002959714
eqtl-a-ENSG00000041802	ebi-a-GCST90018839	Endometriosis	LSG1	MR Egger	3	-0.092789212	0.116037254	0.570582389	-0.320222229	0.134643805	0.911385589	0.725987683	1.144129179
eqtl-a-ENSG00000041802	ebi-a-GCST90018839	Endometriosis	LSG1	Weighted median	3	-0.079748864	0.032580371	0.014374816	-0.14360639	-0.015891337	0.923348204	0.866228637	0.984234264
eqtl-a-ENSG00000041802	ebi-a-GCST90018839	Endometriosis	LSG1	Inverse variance weighted	3	-0.082446633	0.035505036	0.020226961	-0.152036503	-0.012856763	0.92086058	0.858956926	0.987225532
eqtl-a-ENSG00000041802	ebi-a-GCST90018839	Endometriosis	LSG1	Simple mode	3	-0.069101161	0.038486127	0.21442137	-0.144533971	0.006331648	0.933232268	0.865425513	1.006351735
eqtl-a-ENSG00000041802	ebi-a-GCST90018839	Endometriosis	LSG1	Weighted mode	3	-0.08082285	0.033422289	0.136777543	-0.146330536	-0.015315164	0.922357072	0.863872115	0.984801516
eqtl-a-ENSG00000048462	ebi-a-GCST90018839	Endometriosis	TNFRSF17	MR Egger	3	0.92941015	0.570726817	0.350589037	-0.189214411	2.04803471	2.533014637	0.827609039	7.75264992
eqtl-a-ENSG00000048462	ebi-a-GCST90018839	Endometriosis	TNFRSF17	Weighted median	3	0.401448058	0.146666898	0.006197562	0.113980938	0.688915178	1.493986511	1.120730761	1.99155388
eqtl-a-ENSG00000048462	ebi-a-GCST90018839	Endometriosis	TNFRSF17	Inverse variance weighted	3	0.360208667	0.130961364	0.005950517	0.103524394	0.61689294	1.433628534	1.109072847	1.853161204
eqtl-a-ENSG00000048462	ebi-a-GCST90018839	Endometriosis	TNFRSF17	Simple mode	3	0.452118879	0.193628973	0.144652332	0.072606093	0.831631666	1.571638773	1.075306883	2.297063724
eqtl-a-ENSG00000048462	ebi-a-GCST90018839	Endometriosis	TNFRSF17	Weighted mode	3	0.418439747	0.1618454	0.122672752	0.101222763	0.735656732	1.519588762	1.106523107	2.086852044
eqtl-a-ENSG00000050405	ebi-a-GCST90018839	Endometriosis	LIMA1	MR Egger	3	-0.261185002	0.216362371	0.44042137	-0.685255249	0.162885245	0.77013843	0.503961578	1.176901627
eqtl-a-ENSG00000050405	ebi-a-GCST90018839	Endometriosis	LIMA1	Weighted median	3	-0.117752993	0.053891703	0.028889359	-0.22338073	-0.012125256	0.888915594	0.799810279	0.987947958
eqtl-a-ENSG00000050405	ebi-a-GCST90018839	Endometriosis	LIMA1	Inverse variance weighted	3	-0.109690361	0.053978092	0.042140758	-0.215487422	-0.003893301	0.896111563	0.80614841	0.996114269
eqtl-a-ENSG00000050405	ebi-a-GCST90018839	Endometriosis	LIMA1	Simple mode	3	-0.141274869	0.108155638	0.321498262	-0.353259919	0.070710181	0.868250624	0.702394604	1.073270127
eqtl-a-ENSG00000050405	ebi-a-GCST90018839	Endometriosis	LIMA1	Weighted mode	3	-0.12895579	0.054531551	0.141761562	-0.235837631	-0.02207395	0.879012826	0.78990892	0.978167897
eqtl-a-ENSG00000059377	ebi-a-GCST90018839	Endometriosis	TBXAS1	MR Egger	7	0.04168912	0.058425442	0.507421392	-0.072824746	0.156202986	1.042570314	0.929763761	1.169063483
eqtl-a-ENSG00000059377	ebi-a-GCST90018839	Endometriosis	TBXAS1	Weighted median	7	0.077405402	0.04062504	0.05673305	-0.002219677	0.157030481	1.080480017	0.997782785	1.170031278
eqtl-a-ENSG00000059377	ebi-a-GCST90018839	Endometriosis	TBXAS1	Inverse variance weighted	7	0.084323868	0.037244876	0.023571689	0.011323912	0.157323825	1.087981199	1.01138827	1.170374549
eqtl-a-ENSG00000059377	ebi-a-GCST90018839	Endometriosis	TBXAS1	Simple mode	7	0.057423495	0.084445296	0.52185738	-0.108089284	0.222936274	1.059104241	0.897547456	1.24974093
eqtl-a-ENSG00000059377	ebi-a-GCST90018839	Endometriosis	TBXAS1	Weighted mode	7	0.076433736	0.040970651	0.111360156	-0.00386874	0.156736212	1.079430661	0.996138734	1.169687024
eqtl-a-ENSG00000061676	ebi-a-GCST90018839	Endometriosis	NCKAP1	MR Egger	5	0.047497303	0.103727906	0.678152175	-0.155809392	0.250803998	1.048643373	0.855722283	1.285058186
eqtl-a-ENSG00000061676	ebi-a-GCST90018839	Endometriosis	NCKAP1	Weighted median	5	0.104407835	0.058723011	0.075408549	-0.010689266	0.219504936	1.110053081	0.989367661	1.245459995
eqtl-a-ENSG00000061676	ebi-a-GCST90018839	Endometriosis	NCKAP1	Inverse variance weighted	5	0.116138931	0.051325601	0.023648789	0.015540753	0.21673711	1.123151902	1.015662138	1.242017545
eqtl-a-ENSG00000061676	ebi-a-GCST90018839	Endometriosis	NCKAP1	Simple mode	5	0.200514892	0.086107277	0.080369666	0.031744629	0.369285155	1.22203181	1.032253864	1.446700078
eqtl-a-ENSG00000061676	ebi-a-GCST90018839	Endometriosis	NCKAP1	Weighted mode	5	0.100563053	0.058351982	0.15991492	-0.013806831	0.214932938	1.105793363	0.986288046	1.239778752
eqtl-a-ENSG00000064763	ebi-a-GCST90018839	Endometriosis	FAR2	MR Egger	6	0.212855721	0.222250748	0.39243513	-0.222755744	0.648467186	1.237206135	0.800310306	1.912606911
eqtl-a-ENSG00000064763	ebi-a-GCST90018839	Endometriosis	FAR2	Weighted median	6	0.181468719	0.102716975	0.077280704	-0.019856553	0.38279399	1.198977031	0.98033929	1.466375911
eqtl-a-ENSG00000064763	ebi-a-GCST90018839	Endometriosis	FAR2	Inverse variance weighted	6	0.170494339	0.085528728	0.046215907	0.002858033	0.338130645	1.185890938	1.002862121	1.402323698
eqtl-a-ENSG00000064763	ebi-a-GCST90018839	Endometriosis	FAR2	Simple mode	6	0.172771187	0.154201348	0.313444046	-0.129463455	0.475005829	1.188594108	0.878566695	1.608023571
eqtl-a-ENSG00000064763	ebi-a-GCST90018839	Endometriosis	FAR2	Weighted mode	6	0.181026119	0.119602145	0.190552819	-0.053394084	0.415446322	1.198446481	0.948006344	1.515046789
eqtl-a-ENSG00000065613	ebi-a-GCST90018839	Endometriosis	SLK	MR Egger	6	0.006909647	0.109389495	0.952665177	-0.207493762	0.221313057	1.006933574	0.812618311	1.247713975
eqtl-a-ENSG00000065613	ebi-a-GCST90018839	Endometriosis	SLK	Weighted median	6	0.108253493	0.057891823	0.06149393	-0.00521448	0.221721465	1.114330184	0.994799092	1.248223656
eqtl-a-ENSG00000065613	ebi-a-GCST90018839	Endometriosis	SLK	Inverse variance weighted	6	0.117243375	0.054181133	0.030470862	0.011048354	0.223438396	1.124393046	1.011109612	1.250368611
eqtl-a-ENSG00000065613	ebi-a-GCST90018839	Endometriosis	SLK	Simple mode	6	0.261060151	0.133231325	0.107363465	-7.32E-05	0.522193548	1.298305757	0.999926757	1.685721307
eqtl-a-ENSG00000065613	ebi-a-GCST90018839	Endometriosis	SLK	Weighted mode	6	0.084387989	0.062331001	0.233755323	-0.037780774	0.206556752	1.088050964	0.962924016	1.229437505
eqtl-a-ENSG00000069399	ebi-a-GCST90018839	Endometriosis	BCL3	MR Egger	3	0.713623291	0.524923959	0.403747742	-0.315227669	1.74247425	2.041374368	0.729622743	5.71145753
eqtl-a-ENSG00000069399	ebi-a-GCST90018839	Endometriosis	BCL3	Weighted median	3	0.306668043	0.146607695	0.036460032	0.019316962	0.594019125	1.358889801	1.019504742	1.811253459
eqtl-a-ENSG00000069399	ebi-a-GCST90018839	Endometriosis	BCL3	Inverse variance weighted	3	0.268041789	0.126404732	0.033963531	0.020288515	0.515795063	1.307401774	1.020495726	1.674969679
eqtl-a-ENSG00000069399	ebi-a-GCST90018839	Endometriosis	BCL3	Simple mode	3	0.329584268	0.190461562	0.225689875	-0.043720393	0.702888929	1.390389979	0.957221566	2.019578708
eqtl-a-ENSG00000069399	ebi-a-GCST90018839	Endometriosis	BCL3	Weighted mode	3	0.322301864	0.181060366	0.217022182	-0.032576454	0.677180181	1.380301376	0.967948444	1.968319595
eqtl-a-ENSG00000069869	ebi-a-GCST90018839	Endometriosis	NEDD4	MR Egger	6	0.130221086	0.057741146	0.087136595	0.01704844	0.243393731	1.13908019	1.017194594	1.275570757
eqtl-a-ENSG00000069869	ebi-a-GCST90018839	Endometriosis	NEDD4	Weighted median	6	0.066492816	0.029745859	0.025393474	0.008190933	0.124794699	1.068753286	1.00822457	1.13291584
eqtl-a-ENSG00000069869	ebi-a-GCST90018839	Endometriosis	NEDD4	Inverse variance weighted	6	0.059029813	0.028468205	0.038122538	0.003232131	0.114827495	1.060806866	1.00323736	1.121679926
eqtl-a-ENSG00000069869	ebi-a-GCST90018839	Endometriosis	NEDD4	Simple mode	6	0.036145939	0.063521525	0.593940579	-0.088356249	0.160648127	1.036807146	0.915434696	1.174271702
eqtl-a-ENSG00000069869	ebi-a-GCST90018839	Endometriosis	NEDD4	Weighted mode	6	0.066061475	0.02986241	0.077889076	0.007531151	0.124591799	1.068292388	1.007559581	1.132685995
eqtl-a-ENSG00000070614	ebi-a-GCST90018839	Endometriosis	NDST1	MR Egger	7	-0.068303951	0.031867105	0.084951149	-0.130763477	-0.005844425	0.933976547	0.877425281	0.994172621
eqtl-a-ENSG00000070614	ebi-a-GCST90018839	Endometriosis	NDST1	Weighted median	7	-0.082370129	0.028434553	0.003769513	-0.138101852	-0.026638406	0.920931032	0.871009973	0.973713267
eqtl-a-ENSG00000070614	ebi-a-GCST90018839	Endometriosis	NDST1	Inverse variance weighted	7	-0.087590818	0.025710995	0.000657424	-0.137984369	-0.037197268	0.916135666	0.871112308	0.963486052
eqtl-a-ENSG00000070614	ebi-a-GCST90018839	Endometriosis	NDST1	Simple mode	7	-0.074955483	0.050044631	0.184840826	-0.173042961	0.023131994	0.927784787	0.84110148	1.023401614
eqtl-a-ENSG00000070614	ebi-a-GCST90018839	Endometriosis	NDST1	Weighted mode	7	-0.082398015	0.03009341	0.033821889	-0.141381099	-0.023414931	0.920905352	0.868158394	0.976857072
eqtl-a-ENSG00000071246	ebi-a-GCST90018839	Endometriosis	VASH1	MR Egger	7	0.027807275	0.0237529	0.294477246	-0.01874841	0.07436296	1.028197506	0.981426248	1.077197714
eqtl-a-ENSG00000071246	ebi-a-GCST90018839	Endometriosis	VASH1	Weighted median	7	0.032718774	0.0196872	0.096526552	-0.005868138	0.071305687	1.033259919	0.994149045	1.073909456
eqtl-a-ENSG00000071246	ebi-a-GCST90018839	Endometriosis	VASH1	Inverse variance weighted	7	0.035774978	0.017980392	0.046627714	0.000533411	0.071016546	1.036422603	1.000533553	1.073598989
eqtl-a-ENSG00000071246	ebi-a-GCST90018839	Endometriosis	VASH1	Simple mode	7	0.023763346	0.039461725	0.569091908	-0.053581635	0.101108327	1.024047944	0.947828562	1.106396488
eqtl-a-ENSG00000071246	ebi-a-GCST90018839	Endometriosis	VASH1	Weighted mode	7	0.032560972	0.020017061	0.154933678	-0.006672467	0.07179441	1.033096881	0.993349744	1.074434429
eqtl-a-ENSG00000077585	ebi-a-GCST90018839	Endometriosis	GPR137B	MR Egger	5	0.087129284	0.096911884	0.434881124	-0.102818009	0.277076577	1.091037724	0.902291167	1.319267393
eqtl-a-ENSG00000077585	ebi-a-GCST90018839	Endometriosis	GPR137B	Weighted median	5	0.08618391	0.054112903	0.1112346	-0.019877379	0.1922452	1.090006773	0.980318873	1.211967655
eqtl-a-ENSG00000077585	ebi-a-GCST90018839	Endometriosis	GPR137B	Inverse variance weighted	5	0.108536387	0.046506873	0.01960772	0.017382916	0.199689857	1.114645466	1.017534879	1.221024007
eqtl-a-ENSG00000077585	ebi-a-GCST90018839	Endometriosis	GPR137B	Simple mode	5	0.102464161	0.095055487	0.341728558	-0.083844593	0.288772916	1.107897596	0.919574153	1.334788585
eqtl-a-ENSG00000077585	ebi-a-GCST90018839	Endometriosis	GPR137B	Weighted mode	5	0.068040617	0.058036741	0.306105373	-0.045711395	0.181792629	1.070408785	0.955317632	1.199365455
eqtl-a-ENSG00000081913	ebi-a-GCST90018839	Endometriosis	PHLPP1	MR Egger	4	0.085393143	0.144762654	0.615035354	-0.198341659	0.369127945	1.089145172	0.820089614	1.44647266
eqtl-a-ENSG00000081913	ebi-a-GCST90018839	Endometriosis	PHLPP1	Weighted median	4	0.131574645	0.04732131	0.005428323	0.038824877	0.224324412	1.140623046	1.039588412	1.251476948
eqtl-a-ENSG00000081913	ebi-a-GCST90018839	Endometriosis	PHLPP1	Inverse variance weighted	4	0.131469681	0.048865067	0.007135283	0.03569415	0.227245213	1.140503329	1.036338834	1.255137606
eqtl-a-ENSG00000081913	ebi-a-GCST90018839	Endometriosis	PHLPP1	Simple mode	4	0.186418417	0.098767667	0.155546629	-0.007166211	0.380003045	1.204926317	0.992859405	1.462289042
eqtl-a-ENSG00000081913	ebi-a-GCST90018839	Endometriosis	PHLPP1	Weighted mode	4	0.12846851	0.051200209	0.087003369	0.0281161	0.228820919	1.137085613	1.028515088	1.257116894
eqtl-a-ENSG00000089169	ebi-a-GCST90018839	Endometriosis	RPH3A	MR Egger	6	0.122624023	0.061510133	0.116974057	0.002064162	0.243183884	1.130459315	1.002066294	1.275303111
eqtl-a-ENSG00000089169	ebi-a-GCST90018839	Endometriosis	RPH3A	Weighted median	6	0.086416958	0.036637717	0.018339648	0.014607033	0.158226884	1.090260827	1.014714237	1.171431944
eqtl-a-ENSG00000089169	ebi-a-GCST90018839	Endometriosis	RPH3A	Inverse variance weighted	6	0.07648739	0.034517123	0.026696571	0.008833829	0.144140952	1.079488578	1.008872962	1.155046903
eqtl-a-ENSG00000089169	ebi-a-GCST90018839	Endometriosis	RPH3A	Simple mode	6	0.083645497	0.074487466	0.31246779	-0.062349936	0.22964093	1.087243394	0.939554045	1.258148166
eqtl-a-ENSG00000089169	ebi-a-GCST90018839	Endometriosis	RPH3A	Weighted mode	6	0.08489324	0.038663005	0.079521163	0.009113751	0.160672729	1.088600841	1.009155407	1.174300591
eqtl-a-ENSG00000093010	ebi-a-GCST90018839	Endometriosis	COMT	MR Egger	3	0.250457698	0.089118063	0.217629081	0.075786295	0.425129101	1.284613247	1.078732019	1.529787904
eqtl-a-ENSG00000093010	ebi-a-GCST90018839	Endometriosis	COMT	Weighted median	3	0.151924054	0.049582991	0.002183729	0.054741392	0.249106716	1.164071826	1.05626742	1.28287893
eqtl-a-ENSG00000093010	ebi-a-GCST90018839	Endometriosis	COMT	Inverse variance weighted	3	0.137827514	0.050718802	0.006578041	0.038418661	0.237236366	1.147777557	1.039166201	1.267740733
eqtl-a-ENSG00000093010	ebi-a-GCST90018839	Endometriosis	COMT	Simple mode	3	0.15015972	0.098135785	0.265625668	-0.042186419	0.342505859	1.162019826	0.958691046	1.408472606
eqtl-a-ENSG00000093010	ebi-a-GCST90018839	Endometriosis	COMT	Weighted mode	3	0.152529728	0.051129514	0.096393135	0.052315881	0.252743575	1.164777088	1.053708537	1.287553074
eqtl-a-ENSG00000093167	ebi-a-GCST90018839	Endometriosis	LRRFIP2	MR Egger	5	0.034687701	0.09245947	0.732490442	-0.146532859	0.215908262	1.035296337	0.863697352	1.240988528
eqtl-a-ENSG00000093167	ebi-a-GCST90018839	Endometriosis	LRRFIP2	Weighted median	5	0.114468354	0.050870593	0.024437068	0.014761992	0.214174716	1.121277157	1.014871489	1.238839081
eqtl-a-ENSG00000093167	ebi-a-GCST90018839	Endometriosis	LRRFIP2	Inverse variance weighted	5	0.108516265	0.048329334	0.024745678	0.013790771	0.203241759	1.114623038	1.013886302	1.225368676
eqtl-a-ENSG00000093167	ebi-a-GCST90018839	Endometriosis	LRRFIP2	Simple mode	5	0.20811796	0.110493261	0.13273789	-0.008448831	0.424684751	1.231358412	0.99158676	1.529108294
eqtl-a-ENSG00000093167	ebi-a-GCST90018839	Endometriosis	LRRFIP2	Weighted mode	5	0.116196177	0.055959517	0.10645185	0.006515524	0.225876831	1.1232162	1.006536796	1.253421273
eqtl-a-ENSG00000099785	ebi-a-GCST90018839	Endometriosis	MARCHF2	MR Egger	8	-0.088636922	0.098046286	0.400817869	-0.280807642	0.103533798	0.915177794	0.755173585	1.109083278
eqtl-a-ENSG00000099785	ebi-a-GCST90018839	Endometriosis	MARCHF2	Weighted median	8	-0.104706663	0.041780656	0.012206976	-0.18659675	-0.022816577	0.90058866	0.829778277	0.977441753
eqtl-a-ENSG00000099785	ebi-a-GCST90018839	Endometriosis	MARCHF2	Inverse variance weighted	8	-0.11060618	0.048248779	0.021881761	-0.205173788	-0.016038573	0.895291263	0.814505753	0.98408936
eqtl-a-ENSG00000099785	ebi-a-GCST90018839	Endometriosis	MARCHF2	Simple mode	8	-0.351837015	0.105293598	0.01239442	-0.558212466	-0.145461564	0.703394755	0.572231032	0.864623122
eqtl-a-ENSG00000099785	ebi-a-GCST90018839	Endometriosis	MARCHF2	Weighted mode	8	-0.098654097	0.046859327	0.073292674	-0.190498378	-0.006809815	0.906056061	0.826547098	0.993213319
eqtl-a-ENSG00000100024	ebi-a-GCST90018839	Endometriosis	UPB1	MR Egger	4	-0.46184091	0.23532649	0.188696008	-0.923080831	-0.000600989	0.630122578	0.39729316	0.999399191
eqtl-a-ENSG00000100024	ebi-a-GCST90018839	Endometriosis	UPB1	Weighted median	4	-0.30604953	0.151498007	0.043367263	-0.602985624	-0.009113435	0.736350147	0.547175535	0.990927966
eqtl-a-ENSG00000100024	ebi-a-GCST90018839	Endometriosis	UPB1	Inverse variance weighted	4	-0.296683816	0.129736615	0.022206542	-0.550967581	-0.042400052	0.743278988	0.576391835	0.95848626
eqtl-a-ENSG00000100024	ebi-a-GCST90018839	Endometriosis	UPB1	Simple mode	4	-0.306046504	0.242013838	0.295331634	-0.780393626	0.168300618	0.736352375	0.458225606	1.183292277
eqtl-a-ENSG00000100024	ebi-a-GCST90018839	Endometriosis	UPB1	Weighted mode	4	-0.302561097	0.190257085	0.209997729	-0.675464984	0.070342789	0.738923341	0.508919726	1.072875889
eqtl-a-ENSG00000100100	ebi-a-GCST90018839	Endometriosis	PIK3IP1	MR Egger	3	0.105312208	0.063028606	0.34333578	-0.01822386	0.228848277	1.111057438	0.981941191	1.257151285
eqtl-a-ENSG00000100100	ebi-a-GCST90018839	Endometriosis	PIK3IP1	Weighted median	3	0.08323192	0.037375006	0.025951242	0.009976908	0.156486932	1.086793829	1.010026843	1.169395481
eqtl-a-ENSG00000100100	ebi-a-GCST90018839	Endometriosis	PIK3IP1	Inverse variance weighted	3	0.079063515	0.037115142	0.033153238	0.006317837	0.151809193	1.08227306	1.006337836	1.163938127
eqtl-a-ENSG00000100100	ebi-a-GCST90018839	Endometriosis	PIK3IP1	Simple mode	3	0.088216204	0.071136203	0.340693022	-0.051210755	0.227643163	1.09222424	0.950078416	1.255637187
eqtl-a-ENSG00000100100	ebi-a-GCST90018839	Endometriosis	PIK3IP1	Weighted mode	3	0.083294452	0.038341283	0.161930673	0.008145538	0.158443367	1.086861791	1.008178803	1.171685566
eqtl-a-ENSG00000100311	ebi-a-GCST90018839	Endometriosis	PDGFB	MR Egger	3	-0.172302988	0.082281529	0.283625898	-0.333574784	-0.011031191	0.841724103	0.716358324	0.989029429
eqtl-a-ENSG00000100311	ebi-a-GCST90018839	Endometriosis	PDGFB	Weighted median	3	-0.113117843	0.049636801	0.022672368	-0.210405973	-0.015829712	0.893045415	0.810255238	0.984294919
eqtl-a-ENSG00000100311	ebi-a-GCST90018839	Endometriosis	PDGFB	Inverse variance weighted	3	-0.109889543	0.048772693	0.024253119	-0.205484021	-0.014295064	0.895933092	0.814253105	0.985806625
eqtl-a-ENSG00000100311	ebi-a-GCST90018839	Endometriosis	PDGFB	Simple mode	3	-0.152052251	0.088292639	0.227185464	-0.325105823	0.021001321	0.858943399	0.722450897	1.021223401
eqtl-a-ENSG00000100311	ebi-a-GCST90018839	Endometriosis	PDGFB	Weighted mode	3	-0.117359516	0.051273513	0.149282833	-0.217855603	-0.01686343	0.88926543	0.804241563	0.983277962
eqtl-a-ENSG00000100596	ebi-a-GCST90018839	Endometriosis	SPTLC2	MR Egger	3	0.307231508	0.16369788	0.311660083	-0.013616337	0.628079353	1.359655703	0.986475946	1.874007813
eqtl-a-ENSG00000100596	ebi-a-GCST90018839	Endometriosis	SPTLC2	Weighted median	3	0.100996715	0.048579988	0.037619394	0.005779938	0.196213492	1.106273008	1.005796674	1.216786652
eqtl-a-ENSG00000100596	ebi-a-GCST90018839	Endometriosis	SPTLC2	Inverse variance weighted	3	0.100447654	0.051091012	0.049292451	0.000309271	0.200586038	1.105665763	1.000309318	1.222118757
eqtl-a-ENSG00000100596	ebi-a-GCST90018839	Endometriosis	SPTLC2	Simple mode	3	0.178305225	0.081644709	0.160621171	0.018281595	0.338328856	1.195190068	1.018449726	1.402601681
eqtl-a-ENSG00000100596	ebi-a-GCST90018839	Endometriosis	SPTLC2	Weighted mode	3	0.140939899	0.054011514	0.120816134	0.035077331	0.246802467	1.151355448	1.035699798	1.27992626
eqtl-a-ENSG00000100906	ebi-a-GCST90018839	Endometriosis	NFKBIA	MR Egger	5	-0.194904086	0.093306498	0.127916152	-0.377784821	-0.012023351	0.822913583	0.685377964	0.988048641
eqtl-a-ENSG00000100906	ebi-a-GCST90018839	Endometriosis	NFKBIA	Weighted median	5	-0.115997034	0.056337048	0.039495853	-0.226417649	-0.005576418	0.890477865	0.797385005	0.994439101
eqtl-a-ENSG00000100906	ebi-a-GCST90018839	Endometriosis	NFKBIA	Inverse variance weighted	5	-0.101893709	0.050972552	0.045609252	-0.201799911	-0.001987506	0.903125541	0.817258436	0.998014467
eqtl-a-ENSG00000100906	ebi-a-GCST90018839	Endometriosis	NFKBIA	Simple mode	5	-0.090633056	0.096559849	0.401067617	-0.27989036	0.098624248	0.913352799	0.75586661	1.103651522
eqtl-a-ENSG00000100906	ebi-a-GCST90018839	Endometriosis	NFKBIA	Weighted mode	5	-0.134903881	0.064588683	0.104989461	-0.261497699	-0.008310062	0.873799897	0.769897647	0.991724371
eqtl-a-ENSG00000100918	ebi-a-GCST90018839	Endometriosis	REC8	MR Egger	3	-0.328757137	0.166935239	0.299115582	-0.655950206	-0.001564068	0.719817813	0.51894872	0.998437155
eqtl-a-ENSG00000100918	ebi-a-GCST90018839	Endometriosis	REC8	Weighted median	3	-0.164217482	0.07256705	0.023637178	-0.3064489	-0.021986064	0.848557456	0.73605613	0.978253868
eqtl-a-ENSG00000100918	ebi-a-GCST90018839	Endometriosis	REC8	Inverse variance weighted	3	-0.146214028	0.069870681	0.0363815	-0.283160564	-0.009267493	0.863972769	0.75339881	0.990775318
eqtl-a-ENSG00000100918	ebi-a-GCST90018839	Endometriosis	REC8	Simple mode	3	-0.119879203	0.131280648	0.457555948	-0.377189273	0.137430867	0.88702758	0.68578626	1.147322385
eqtl-a-ENSG00000100918	ebi-a-GCST90018839	Endometriosis	REC8	Weighted mode	3	-0.181756709	0.079228619	0.148751478	-0.337044803	-0.026468615	0.833804173	0.713876855	0.973878609
eqtl-a-ENSG00000101158	ebi-a-GCST90018839	Endometriosis	NELFCD	MR Egger	4	0.04871038	0.06122563	0.509695257	-0.071291854	0.168712614	1.04991623	0.931190081	1.183779888
eqtl-a-ENSG00000101158	ebi-a-GCST90018839	Endometriosis	NELFCD	Weighted median	4	0.06605389	0.031603537	0.036610703	0.004110957	0.127996823	1.068284285	1.004119418	1.136549392
eqtl-a-ENSG00000101158	ebi-a-GCST90018839	Endometriosis	NELFCD	Inverse variance weighted	4	0.065317608	0.029868252	0.028752933	0.006775835	0.123859381	1.067498017	1.006798843	1.131856699
eqtl-a-ENSG00000101158	ebi-a-GCST90018839	Endometriosis	NELFCD	Simple mode	4	0.078682803	0.052946758	0.233953303	-0.025092843	0.182458448	1.081861104	0.975219366	1.200164281
eqtl-a-ENSG00000101158	ebi-a-GCST90018839	Endometriosis	NELFCD	Weighted mode	4	0.065213314	0.032130796	0.135393551	0.002236954	0.128189675	1.067386689	1.002239458	1.136768599
eqtl-a-ENSG00000101336	ebi-a-GCST90018839	Endometriosis	HCK	MR Egger	3	0.081603608	0.104923213	0.57917946	-0.12404589	0.287253106	1.085025629	0.883339303	1.332761501
eqtl-a-ENSG00000101336	ebi-a-GCST90018839	Endometriosis	HCK	Weighted median	3	0.147297323	0.064673388	0.022752989	0.020537483	0.274057163	1.158698419	1.020749828	1.315289985
eqtl-a-ENSG00000101336	ebi-a-GCST90018839	Endometriosis	HCK	Inverse variance weighted	3	0.159817205	0.061099205	0.008904469	0.040062764	0.279571646	1.173296379	1.040876102	1.322563166
eqtl-a-ENSG00000101336	ebi-a-GCST90018839	Endometriosis	HCK	Simple mode	3	0.177079247	0.10968749	0.247796444	-0.037908234	0.392066728	1.193725688	0.962801289	1.480036468
eqtl-a-ENSG00000101336	ebi-a-GCST90018839	Endometriosis	HCK	Weighted mode	3	0.138635347	0.063629988	0.161206598	0.013920569	0.263350124	1.148705145	1.014017912	1.30128225
eqtl-a-ENSG00000102445	ebi-a-GCST90018839	Endometriosis	RUBCNL	MR Egger	6	0.176176983	0.099816537	0.152324033	-0.019463431	0.371817396	1.192649118	0.980724759	1.450368114
eqtl-a-ENSG00000102445	ebi-a-GCST90018839	Endometriosis	RUBCNL	Weighted median	6	0.149413362	0.053002704	0.004817708	0.045528063	0.253298662	1.161152867	1.046580374	1.288267976
eqtl-a-ENSG00000102445	ebi-a-GCST90018839	Endometriosis	RUBCNL	Inverse variance weighted	6	0.145848048	0.050856994	0.004133275	0.046168339	0.245527757	1.157020363	1.047250689	1.278295764
eqtl-a-ENSG00000102445	ebi-a-GCST90018839	Endometriosis	RUBCNL	Simple mode	6	0.128394895	0.079792834	0.168507361	-0.027999059	0.284788849	1.137001911	0.972389282	1.329481277
eqtl-a-ENSG00000102445	ebi-a-GCST90018839	Endometriosis	RUBCNL	Weighted mode	6	0.150323656	0.058118245	0.049043462	0.036411896	0.264235416	1.162210338	1.037082929	1.302434774
eqtl-a-ENSG00000102858	ebi-a-GCST90018839	Endometriosis	MGRN1	MR Egger	4	0.0614426	0.073978328	0.493587769	-0.083554922	0.206440121	1.063369457	0.919840565	1.229294124
eqtl-a-ENSG00000102858	ebi-a-GCST90018839	Endometriosis	MGRN1	Weighted median	4	0.078390577	0.042741203	0.066642849	-0.005382182	0.162163335	1.081545002	0.994632276	1.176052317
eqtl-a-ENSG00000102858	ebi-a-GCST90018839	Endometriosis	MGRN1	Inverse variance weighted	4	0.083662493	0.042605936	0.049572472	0.000154859	0.167170127	1.087261874	1.000154871	1.181955331
eqtl-a-ENSG00000102858	ebi-a-GCST90018839	Endometriosis	MGRN1	Simple mode	4	0.088828507	0.092684259	0.408564276	-0.092832641	0.270489655	1.092893217	0.911346009	1.310606038
eqtl-a-ENSG00000102858	ebi-a-GCST90018839	Endometriosis	MGRN1	Weighted mode	4	0.077408145	0.043045184	0.169969101	-0.006960416	0.161776705	1.08048298	0.993063751	1.175597707
eqtl-a-ENSG00000103723	ebi-a-GCST90018839	Endometriosis	AP3B2	MR Egger	5	0.038687136	0.083558899	0.674888413	-0.125088305	0.202462578	1.039445228	0.882418977	1.224414264
eqtl-a-ENSG00000103723	ebi-a-GCST90018839	Endometriosis	AP3B2	Weighted median	5	0.08052138	0.051243772	0.116103736	-0.019916414	0.180959174	1.083852019	0.980280608	1.198366254
eqtl-a-ENSG00000103723	ebi-a-GCST90018839	Endometriosis	AP3B2	Inverse variance weighted	5	0.093700381	0.046500633	0.043901032	0.00255914	0.184841623	1.098230646	1.002562417	1.203027893
eqtl-a-ENSG00000103723	ebi-a-GCST90018839	Endometriosis	AP3B2	Simple mode	5	0.077693657	0.073525855	0.350248976	-0.066417019	0.221804333	1.080791515	0.935740562	1.248327097
eqtl-a-ENSG00000103723	ebi-a-GCST90018839	Endometriosis	AP3B2	Weighted mode	5	0.076134773	0.054592496	0.235599453	-0.030866519	0.183136065	1.079107999	0.969604988	1.200977808
eqtl-a-ENSG00000104549	ebi-a-GCST90018839	Endometriosis	SQLE	MR Egger	4	0.046738783	0.140224675	0.770597174	-0.228101581	0.321579146	1.047848257	0.796043393	1.379304169
eqtl-a-ENSG00000104549	ebi-a-GCST90018839	Endometriosis	SQLE	Weighted median	4	0.108224055	0.090991909	0.234289744	-0.070120087	0.286568197	1.114297381	0.932281858	1.331848993
eqtl-a-ENSG00000104549	ebi-a-GCST90018839	Endometriosis	SQLE	Inverse variance weighted	4	0.162793642	0.077346851	0.035315489	0.011193813	0.31439347	1.176793823	1.011256699	1.369428459
eqtl-a-ENSG00000104549	ebi-a-GCST90018839	Endometriosis	SQLE	Simple mode	4	0.116101315	0.139168165	0.465353088	-0.156668288	0.388870919	1.123109655	0.854987622	1.475314103
eqtl-a-ENSG00000104549	ebi-a-GCST90018839	Endometriosis	SQLE	Weighted mode	4	0.104097436	0.091969356	0.339983355	-0.076162503	0.284357374	1.109708575	0.926665609	1.328907763
eqtl-a-ENSG00000104870	ebi-a-GCST90018839	Endometriosis	FCGRT	MR Egger	4	-0.072273888	0.078365757	0.453752811	-0.225870772	0.081322995	0.930276069	0.797821196	1.0847212
eqtl-a-ENSG00000104870	ebi-a-GCST90018839	Endometriosis	FCGRT	Weighted median	4	-0.111661852	0.055898368	0.045761459	-0.221222654	-0.00210105	0.894346628	0.801538195	0.997901156
eqtl-a-ENSG00000104870	ebi-a-GCST90018839	Endometriosis	FCGRT	Inverse variance weighted	4	-0.127321095	0.051278198	0.013030014	-0.227826364	-0.026815826	0.880450919	0.796262508	0.973540525
eqtl-a-ENSG00000104870	ebi-a-GCST90018839	Endometriosis	FCGRT	Simple mode	4	-0.117284942	0.084281137	0.258279244	-0.28247597	0.047906087	0.889331749	0.753914758	1.049072129
eqtl-a-ENSG00000104870	ebi-a-GCST90018839	Endometriosis	FCGRT	Weighted mode	4	-0.112122684	0.05937423	0.155398803	-0.228496175	0.004250807	0.893934579	0.795729341	1.004259854
eqtl-a-ENSG00000104915	ebi-a-GCST90018839	Endometriosis	STX10	MR Egger	4	-0.449607991	0.2795378	0.249014106	-0.997502079	0.098286097	0.637878156	0.368799524	1.103278384
eqtl-a-ENSG00000104915	ebi-a-GCST90018839	Endometriosis	STX10	Weighted median	4	-0.321895376	0.131737184	0.014546926	-0.580100257	-0.063690495	0.724774015	0.559842236	0.938295361
eqtl-a-ENSG00000104915	ebi-a-GCST90018839	Endometriosis	STX10	Inverse variance weighted	4	-0.228340578	0.107840566	0.034226728	-0.439708087	-0.01697307	0.795853163	0.644224451	0.983170161
eqtl-a-ENSG00000104915	ebi-a-GCST90018839	Endometriosis	STX10	Simple mode	4	-0.299402438	0.193430041	0.219405001	-0.678525319	0.079720443	0.741261038	0.507364642	1.08298427
eqtl-a-ENSG00000104915	ebi-a-GCST90018839	Endometriosis	STX10	Weighted mode	4	-0.321836764	0.156232079	0.131496994	-0.62805164	-0.015621889	0.724816497	0.533630493	0.9844995
eqtl-a-ENSG00000104974	ebi-a-GCST90018839	Endometriosis	LILRA1	MR Egger	5	-0.085873754	0.063237558	0.267586291	-0.209819368	0.038071859	0.917710081	0.810730677	1.038805878
eqtl-a-ENSG00000104974	ebi-a-GCST90018839	Endometriosis	LILRA1	Weighted median	5	-0.090347097	0.052630807	0.086048626	-0.193503479	0.012809286	0.913614018	0.824066969	1.012891676
eqtl-a-ENSG00000104974	ebi-a-GCST90018839	Endometriosis	LILRA1	Inverse variance weighted	5	-0.100478897	0.048662909	0.038942468	-0.195858198	-0.005099595	0.904404198	0.822128806	0.994913386
eqtl-a-ENSG00000104974	ebi-a-GCST90018839	Endometriosis	LILRA1	Simple mode	5	-0.089905905	0.080132603	0.324673806	-0.246965807	0.067153996	0.914017185	0.781167404	1.069460158
eqtl-a-ENSG00000104974	ebi-a-GCST90018839	Endometriosis	LILRA1	Weighted mode	5	-0.089905905	0.053901931	0.170650733	-0.195553691	0.01574188	0.914017185	0.822379188	1.015866436
eqtl-a-ENSG00000105612	ebi-a-GCST90018839	Endometriosis	DNASE2	MR Egger	10	-0.088330566	0.048268939	0.104642387	-0.182937686	0.006276554	0.915458207	0.83282005	1.006296293
eqtl-a-ENSG00000105612	ebi-a-GCST90018839	Endometriosis	DNASE2	Weighted median	10	-0.091743089	0.034946945	0.00865954	-0.160239102	-0.023247077	0.912339509	0.851940064	0.977021055
eqtl-a-ENSG00000105612	ebi-a-GCST90018839	Endometriosis	DNASE2	Inverse variance weighted	10	-0.087919354	0.032030886	0.006054216	-0.150699891	-0.025138817	0.915834732	0.860105785	0.975174532
eqtl-a-ENSG00000105612	ebi-a-GCST90018839	Endometriosis	DNASE2	Simple mode	10	-0.100511192	0.060301486	0.129901646	-0.218702105	0.01767972	0.90437499	0.803561059	1.017836932
eqtl-a-ENSG00000105612	ebi-a-GCST90018839	Endometriosis	DNASE2	Weighted mode	10	-0.090619948	0.031491618	0.018249562	-0.152343519	-0.028896376	0.913364771	0.858693252	0.971517132
eqtl-a-ENSG00000106070	ebi-a-GCST90018839	Endometriosis	GRB10	MR Egger	3	-0.271685234	0.142730693	0.307948138	-0.551437393	0.008066924	0.762094105	0.576121103	1.00809955
eqtl-a-ENSG00000106070	ebi-a-GCST90018839	Endometriosis	GRB10	Weighted median	3	-0.24031258	0.094727017	0.011184021	-0.425977533	-0.054647628	0.786382015	0.653131016	0.946818722
eqtl-a-ENSG00000106070	ebi-a-GCST90018839	Endometriosis	GRB10	Inverse variance weighted	3	-0.237143619	0.087345793	0.006627625	-0.408341373	-0.065945865	0.788877982	0.664751911	0.936181543
eqtl-a-ENSG00000106070	ebi-a-GCST90018839	Endometriosis	GRB10	Simple mode	3	-0.252988955	0.118437651	0.166184563	-0.48512675	-0.02085116	0.776476458	0.615619162	0.979364722
eqtl-a-ENSG00000106070	ebi-a-GCST90018839	Endometriosis	GRB10	Weighted mode	3	-0.238971603	0.098768024	0.136660083	-0.43255693	-0.045386277	0.787437243	0.648847913	0.955628273
eqtl-a-ENSG00000107281	ebi-a-GCST90018839	Endometriosis	NPDC1	MR Egger	3	0.085472389	0.070492786	0.439043123	-0.052693471	0.223638249	1.089231486	0.948670763	1.250618525
eqtl-a-ENSG00000107281	ebi-a-GCST90018839	Endometriosis	NPDC1	Weighted median	3	0.093235101	0.049361894	0.058917668	-0.003514211	0.189984414	1.09771978	0.996491956	1.209230751
eqtl-a-ENSG00000107281	ebi-a-GCST90018839	Endometriosis	NPDC1	Inverse variance weighted	3	0.095992984	0.046885369	0.040619078	0.004097661	0.187888307	1.100751341	1.004106068	1.206698728
eqtl-a-ENSG00000107281	ebi-a-GCST90018839	Endometriosis	NPDC1	Simple mode	3	0.080466765	0.073376699	0.387215374	-0.063351564	0.224285095	1.083792827	0.938613433	1.251427744
eqtl-a-ENSG00000107281	ebi-a-GCST90018839	Endometriosis	NPDC1	Weighted mode	3	0.087206278	0.052527828	0.238751332	-0.015748266	0.190160821	1.091121731	0.98437509	1.209444086
eqtl-a-ENSG00000107863	ebi-a-GCST90018839	Endometriosis	ARHGAP21	MR Egger	4	-0.583130803	0.512137281	0.372872746	-1.586919874	0.420658267	0.558148176	0.204554697	1.522963742
eqtl-a-ENSG00000107863	ebi-a-GCST90018839	Endometriosis	ARHGAP21	Weighted median	4	-0.301114668	0.101275281	0.002946839	-0.49961422	-0.102615116	0.739992914	0.606764692	0.902474254
eqtl-a-ENSG00000107863	ebi-a-GCST90018839	Endometriosis	ARHGAP21	Inverse variance weighted	4	-0.272704311	0.109799771	0.013004319	-0.487911862	-0.05749676	0.761317868	0.613906979	0.94412495
eqtl-a-ENSG00000107863	ebi-a-GCST90018839	Endometriosis	ARHGAP21	Simple mode	4	-0.477897835	0.176427444	0.073241815	-0.823695625	-0.132100045	0.620085545	0.438806988	0.876253326
eqtl-a-ENSG00000107863	ebi-a-GCST90018839	Endometriosis	ARHGAP21	Weighted mode	4	-0.308720307	0.108113503	0.06481464	-0.520622772	-0.096817842	0.734386144	0.594150412	0.90772134
eqtl-a-ENSG00000108244	ebi-a-GCST90018839	Endometriosis	KRT23	MR Egger	6	-0.002663214	0.066840658	0.970126718	-0.133670903	0.128344476	0.99734033	0.874877937	1.136944585
eqtl-a-ENSG00000108244	ebi-a-GCST90018839	Endometriosis	KRT23	Weighted median	6	-0.073606493	0.039553845	0.06275565	-0.151132029	0.003919044	0.929037205	0.859734181	1.003926734
eqtl-a-ENSG00000108244	ebi-a-GCST90018839	Endometriosis	KRT23	Inverse variance weighted	6	-0.086474992	0.038634018	0.025200706	-0.162197667	-0.010752317	0.917158485	0.850273117	0.989305283
eqtl-a-ENSG00000108244	ebi-a-GCST90018839	Endometriosis	KRT23	Simple mode	6	-0.068210562	0.05425154	0.264174556	-0.174543582	0.038122457	0.934063774	0.839840252	1.03885844
eqtl-a-ENSG00000108244	ebi-a-GCST90018839	Endometriosis	KRT23	Weighted mode	6	-0.068210562	0.038095833	0.133379218	-0.142878395	0.00645727	0.934063774	0.866859477	1.006478163
eqtl-a-ENSG00000108405	ebi-a-GCST90018839	Endometriosis	P2RX1	MR Egger	7	0.098405518	0.069885078	0.218133663	-0.038569235	0.235380272	1.103410148	0.962165087	1.26538987
eqtl-a-ENSG00000108405	ebi-a-GCST90018839	Endometriosis	P2RX1	Weighted median	7	0.050623638	0.036482124	0.165250172	-0.020881325	0.122128602	1.051926914	0.97933518	1.1298994
eqtl-a-ENSG00000108405	ebi-a-GCST90018839	Endometriosis	P2RX1	Inverse variance weighted	7	0.07522	0.035347052	0.033333628	0.005939778	0.144500221	1.078121311	1.005957453	1.155461951
eqtl-a-ENSG00000108405	ebi-a-GCST90018839	Endometriosis	P2RX1	Simple mode	7	0.080676524	0.071553634	0.302592434	-0.059568599	0.220921647	1.084020185	0.942170899	1.247225703
eqtl-a-ENSG00000108405	ebi-a-GCST90018839	Endometriosis	P2RX1	Weighted mode	7	0.04688878	0.036517713	0.246492136	-0.024685936	0.118463497	1.048005444	0.97561627	1.125765779
eqtl-a-ENSG00000108465	ebi-a-GCST90018839	Endometriosis	CDK5RAP3	MR Egger	3	0.133760384	0.206592284	0.634205886	-0.271160492	0.538681261	1.143118878	0.762494112	1.713745388
eqtl-a-ENSG00000108465	ebi-a-GCST90018839	Endometriosis	CDK5RAP3	Weighted median	3	0.143542379	0.059310994	0.015513476	0.02729283	0.259791928	1.15435573	1.027668691	1.29666026
eqtl-a-ENSG00000108465	ebi-a-GCST90018839	Endometriosis	CDK5RAP3	Inverse variance weighted	3	0.141154559	0.056941908	0.013178006	0.029548419	0.252760699	1.151602625	1.029989305	1.287575122
eqtl-a-ENSG00000108465	ebi-a-GCST90018839	Endometriosis	CDK5RAP3	Simple mode	3	0.140354639	0.064725664	0.162390161	0.013492338	0.26721694	1.150681803	1.01358377	1.30632381
eqtl-a-ENSG00000108465	ebi-a-GCST90018839	Endometriosis	CDK5RAP3	Weighted mode	3	0.144814742	0.059774356	0.13637282	0.027657005	0.261972479	1.155825424	1.02804301	1.299490779
eqtl-a-ENSG00000108861	ebi-a-GCST90018839	Endometriosis	DUSP3	MR Egger	4	0.132745065	0.072728834	0.209517707	-0.009803449	0.275293579	1.141958836	0.990244448	1.316917237
eqtl-a-ENSG00000108861	ebi-a-GCST90018839	Endometriosis	DUSP3	Weighted median	4	0.125402293	0.046253932	0.006704615	0.034744586	0.21606	1.133604403	1.035355231	1.241176848
eqtl-a-ENSG00000108861	ebi-a-GCST90018839	Endometriosis	DUSP3	Inverse variance weighted	4	0.134252721	0.046037133	0.003543422	0.04401994	0.224485502	1.143681816	1.045003192	1.251678565
eqtl-a-ENSG00000108861	ebi-a-GCST90018839	Endometriosis	DUSP3	Simple mode	4	0.400756977	0.100111007	0.027951241	0.204539404	0.59697455	1.492954402	1.226959802	1.816614402
eqtl-a-ENSG00000108861	ebi-a-GCST90018839	Endometriosis	DUSP3	Weighted mode	4	0.124926454	0.047662588	0.07892948	0.031507782	0.218345127	1.133065118	1.032009407	1.244016337
eqtl-a-ENSG00000109790	ebi-a-GCST90018839	Endometriosis	KLHL5	MR Egger	7	0.089749189	0.077274637	0.297893072	-0.0617091	0.241207478	1.093899887	0.940156338	1.272785083
eqtl-a-ENSG00000109790	ebi-a-GCST90018839	Endometriosis	KLHL5	Weighted median	7	0.093622878	0.052027635	0.071942211	-0.008351287	0.195597043	1.098145533	0.991683488	1.216036796
eqtl-a-ENSG00000109790	ebi-a-GCST90018839	Endometriosis	KLHL5	Inverse variance weighted	7	0.113690009	0.043854541	0.009529943	0.027735108	0.19964491	1.120404756	1.028123307	1.220969127
eqtl-a-ENSG00000109790	ebi-a-GCST90018839	Endometriosis	KLHL5	Simple mode	7	0.137630545	0.08099702	0.140193426	-0.021123615	0.296384705	1.147551503	0.979097926	1.34498748
eqtl-a-ENSG00000109790	ebi-a-GCST90018839	Endometriosis	KLHL5	Weighted mode	7	0.093095901	0.053248576	0.130993398	-0.011271308	0.19746311	1.097566988	0.988791976	1.218308121
eqtl-a-ENSG00000110448	ebi-a-GCST90018839	Endometriosis	CD5	MR Egger	5	0.138819834	0.102065998	0.266982572	-0.061229523	0.33886919	1.148917085	0.940607324	1.40335976
eqtl-a-ENSG00000110448	ebi-a-GCST90018839	Endometriosis	CD5	Weighted median	5	0.160210422	0.052732796	0.002380313	0.056854142	0.263566701	1.173757829	1.058501409	1.301564108
eqtl-a-ENSG00000110448	ebi-a-GCST90018839	Endometriosis	CD5	Inverse variance weighted	5	0.163752136	0.047954065	0.000638357	0.06976217	0.257742103	1.177922315	1.072253137	1.294005055
eqtl-a-ENSG00000110448	ebi-a-GCST90018839	Endometriosis	CD5	Simple mode	5	0.16999727	0.075037644	0.086155601	0.022923487	0.317071052	1.185301615	1.023188249	1.373100131
eqtl-a-ENSG00000110448	ebi-a-GCST90018839	Endometriosis	CD5	Weighted mode	5	0.157166419	0.060838095	0.061110639	0.037923752	0.276409085	1.170190339	1.038652035	1.318387086
eqtl-a-ENSG00000111335	ebi-a-GCST90018839	Endometriosis	OAS2	MR Egger	5	-0.578806009	0.228313579	0.085040684	-1.026300623	-0.131311395	0.560567279	0.35833011	0.876944656
eqtl-a-ENSG00000111335	ebi-a-GCST90018839	Endometriosis	OAS2	Weighted median	5	-0.327050666	0.096978341	0.000745136	-0.517128214	-0.136973119	0.721047209	0.596230338	0.871993666
eqtl-a-ENSG00000111335	ebi-a-GCST90018839	Endometriosis	OAS2	Inverse variance weighted	5	-0.219932456	0.092545699	0.017478988	-0.401322026	-0.038542887	0.802573005	0.669434451	0.962190438
eqtl-a-ENSG00000111335	ebi-a-GCST90018839	Endometriosis	OAS2	Simple mode	5	-0.261806149	0.19047876	0.241274737	-0.635144518	0.111532221	0.769660209	0.529858908	1.117989766
eqtl-a-ENSG00000111335	ebi-a-GCST90018839	Endometriosis	OAS2	Weighted mode	5	-0.314818597	0.110083721	0.045938264	-0.530582691	-0.099054504	0.729921272	0.588262095	0.905693343
eqtl-a-ENSG00000112210	ebi-a-GCST90018839	Endometriosis	RAB23	MR Egger	3	0.197622402	0.161415002	0.436015913	-0.118751002	0.513995807	1.218502204	0.888028891	1.671958689
eqtl-a-ENSG00000112210	ebi-a-GCST90018839	Endometriosis	RAB23	Weighted median	3	0.172273489	0.050622305	0.000666224	0.073053771	0.271493207	1.188002695	1.075788382	1.31192196
eqtl-a-ENSG00000112210	ebi-a-GCST90018839	Endometriosis	RAB23	Inverse variance weighted	3	0.158842604	0.051955147	0.002233387	0.057010515	0.260674692	1.172153439	1.058666943	1.29780541
eqtl-a-ENSG00000112210	ebi-a-GCST90018839	Endometriosis	RAB23	Simple mode	3	0.176977125	0.075701572	0.144372424	0.028602044	0.325352205	1.193603789	1.02901501	1.384518195
eqtl-a-ENSG00000112210	ebi-a-GCST90018839	Endometriosis	RAB23	Weighted mode	3	0.172145834	0.051576572	0.07924278	0.071055753	0.273235915	1.18785105	1.073641083	1.314210251
eqtl-a-ENSG00000112294	ebi-a-GCST90018839	Endometriosis	ALDH5A1	MR Egger	5	0.038645686	0.111609416	0.752010421	-0.180108768	0.257400141	1.039402144	0.835179365	1.293562631
eqtl-a-ENSG00000112294	ebi-a-GCST90018839	Endometriosis	ALDH5A1	Weighted median	5	0.099896656	0.045191214	0.027068213	0.011321877	0.188471435	1.105056711	1.011386212	1.207402593
eqtl-a-ENSG00000112294	ebi-a-GCST90018839	Endometriosis	ALDH5A1	Inverse variance weighted	5	0.099831087	0.039742231	0.012006106	0.021936314	0.177725861	1.104984256	1.022178684	1.194497818
eqtl-a-ENSG00000112294	ebi-a-GCST90018839	Endometriosis	ALDH5A1	Simple mode	5	0.128726578	0.059220006	0.095414204	0.012655366	0.24479779	1.137379097	1.012735784	1.277362991
eqtl-a-ENSG00000112294	ebi-a-GCST90018839	Endometriosis	ALDH5A1	Weighted mode	5	0.094881156	0.048549129	0.122347333	-0.000275137	0.190037449	1.099528175	0.999724901	1.209294884
eqtl-a-ENSG00000112701	ebi-a-GCST90018839	Endometriosis	SENP6	MR Egger	4	-0.219574773	0.71648264	0.788214204	-1.623880748	1.184731202	0.802860123	0.197132192	3.269807785
eqtl-a-ENSG00000112701	ebi-a-GCST90018839	Endometriosis	SENP6	Weighted median	4	-0.088434377	0.043591742	0.042489298	-0.173874191	-0.002994564	0.915363177	0.840402621	0.997009916
eqtl-a-ENSG00000112701	ebi-a-GCST90018839	Endometriosis	SENP6	Inverse variance weighted	4	-0.089961331	0.039853499	0.023989292	-0.168074188	-0.011848473	0.913966527	0.845291122	0.988221444
eqtl-a-ENSG00000112701	ebi-a-GCST90018839	Endometriosis	SENP6	Simple mode	4	-0.084727574	0.056717553	0.232065028	-0.195893977	0.026438829	0.918762545	0.822099392	1.026791436
eqtl-a-ENSG00000112701	ebi-a-GCST90018839	Endometriosis	SENP6	Weighted mode	4	-0.08829459	0.041376471	0.122554209	-0.169392474	-0.007196706	0.915491142	0.844177521	0.992829128
eqtl-a-ENSG00000113593	ebi-a-GCST90018839	Endometriosis	PPWD1	MR Egger	3	-0.199876028	0.288760523	0.614550614	-0.765846652	0.366094597	0.818832259	0.464940122	1.442091654
eqtl-a-ENSG00000113593	ebi-a-GCST90018839	Endometriosis	PPWD1	Weighted median	3	-0.09425371	0.043965624	0.032048542	-0.180426333	-0.008081086	0.910051844	0.834914184	0.991951478
eqtl-a-ENSG00000113593	ebi-a-GCST90018839	Endometriosis	PPWD1	Inverse variance weighted	3	-0.093880563	0.04349302	0.03088741	-0.179126883	-0.008634243	0.91039149	0.835999819	0.991402925
eqtl-a-ENSG00000113593	ebi-a-GCST90018839	Endometriosis	PPWD1	Simple mode	3	-0.023767831	0.076077808	0.784290184	-0.172880335	0.125344673	0.9765124	0.841238276	1.133539086
eqtl-a-ENSG00000113593	ebi-a-GCST90018839	Endometriosis	PPWD1	Weighted mode	3	-0.104446206	0.046903403	0.155847086	-0.196376875	-0.012515536	0.900823255	0.821702497	0.987562458
eqtl-a-ENSG00000114841	ebi-a-GCST90018839	Endometriosis	DNAH1	MR Egger	3	0.156744692	0.145472828	0.476266874	-0.128382051	0.441871435	1.169696943	0.879517294	1.55561573
eqtl-a-ENSG00000114841	ebi-a-GCST90018839	Endometriosis	DNAH1	Weighted median	3	0.181785773	0.083835736	0.030131563	0.017467731	0.346103816	1.199357232	1.017621184	1.413549357
eqtl-a-ENSG00000114841	ebi-a-GCST90018839	Endometriosis	DNAH1	Inverse variance weighted	3	0.185292389	0.078178166	0.017781848	0.032063185	0.338521594	1.2035703	1.032582746	1.402872042
eqtl-a-ENSG00000114841	ebi-a-GCST90018839	Endometriosis	DNAH1	Simple mode	3	0.213979247	0.115150193	0.204237022	-0.011715131	0.439673624	1.23859695	0.988353224	1.552200536
eqtl-a-ENSG00000114841	ebi-a-GCST90018839	Endometriosis	DNAH1	Weighted mode	3	0.17146843	0.093060773	0.206725883	-0.010930685	0.353867545	1.187046667	0.989128837	1.424566483
eqtl-a-ENSG00000115073	ebi-a-GCST90018839	Endometriosis	ACTR1B	MR Egger	3	0.181814558	0.080296344	0.264756761	0.024433723	0.339195394	1.199391756	1.024734673	1.403817615
eqtl-a-ENSG00000115073	ebi-a-GCST90018839	Endometriosis	ACTR1B	Weighted median	3	0.123796226	0.056876506	0.029511971	0.012318274	0.235274179	1.131785219	1.012394456	1.265255627
eqtl-a-ENSG00000115073	ebi-a-GCST90018839	Endometriosis	ACTR1B	Inverse variance weighted	3	0.118134828	0.056148485	0.035380909	0.008083797	0.228185859	1.125395836	1.008116559	1.256318802
eqtl-a-ENSG00000115073	ebi-a-GCST90018839	Endometriosis	ACTR1B	Simple mode	3	0.034733072	0.131960417	0.817025726	-0.223909345	0.293375489	1.03534331	0.799387599	1.340946206
eqtl-a-ENSG00000115073	ebi-a-GCST90018839	Endometriosis	ACTR1B	Weighted mode	3	0.132910268	0.052220415	0.125875619	0.030558255	0.235262281	1.142147506	1.031029951	1.265240574
eqtl-a-ENSG00000117592	ebi-a-GCST90018839	Endometriosis	PRDX6	MR Egger	8	0.181130156	0.08764337	0.084274585	0.009349152	0.35291116	1.198571171	1.009392992	1.423204701
eqtl-a-ENSG00000117592	ebi-a-GCST90018839	Endometriosis	PRDX6	Weighted median	8	0.170990308	0.043301213	7.85E-05	0.08611993	0.255860687	1.18647925	1.089937036	1.291572782
eqtl-a-ENSG00000117592	ebi-a-GCST90018839	Endometriosis	PRDX6	Inverse variance weighted	8	0.132742494	0.049255103	0.007038867	0.036202491	0.229282496	1.1419559	1.036865781	1.257697284
eqtl-a-ENSG00000117592	ebi-a-GCST90018839	Endometriosis	PRDX6	Simple mode	8	0.169893929	0.079387296	0.069627686	0.014294829	0.325493028	1.185179131	1.014397489	1.384713181
eqtl-a-ENSG00000117592	ebi-a-GCST90018839	Endometriosis	PRDX6	Weighted mode	8	0.160942543	0.045202178	0.00921322	0.072346273	0.249538813	1.174617477	1.075027533	1.283433377
eqtl-a-ENSG00000118495	ebi-a-GCST90018839	Endometriosis	PLAGL1	MR Egger	5	0.122191617	0.054859476	0.112272087	0.014667043	0.22971619	1.129970602	1.014775132	1.258242857
eqtl-a-ENSG00000118495	ebi-a-GCST90018839	Endometriosis	PLAGL1	Weighted median	5	0.104668509	0.041480697	0.011625705	0.023366343	0.185970676	1.110342481	1.023641474	1.204386942
eqtl-a-ENSG00000118495	ebi-a-GCST90018839	Endometriosis	PLAGL1	Inverse variance weighted	5	0.097480321	0.034427623	0.004633652	0.03000218	0.164958463	1.102389748	1.030456781	1.179344131
eqtl-a-ENSG00000118495	ebi-a-GCST90018839	Endometriosis	PLAGL1	Simple mode	5	0.044653373	0.062781629	0.516208005	-0.078398621	0.167705367	1.045665341	0.92459579	1.18258813
eqtl-a-ENSG00000118495	ebi-a-GCST90018839	Endometriosis	PLAGL1	Weighted mode	5	0.064008353	0.043839123	0.218050508	-0.021916327	0.149933033	1.066101304	0.978322091	1.161756441
eqtl-a-ENSG00000118513	ebi-a-GCST90018839	Endometriosis	MYB	MR Egger	4	1.529952185	0.642187544	0.140091282	0.271264598	2.788639771	4.617956008	1.311622077	16.25888895
eqtl-a-ENSG00000118513	ebi-a-GCST90018839	Endometriosis	MYB	Weighted median	4	0.332380434	0.163004553	0.041441364	0.01289151	0.651869357	1.39428318	1.012974964	1.919125008
eqtl-a-ENSG00000118513	ebi-a-GCST90018839	Endometriosis	MYB	Inverse variance weighted	4	0.357056062	0.175232238	0.041588322	0.013600876	0.700511248	1.429115987	1.013693789	2.014782498
eqtl-a-ENSG00000118513	ebi-a-GCST90018839	Endometriosis	MYB	Simple mode	4	0.086903458	0.308479209	0.796476785	-0.517715792	0.691522708	1.090791368	0.595880109	1.996753693
eqtl-a-ENSG00000118513	ebi-a-GCST90018839	Endometriosis	MYB	Weighted mode	4	0.522562973	0.256964461	0.134875227	0.01891263	1.026213317	1.686344171	1.019092606	2.790479143
eqtl-a-ENSG00000118777	ebi-a-GCST90018839	Endometriosis	ABCG2	MR Egger	3	0.05623572	0.069746407	0.568012996	-0.080467238	0.192938679	1.05784701	0.922685132	1.21280842
eqtl-a-ENSG00000118777	ebi-a-GCST90018839	Endometriosis	ABCG2	Weighted median	3	0.09542606	0.050466329	0.058639605	-0.003487946	0.194340065	1.100127475	0.99651813	1.214509225
eqtl-a-ENSG00000118777	ebi-a-GCST90018839	Endometriosis	ABCG2	Inverse variance weighted	3	0.103874601	0.048619334	0.032639697	0.008580706	0.199168497	1.109461321	1.008617626	1.22038758
eqtl-a-ENSG00000118777	ebi-a-GCST90018839	Endometriosis	ABCG2	Simple mode	3	0.107695994	0.086877129	0.340833427	-0.062583179	0.277975166	1.113709119	0.939334927	1.320453404
eqtl-a-ENSG00000118777	ebi-a-GCST90018839	Endometriosis	ABCG2	Weighted mode	3	0.093395882	0.05183663	0.21337728	-0.008203913	0.194995676	1.097896286	0.991829648	1.215305732
eqtl-a-ENSG00000118816	ebi-a-GCST90018839	Endometriosis	CCNI	MR Egger	3	-0.083576542	0.201897856	0.750140741	-0.479296339	0.312143255	0.919820679	0.619218959	1.366350416
eqtl-a-ENSG00000118816	ebi-a-GCST90018839	Endometriosis	CCNI	Weighted median	3	-0.195460398	0.115991837	0.091965033	-0.422804398	0.031883602	0.822455914	0.65520678	1.032397329
eqtl-a-ENSG00000118816	ebi-a-GCST90018839	Endometriosis	CCNI	Inverse variance weighted	3	-0.210947545	0.105923927	0.046425899	-0.418558441	-0.003336648	0.809816545	0.657994675	0.996668912
eqtl-a-ENSG00000118816	ebi-a-GCST90018839	Endometriosis	CCNI	Simple mode	3	-0.254704662	0.171497137	0.27580202	-0.59083905	0.081429727	0.775145394	0.553862371	1.08483698
eqtl-a-ENSG00000118816	ebi-a-GCST90018839	Endometriosis	CCNI	Weighted mode	3	-0.162642625	0.121906759	0.313781698	-0.401579873	0.076294622	0.849894865	0.669261861	1.079280508
eqtl-a-ENSG00000119397	ebi-a-GCST90018839	Endometriosis	CNTRL	MR Egger	3	-0.208418448	0.163178622	0.422874717	-0.528248547	0.11141165	0.811867241	0.589636787	1.117854977
eqtl-a-ENSG00000119397	ebi-a-GCST90018839	Endometriosis	CNTRL	Weighted median	3	-0.116780465	0.060773916	0.054661687	-0.235897339	0.00233641	0.88978051	0.789861757	1.002339142
eqtl-a-ENSG00000119397	ebi-a-GCST90018839	Endometriosis	CNTRL	Inverse variance weighted	3	-0.118659186	0.055650999	0.032990221	-0.227735143	-0.009583229	0.888110429	0.796335146	0.990462544
eqtl-a-ENSG00000119397	ebi-a-GCST90018839	Endometriosis	CNTRL	Simple mode	3	-0.054667097	0.08746286	0.595756575	-0.226094303	0.116760108	0.946800288	0.797642878	1.123849795
eqtl-a-ENSG00000119397	ebi-a-GCST90018839	Endometriosis	CNTRL	Weighted mode	3	-0.096763299	0.069476912	0.298323122	-0.232938047	0.039411449	0.907770851	0.792202651	1.040198384
eqtl-a-ENSG00000119522	ebi-a-GCST90018839	Endometriosis	DENND1A	MR Egger	4	-0.203984637	0.138107561	0.277708168	-0.474675458	0.066706183	0.815474899	0.622086917	1.068981347
eqtl-a-ENSG00000119522	ebi-a-GCST90018839	Endometriosis	DENND1A	Weighted median	4	-0.144617068	0.05452412	0.007993356	-0.251484344	-0.037749792	0.865353601	0.777645633	0.962953849
eqtl-a-ENSG00000119522	ebi-a-GCST90018839	Endometriosis	DENND1A	Inverse variance weighted	4	-0.127395071	0.050767552	0.012094336	-0.226899472	-0.027890669	0.880385789	0.797000899	0.972494684
eqtl-a-ENSG00000119522	ebi-a-GCST90018839	Endometriosis	DENND1A	Simple mode	4	-0.133418249	0.085702014	0.217390664	-0.301394198	0.034557699	0.875099006	0.739786093	1.035161755
eqtl-a-ENSG00000119522	ebi-a-GCST90018839	Endometriosis	DENND1A	Weighted mode	4	-0.142039289	0.056790792	0.08762186	-0.253349241	-0.030729338	0.867587169	0.776196755	0.969738009
eqtl-a-ENSG00000119865	ebi-a-GCST90018839	Endometriosis	CNRIP1	MR Egger	3	0.328573106	0.343811926	0.514425772	-0.345298268	1.002444481	1.38898478	0.708009145	2.724934745
eqtl-a-ENSG00000119865	ebi-a-GCST90018839	Endometriosis	CNRIP1	Weighted median	3	0.125562888	0.06339131	0.047618342	0.00131592	0.249809856	1.133786468	1.001316786	1.28378129
eqtl-a-ENSG00000119865	ebi-a-GCST90018839	Endometriosis	CNRIP1	Inverse variance weighted	3	0.120035649	0.06098451	0.049033833	0.00050601	0.239565288	1.127537047	1.000506139	1.270696644
eqtl-a-ENSG00000119865	ebi-a-GCST90018839	Endometriosis	CNRIP1	Simple mode	3	0.075303353	0.101615013	0.535852104	-0.123862072	0.274468779	1.07821118	0.883501692	1.315831492
eqtl-a-ENSG00000119865	ebi-a-GCST90018839	Endometriosis	CNRIP1	Weighted mode	3	0.139334014	0.069920462	0.184493581	0.002289908	0.27637812	1.149507988	1.002292532	1.318346263
eqtl-a-ENSG00000120262	ebi-a-GCST90018839	Endometriosis	CCDC170	MR Egger	3	0.259026262	0.215999384	0.442493173	-0.16433253	0.682385054	1.295667831	0.848459837	1.978591156
eqtl-a-ENSG00000120262	ebi-a-GCST90018839	Endometriosis	CCDC170	Weighted median	3	0.219268466	0.073420088	0.002821987	0.075365093	0.363171839	1.245165516	1.07827775	1.437882923
eqtl-a-ENSG00000120262	ebi-a-GCST90018839	Endometriosis	CCDC170	Inverse variance weighted	3	0.216901478	0.097541472	0.026169667	0.025720192	0.408082764	1.242221709	1.02605381	1.503931627
eqtl-a-ENSG00000120262	ebi-a-GCST90018839	Endometriosis	CCDC170	Simple mode	3	0.356509984	0.149834774	0.140378816	0.062833826	0.650186142	1.428335791	1.064849874	1.915897425
eqtl-a-ENSG00000120262	ebi-a-GCST90018839	Endometriosis	CCDC170	Weighted mode	3	0.338443023	0.106122175	0.085848237	0.13044356	0.546442485	1.402761821	1.139333634	1.7270979
eqtl-a-ENSG00000120370	ebi-a-GCST90018839	Endometriosis	GORAB	MR Egger	3	0.112628842	0.148245855	0.586383095	-0.177933034	0.403190718	1.11921645	0.836998472	1.496592292
eqtl-a-ENSG00000120370	ebi-a-GCST90018839	Endometriosis	GORAB	Weighted median	3	0.094713036	0.043185446	0.028295113	0.010069562	0.17935651	1.099343338	1.010120431	1.196447213
eqtl-a-ENSG00000120370	ebi-a-GCST90018839	Endometriosis	GORAB	Inverse variance weighted	3	0.099664679	0.042658965	0.019474955	0.016053107	0.183276251	1.104800393	1.01618265	1.20114618
eqtl-a-ENSG00000120370	ebi-a-GCST90018839	Endometriosis	GORAB	Simple mode	3	0.082325337	0.051883173	0.253473014	-0.019365681	0.184016356	1.085809007	0.980820629	1.202035483
eqtl-a-ENSG00000120370	ebi-a-GCST90018839	Endometriosis	GORAB	Weighted mode	3	0.096650839	0.044774212	0.163528295	0.008893383	0.184408294	1.101475714	1.008933047	1.202506699
eqtl-a-ENSG00000120949	ebi-a-GCST90018839	Endometriosis	TNFRSF8	MR Egger	6	0.305870463	0.269621947	0.319983059	-0.222588554	0.834329479	1.357806408	0.800444121	2.303269141
eqtl-a-ENSG00000120949	ebi-a-GCST90018839	Endometriosis	TNFRSF8	Weighted median	6	0.132079138	0.098622477	0.18049265	-0.061220918	0.325379193	1.141198628	0.940615418	1.384555561
eqtl-a-ENSG00000120949	ebi-a-GCST90018839	Endometriosis	TNFRSF8	Inverse variance weighted	6	0.168361317	0.080860696	0.037331912	0.009874353	0.326848281	1.183364103	1.009923265	1.386591089
eqtl-a-ENSG00000120949	ebi-a-GCST90018839	Endometriosis	TNFRSF8	Simple mode	6	0.134563754	0.127975286	0.341176899	-0.116267807	0.385395315	1.144037594	0.89023678	1.470195397
eqtl-a-ENSG00000120949	ebi-a-GCST90018839	Endometriosis	TNFRSF8	Weighted mode	6	0.09262531	0.109173225	0.43492685	-0.12135421	0.306604831	1.097050605	0.885720173	1.358803905
eqtl-a-ENSG00000121060	ebi-a-GCST90018839	Endometriosis	TRIM25	MR Egger	3	-0.914256094	0.439580602	0.28531741	-1.775834073	-0.052678115	0.400814684	0.169342147	0.948685331
eqtl-a-ENSG00000121060	ebi-a-GCST90018839	Endometriosis	TRIM25	Weighted median	3	-0.432660089	0.192988167	0.024967864	-0.810916896	-0.054403281	0.648780982	0.444450364	0.947050102
eqtl-a-ENSG00000121060	ebi-a-GCST90018839	Endometriosis	TRIM25	Inverse variance weighted	3	-0.48943593	0.154709606	0.001558425	-0.792666758	-0.186205102	0.612972056	0.452636113	0.830103322
eqtl-a-ENSG00000121060	ebi-a-GCST90018839	Endometriosis	TRIM25	Simple mode	3	-0.386937814	0.245736802	0.256018157	-0.868581946	0.094706318	0.679133326	0.419546067	1.099335953
eqtl-a-ENSG00000121060	ebi-a-GCST90018839	Endometriosis	TRIM25	Weighted mode	3	-0.393495922	0.238970244	0.24138462	-0.861877599	0.074885755	0.674694069	0.422368299	1.077761015
eqtl-a-ENSG00000123213	ebi-a-GCST90018839	Endometriosis	NLN	MR Egger	3	0.019147926	0.094013538	0.87208792	-0.165118608	0.203414459	1.019332423	0.847793143	1.225580316
eqtl-a-ENSG00000123213	ebi-a-GCST90018839	Endometriosis	NLN	Weighted median	3	0.089422215	0.046990127	0.057040536	-0.002678434	0.181522864	1.093542269	0.99732515	1.199041951
eqtl-a-ENSG00000123213	ebi-a-GCST90018839	Endometriosis	NLN	Inverse variance weighted	3	0.091143864	0.043680368	0.03692346	0.005530343	0.176757384	1.095426586	1.005545664	1.193341535
eqtl-a-ENSG00000123213	ebi-a-GCST90018839	Endometriosis	NLN	Simple mode	3	0.093498349	0.06307254	0.276449747	-0.030123829	0.217120527	1.098008791	0.970325372	1.242493847
eqtl-a-ENSG00000123213	ebi-a-GCST90018839	Endometriosis	NLN	Weighted mode	3	0.092527127	0.052564876	0.220432669	-0.010500029	0.195554284	1.096942898	0.989554904	1.215984801
eqtl-a-ENSG00000124299	ebi-a-GCST90018839	Endometriosis	PEPD	MR Egger	4	0.172097925	0.157261301	0.388012574	-0.136134224	0.480330074	1.187794143	0.872725484	1.616607915
eqtl-a-ENSG00000124299	ebi-a-GCST90018839	Endometriosis	PEPD	Weighted median	4	0.139399792	0.070017785	0.046489708	0.002164934	0.27663465	1.149583602	1.002167279	1.318684501
eqtl-a-ENSG00000124299	ebi-a-GCST90018839	Endometriosis	PEPD	Inverse variance weighted	4	0.127140769	0.063812285	0.046325173	0.00206869	0.252212848	1.135576861	1.002070832	1.286869916
eqtl-a-ENSG00000124299	ebi-a-GCST90018839	Endometriosis	PEPD	Simple mode	4	0.143780281	0.109887753	0.28194418	-0.071599715	0.359160278	1.154630387	0.930903448	1.432126322
eqtl-a-ENSG00000124299	ebi-a-GCST90018839	Endometriosis	PEPD	Weighted mode	4	0.144365268	0.072009598	0.138678855	0.003226456	0.28550408	1.155306028	1.003231667	1.330432503
eqtl-a-ENSG00000124813	ebi-a-GCST90018839	Endometriosis	RUNX2	MR Egger	6	-0.205529312	0.081939318	0.066176522	-0.366130376	-0.044928249	0.814216228	0.693412391	0.956066078
eqtl-a-ENSG00000124813	ebi-a-GCST90018839	Endometriosis	RUNX2	Weighted median	6	-0.128951831	0.046752848	0.005812775	-0.220587412	-0.03731625	0.879016306	0.802047527	0.963371421
eqtl-a-ENSG00000124813	ebi-a-GCST90018839	Endometriosis	RUNX2	Inverse variance weighted	6	-0.106331958	0.040354485	0.008415024	-0.185426748	-0.027237168	0.899126126	0.830749687	0.973130419
eqtl-a-ENSG00000124813	ebi-a-GCST90018839	Endometriosis	RUNX2	Simple mode	6	-0.122015457	0.064505216	0.117125302	-0.24844568	0.004414766	0.885134687	0.78001223	1.004424526
eqtl-a-ENSG00000124813	ebi-a-GCST90018839	Endometriosis	RUNX2	Weighted mode	6	-0.130823339	0.048799969	0.04377775	-0.226471277	-0.0351754	0.877372759	0.797342244	0.965436064
eqtl-a-ENSG00000125870	ebi-a-GCST90018839	Endometriosis	SNRPB2	MR Egger	4	0.06486686	0.054780818	0.358023966	-0.042503544	0.172237263	1.067016952	0.958387069	1.187959659
eqtl-a-ENSG00000125870	ebi-a-GCST90018839	Endometriosis	SNRPB2	Weighted median	4	0.083468277	0.038377994	0.029637655	0.008247408	0.158689146	1.08705073	1.008281512	1.171973577
eqtl-a-ENSG00000125870	ebi-a-GCST90018839	Endometriosis	SNRPB2	Inverse variance weighted	4	0.090482136	0.036960566	0.014362284	0.018039427	0.162924845	1.094701952	1.018203121	1.176948233
eqtl-a-ENSG00000125870	ebi-a-GCST90018839	Endometriosis	SNRPB2	Simple mode	4	0.127957024	0.077527548	0.197411114	-0.02399697	0.279911017	1.136504159	0.976288668	1.323012082
eqtl-a-ENSG00000125870	ebi-a-GCST90018839	Endometriosis	SNRPB2	Weighted mode	4	0.081513812	0.04059403	0.138247442	0.001949513	0.161078112	1.084928203	1.001951414	1.174776729
eqtl-a-ENSG00000126858	ebi-a-GCST90018839	Endometriosis	RHOT1	MR Egger	3	-0.142745805	0.094485523	0.372235047	-0.32793743	0.04244582	0.866974421	0.720408095	1.043359525
eqtl-a-ENSG00000126858	ebi-a-GCST90018839	Endometriosis	RHOT1	Weighted median	3	-0.107826012	0.048388079	0.025856584	-0.202666648	-0.012985377	0.897783786	0.816550395	0.987098569
eqtl-a-ENSG00000126858	ebi-a-GCST90018839	Endometriosis	RHOT1	Inverse variance weighted	3	-0.107288527	0.049670955	0.030773818	-0.204643599	-0.009933454	0.898266462	0.814937709	0.99011572
eqtl-a-ENSG00000126858	ebi-a-GCST90018839	Endometriosis	RHOT1	Simple mode	3	-0.010232445	0.108674647	0.933568238	-0.223234753	0.202769862	0.989819728	0.799927042	1.224790565
eqtl-a-ENSG00000126858	ebi-a-GCST90018839	Endometriosis	RHOT1	Weighted mode	3	-0.113209334	0.053608893	0.169108439	-0.218282765	-0.008135903	0.892963713	0.803898095	0.991897104
eqtl-a-ENSG00000129355	ebi-a-GCST90018839	Endometriosis	CDKN2D	MR Egger	8	0.017735896	0.180890112	0.925087699	-0.336808724	0.372280516	1.017894111	0.714045407	1.451039964
eqtl-a-ENSG00000129355	ebi-a-GCST90018839	Endometriosis	CDKN2D	Weighted median	8	0.107216228	0.068806206	0.119177588	-0.027643936	0.242076392	1.113174928	0.972734661	1.273891504
eqtl-a-ENSG00000129355	ebi-a-GCST90018839	Endometriosis	CDKN2D	Inverse variance weighted	8	0.127782246	0.064022311	0.045944611	0.002298517	0.253265975	1.136305541	1.002301161	1.288225867
eqtl-a-ENSG00000129355	ebi-a-GCST90018839	Endometriosis	CDKN2D	Simple mode	8	0.09897767	0.09383907	0.326574198	-0.084946908	0.282902247	1.104041646	0.918561052	1.326975439
eqtl-a-ENSG00000129355	ebi-a-GCST90018839	Endometriosis	CDKN2D	Weighted mode	8	0.108035442	0.066065014	0.146003254	-0.021451986	0.23752287	1.11408723	0.978776471	1.268103997
eqtl-a-ENSG00000130396	ebi-a-GCST90018839	Endometriosis	AFDN	MR Egger	3	0.149505898	0.132878641	0.462558032	-0.110936239	0.409948035	1.16126032	0.894995813	1.506739486
eqtl-a-ENSG00000130396	ebi-a-GCST90018839	Endometriosis	AFDN	Weighted median	3	0.125070504	0.051693449	0.015543344	0.023751345	0.226389664	1.133228348	1.024035655	1.254064233
eqtl-a-ENSG00000130396	ebi-a-GCST90018839	Endometriosis	AFDN	Inverse variance weighted	3	0.115649808	0.058395735	0.047653036	0.001194167	0.230105449	1.122602676	1.00119488	1.258732735
eqtl-a-ENSG00000130396	ebi-a-GCST90018839	Endometriosis	AFDN	Simple mode	3	0.161822035	0.075420982	0.165055888	0.013996909	0.30964716	1.175650998	1.014095325	1.362944128
eqtl-a-ENSG00000130396	ebi-a-GCST90018839	Endometriosis	AFDN	Weighted mode	3	0.126754797	0.060041331	0.169186228	0.009073789	0.244435805	1.135138644	1.00911508	1.276900689
eqtl-a-ENSG00000130402	ebi-a-GCST90018839	Endometriosis	ACTN4	MR Egger	3	-0.225203683	0.11858538	0.308554674	-0.457631028	0.007223663	0.798353591	0.632780912	1.007249816
eqtl-a-ENSG00000130402	ebi-a-GCST90018839	Endometriosis	ACTN4	Weighted median	3	-0.183361459	0.085781024	0.032553064	-0.351492266	-0.015230653	0.832467198	0.703637292	0.984884747
eqtl-a-ENSG00000130402	ebi-a-GCST90018839	Endometriosis	ACTN4	Inverse variance weighted	3	-0.167317993	0.082379162	0.042247713	-0.328781151	-0.005854835	0.845930569	0.719800527	0.994162272
eqtl-a-ENSG00000130402	ebi-a-GCST90018839	Endometriosis	ACTN4	Simple mode	3	-0.176342406	0.131222172	0.311158067	-0.433537863	0.080853051	0.838330885	0.648211749	1.084211561
eqtl-a-ENSG00000130402	ebi-a-GCST90018839	Endometriosis	ACTN4	Weighted mode	3	-0.186487899	0.092680554	0.181858963	-0.368141786	-0.004834013	0.829868604	0.692019056	0.995177652
eqtl-a-ENSG00000131187	ebi-a-GCST90018839	Endometriosis	F12	MR Egger	4	0.678910388	0.447846179	0.268783818	-0.198868123	1.5566889	1.971728143	0.81965798	4.743090368
eqtl-a-ENSG00000131187	ebi-a-GCST90018839	Endometriosis	F12	Weighted median	4	0.289276104	0.134482633	0.031473875	0.025690144	0.552862064	1.335460404	1.02602298	1.738220804
eqtl-a-ENSG00000131187	ebi-a-GCST90018839	Endometriosis	F12	Inverse variance weighted	4	0.343975149	0.118384108	0.003665667	0.111942297	0.576008001	1.410543582	1.118448321	1.77892278
eqtl-a-ENSG00000131187	ebi-a-GCST90018839	Endometriosis	F12	Simple mode	4	0.25942425	0.183198533	0.251721408	-0.099644874	0.618493373	1.296183594	0.905158806	1.85612944
eqtl-a-ENSG00000131187	ebi-a-GCST90018839	Endometriosis	F12	Weighted mode	4	0.267873166	0.151880432	0.175976815	-0.029812481	0.565558813	1.307181334	0.970627528	1.760431259
eqtl-a-ENSG00000132906	ebi-a-GCST90018839	Endometriosis	CASP9	MR Egger	3	0.015914199	0.103960297	0.903297207	-0.187847984	0.219676382	1.016041504	0.828740679	1.245673543
eqtl-a-ENSG00000132906	ebi-a-GCST90018839	Endometriosis	CASP9	Weighted median	3	0.097905094	0.044547908	0.027967039	0.010591194	0.185218994	1.102858112	1.01064748	1.203481966
eqtl-a-ENSG00000132906	ebi-a-GCST90018839	Endometriosis	CASP9	Inverse variance weighted	3	0.107238971	0.04251224	0.011650957	0.02391498	0.190562961	1.113200245	1.024203237	1.20993055
eqtl-a-ENSG00000132906	ebi-a-GCST90018839	Endometriosis	CASP9	Simple mode	3	0.108065881	0.07199954	0.272182171	-0.033053218	0.249184981	1.114121143	0.967487071	1.282979337
eqtl-a-ENSG00000132906	ebi-a-GCST90018839	Endometriosis	CASP9	Weighted mode	3	0.093871078	0.045964791	0.177874878	0.003780087	0.183962069	1.098418127	1.00378724	1.201970231
eqtl-a-ENSG00000134453	ebi-a-GCST90018839	Endometriosis	RBM17	MR Egger	3	-0.173332039	0.110579539	0.361515501	-0.390067937	0.043403858	0.84085837	0.677010879	1.044359583
eqtl-a-ENSG00000134453	ebi-a-GCST90018839	Endometriosis	RBM17	Weighted median	3	-0.144804245	0.072390491	0.045465576	-0.286689608	-0.002918882	0.865191642	0.750744718	0.997085374
eqtl-a-ENSG00000134453	ebi-a-GCST90018839	Endometriosis	RBM17	Inverse variance weighted	3	-0.153626618	0.066430287	0.020744694	-0.28382998	-0.023423256	0.857592171	0.752894641	0.976848939
eqtl-a-ENSG00000134453	ebi-a-GCST90018839	Endometriosis	RBM17	Simple mode	3	-0.113750032	0.100651999	0.375722362	-0.311027951	0.083527887	0.892481019	0.732693396	1.087115531
eqtl-a-ENSG00000134453	ebi-a-GCST90018839	Endometriosis	RBM17	Weighted mode	3	-0.128078631	0.083845662	0.26619462	-0.292416129	0.036258867	0.879784198	0.746457848	1.036924237
eqtl-a-ENSG00000135362	ebi-a-GCST90018839	Endometriosis	PRR5L	MR Egger	6	-0.061395648	0.065280691	0.400217278	-0.189345802	0.066554507	0.940451079	0.827500306	1.068819221
eqtl-a-ENSG00000135362	ebi-a-GCST90018839	Endometriosis	PRR5L	Weighted median	6	-0.071927308	0.052135921	0.167706345	-0.174113714	0.030259098	0.930598541	0.84020135	1.030721557
eqtl-a-ENSG00000135362	ebi-a-GCST90018839	Endometriosis	PRR5L	Inverse variance weighted	6	-0.114010239	0.046313704	0.0138282	-0.2047851	-0.023235379	0.89224882	0.814822403	0.977032484
eqtl-a-ENSG00000135362	ebi-a-GCST90018839	Endometriosis	PRR5L	Simple mode	6	-0.077487511	0.118735542	0.542820264	-0.310209174	0.155234152	0.925438582	0.733293554	1.167931402
eqtl-a-ENSG00000135362	ebi-a-GCST90018839	Endometriosis	PRR5L	Weighted mode	6	-0.058303628	0.055441932	0.341121137	-0.166969815	0.050362559	0.943363472	0.846225155	1.051652313
eqtl-a-ENSG00000136040	ebi-a-GCST90018839	Endometriosis	PLXNC1	MR Egger	3	0.29580546	0.173080982	0.337029488	-0.043433264	0.635044185	1.34420863	0.957496452	1.88710552
eqtl-a-ENSG00000136040	ebi-a-GCST90018839	Endometriosis	PLXNC1	Weighted median	3	0.227006704	0.080007157	0.004549257	0.070192675	0.383820733	1.25483828	1.072714847	1.467882275
eqtl-a-ENSG00000136040	ebi-a-GCST90018839	Endometriosis	PLXNC1	Inverse variance weighted	3	0.226276182	0.078784591	0.00407771	0.071858383	0.38069398	1.253921928	1.074503166	1.463299738
eqtl-a-ENSG00000136040	ebi-a-GCST90018839	Endometriosis	PLXNC1	Simple mode	3	0.296475017	0.116729893	0.126309338	0.067684428	0.525265607	1.345108955	1.070027584	1.690907906
eqtl-a-ENSG00000136040	ebi-a-GCST90018839	Endometriosis	PLXNC1	Weighted mode	3	0.252412116	0.094381576	0.11598881	0.067424228	0.437400005	1.287126374	1.069749199	1.548675431
eqtl-a-ENSG00000136381	ebi-a-GCST90018839	Endometriosis	IREB2	MR Egger	4	-0.13876911	0.10315579	0.310783365	-0.340954458	0.063416239	0.870428979	0.711091292	1.065470237
eqtl-a-ENSG00000136381	ebi-a-GCST90018839	Endometriosis	IREB2	Weighted median	4	-0.080608216	0.043417469	0.06337024	-0.165706456	0.004490024	0.922555063	0.847294916	1.004500119
eqtl-a-ENSG00000136381	ebi-a-GCST90018839	Endometriosis	IREB2	Inverse variance weighted	4	-0.087837311	0.041796393	0.035592502	-0.169758241	-0.005916381	0.915909873	0.843868805	0.994101087
eqtl-a-ENSG00000136381	ebi-a-GCST90018839	Endometriosis	IREB2	Simple mode	4	-0.010416208	0.08048153	0.905212426	-0.168160007	0.147327592	0.989637853	0.845218583	1.158733493
eqtl-a-ENSG00000136381	ebi-a-GCST90018839	Endometriosis	IREB2	Weighted mode	4	-0.084097398	0.046708974	0.169602669	-0.175646987	0.007452191	0.91934171	0.838914079	1.007480028
eqtl-a-ENSG00000137054	ebi-a-GCST90018839	Endometriosis	POLR1E	MR Egger	3	-0.068697873	0.067095837	0.492489783	-0.200205713	0.062809968	0.933608706	0.818562347	1.064824469
eqtl-a-ENSG00000137054	ebi-a-GCST90018839	Endometriosis	POLR1E	Weighted median	3	-0.084971429	0.045643811	0.062656682	-0.174433299	0.004490441	0.918538528	0.839932877	1.004500539
eqtl-a-ENSG00000137054	ebi-a-GCST90018839	Endometriosis	POLR1E	Inverse variance weighted	3	-0.088240502	0.04346684	0.042349955	-0.173435508	-0.003045495	0.915540661	0.840771372	0.996959138
eqtl-a-ENSG00000137054	ebi-a-GCST90018839	Endometriosis	POLR1E	Simple mode	3	-0.085998638	0.070591456	0.347334306	-0.224357892	0.052360615	0.917595481	0.799029117	1.053755674
eqtl-a-ENSG00000137054	ebi-a-GCST90018839	Endometriosis	POLR1E	Weighted mode	3	-0.084789158	0.043366389	0.189741546	-0.169787281	0.000208965	0.918705966	0.843844299	1.000208987
eqtl-a-ENSG00000137393	ebi-a-GCST90018839	Endometriosis	RNF144B	MR Egger	3	0.084683139	0.115345849	0.596834509	-0.141394725	0.310761003	1.088372149	0.868146565	1.36446308
eqtl-a-ENSG00000137393	ebi-a-GCST90018839	Endometriosis	RNF144B	Weighted median	3	0.101244115	0.040900575	0.013309768	0.021078987	0.181409242	1.106546733	1.021302718	1.198905722
eqtl-a-ENSG00000137393	ebi-a-GCST90018839	Endometriosis	RNF144B	Inverse variance weighted	3	0.102410497	0.038335996	0.007553723	0.027271946	0.177549048	1.107838143	1.027647229	1.194286634
eqtl-a-ENSG00000137393	ebi-a-GCST90018839	Endometriosis	RNF144B	Simple mode	3	0.076991043	0.055229902	0.297998582	-0.031259565	0.185241652	1.080032403	0.969223963	1.203509235
eqtl-a-ENSG00000137393	ebi-a-GCST90018839	Endometriosis	RNF144B	Weighted mode	3	0.093173744	0.045302957	0.176003934	0.004379949	0.181967539	1.097652429	1.004389555	1.199575254
eqtl-a-ENSG00000137764	ebi-a-GCST90018839	Endometriosis	MAP2K5	MR Egger	3	0.11148121	0.087047727	0.422041546	-0.059132334	0.282094755	1.117932738	0.942582025	1.32590435
eqtl-a-ENSG00000137764	ebi-a-GCST90018839	Endometriosis	MAP2K5	Weighted median	3	0.078562872	0.035939683	0.028818202	0.008121093	0.14900465	1.081731363	1.008154158	1.160678387
eqtl-a-ENSG00000137764	ebi-a-GCST90018839	Endometriosis	MAP2K5	Inverse variance weighted	3	0.077445266	0.034775858	0.02594837	0.009284584	0.145605947	1.080523089	1.009327819	1.156740282
eqtl-a-ENSG00000137764	ebi-a-GCST90018839	Endometriosis	MAP2K5	Simple mode	3	0.074519308	0.045139842	0.240560555	-0.013954782	0.162993398	1.077366145	0.986142134	1.177028919
eqtl-a-ENSG00000137764	ebi-a-GCST90018839	Endometriosis	MAP2K5	Weighted mode	3	0.077718432	0.037613939	0.174783671	0.003995111	0.151441753	1.080818292	1.004003102	1.163510529
eqtl-a-ENSG00000137806	ebi-a-GCST90018839	Endometriosis	NDUFAF1	MR Egger	4	-0.02534994	0.252702595	0.929244146	-0.520647027	0.469947147	0.974968672	0.594136002	1.599909631
eqtl-a-ENSG00000137806	ebi-a-GCST90018839	Endometriosis	NDUFAF1	Weighted median	4	-0.174324128	0.07395816	0.018420064	-0.319282121	-0.029366134	0.840024578	0.726670511	0.971060861
eqtl-a-ENSG00000137806	ebi-a-GCST90018839	Endometriosis	NDUFAF1	Inverse variance weighted	4	-0.164767188	0.068431508	0.016050381	-0.298892943	-0.030641433	0.848091127	0.741638803	0.969823258
eqtl-a-ENSG00000137806	ebi-a-GCST90018839	Endometriosis	NDUFAF1	Simple mode	4	-0.246052738	0.109938324	0.111157545	-0.461531852	-0.030573623	0.781880989	0.630317353	0.969889023
eqtl-a-ENSG00000137806	ebi-a-GCST90018839	Endometriosis	NDUFAF1	Weighted mode	4	-0.180097734	0.091517107	0.143738764	-0.359471264	-0.000724205	0.835188581	0.69804531	0.999276057
eqtl-a-ENSG00000138172	ebi-a-GCST90018839	Endometriosis	CALHM2	MR Egger	3	0.08261824	0.054907077	0.373416986	-0.024999631	0.190236111	1.08612709	0.975310272	1.209535149
eqtl-a-ENSG00000138172	ebi-a-GCST90018839	Endometriosis	CALHM2	Weighted median	3	0.079516718	0.041771605	0.056961395	-0.002355629	0.161389064	1.082763661	0.997647144	1.175142086
eqtl-a-ENSG00000138172	ebi-a-GCST90018839	Endometriosis	CALHM2	Inverse variance weighted	3	0.077407979	0.039245468	0.048563325	0.000486863	0.154329096	1.080482801	1.000486981	1.166874838
eqtl-a-ENSG00000138172	ebi-a-GCST90018839	Endometriosis	CALHM2	Simple mode	3	0.083734162	0.056301653	0.275325229	-0.026617078	0.194085402	1.087339799	0.973734034	1.214199974
eqtl-a-ENSG00000138172	ebi-a-GCST90018839	Endometriosis	CALHM2	Weighted mode	3	0.081873961	0.043671632	0.201667152	-0.003722438	0.167470361	1.085319009	0.996284481	1.182310247
eqtl-a-ENSG00000138381	ebi-a-GCST90018839	Endometriosis	ASNSD1	MR Egger	5	-0.017156666	0.03906162	0.690213361	-0.093717442	0.05940411	0.982989672	0.910540007	1.061203997
eqtl-a-ENSG00000138381	ebi-a-GCST90018839	Endometriosis	ASNSD1	Weighted median	5	-0.048562402	0.026929658	0.071340237	-0.101344532	0.004219727	0.952597893	0.903621653	1.004228643
eqtl-a-ENSG00000138381	ebi-a-GCST90018839	Endometriosis	ASNSD1	Inverse variance weighted	5	-0.050490704	0.02541472	0.046958799	-0.100303556	-0.000677852	0.950762767	0.904562791	0.999322378
eqtl-a-ENSG00000138381	ebi-a-GCST90018839	Endometriosis	ASNSD1	Simple mode	5	-0.030221324	0.043509337	0.525543748	-0.115499624	0.055056976	0.970230774	0.890920907	1.056600814
eqtl-a-ENSG00000138381	ebi-a-GCST90018839	Endometriosis	ASNSD1	Weighted mode	5	-0.048553478	0.028095319	0.159022655	-0.103620304	0.006513348	0.952606394	0.901567554	1.006534606
eqtl-a-ENSG00000140650	ebi-a-GCST90018839	Endometriosis	PMM2	MR Egger	3	-0.195022417	0.07306559	0.228206398	-0.338230974	-0.05181386	0.822816213	0.713030578	0.949505591
eqtl-a-ENSG00000140650	ebi-a-GCST90018839	Endometriosis	PMM2	Weighted median	3	-0.165543999	0.055170874	0.00269476	-0.273678913	-0.057409085	0.847432576	0.760576247	0.944207729
eqtl-a-ENSG00000140650	ebi-a-GCST90018839	Endometriosis	PMM2	Inverse variance weighted	3	-0.163861183	0.053802544	0.002322143	-0.269314169	-0.058408197	0.84885985	0.763903223	0.943264831
eqtl-a-ENSG00000140650	ebi-a-GCST90018839	Endometriosis	PMM2	Simple mode	3	-0.21577868	0.08205896	0.119291121	-0.376614241	-0.054943119	0.805913647	0.686180723	0.946538986
eqtl-a-ENSG00000140650	ebi-a-GCST90018839	Endometriosis	PMM2	Weighted mode	3	-0.18458065	0.05808111	0.086378219	-0.298419626	-0.070741675	0.83145288	0.741989916	0.931702543
eqtl-a-ENSG00000141293	ebi-a-GCST90018839	Endometriosis	SKAP1	MR Egger	3	-0.113624705	0.067573959	0.341560568	-0.246069665	0.018820255	0.892592879	0.781867754	1.018998472
eqtl-a-ENSG00000141293	ebi-a-GCST90018839	Endometriosis	SKAP1	Weighted median	3	-0.102702584	0.04011231	0.010455905	-0.181322711	-0.024082458	0.90239532	0.83416612	0.976205211
eqtl-a-ENSG00000141293	ebi-a-GCST90018839	Endometriosis	SKAP1	Inverse variance weighted	3	-0.101409601	0.041213471	0.013870741	-0.182188005	-0.020631197	0.903562857	0.833444634	0.97958017
eqtl-a-ENSG00000141293	ebi-a-GCST90018839	Endometriosis	SKAP1	Simple mode	3	-0.133582479	0.074091018	0.213175045	-0.278800874	0.011635916	0.8749553	0.756690565	1.011703877
eqtl-a-ENSG00000141293	ebi-a-GCST90018839	Endometriosis	SKAP1	Weighted mode	3	-0.109512627	0.040823792	0.115399372	-0.18952726	-0.029497995	0.896270847	0.827350163	0.970932825
eqtl-a-ENSG00000141504	ebi-a-GCST90018839	Endometriosis	SAT2	MR Egger	4	-0.139039439	0.115227151	0.350924428	-0.364884654	0.086805777	0.870193708	0.694276728	1.090684823
eqtl-a-ENSG00000141504	ebi-a-GCST90018839	Endometriosis	SAT2	Weighted median	4	-0.13370508	0.051972167	0.010092947	-0.235570527	-0.031839633	0.874848037	0.790119936	0.968661911
eqtl-a-ENSG00000141504	ebi-a-GCST90018839	Endometriosis	SAT2	Inverse variance weighted	4	-0.126485892	0.060507627	0.036580771	-0.245080841	-0.007890944	0.881186581	0.782641267	0.992140107
eqtl-a-ENSG00000141504	ebi-a-GCST90018839	Endometriosis	SAT2	Simple mode	4	-0.243140897	0.143355077	0.188440943	-0.524116847	0.037835053	0.78416102	0.592078029	1.038559912
eqtl-a-ENSG00000141504	ebi-a-GCST90018839	Endometriosis	SAT2	Weighted mode	4	-0.134640643	0.057768741	0.102084192	-0.247867375	-0.021413912	0.874029944	0.780463446	0.978813738
eqtl-a-ENSG00000144567	ebi-a-GCST90018839	Endometriosis	RETREG2	MR Egger	7	-0.110780673	0.099470849	0.3160613	-0.305743537	0.084182191	0.895135055	0.7365755	1.087827068
eqtl-a-ENSG00000144567	ebi-a-GCST90018839	Endometriosis	RETREG2	Weighted median	7	-0.11297501	0.059667065	0.0583016	-0.229922457	0.003972437	0.89317298	0.794595216	1.003980337
eqtl-a-ENSG00000144567	ebi-a-GCST90018839	Endometriosis	RETREG2	Inverse variance weighted	7	-0.101667898	0.048857108	0.037440919	-0.19742783	-0.005907967	0.903329499	0.820839379	0.994109451
eqtl-a-ENSG00000144567	ebi-a-GCST90018839	Endometriosis	RETREG2	Simple mode	7	-0.113589115	0.091939983	0.262832989	-0.293791481	0.066613251	0.892624646	0.745431912	1.068882009
eqtl-a-ENSG00000144567	ebi-a-GCST90018839	Endometriosis	RETREG2	Weighted mode	7	-0.123169511	0.063070416	0.09866303	-0.246787528	0.000448505	0.884113782	0.781306682	1.000448605
eqtl-a-ENSG00000145349	ebi-a-GCST90018839	Endometriosis	CAMK2D	MR Egger	4	0.079294866	0.12339973	0.586324541	-0.162568605	0.321158337	1.082523475	0.849957777	1.378723867
eqtl-a-ENSG00000145349	ebi-a-GCST90018839	Endometriosis	CAMK2D	Weighted median	4	0.088669328	0.055347574	0.109145564	-0.019811917	0.197150573	1.092719265	0.980383049	1.217927414
eqtl-a-ENSG00000145349	ebi-a-GCST90018839	Endometriosis	CAMK2D	Inverse variance weighted	4	0.099169052	0.050028741	0.047452205	0.00111272	0.197225385	1.10425296	1.001113339	1.218018533
eqtl-a-ENSG00000145349	ebi-a-GCST90018839	Endometriosis	CAMK2D	Simple mode	4	0.094203734	0.075333272	0.299772805	-0.05344948	0.241856947	1.098783582	0.947953831	1.273611986
eqtl-a-ENSG00000145349	ebi-a-GCST90018839	Endometriosis	CAMK2D	Weighted mode	4	0.086113347	0.056113869	0.222436778	-0.023869836	0.19609653	1.089929862	0.976412796	1.216644343
eqtl-a-ENSG00000145781	ebi-a-GCST90018839	Endometriosis	COMMD10	MR Egger	4	-0.13804749	0.174058319	0.510856345	-0.479201795	0.203106815	0.871057325	0.619277505	1.225203332
eqtl-a-ENSG00000145781	ebi-a-GCST90018839	Endometriosis	COMMD10	Weighted median	4	-0.106469255	0.043469844	0.014314728	-0.191670148	-0.021268361	0.899002688	0.825579142	0.978956216
eqtl-a-ENSG00000145781	ebi-a-GCST90018839	Endometriosis	COMMD10	Inverse variance weighted	4	-0.11528951	0.0436386	0.008243854	-0.200821166	-0.029757853	0.891108122	0.818058715	0.970680552
eqtl-a-ENSG00000145781	ebi-a-GCST90018839	Endometriosis	COMMD10	Simple mode	4	-0.091540238	0.109107178	0.463061465	-0.305390306	0.12230983	0.912524597	0.736835727	1.130104187
eqtl-a-ENSG00000145781	ebi-a-GCST90018839	Endometriosis	COMMD10	Weighted mode	4	-0.105412832	0.047356635	0.112420511	-0.198231837	-0.012593827	0.899952916	0.820179683	0.987485143
eqtl-a-ENSG00000147592	ebi-a-GCST90018839	Endometriosis	LACTB2	MR Egger	3	0.057087011	0.060234165	0.517073308	-0.060971954	0.175145975	1.058747929	0.940849627	1.191420121
eqtl-a-ENSG00000147592	ebi-a-GCST90018839	Endometriosis	LACTB2	Weighted median	3	0.08895988	0.043996084	0.043176829	0.002727554	0.175192205	1.093036802	1.002731277	1.191475202
eqtl-a-ENSG00000147592	ebi-a-GCST90018839	Endometriosis	LACTB2	Inverse variance weighted	3	0.088268031	0.042218653	0.036551793	0.005519471	0.171016591	1.092280848	1.005534731	1.186510434
eqtl-a-ENSG00000147592	ebi-a-GCST90018839	Endometriosis	LACTB2	Simple mode	3	0.172832078	0.074418337	0.145892075	0.026972138	0.318692018	1.188666485	1.027339179	1.375327684
eqtl-a-ENSG00000147592	ebi-a-GCST90018839	Endometriosis	LACTB2	Weighted mode	3	0.070548071	0.044998951	0.257464475	-0.017649872	0.158746014	1.073096153	0.982504974	1.172040227
eqtl-a-ENSG00000148288	ebi-a-GCST90018839	Endometriosis	GBGT1	MR Egger	8	-0.301122923	0.111207615	0.035211016	-0.51908985	-0.083155997	0.739986805	0.595061897	0.920207586
eqtl-a-ENSG00000148288	ebi-a-GCST90018839	Endometriosis	GBGT1	Weighted median	8	-0.230671768	0.081359779	0.004579608	-0.390136934	-0.071206602	0.794000039	0.676964169	0.93126947
eqtl-a-ENSG00000148288	ebi-a-GCST90018839	Endometriosis	GBGT1	Inverse variance weighted	8	-0.236280286	0.063709001	0.000208291	-0.361149927	-0.111410644	0.789559341	0.69687451	0.894571323
eqtl-a-ENSG00000148288	ebi-a-GCST90018839	Endometriosis	GBGT1	Simple mode	8	-0.27890484	0.113764702	0.0440043	-0.501883656	-0.055926025	0.756611899	0.60538924	0.945609085
eqtl-a-ENSG00000148288	ebi-a-GCST90018839	Endometriosis	GBGT1	Weighted mode	8	-0.249501979	0.090511012	0.028234312	-0.426903563	-0.072100395	0.779188739	0.652526477	0.93043748
eqtl-a-ENSG00000149328	ebi-a-GCST90018839	Endometriosis	GLB1L2	MR Egger	4	-0.493642669	0.215071848	0.148632355	-0.915183492	-0.072101847	0.610398858	0.400443141	0.930436129
eqtl-a-ENSG00000149328	ebi-a-GCST90018839	Endometriosis	GLB1L2	Weighted median	4	-0.221345355	0.092088547	0.016233888	-0.401838907	-0.040851802	0.801439852	0.669088523	0.959971385
eqtl-a-ENSG00000149328	ebi-a-GCST90018839	Endometriosis	GLB1L2	Inverse variance weighted	4	-0.200134801	0.083460663	0.016486952	-0.363717701	-0.036551901	0.818620395	0.695087389	0.964108054
eqtl-a-ENSG00000149328	ebi-a-GCST90018839	Endometriosis	GLB1L2	Simple mode	4	-0.11486284	0.19106189	0.590109221	-0.489344145	0.259618466	0.891488412	0.61302832	1.296435358
eqtl-a-ENSG00000149328	ebi-a-GCST90018839	Endometriosis	GLB1L2	Weighted mode	4	-0.274419317	0.10166398	0.073831185	-0.473680718	-0.075157916	0.760013322	0.62270604	0.927596993
eqtl-a-ENSG00000149485	ebi-a-GCST90018839	Endometriosis	FADS1	MR Egger	4	0.16077871	0.069119103	0.145527452	0.025305268	0.296252152	1.174425051	1.025628164	1.34480921
eqtl-a-ENSG00000149485	ebi-a-GCST90018839	Endometriosis	FADS1	Weighted median	4	0.107416137	0.041786651	0.010152691	0.025514301	0.189317973	1.113397484	1.025842577	1.208425138
eqtl-a-ENSG00000149485	ebi-a-GCST90018839	Endometriosis	FADS1	Inverse variance weighted	4	0.097489861	0.039355619	0.013243539	0.020352847	0.174626875	1.102400264	1.020561379	1.190801815
eqtl-a-ENSG00000149485	ebi-a-GCST90018839	Endometriosis	FADS1	Simple mode	4	0.183643983	0.108612543	0.189451111	-0.029236601	0.396524567	1.201587962	0.971186654	1.48664896
eqtl-a-ENSG00000149485	ebi-a-GCST90018839	Endometriosis	FADS1	Weighted mode	4	0.107804249	0.040700151	0.077076662	0.028031952	0.187576545	1.11382969	1.028428544	1.206322584
eqtl-a-ENSG00000150540	ebi-a-GCST90018839	Endometriosis	HNMT	MR Egger	5	-0.209611848	0.085971907	0.092653604	-0.378116786	-0.041106911	0.810898937	0.68515048	0.959726519
eqtl-a-ENSG00000150540	ebi-a-GCST90018839	Endometriosis	HNMT	Weighted median	5	-0.165721472	0.05214731	0.00148321	-0.267930201	-0.063512744	0.847282193	0.764961173	0.938462159
eqtl-a-ENSG00000150540	ebi-a-GCST90018839	Endometriosis	HNMT	Inverse variance weighted	5	-0.145358399	0.047619557	0.002269485	-0.23869273	-0.052024068	0.864712325	0.787656868	0.949306019
eqtl-a-ENSG00000150540	ebi-a-GCST90018839	Endometriosis	HNMT	Simple mode	5	-0.191033096	0.108600273	0.153387154	-0.403889631	0.02182344	0.826105247	0.667717813	1.022063313
eqtl-a-ENSG00000150540	ebi-a-GCST90018839	Endometriosis	HNMT	Weighted mode	5	-0.168140294	0.055443412	0.038679989	-0.276809382	-0.059471206	0.845235245	0.75819901	0.942262665
eqtl-a-ENSG00000150681	ebi-a-GCST90018839	Endometriosis	RGS18	MR Egger	8	0.202699657	0.118527601	0.138091151	-0.029614441	0.435013755	1.224704581	0.97081977	1.54498431
eqtl-a-ENSG00000150681	ebi-a-GCST90018839	Endometriosis	RGS18	Weighted median	8	0.193461391	0.065974378	0.00336384	0.06415161	0.322771171	1.213442535	1.066254041	1.380949314
eqtl-a-ENSG00000150681	ebi-a-GCST90018839	Endometriosis	RGS18	Inverse variance weighted	8	0.176179625	0.054406588	0.001202848	0.069542713	0.282816537	1.192652269	1.072017849	1.326861709
eqtl-a-ENSG00000150681	ebi-a-GCST90018839	Endometriosis	RGS18	Simple mode	8	0.128126463	0.095544172	0.221793457	-0.059140115	0.31539304	1.136696743	0.942574692	1.370797984
eqtl-a-ENSG00000150681	ebi-a-GCST90018839	Endometriosis	RGS18	Weighted mode	8	0.187275022	0.073911832	0.039017881	0.042407831	0.332142212	1.205958904	1.04331989	1.393951071
eqtl-a-ENSG00000151208	ebi-a-GCST90018839	Endometriosis	DLG5	MR Egger	3	0.092551438	0.093125147	0.501967039	-0.08997385	0.275076726	1.096969566	0.913955085	1.316631691
eqtl-a-ENSG00000151208	ebi-a-GCST90018839	Endometriosis	DLG5	Weighted median	3	0.101318278	0.047271933	0.032088432	0.00866529	0.193971266	1.106628801	1.008702942	1.214061397
eqtl-a-ENSG00000151208	ebi-a-GCST90018839	Endometriosis	DLG5	Inverse variance weighted	3	0.105833244	0.044906857	0.018436749	0.017815804	0.193850683	1.111636489	1.017975452	1.213915012
eqtl-a-ENSG00000151208	ebi-a-GCST90018839	Endometriosis	DLG5	Simple mode	3	0.067288201	0.077390717	0.476262803	-0.084397603	0.218974006	1.069603695	0.91906576	1.244798919
eqtl-a-ENSG00000151208	ebi-a-GCST90018839	Endometriosis	DLG5	Weighted mode	3	0.101582107	0.050167485	0.180162121	0.003253836	0.199910378	1.106920801	1.003259135	1.221293299
eqtl-a-ENSG00000153071	ebi-a-GCST90018839	Endometriosis	DAB2	MR Egger	9	0.050691739	0.048952634	0.334865807	-0.045255423	0.146638901	1.051998553	0.955753329	1.157935758
eqtl-a-ENSG00000153071	ebi-a-GCST90018839	Endometriosis	DAB2	Weighted median	9	0.069210438	0.036834384	0.060249568	-0.002984954	0.14140583	1.071661704	0.997019496	1.151892025
eqtl-a-ENSG00000153071	ebi-a-GCST90018839	Endometriosis	DAB2	Inverse variance weighted	9	0.082957426	0.034305346	0.015597203	0.015718948	0.150195905	1.086495552	1.015843141	1.162061874
eqtl-a-ENSG00000153071	ebi-a-GCST90018839	Endometriosis	DAB2	Simple mode	9	0.108172634	0.075805971	0.191431133	-0.040407068	0.256752337	1.114240085	0.960398412	1.292724927
eqtl-a-ENSG00000153071	ebi-a-GCST90018839	Endometriosis	DAB2	Weighted mode	9	0.069361961	0.039446196	0.116731887	-0.007952583	0.146676505	1.071824097	0.992078955	1.157979302
eqtl-a-ENSG00000153208	ebi-a-GCST90018839	Endometriosis	MERTK	MR Egger	10	-0.050024435	0.038279869	0.227590133	-0.125052978	0.025004108	0.951206182	0.882450151	1.025319333
eqtl-a-ENSG00000153208	ebi-a-GCST90018839	Endometriosis	MERTK	Weighted median	10	-0.045052929	0.036403353	0.21586299	-0.116403501	0.026297642	0.955946883	0.890115988	1.026646477
eqtl-a-ENSG00000153208	ebi-a-GCST90018839	Endometriosis	MERTK	Inverse variance weighted	10	-0.059730872	0.029642281	0.043898722	-0.117829742	-0.001632002	0.942018023	0.888847373	0.998369329
eqtl-a-ENSG00000153208	ebi-a-GCST90018839	Endometriosis	MERTK	Simple mode	10	-0.048596291	0.057808514	0.422319278	-0.161900979	0.064708396	0.952565611	0.850525421	1.066847882
eqtl-a-ENSG00000153208	ebi-a-GCST90018839	Endometriosis	MERTK	Weighted mode	10	-0.0547865	0.03374907	0.138962865	-0.120934678	0.011361678	0.946687244	0.886091839	1.011426467
eqtl-a-ENSG00000155085	ebi-a-GCST90018839	Endometriosis	AK9	MR Egger	4	-0.020325306	0.08889575	0.840398086	-0.194560977	0.153910364	0.97987986	0.823195981	1.166386332
eqtl-a-ENSG00000155085	ebi-a-GCST90018839	Endometriosis	AK9	Weighted median	4	-0.093461816	0.043739508	0.032615685	-0.179191251	-0.00773238	0.910772794	0.835946009	0.992297438
eqtl-a-ENSG00000155085	ebi-a-GCST90018839	Endometriosis	AK9	Inverse variance weighted	4	-0.095403213	0.042784619	0.025757512	-0.179261066	-0.011545359	0.909006338	0.835887649	0.988521033
eqtl-a-ENSG00000155085	ebi-a-GCST90018839	Endometriosis	AK9	Simple mode	4	-0.078093851	0.083866177	0.420452335	-0.242471558	0.086283855	0.924877621	0.784686065	1.090115719
eqtl-a-ENSG00000155085	ebi-a-GCST90018839	Endometriosis	AK9	Weighted mode	4	-0.09241734	0.047206328	0.145173188	-0.184941742	0.000107062	0.911724571	0.831152703	1.000107068
eqtl-a-ENSG00000155189	ebi-a-GCST90018839	Endometriosis	AGPAT5	MR Egger	3	0.057382302	0.193771478	0.816713257	-0.322409795	0.437174399	1.059060614	0.724401273	1.54832608
eqtl-a-ENSG00000155189	ebi-a-GCST90018839	Endometriosis	AGPAT5	Weighted median	3	0.136625031	0.074477956	0.066589324	-0.009351762	0.282601825	1.146398205	0.99069183	1.326576847
eqtl-a-ENSG00000155189	ebi-a-GCST90018839	Endometriosis	AGPAT5	Inverse variance weighted	3	0.152395776	0.0734495	0.038001599	0.008434756	0.296356797	1.164621075	1.008470429	1.344949945
eqtl-a-ENSG00000155189	ebi-a-GCST90018839	Endometriosis	AGPAT5	Simple mode	3	0.111731907	0.117064582	0.44058651	-0.117714674	0.341178488	1.118213035	0.888949657	1.40660428
eqtl-a-ENSG00000155189	ebi-a-GCST90018839	Endometriosis	AGPAT5	Weighted mode	3	0.133992566	0.078754353	0.230974888	-0.020365966	0.288351098	1.14338432	0.97984002	1.334225666
eqtl-a-ENSG00000156482	ebi-a-GCST90018839	Endometriosis	RPL30	MR Egger	3	-1.210045416	2.81240848	0.741334366	-6.722366037	4.302275204	0.298183737	0.001203687	73.86766666
eqtl-a-ENSG00000156482	ebi-a-GCST90018839	Endometriosis	RPL30	Weighted median	3	-0.466944054	0.186973505	0.01251145	-0.833412124	-0.100475985	0.626915163	0.434563968	0.904406832
eqtl-a-ENSG00000156482	ebi-a-GCST90018839	Endometriosis	RPL30	Inverse variance weighted	3	-0.334626524	0.157564535	0.033691669	-0.643453014	-0.025800035	0.715605298	0.525474816	0.974529942
eqtl-a-ENSG00000156482	ebi-a-GCST90018839	Endometriosis	RPL30	Simple mode	3	-0.488955387	0.247735544	0.187130089	-0.974517054	-0.00339372	0.613266686	0.377374561	0.996612032
eqtl-a-ENSG00000156482	ebi-a-GCST90018839	Endometriosis	RPL30	Weighted mode	3	-0.49357771	0.243415953	0.179783846	-0.970672979	-0.016482441	0.610438511	0.378828009	0.983652651
eqtl-a-ENSG00000156521	ebi-a-GCST90018839	Endometriosis	TYSND1	MR Egger	4	0.171973585	0.096560461	0.216866653	-0.017284918	0.361232087	1.187646461	0.982863609	1.43509649
eqtl-a-ENSG00000156521	ebi-a-GCST90018839	Endometriosis	TYSND1	Weighted median	4	0.109365419	0.046353837	0.018306454	0.018511899	0.200218939	1.115569926	1.018684306	1.2216702
eqtl-a-ENSG00000156521	ebi-a-GCST90018839	Endometriosis	TYSND1	Inverse variance weighted	4	0.109727511	0.045142089	0.0150691	0.021249018	0.198206005	1.115973939	1.021476386	1.219213532
eqtl-a-ENSG00000156521	ebi-a-GCST90018839	Endometriosis	TYSND1	Simple mode	4	0.226881676	0.106106659	0.122055753	0.018912625	0.434850728	1.254681401	1.019092602	1.544732456
eqtl-a-ENSG00000156521	ebi-a-GCST90018839	Endometriosis	TYSND1	Weighted mode	4	0.108970265	0.048021351	0.108004294	0.014848417	0.203092113	1.115129192	1.014959203	1.225185319
eqtl-a-ENSG00000157191	ebi-a-GCST90018839	Endometriosis	NECAP2	MR Egger	6	0.029707786	0.206738485	0.892688064	-0.375499644	0.434915216	1.030153465	0.686945965	1.544832076
eqtl-a-ENSG00000157191	ebi-a-GCST90018839	Endometriosis	NECAP2	Weighted median	6	0.139885099	0.045098462	0.001923667	0.051492114	0.228278083	1.150141638	1.052840884	1.25643467
eqtl-a-ENSG00000157191	ebi-a-GCST90018839	Endometriosis	NECAP2	Inverse variance weighted	6	0.162928115	0.042174882	0.000111932	0.080265346	0.245590884	1.176952082	1.083574552	1.278376463
eqtl-a-ENSG00000157191	ebi-a-GCST90018839	Endometriosis	NECAP2	Simple mode	6	0.379198191	0.108665965	0.017478379	0.166212899	0.592183483	1.461112586	1.180824471	1.807931697
eqtl-a-ENSG00000157191	ebi-a-GCST90018839	Endometriosis	NECAP2	Weighted mode	6	0.138768474	0.048641427	0.035702724	0.043431278	0.23410567	1.148858079	1.04438822	1.263778029
eqtl-a-ENSG00000158109	ebi-a-GCST90018839	Endometriosis	TPRG1L	MR Egger	3	-0.053592954	0.211405476	0.841941659	-0.467947687	0.360761779	0.947817834	0.626286286	1.434421711
eqtl-a-ENSG00000158109	ebi-a-GCST90018839	Endometriosis	TPRG1L	Weighted median	3	-0.252711248	0.111447592	0.0233576	-0.471148528	-0.034273967	0.776692121	0.624284848	0.966306732
eqtl-a-ENSG00000158109	ebi-a-GCST90018839	Endometriosis	TPRG1L	Inverse variance weighted	3	-0.27297147	0.102798747	0.007921515	-0.474457015	-0.071485926	0.761114502	0.622222822	0.931009381
eqtl-a-ENSG00000158109	ebi-a-GCST90018839	Endometriosis	TPRG1L	Simple mode	3	-0.400510834	0.191144134	0.171126196	-0.775153337	-0.025868332	0.669977711	0.460633144	0.974463387
eqtl-a-ENSG00000158109	ebi-a-GCST90018839	Endometriosis	TPRG1L	Weighted mode	3	-0.207502176	0.117607896	0.219720243	-0.438013652	0.023009299	0.812611473	0.645316973	1.023276055
eqtl-a-ENSG00000160075	ebi-a-GCST90018839	Endometriosis	SSU72	MR Egger	3	0.064270353	0.10074368	0.638486532	-0.13318726	0.261727966	1.066380659	0.875301167	1.299173075
eqtl-a-ENSG00000160075	ebi-a-GCST90018839	Endometriosis	SSU72	Weighted median	3	0.109255593	0.053792622	0.042249759	0.003822053	0.214689132	1.115447414	1.003829366	1.239476524
eqtl-a-ENSG00000160075	ebi-a-GCST90018839	Endometriosis	SSU72	Inverse variance weighted	3	0.116593895	0.052036168	0.025049931	0.014603007	0.218584784	1.123663012	1.014710152	1.24431451
eqtl-a-ENSG00000160075	ebi-a-GCST90018839	Endometriosis	SSU72	Simple mode	3	0.077573343	0.083615008	0.451481347	-0.086312073	0.241458759	1.080661489	0.91730792	1.27310495
eqtl-a-ENSG00000160075	ebi-a-GCST90018839	Endometriosis	SSU72	Weighted mode	3	0.108857225	0.056350012	0.193108601	-0.001588798	0.219303248	1.115003145	0.998412464	1.245208827
eqtl-a-ENSG00000160191	ebi-a-GCST90018839	Endometriosis	PDE9A	MR Egger	6	0.074198129	0.054651803	0.246115939	-0.032919404	0.181315662	1.077020173	0.967616542	1.198793534
eqtl-a-ENSG00000160191	ebi-a-GCST90018839	Endometriosis	PDE9A	Weighted median	6	0.06565559	0.036656456	0.073276323	-0.006191064	0.137502243	1.067858872	0.993828061	1.14740428
eqtl-a-ENSG00000160191	ebi-a-GCST90018839	Endometriosis	PDE9A	Inverse variance weighted	6	0.067991858	0.033899542	0.044889695	0.001548755	0.13443496	1.070356593	1.001549955	1.143890259
eqtl-a-ENSG00000160191	ebi-a-GCST90018839	Endometriosis	PDE9A	Simple mode	6	0.120988401	0.061729162	0.107289635	-7.56E-07	0.241977559	1.128611822	0.999999244	1.273765607
eqtl-a-ENSG00000160191	ebi-a-GCST90018839	Endometriosis	PDE9A	Weighted mode	6	0.065988753	0.034641564	0.115136954	-0.001908713	0.133886219	1.068214703	0.998093107	1.143262731
eqtl-a-ENSG00000160194	ebi-a-GCST90018839	Endometriosis	NDUFV3	MR Egger	3	0.067321434	0.046636409	0.385688729	-0.024085928	0.158728797	1.069639242	0.976201823	1.172020048
eqtl-a-ENSG00000160194	ebi-a-GCST90018839	Endometriosis	NDUFV3	Weighted median	3	0.08734965	0.037008318	0.018261601	0.014813348	0.159885953	1.091278179	1.014923609	1.173377043
eqtl-a-ENSG00000160194	ebi-a-GCST90018839	Endometriosis	NDUFV3	Inverse variance weighted	3	0.088882697	0.035796091	0.013027084	0.018722358	0.159043035	1.092952442	1.018898721	1.1723884
eqtl-a-ENSG00000160194	ebi-a-GCST90018839	Endometriosis	NDUFV3	Simple mode	3	0.217755299	0.103820772	0.170868777	0.014266587	0.421244012	1.243282798	1.01436884	1.523856072
eqtl-a-ENSG00000160194	ebi-a-GCST90018839	Endometriosis	NDUFV3	Weighted mode	3	0.083945343	0.03913323	0.165110958	0.007244211	0.160646474	1.087569449	1.007270514	1.174269761
eqtl-a-ENSG00000163568	ebi-a-GCST90018839	Endometriosis	AIM2	MR Egger	9	-0.231118687	0.0657931	0.009822168	-0.360073163	-0.10216421	0.793645265	0.697625284	0.902881277
eqtl-a-ENSG00000163568	ebi-a-GCST90018839	Endometriosis	AIM2	Weighted median	9	-0.179607128	0.052728207	0.000658542	-0.282954414	-0.076259841	0.835598431	0.753554139	0.926575413
eqtl-a-ENSG00000163568	ebi-a-GCST90018839	Endometriosis	AIM2	Inverse variance weighted	9	-0.148002141	0.051742079	0.004231302	-0.249416616	-0.046587666	0.862429268	0.779255255	0.954480881
eqtl-a-ENSG00000163568	ebi-a-GCST90018839	Endometriosis	AIM2	Simple mode	9	-0.155044508	0.116601218	0.220280281	-0.383582895	0.073493879	0.856377061	0.68141559	1.076261949
eqtl-a-ENSG00000163568	ebi-a-GCST90018839	Endometriosis	AIM2	Weighted mode	9	-0.184633465	0.058936432	0.013957059	-0.300148871	-0.069118059	0.831408968	0.740707942	0.933216499
eqtl-a-ENSG00000163735	ebi-a-GCST90018839	Endometriosis	CXCL5	MR Egger	15	-0.112133086	0.048008805	0.036178552	-0.206230343	-0.018035828	0.893925281	0.813645637	0.982125844
eqtl-a-ENSG00000163735	ebi-a-GCST90018839	Endometriosis	CXCL5	Weighted median	15	-0.108113445	0.033712864	0.001341783	-0.174190659	-0.042036232	0.897525771	0.840136703	0.95883504
eqtl-a-ENSG00000163735	ebi-a-GCST90018839	Endometriosis	CXCL5	Inverse variance weighted	15	-0.080617623	0.031932546	0.011582264	-0.143205413	-0.018029833	0.922546384	0.866576045	0.982131732
eqtl-a-ENSG00000163735	ebi-a-GCST90018839	Endometriosis	CXCL5	Simple mode	15	-0.09094615	0.059016341	0.145603457	-0.206618178	0.024725877	0.913066878	0.813330138	1.025034097
eqtl-a-ENSG00000163735	ebi-a-GCST90018839	Endometriosis	CXCL5	Weighted mode	15	-0.087406487	0.031950963	0.016092069	-0.150030375	-0.0247826	0.916304554	0.860681833	0.975521968
eqtl-a-ENSG00000164010	ebi-a-GCST90018839	Endometriosis	ERMAP	MR Egger	4	-0.003115055	0.054130642	0.959341783	-0.109211115	0.102981004	0.996889791	0.896541125	1.108470352
eqtl-a-ENSG00000164010	ebi-a-GCST90018839	Endometriosis	ERMAP	Weighted median	4	-0.061289016	0.031939886	0.054998699	-0.123891193	0.00131316	0.940551366	0.883475964	1.001314023
eqtl-a-ENSG00000164010	ebi-a-GCST90018839	Endometriosis	ERMAP	Inverse variance weighted	4	-0.069357322	0.031383921	0.02710769	-0.130869807	-0.007844837	0.932993241	0.87733199	0.992185853
eqtl-a-ENSG00000164010	ebi-a-GCST90018839	Endometriosis	ERMAP	Simple mode	4	-0.124022813	0.073240037	0.188958995	-0.267573285	0.019527659	0.883359689	0.765234248	1.019719571
eqtl-a-ENSG00000164010	ebi-a-GCST90018839	Endometriosis	ERMAP	Weighted mode	4	-0.058456793	0.032645954	0.171280805	-0.122442863	0.005529277	0.943218993	0.884756456	1.005544592
eqtl-a-ENSG00000164171	ebi-a-GCST90018839	Endometriosis	ITGA2	MR Egger	5	-0.123052883	0.080440508	0.223565823	-0.280716279	0.034610513	0.884216901	0.755242583	1.035216427
eqtl-a-ENSG00000164171	ebi-a-GCST90018839	Endometriosis	ITGA2	Weighted median	5	-0.103856512	0.050352408	0.039151336	-0.202547231	-0.005165793	0.901354622	0.816647911	0.994847527
eqtl-a-ENSG00000164171	ebi-a-GCST90018839	Endometriosis	ITGA2	Inverse variance weighted	5	-0.103140339	0.04742756	0.029653198	-0.196098356	-0.010182322	0.902000379	0.821931389	0.989869342
eqtl-a-ENSG00000164171	ebi-a-GCST90018839	Endometriosis	ITGA2	Simple mode	5	-0.160218621	0.081760365	0.121608684	-0.320468936	3.17E-05	0.851957513	0.7258086	1.000031695
eqtl-a-ENSG00000164171	ebi-a-GCST90018839	Endometriosis	ITGA2	Weighted mode	5	-0.107389023	0.051528462	0.105535677	-0.20838481	-0.006393237	0.898176194	0.811894552	0.993627156
eqtl-a-ENSG00000164713	ebi-a-GCST90018839	Endometriosis	BRI3	MR Egger	3	-0.125177482	0.184520732	0.620525838	-0.486838116	0.236483152	0.882340289	0.614566513	1.266786213
eqtl-a-ENSG00000164713	ebi-a-GCST90018839	Endometriosis	BRI3	Weighted median	3	-0.188161747	0.080072405	0.018778706	-0.34510366	-0.031219833	0.828480692	0.708146943	0.969262473
eqtl-a-ENSG00000164713	ebi-a-GCST90018839	Endometriosis	BRI3	Inverse variance weighted	3	-0.178220874	0.075513759	0.018269454	-0.326227842	-0.030213907	0.836757585	0.721640749	0.970237971
eqtl-a-ENSG00000164713	ebi-a-GCST90018839	Endometriosis	BRI3	Simple mode	3	-0.223742768	0.129186058	0.225422784	-0.476947442	0.029461906	0.79952077	0.62067515	1.029900201
eqtl-a-ENSG00000164713	ebi-a-GCST90018839	Endometriosis	BRI3	Weighted mode	3	-0.191274081	0.083245151	0.148380031	-0.354434577	-0.028113585	0.825906192	0.701570015	0.972277925
eqtl-a-ENSG00000164828	ebi-a-GCST90018839	Endometriosis	SUN1	MR Egger	4	-0.011257323	0.239565738	0.966791	-0.480806169	0.458291523	0.988805804	0.618284749	1.581369942
eqtl-a-ENSG00000164828	ebi-a-GCST90018839	Endometriosis	SUN1	Weighted median	4	-0.223946983	0.085270515	0.008631564	-0.391077192	-0.056816774	0.799357513	0.676327947	0.94476716
eqtl-a-ENSG00000164828	ebi-a-GCST90018839	Endometriosis	SUN1	Inverse variance weighted	4	-0.184928837	0.080082893	0.020931502	-0.341891307	-0.027966366	0.83116343	0.710425419	0.972421072
eqtl-a-ENSG00000164828	ebi-a-GCST90018839	Endometriosis	SUN1	Simple mode	4	-0.259484611	0.140229682	0.161356408	-0.534334788	0.015365566	0.77144908	0.586059014	1.015484223
eqtl-a-ENSG00000164828	ebi-a-GCST90018839	Endometriosis	SUN1	Weighted mode	4	-0.221778356	0.086082317	0.082039141	-0.390499698	-0.053057014	0.801092902	0.676718635	0.948325943
eqtl-a-ENSG00000165092	ebi-a-GCST90018839	Endometriosis	ALDH1A1	MR Egger	18	0.01908942	0.063996267	0.769321029	-0.106343264	0.144522103	1.019272788	0.899115961	1.155487235
eqtl-a-ENSG00000165092	ebi-a-GCST90018839	Endometriosis	ALDH1A1	Weighted median	18	0.081419784	0.048403056	0.092545429	-0.013450205	0.176289774	1.084826194	0.986639845	1.192783646
eqtl-a-ENSG00000165092	ebi-a-GCST90018839	Endometriosis	ALDH1A1	Inverse variance weighted	18	0.077178652	0.035909892	0.031616095	0.006795264	0.147562041	1.080235046	1.006818404	1.159005188
eqtl-a-ENSG00000165092	ebi-a-GCST90018839	Endometriosis	ALDH1A1	Simple mode	18	0.099619668	0.076225057	0.208644945	-0.049781443	0.249020779	1.104750666	0.951437345	1.282768688
eqtl-a-ENSG00000165092	ebi-a-GCST90018839	Endometriosis	ALDH1A1	Weighted mode	18	0.086540247	0.051237979	0.109477869	-0.013886192	0.186966685	1.090395252	0.986209776	1.205587121
eqtl-a-ENSG00000165682	ebi-a-GCST90018839	Endometriosis	CLEC1B	MR Egger	21	0.090716087	0.046350776	0.065183962	-0.000131434	0.181563609	1.094958089	0.999868574	1.199090807
eqtl-a-ENSG00000165682	ebi-a-GCST90018839	Endometriosis	CLEC1B	Weighted median	21	0.079006231	0.036288888	0.029469627	0.00788001	0.150132451	1.082211065	1.007911139	1.161988139
eqtl-a-ENSG00000165682	ebi-a-GCST90018839	Endometriosis	CLEC1B	Inverse variance weighted	21	0.065993335	0.026142305	0.011589977	0.014754416	0.117232253	1.068219597	1.0148638	1.12438054
eqtl-a-ENSG00000165682	ebi-a-GCST90018839	Endometriosis	CLEC1B	Simple mode	21	0.089556799	0.065341105	0.18568616	-0.038511767	0.217625364	1.093689452	0.962220383	1.243121262
eqtl-a-ENSG00000165682	ebi-a-GCST90018839	Endometriosis	CLEC1B	Weighted mode	21	0.068472792	0.034040515	0.057941908	0.001753383	0.135192201	1.070871488	1.001754921	1.144756787
eqtl-a-ENSG00000166035	ebi-a-GCST90018839	Endometriosis	LIPC	MR Egger	4	0.091591589	0.067794049	0.309231138	-0.041284747	0.224467926	1.095917147	0.95955586	1.251656565
eqtl-a-ENSG00000166035	ebi-a-GCST90018839	Endometriosis	LIPC	Weighted median	4	0.094398868	0.046456384	0.042154753	0.003344356	0.18545338	1.098998014	1.003349955	1.203764079
eqtl-a-ENSG00000166035	ebi-a-GCST90018839	Endometriosis	LIPC	Inverse variance weighted	4	0.094995424	0.04342036	0.028683568	0.009891519	0.180099329	1.099653823	1.009940602	1.197336287
eqtl-a-ENSG00000166035	ebi-a-GCST90018839	Endometriosis	LIPC	Simple mode	4	0.187385577	0.085605362	0.116369103	0.019599067	0.355172088	1.206092237	1.019792389	1.426426104
eqtl-a-ENSG00000166035	ebi-a-GCST90018839	Endometriosis	LIPC	Weighted mode	4	0.079803785	0.046595039	0.185284498	-0.011522491	0.171130061	1.083074532	0.988543639	1.186645076
eqtl-a-ENSG00000166068	ebi-a-GCST90018839	Endometriosis	SPRED1	MR Egger	7	0.100328851	0.080114045	0.265836426	-0.056694677	0.25735238	1.105534415	0.94488252	1.29350085
eqtl-a-ENSG00000166068	ebi-a-GCST90018839	Endometriosis	SPRED1	Weighted median	7	0.088948723	0.058313207	0.127168947	-0.025345163	0.203242609	1.093024608	0.974973329	1.225369718
eqtl-a-ENSG00000166068	ebi-a-GCST90018839	Endometriosis	SPRED1	Inverse variance weighted	7	0.108074543	0.052167264	0.038294105	0.005826704	0.210322381	1.114130793	1.005843713	1.234075839
eqtl-a-ENSG00000166068	ebi-a-GCST90018839	Endometriosis	SPRED1	Simple mode	7	0.235045691	0.099555307	0.056210633	0.03991729	0.430174092	1.264966565	1.040724692	1.537525171
eqtl-a-ENSG00000166068	ebi-a-GCST90018839	Endometriosis	SPRED1	Weighted mode	7	0.087035	0.065482327	0.232107777	-0.041310361	0.215380361	1.090934862	0.959531283	1.240333581
eqtl-a-ENSG00000167850	ebi-a-GCST90018839	Endometriosis	CD300C	MR Egger	6	0.133088884	0.052870329	0.065547201	0.029463038	0.23671473	1.142351531	1.029901368	1.267079606
eqtl-a-ENSG00000167850	ebi-a-GCST90018839	Endometriosis	CD300C	Weighted median	6	0.055976126	0.029263248	0.055767598	-0.00137984	0.113332092	1.057572435	0.998621112	1.120003816
eqtl-a-ENSG00000167850	ebi-a-GCST90018839	Endometriosis	CD300C	Inverse variance weighted	6	0.05421873	0.026757033	0.042730399	0.001774945	0.106662514	1.055715493	1.001776522	1.112558718
eqtl-a-ENSG00000167850	ebi-a-GCST90018839	Endometriosis	CD300C	Simple mode	6	0.056054659	0.044197494	0.260542876	-0.03057243	0.142681747	1.057655492	0.969890181	1.153362683
eqtl-a-ENSG00000167850	ebi-a-GCST90018839	Endometriosis	CD300C	Weighted mode	6	0.05776882	0.030418438	0.1159915	-0.001851318	0.117388959	1.059470039	0.998150395	1.124556751
eqtl-a-ENSG00000167912	ebi-a-GCST90018839	Endometriosis	TOX-DT	MR Egger	3	0.160949829	0.109631005	0.380674901	-0.05392694	0.375826598	1.174626035	0.947501329	1.456194605
eqtl-a-ENSG00000167912	ebi-a-GCST90018839	Endometriosis	TOX-DT	Weighted median	3	0.129065974	0.056156657	0.021543576	0.018998927	0.239133021	1.137765185	1.019180555	1.270147482
eqtl-a-ENSG00000167912	ebi-a-GCST90018839	Endometriosis	TOX-DT	Inverse variance weighted	3	0.12850648	0.055848174	0.021391801	0.019044059	0.237968901	1.13712879	1.019226554	1.268669737
eqtl-a-ENSG00000167912	ebi-a-GCST90018839	Endometriosis	TOX-DT	Simple mode	3	0.166200746	0.098687738	0.234197365	-0.027227221	0.359628713	1.180810121	0.973140098	1.432797337
eqtl-a-ENSG00000167912	ebi-a-GCST90018839	Endometriosis	TOX-DT	Weighted mode	3	0.135188038	0.058384253	0.146585873	0.020754901	0.249621174	1.144752021	1.020971782	1.283539087
eqtl-a-ENSG00000168546	ebi-a-GCST90018839	Endometriosis	GFRA2	MR Egger	3	0.215691708	0.088986561	0.24910294	0.041278048	0.390105367	1.240719816	1.042141831	1.477136428
eqtl-a-ENSG00000168546	ebi-a-GCST90018839	Endometriosis	GFRA2	Weighted median	3	0.108277911	0.041169721	0.008537544	0.027585259	0.188970564	1.114357395	1.027969255	1.208005393
eqtl-a-ENSG00000168546	ebi-a-GCST90018839	Endometriosis	GFRA2	Inverse variance weighted	3	0.093796494	0.046041194	0.041627017	0.003555753	0.184037234	1.098336205	1.003562082	1.20206058
eqtl-a-ENSG00000168546	ebi-a-GCST90018839	Endometriosis	GFRA2	Simple mode	3	0.107327769	0.049962911	0.164753947	0.009400463	0.205255075	1.1132991	1.009444786	1.227838216
eqtl-a-ENSG00000168546	ebi-a-GCST90018839	Endometriosis	GFRA2	Weighted mode	3	0.108670725	0.040388338	0.114822128	0.029509583	0.187831867	1.114795215	1.029949305	1.206630624
eqtl-a-ENSG00000170271	ebi-a-GCST90018839	Endometriosis	FAXDC2	MR Egger	15	0.095301592	0.062450356	0.150956146	-0.027101105	0.217704289	1.099990553	0.973262834	1.24321938
eqtl-a-ENSG00000170271	ebi-a-GCST90018839	Endometriosis	FAXDC2	Weighted median	15	0.097915292	0.04240045	0.020927028	0.01481041	0.181020174	1.102869359	1.014920627	1.198439356
eqtl-a-ENSG00000170271	ebi-a-GCST90018839	Endometriosis	FAXDC2	Inverse variance weighted	15	0.064871955	0.031949983	0.042313642	0.002249988	0.127493921	1.067022388	1.002252521	1.135977963
eqtl-a-ENSG00000170271	ebi-a-GCST90018839	Endometriosis	FAXDC2	Simple mode	15	0.11070545	0.062689487	0.099195283	-0.012165945	0.233576846	1.117065827	0.987907761	1.263109889
eqtl-a-ENSG00000170271	ebi-a-GCST90018839	Endometriosis	FAXDC2	Weighted mode	15	0.092459756	0.050595827	0.089026155	-0.006708064	0.191627576	1.096868998	0.993314385	1.211219345
eqtl-a-ENSG00000170293	ebi-a-GCST90018839	Endometriosis	CMTM8	MR Egger	3	0.083100698	0.061525842	0.405726606	-0.037489953	0.203691348	1.086651226	0.963204095	1.225919712
eqtl-a-ENSG00000170293	ebi-a-GCST90018839	Endometriosis	CMTM8	Weighted median	3	0.074121213	0.032808847	0.023871961	0.009815872	0.138426554	1.076937336	1.009864206	1.148465328
eqtl-a-ENSG00000170293	ebi-a-GCST90018839	Endometriosis	CMTM8	Inverse variance weighted	3	0.066825519	0.03389231	0.048643687	0.000396592	0.133254446	1.069108923	1.000396671	1.142540677
eqtl-a-ENSG00000170293	ebi-a-GCST90018839	Endometriosis	CMTM8	Simple mode	3	0.064522732	0.076642163	0.488481979	-0.085695907	0.214741372	1.066649826	0.917873308	1.239541275
eqtl-a-ENSG00000170293	ebi-a-GCST90018839	Endometriosis	CMTM8	Weighted mode	3	0.075242805	0.034474398	0.160774103	0.007672986	0.142812625	1.078145899	1.007702499	1.153513642
eqtl-a-ENSG00000170485	ebi-a-GCST90018839	Endometriosis	NPAS2	MR Egger	4	-0.115127289	0.096606546	0.355612319	-0.30447612	0.074221542	0.89125269	0.73750964	1.07704539
eqtl-a-ENSG00000170485	ebi-a-GCST90018839	Endometriosis	NPAS2	Weighted median	4	-0.145466648	0.059516329	0.014519515	-0.262118652	-0.028814644	0.864618727	0.769419725	0.971596539
eqtl-a-ENSG00000170485	ebi-a-GCST90018839	Endometriosis	NPAS2	Inverse variance weighted	4	-0.129728773	0.054925477	0.018181288	-0.237382707	-0.022074838	0.878333627	0.788689393	0.978167029
eqtl-a-ENSG00000170485	ebi-a-GCST90018839	Endometriosis	NPAS2	Simple mode	4	-0.151235271	0.094166363	0.206615868	-0.335801342	0.033330801	0.859645425	0.714765085	1.033892495
eqtl-a-ENSG00000170485	ebi-a-GCST90018839	Endometriosis	NPAS2	Weighted mode	4	-0.153141309	0.069069412	0.113337417	-0.288517355	-0.017765262	0.858008469	0.749373799	0.98239161
eqtl-a-ENSG00000170571	ebi-a-GCST90018839	Endometriosis	EMB	MR Egger	3	-0.214087682	0.204558134	0.485511258	-0.615021624	0.186846261	0.807277598	0.540629204	1.205441947
eqtl-a-ENSG00000170571	ebi-a-GCST90018839	Endometriosis	EMB	Weighted median	3	-0.101815672	0.038142394	0.00759966	-0.176574765	-0.027056579	0.90319602	0.838136113	0.973306171
eqtl-a-ENSG00000170571	ebi-a-GCST90018839	Endometriosis	EMB	Inverse variance weighted	3	-0.09931941	0.037009155	0.007282453	-0.171857353	-0.026781466	0.905453451	0.842099288	0.973573977
eqtl-a-ENSG00000170571	ebi-a-GCST90018839	Endometriosis	EMB	Simple mode	3	-0.100705139	0.045165832	0.155538208	-0.189230169	-0.01218011	0.904199606	0.827595998	0.987893768
eqtl-a-ENSG00000170571	ebi-a-GCST90018839	Endometriosis	EMB	Weighted mode	3	-0.101575736	0.043713564	0.145770092	-0.187254321	-0.015897151	0.903412756	0.829232819	0.984228541
eqtl-a-ENSG00000170899	ebi-a-GCST90018839	Endometriosis	GSTA4	MR Egger	4	0.177384674	0.11908386	0.274785365	-0.056019691	0.41078904	1.194090341	0.945520517	1.508007194
eqtl-a-ENSG00000170899	ebi-a-GCST90018839	Endometriosis	GSTA4	Weighted median	4	0.149023559	0.065751975	0.02342385	0.020149687	0.27789743	1.160700334	1.020354063	1.320350762
eqtl-a-ENSG00000170899	ebi-a-GCST90018839	Endometriosis	GSTA4	Inverse variance weighted	4	0.13311219	0.064028185	0.037620807	0.007616947	0.258607433	1.142378154	1.007646029	1.295125281
eqtl-a-ENSG00000170899	ebi-a-GCST90018839	Endometriosis	GSTA4	Simple mode	4	0.132075784	0.129122477	0.381652406	-0.121004272	0.385155839	1.1411948	0.886030175	1.469843363
eqtl-a-ENSG00000170899	ebi-a-GCST90018839	Endometriosis	GSTA4	Weighted mode	4	0.150718618	0.067073736	0.110237953	0.019254095	0.28218314	1.162669457	1.019440651	1.326021545
eqtl-a-ENSG00000171055	ebi-a-GCST90018839	Endometriosis	FEZ2	MR Egger	6	0.020689173	0.065229964	0.766977668	-0.107161558	0.148539903	1.020904677	0.898380521	1.16013909
eqtl-a-ENSG00000171055	ebi-a-GCST90018839	Endometriosis	FEZ2	Weighted median	6	0.060331932	0.033214333	0.069302497	-0.004768161	0.125432025	1.062189062	0.995243188	1.133638107
eqtl-a-ENSG00000171055	ebi-a-GCST90018839	Endometriosis	FEZ2	Inverse variance weighted	6	0.061236381	0.029093179	0.035305554	0.00421375	0.118259012	1.063150193	1.004222641	1.125535601
eqtl-a-ENSG00000171055	ebi-a-GCST90018839	Endometriosis	FEZ2	Simple mode	6	0.082126659	0.04740794	0.14375726	-0.010792903	0.175046222	1.085593302	0.989265131	1.19130128
eqtl-a-ENSG00000171055	ebi-a-GCST90018839	Endometriosis	FEZ2	Weighted mode	6	0.059766533	0.032016505	0.120918728	-0.002985817	0.122518883	1.061588672	0.997018636	1.130340464
eqtl-a-ENSG00000171206	ebi-a-GCST90018839	Endometriosis	TRIM8	MR Egger	5	-0.216236834	0.093022847	0.102656271	-0.398561614	-0.033912053	0.805544499	0.671284919	0.966656515
eqtl-a-ENSG00000171206	ebi-a-GCST90018839	Endometriosis	TRIM8	Weighted median	5	-0.129368713	0.052992939	0.014636747	-0.233234872	-0.025502553	0.878649937	0.79196754	0.97481989
eqtl-a-ENSG00000171206	ebi-a-GCST90018839	Endometriosis	TRIM8	Inverse variance weighted	5	-0.145561103	0.049605435	0.003342168	-0.242787755	-0.04833445	0.864537063	0.784437989	0.952815065
eqtl-a-ENSG00000171206	ebi-a-GCST90018839	Endometriosis	TRIM8	Simple mode	5	-0.103887611	0.110972854	0.402193902	-0.321394406	0.113619183	0.90132659	0.725137196	1.120325404
eqtl-a-ENSG00000171206	ebi-a-GCST90018839	Endometriosis	TRIM8	Weighted mode	5	-0.127749111	0.053867792	0.076692986	-0.233329984	-0.022168239	0.880074152	0.791892219	0.978075671
eqtl-a-ENSG00000171792	ebi-a-GCST90018839	Endometriosis	RHNO1	MR Egger	4	0.036884932	0.081460236	0.695072514	-0.12277713	0.196546994	1.037573622	0.88446076	1.21719252
eqtl-a-ENSG00000171792	ebi-a-GCST90018839	Endometriosis	RHNO1	Weighted median	4	0.08685117	0.039071449	0.026223846	0.01027113	0.16343121	1.090734333	1.010324059	1.177544349
eqtl-a-ENSG00000171792	ebi-a-GCST90018839	Endometriosis	RHNO1	Inverse variance weighted	4	0.090917715	0.038707529	0.018832098	0.015050958	0.166784471	1.095178884	1.015164794	1.181499591
eqtl-a-ENSG00000171792	ebi-a-GCST90018839	Endometriosis	RHNO1	Simple mode	4	0.217652125	0.096672984	0.10979302	0.028173076	0.407131174	1.24315453	1.02857369	1.502501182
eqtl-a-ENSG00000171792	ebi-a-GCST90018839	Endometriosis	RHNO1	Weighted mode	4	0.083709585	0.040235481	0.128941982	0.004848042	0.162571129	1.087313076	1.004859812	1.176532001
eqtl-a-ENSG00000172197	ebi-a-GCST90018839	Endometriosis	MBOAT1	MR Egger	5	0.087880871	0.0647003	0.267495759	-0.038931718	0.214693459	1.091858042	0.961816382	1.239481886
eqtl-a-ENSG00000172197	ebi-a-GCST90018839	Endometriosis	MBOAT1	Weighted median	5	0.097051424	0.044234298	0.028233177	0.0103522	0.183750648	1.101917037	1.010405969	1.201716136
eqtl-a-ENSG00000172197	ebi-a-GCST90018839	Endometriosis	MBOAT1	Inverse variance weighted	5	0.085712287	0.039123304	0.028464505	0.009030612	0.162393962	1.089492822	1.009071511	1.176323577
eqtl-a-ENSG00000172197	ebi-a-GCST90018839	Endometriosis	MBOAT1	Simple mode	5	0.091810955	0.070634609	0.263513359	-0.046632878	0.230254789	1.096157579	0.954437728	1.258920728
eqtl-a-ENSG00000172197	ebi-a-GCST90018839	Endometriosis	MBOAT1	Weighted mode	5	0.089426844	0.043137115	0.106856292	0.004878099	0.173975589	1.093547331	1.004890017	1.190026516
eqtl-a-ENSG00000172469	ebi-a-GCST90018839	Endometriosis	MANEA	MR Egger	5	-0.067691399	0.06225926	0.356474123	-0.189719549	0.05433675	0.934548832	0.827191088	1.055840097
eqtl-a-ENSG00000172469	ebi-a-GCST90018839	Endometriosis	MANEA	Weighted median	5	-0.079613544	0.033784495	0.018447505	-0.145831154	-0.013395935	0.923473159	0.864303625	0.986693391
eqtl-a-ENSG00000172469	ebi-a-GCST90018839	Endometriosis	MANEA	Inverse variance weighted	5	-0.076147305	0.031986958	0.017285713	-0.138841743	-0.013452866	0.926679692	0.870365759	0.986637219
eqtl-a-ENSG00000172469	ebi-a-GCST90018839	Endometriosis	MANEA	Simple mode	5	-0.10192538	0.062797766	0.179895096	-0.225009001	0.02115824	0.903096938	0.798509032	1.021383663
eqtl-a-ENSG00000172469	ebi-a-GCST90018839	Endometriosis	MANEA	Weighted mode	5	-0.076395866	0.037260195	0.109648638	-0.149425848	-0.003365883	0.926449384	0.861202295	0.996639775
eqtl-a-ENSG00000172794	ebi-a-GCST90018839	Endometriosis	RAB37	MR Egger	5	0.279500737	0.160214334	0.179410889	-0.034519358	0.593520832	1.322469388	0.966069639	1.81035115
eqtl-a-ENSG00000172794	ebi-a-GCST90018839	Endometriosis	RAB37	Weighted median	5	0.184133532	0.087533916	0.035416159	0.012567058	0.355700007	1.202176342	1.012646355	1.42717934
eqtl-a-ENSG00000172794	ebi-a-GCST90018839	Endometriosis	RAB37	Inverse variance weighted	5	0.154346856	0.073486441	0.03569853	0.010313432	0.298380281	1.166895562	1.010366799	1.347674185
eqtl-a-ENSG00000172794	ebi-a-GCST90018839	Endometriosis	RAB37	Simple mode	5	0.201414175	0.150312839	0.251311817	-0.09319899	0.49602734	1.223131257	0.9110122	1.642184455
eqtl-a-ENSG00000172794	ebi-a-GCST90018839	Endometriosis	RAB37	Weighted mode	5	0.223444035	0.134115979	0.171032362	-0.039423283	0.486311354	1.250375661	0.961343702	1.626306274
eqtl-a-ENSG00000172967	ebi-a-GCST90018839	Endometriosis	XKR3	MR Egger	5	-0.028117914	0.07382431	0.728666341	-0.172813562	0.116577735	0.972273716	0.841294449	1.123644854
eqtl-a-ENSG00000172967	ebi-a-GCST90018839	Endometriosis	XKR3	Weighted median	5	-0.08331888	0.04777727	0.081176165	-0.176962329	0.010324568	0.920057712	0.837811345	1.010378051
eqtl-a-ENSG00000172967	ebi-a-GCST90018839	Endometriosis	XKR3	Inverse variance weighted	5	-0.105941969	0.043161945	0.01410718	-0.190539381	-0.021344557	0.899476844	0.826513208	0.978881626
eqtl-a-ENSG00000172967	ebi-a-GCST90018839	Endometriosis	XKR3	Simple mode	5	-0.109528052	0.064706187	0.165767625	-0.236352178	0.017296075	0.896257022	0.789502579	1.017446518
eqtl-a-ENSG00000172967	ebi-a-GCST90018839	Endometriosis	XKR3	Weighted mode	5	-0.081384807	0.052442758	0.19564019	-0.184172612	0.021402998	0.921838893	0.831792214	1.021633685
eqtl-a-ENSG00000174004	ebi-a-GCST90018839	Endometriosis	NRROS	MR Egger	6	0.161674666	0.073494231	0.092670441	0.017625973	0.305723359	1.175477756	1.017782227	1.357606685
eqtl-a-ENSG00000174004	ebi-a-GCST90018839	Endometriosis	NRROS	Weighted median	6	0.118815601	0.045204258	0.008578351	0.030215255	0.207415946	1.126162236	1.030676368	1.230494285
eqtl-a-ENSG00000174004	ebi-a-GCST90018839	Endometriosis	NRROS	Inverse variance weighted	6	0.114677146	0.040880839	0.005029217	0.034550702	0.19480359	1.121511294	1.035154511	1.21507231
eqtl-a-ENSG00000174004	ebi-a-GCST90018839	Endometriosis	NRROS	Simple mode	6	0.009706484	0.09989136	0.92636593	-0.186080582	0.205493549	1.009753744	0.830206693	1.228131058
eqtl-a-ENSG00000174004	ebi-a-GCST90018839	Endometriosis	NRROS	Weighted mode	6	0.132159991	0.04777885	0.0395487	0.038513446	0.225806537	1.141290901	1.039264702	1.253333168
eqtl-a-ENSG00000175416	ebi-a-GCST90018839	Endometriosis	CLTB	MR Egger	4	0.063082848	0.173914362	0.75155732	-0.277789301	0.403954998	1.065115078	0.7574564	1.497736544
eqtl-a-ENSG00000175416	ebi-a-GCST90018839	Endometriosis	CLTB	Weighted median	4	0.120369945	0.053346112	0.024045853	0.015811565	0.224928326	1.127914041	1.015937229	1.25223296
eqtl-a-ENSG00000175416	ebi-a-GCST90018839	Endometriosis	CLTB	Inverse variance weighted	4	0.101084702	0.04916649	0.039785655	0.004718382	0.197451023	1.10637035	1.004729531	1.218293395
eqtl-a-ENSG00000175416	ebi-a-GCST90018839	Endometriosis	CLTB	Simple mode	4	0.152606917	0.084156462	0.16742542	-0.01233975	0.317553583	1.164866999	0.987736073	1.373762853
eqtl-a-ENSG00000175416	ebi-a-GCST90018839	Endometriosis	CLTB	Weighted mode	4	0.119483899	0.055669949	0.121131181	0.0103708	0.228596999	1.1269151	1.010424763	1.256835431
eqtl-a-ENSG00000176014	ebi-a-GCST90018839	Endometriosis	TUBB6	MR Egger	9	0.014765325	0.04296758	0.741208512	-0.069451131	0.098981782	1.014874871	0.932905722	1.104046186
eqtl-a-ENSG00000176014	ebi-a-GCST90018839	Endometriosis	TUBB6	Weighted median	9	0.042693005	0.034644105	0.217825459	-0.02520944	0.110595449	1.04361746	0.975105664	1.116942956
eqtl-a-ENSG00000176014	ebi-a-GCST90018839	Endometriosis	TUBB6	Inverse variance weighted	9	0.057812957	0.028134192	0.039888641	0.002669942	0.112955973	1.059516802	1.002673509	1.11958264
eqtl-a-ENSG00000176014	ebi-a-GCST90018839	Endometriosis	TUBB6	Simple mode	9	0.049192701	0.046009263	0.31617987	-0.040985454	0.139370857	1.050422749	0.959843092	1.14955034
eqtl-a-ENSG00000176014	ebi-a-GCST90018839	Endometriosis	TUBB6	Weighted mode	9	0.045096244	0.031849619	0.194534932	-0.017329009	0.107521497	1.046128539	0.982820275	1.113514797
eqtl-a-ENSG00000176124	ebi-a-GCST90018839	Endometriosis	DLEU1	MR Egger	3	0.13798323	0.133142971	0.488636003	-0.122976993	0.398943453	1.147956299	0.884284007	1.490249347
eqtl-a-ENSG00000176124	ebi-a-GCST90018839	Endometriosis	DLEU1	Weighted median	3	0.111860282	0.054934359	0.041724903	0.004188939	0.219531625	1.118356595	1.004197725	1.245493236
eqtl-a-ENSG00000176124	ebi-a-GCST90018839	Endometriosis	DLEU1	Inverse variance weighted	3	0.111499911	0.05308071	0.035678458	0.00746172	0.215538102	1.117953644	1.007489628	1.240529248
eqtl-a-ENSG00000176124	ebi-a-GCST90018839	Endometriosis	DLEU1	Simple mode	3	0.073412334	0.100892021	0.542491447	-0.124336028	0.271160696	1.076174189	0.883083051	1.311485805
eqtl-a-ENSG00000176124	ebi-a-GCST90018839	Endometriosis	DLEU1	Weighted mode	3	0.114898172	0.050841842	0.152299812	0.015248162	0.214548183	1.121759206	1.015365008	1.239301833
eqtl-a-ENSG00000176463	ebi-a-GCST90018839	Endometriosis	SLCO3A1	MR Egger	4	0.062919976	0.093289898	0.56953507	-0.119928224	0.245768176	1.064941615	0.886984099	1.278603128
eqtl-a-ENSG00000176463	ebi-a-GCST90018839	Endometriosis	SLCO3A1	Weighted median	4	0.082460904	0.037580247	0.028216589	0.008803619	0.156118189	1.085956216	1.008842485	1.168964353
eqtl-a-ENSG00000176463	ebi-a-GCST90018839	Endometriosis	SLCO3A1	Inverse variance weighted	4	0.076057895	0.032696777	0.020010082	0.011972212	0.140143579	1.079025043	1.012044166	1.150438965
eqtl-a-ENSG00000176463	ebi-a-GCST90018839	Endometriosis	SLCO3A1	Simple mode	4	0.090490862	0.050740681	0.172527884	-0.008960873	0.189942597	1.094711504	0.991079156	1.209180185
eqtl-a-ENSG00000176463	ebi-a-GCST90018839	Endometriosis	SLCO3A1	Weighted mode	4	0.083666838	0.039469468	0.124207644	0.006306682	0.161026995	1.087266598	1.006326611	1.17471668
eqtl-a-ENSG00000176871	ebi-a-GCST90018839	Endometriosis	WSB2	MR Egger	4	-0.171180202	0.104198541	0.242130101	-0.375409342	0.033048937	0.842669709	0.687008	1.03360112
eqtl-a-ENSG00000176871	ebi-a-GCST90018839	Endometriosis	WSB2	Weighted median	4	-0.122663961	0.052377673	0.019185179	-0.225324201	-0.020003721	0.884560859	0.798257381	0.980195026
eqtl-a-ENSG00000176871	ebi-a-GCST90018839	Endometriosis	WSB2	Inverse variance weighted	4	-0.108416773	0.048657466	0.025869637	-0.203785407	-0.01304814	0.897253567	0.815637382	0.987036618
eqtl-a-ENSG00000176871	ebi-a-GCST90018839	Endometriosis	WSB2	Simple mode	4	-0.109949008	0.086769263	0.294532151	-0.280016763	0.060118747	0.895879817	0.755771072	1.061962644
eqtl-a-ENSG00000176871	ebi-a-GCST90018839	Endometriosis	WSB2	Weighted mode	4	-0.119180189	0.058745222	0.135505379	-0.234320825	-0.004039552	0.887647842	0.791107968	0.995968596
eqtl-a-ENSG00000178202	ebi-a-GCST90018839	Endometriosis	POGLUT3	MR Egger	4	-0.080342837	0.063512206	0.333307773	-0.204826761	0.044141087	0.922799922	0.814788457	1.045129799
eqtl-a-ENSG00000178202	ebi-a-GCST90018839	Endometriosis	POGLUT3	Weighted median	4	-0.072219614	0.039212833	0.065514042	-0.149076766	0.004637538	0.930326561	0.861502978	1.004648308
eqtl-a-ENSG00000178202	ebi-a-GCST90018839	Endometriosis	POGLUT3	Inverse variance weighted	4	-0.07512979	0.037264003	0.043784376	-0.148167237	-0.002092344	0.927623082	0.862286897	0.997909843
eqtl-a-ENSG00000178202	ebi-a-GCST90018839	Endometriosis	POGLUT3	Simple mode	4	-0.066170182	0.070420147	0.416717643	-0.20419367	0.071853307	0.935971565	0.815304456	1.074497711
eqtl-a-ENSG00000178202	ebi-a-GCST90018839	Endometriosis	POGLUT3	Weighted mode	4	-0.072530483	0.040367917	0.170235595	-0.1516516	0.006590634	0.930037396	0.859287604	1.0066124
eqtl-a-ENSG00000179820	ebi-a-GCST90018839	Endometriosis	MYADM	MR Egger	6	0.12122585	0.143271455	0.445130782	-0.159586202	0.402037901	1.128879841	0.852496477	1.494867989
eqtl-a-ENSG00000179820	ebi-a-GCST90018839	Endometriosis	MYADM	Weighted median	6	0.150807947	0.079881102	0.059038681	-0.005759013	0.307374908	1.162773323	0.994257538	1.359850691
eqtl-a-ENSG00000179820	ebi-a-GCST90018839	Endometriosis	MYADM	Inverse variance weighted	6	0.169164441	0.073749583	0.021803822	0.024615259	0.313713623	1.184314873	1.024920716	1.368497774
eqtl-a-ENSG00000179820	ebi-a-GCST90018839	Endometriosis	MYADM	Simple mode	6	0.176911496	0.121036453	0.203687466	-0.060319951	0.414142943	1.193525457	0.941463263	1.513073395
eqtl-a-ENSG00000179820	ebi-a-GCST90018839	Endometriosis	MYADM	Weighted mode	6	0.157602449	0.089514326	0.138609094	-0.017845629	0.333050528	1.17070069	0.982312661	1.395217795
eqtl-a-ENSG00000180354	ebi-a-GCST90018839	Endometriosis	MTURN	MR Egger	14	-0.070243514	0.068528784	0.325572503	-0.20455993	0.064072902	0.932166797	0.815005897	1.066170122
eqtl-a-ENSG00000180354	ebi-a-GCST90018839	Endometriosis	MTURN	Weighted median	14	-0.118907152	0.048541771	0.01430213	-0.214049023	-0.02376528	0.887890236	0.807308807	0.976514891
eqtl-a-ENSG00000180354	ebi-a-GCST90018839	Endometriosis	MTURN	Inverse variance weighted	14	-0.079629993	0.035060636	0.023134396	-0.14834884	-0.010911146	0.923457969	0.862130317	0.989148164
eqtl-a-ENSG00000180354	ebi-a-GCST90018839	Endometriosis	MTURN	Simple mode	14	-0.101057391	0.084961045	0.255532066	-0.267581039	0.065466258	0.903881157	0.765228315	1.067656712
eqtl-a-ENSG00000180354	ebi-a-GCST90018839	Endometriosis	MTURN	Weighted mode	14	-0.083907633	0.053420071	0.140261209	-0.188610972	0.020795706	0.919516185	0.828108601	1.021013443
eqtl-a-ENSG00000182749	ebi-a-GCST90018839	Endometriosis	PAQR7	MR Egger	4	0.153268046	0.078728815	0.190941851	-0.001040431	0.307576524	1.165637382	0.99896011	1.360124886
eqtl-a-ENSG00000182749	ebi-a-GCST90018839	Endometriosis	PAQR7	Weighted median	4	0.16855838	0.060808238	0.005571883	0.049374233	0.287742527	1.183597323	1.050613451	1.333413941
eqtl-a-ENSG00000182749	ebi-a-GCST90018839	Endometriosis	PAQR7	Inverse variance weighted	4	0.156198913	0.056826725	0.005983439	0.044818532	0.267579295	1.169058721	1.045838056	1.306797248
eqtl-a-ENSG00000182749	ebi-a-GCST90018839	Endometriosis	PAQR7	Simple mode	4	0.165455817	0.088346262	0.157813672	-0.007702856	0.33861449	1.179930829	0.992326735	1.40300237
eqtl-a-ENSG00000182749	ebi-a-GCST90018839	Endometriosis	PAQR7	Weighted mode	4	0.16844142	0.063385109	0.076506458	0.044206607	0.292676233	1.183458898	1.045198278	1.34000887
eqtl-a-ENSG00000183283	ebi-a-GCST90018839	Endometriosis	DAZAP2	MR Egger	3	-0.244479457	0.16353453	0.375321378	-0.565007137	0.076048222	0.783112075	0.56835609	1.079014605
eqtl-a-ENSG00000183283	ebi-a-GCST90018839	Endometriosis	DAZAP2	Weighted median	3	-0.161071671	0.068682014	0.019017907	-0.295688419	-0.026454923	0.85123106	0.744019214	0.973891943
eqtl-a-ENSG00000183283	ebi-a-GCST90018839	Endometriosis	DAZAP2	Inverse variance weighted	3	-0.142081335	0.064887642	0.028549506	-0.269261113	-0.014901558	0.867550691	0.763943754	0.985208921
eqtl-a-ENSG00000183283	ebi-a-GCST90018839	Endometriosis	DAZAP2	Simple mode	3	-0.176837191	0.102588149	0.22689312	-0.377909962	0.02423558	0.837916194	0.6852922	1.024531649
eqtl-a-ENSG00000183283	ebi-a-GCST90018839	Endometriosis	DAZAP2	Weighted mode	3	-0.168793901	0.077350412	0.160816488	-0.320400709	-0.017187094	0.844682973	0.725858121	0.982959762
eqtl-a-ENSG00000183597	ebi-a-GCST90018839	Endometriosis	TANGO2	MR Egger	6	0.111953808	0.093908701	0.299090681	-0.072107246	0.296014863	1.118461196	0.930431105	1.34449014
eqtl-a-ENSG00000183597	ebi-a-GCST90018839	Endometriosis	TANGO2	Weighted median	6	0.117775848	0.058827413	0.045278578	0.002474117	0.233077578	1.124991914	1.002477181	1.262479416
eqtl-a-ENSG00000183597	ebi-a-GCST90018839	Endometriosis	TANGO2	Inverse variance weighted	6	0.123444705	0.051328147	0.016172023	0.022841538	0.224047873	1.131387443	1.023104404	1.251130913
eqtl-a-ENSG00000183597	ebi-a-GCST90018839	Endometriosis	TANGO2	Simple mode	6	0.066407514	0.094977874	0.515614049	-0.119749119	0.252564147	1.068662123	0.887142976	1.287322072
eqtl-a-ENSG00000183597	ebi-a-GCST90018839	Endometriosis	TANGO2	Weighted mode	6	0.117036461	0.062326777	0.119214919	-0.005124022	0.239196944	1.124160417	0.994889083	1.270228675
eqtl-a-ENSG00000184385	ebi-a-GCST90018839	Endometriosis	UMODL1-AS1	MR Egger	3	0.02953846	0.073019874	0.755281917	-0.113580492	0.172657412	1.029979048	0.892632343	1.188458884
eqtl-a-ENSG00000184385	ebi-a-GCST90018839	Endometriosis	UMODL1-AS1	Weighted median	3	0.0717239	0.03383442	0.034018686	0.005408437	0.138039363	1.074358672	1.005423089	1.148020739
eqtl-a-ENSG00000184385	ebi-a-GCST90018839	Endometriosis	UMODL1-AS1	Inverse variance weighted	3	0.071563973	0.033786833	0.034166396	0.00534178	0.137786167	1.074186868	1.005356072	1.147730101
eqtl-a-ENSG00000184385	ebi-a-GCST90018839	Endometriosis	UMODL1-AS1	Simple mode	3	0.14432909	0.068795505	0.170803549	0.009489901	0.27916828	1.155264232	1.009535073	1.322029796
eqtl-a-ENSG00000184385	ebi-a-GCST90018839	Endometriosis	UMODL1-AS1	Weighted mode	3	0.064898108	0.034328626	0.199256914	-0.002385998	0.132182214	1.067050294	0.997616846	1.141316264
eqtl-a-ENSG00000184678	ebi-a-GCST90018839	Endometriosis	H2BC21	MR Egger	3	-0.390799971	0.931244397	0.747049693	-2.216038989	1.434439048	0.676515466	0.109040164	4.197289869
eqtl-a-ENSG00000184678	ebi-a-GCST90018839	Endometriosis	H2BC21	Weighted median	3	-0.400256353	0.134803497	0.00298592	-0.664471207	-0.136041499	0.670148229	0.514545544	0.872806411
eqtl-a-ENSG00000184678	ebi-a-GCST90018839	Endometriosis	H2BC21	Inverse variance weighted	3	-0.40055178	0.113147417	0.000399994	-0.622320717	-0.178782844	0.669950279	0.536697468	0.836287485
eqtl-a-ENSG00000184678	ebi-a-GCST90018839	Endometriosis	H2BC21	Simple mode	3	-0.409168288	0.152061454	0.11481055	-0.707208738	-0.111127838	0.664202446	0.493018422	0.894824349
eqtl-a-ENSG00000184678	ebi-a-GCST90018839	Endometriosis	H2BC21	Weighted mode	3	-0.400174741	0.155304897	0.12335724	-0.70457234	-0.095777143	0.670202924	0.49431993	0.908666496
eqtl-a-ENSG00000184752	ebi-a-GCST90018839	Endometriosis	NDUFA12	MR Egger	5	-0.239471174	0.092033832	0.08023771	-0.419857484	-0.059084863	0.787043961	0.657140466	0.942626771
eqtl-a-ENSG00000184752	ebi-a-GCST90018839	Endometriosis	NDUFA12	Weighted median	5	-0.102503825	0.0375216	0.006297756	-0.176046161	-0.028961489	0.902574697	0.838579273	0.971453875
eqtl-a-ENSG00000184752	ebi-a-GCST90018839	Endometriosis	NDUFA12	Inverse variance weighted	5	-0.080729802	0.041181639	0.049956667	-0.161445816	-1.38E-05	0.9224429	0.850912636	0.999986211
eqtl-a-ENSG00000184752	ebi-a-GCST90018839	Endometriosis	NDUFA12	Simple mode	5	-0.025945305	0.062309572	0.698494793	-0.148072067	0.096181457	0.974388382	0.862368964	1.100958822
eqtl-a-ENSG00000184752	ebi-a-GCST90018839	Endometriosis	NDUFA12	Weighted mode	5	-0.095439289	0.034531539	0.050650282	-0.163121104	-0.027757473	0.908973545	0.849488305	0.972624225
eqtl-a-ENSG00000185262	ebi-a-GCST90018839	Endometriosis	UBALD2	MR Egger	3	0.459060007	0.500455228	0.527447907	-0.52183224	1.439952253	1.582585666	0.593432241	4.220494298
eqtl-a-ENSG00000185262	ebi-a-GCST90018839	Endometriosis	UBALD2	Weighted median	3	0.230976154	0.098382708	0.018888147	0.038146046	0.423806262	1.259829197	1.038882946	1.527765579
eqtl-a-ENSG00000185262	ebi-a-GCST90018839	Endometriosis	UBALD2	Inverse variance weighted	3	0.215959398	0.09970359	0.030310097	0.020540362	0.411378435	1.241051989	1.020752767	1.508896267
eqtl-a-ENSG00000185262	ebi-a-GCST90018839	Endometriosis	UBALD2	Simple mode	3	0.231183968	0.139916201	0.240278708	-0.043051786	0.505419723	1.260091035	0.957861784	1.657681141
eqtl-a-ENSG00000185262	ebi-a-GCST90018839	Endometriosis	UBALD2	Weighted mode	3	0.242162084	0.124509074	0.191207587	-0.001875701	0.486199869	1.274000671	0.998126057	1.626124976
eqtl-a-ENSG00000185324	ebi-a-GCST90018839	Endometriosis	CDK10	MR Egger	6	0.036142015	0.10065502	0.737695765	-0.161141825	0.233425855	1.036803077	0.851171345	1.262919185
eqtl-a-ENSG00000185324	ebi-a-GCST90018839	Endometriosis	CDK10	Weighted median	6	0.087465628	0.050233589	0.081652355	-0.010992206	0.185923462	1.09140475	0.989067987	1.20433008
eqtl-a-ENSG00000185324	ebi-a-GCST90018839	Endometriosis	CDK10	Inverse variance weighted	6	0.111472758	0.050506291	0.027306627	0.012480428	0.210465089	1.11792329	1.012558633	1.234251964
eqtl-a-ENSG00000185324	ebi-a-GCST90018839	Endometriosis	CDK10	Simple mode	6	0.34508377	0.115838385	0.030835062	0.118040535	0.572127006	1.412108208	1.125289724	1.772032169
eqtl-a-ENSG00000185324	ebi-a-GCST90018839	Endometriosis	CDK10	Weighted mode	6	0.081967986	0.052668223	0.18036201	-0.021261731	0.185197702	1.08542106	0.978962706	1.203456343
eqtl-a-ENSG00000186184	ebi-a-GCST90018839	Endometriosis	POLR1D	MR Egger	4	0.10880371	0.057077478	0.196882228	-0.003068147	0.220675567	1.114943477	0.996936555	1.246918823
eqtl-a-ENSG00000186184	ebi-a-GCST90018839	Endometriosis	POLR1D	Weighted median	4	0.104172877	0.043613191	0.016914383	0.018691023	0.189654731	1.109792296	1.018866794	1.208832154
eqtl-a-ENSG00000186184	ebi-a-GCST90018839	Endometriosis	POLR1D	Inverse variance weighted	4	0.101705157	0.041883685	0.015170785	0.019613133	0.18379718	1.107057015	1.019806735	1.201772055
eqtl-a-ENSG00000186184	ebi-a-GCST90018839	Endometriosis	POLR1D	Simple mode	4	0.212334374	0.096712809	0.115655974	0.022777269	0.401891479	1.23656129	1.023038651	1.494649124
eqtl-a-ENSG00000186184	ebi-a-GCST90018839	Endometriosis	POLR1D	Weighted mode	4	0.105030119	0.045553468	0.104446639	0.015745322	0.194314917	1.110744065	1.015869933	1.214478682
eqtl-a-ENSG00000188827	ebi-a-GCST90018839	Endometriosis	SLX4	MR Egger	4	0.026119749	0.273040532	0.932510601	-0.509039694	0.561279193	1.02646386	0.601072515	1.752913381
eqtl-a-ENSG00000188827	ebi-a-GCST90018839	Endometriosis	SLX4	Weighted median	4	0.291903564	0.131701991	0.026664498	0.033767662	0.550039467	1.338973886	1.034344261	1.733321425
eqtl-a-ENSG00000188827	ebi-a-GCST90018839	Endometriosis	SLX4	Inverse variance weighted	4	0.321507456	0.110552974	0.003635442	0.104823628	0.538191284	1.379205289	1.110514729	1.712905899
eqtl-a-ENSG00000188827	ebi-a-GCST90018839	Endometriosis	SLX4	Simple mode	4	0.271072251	0.19209891	0.25303887	-0.105441612	0.647586115	1.311369815	0.899927016	1.91092251
eqtl-a-ENSG00000188827	ebi-a-GCST90018839	Endometriosis	SLX4	Weighted mode	4	0.248772028	0.177667901	0.255951383	-0.099457059	0.597001114	1.282449637	0.905328825	1.81666266
eqtl-a-ENSG00000196653	ebi-a-GCST90018839	Endometriosis	ZNF502	MR Egger	4	0.199341339	0.09926002	0.182382083	0.004791701	0.393890977	1.220598533	1.004803199	1.482738888
eqtl-a-ENSG00000196653	ebi-a-GCST90018839	Endometriosis	ZNF502	Weighted median	4	0.101754196	0.047304031	0.031470817	0.009038296	0.194470096	1.107111306	1.009079265	1.21466716
eqtl-a-ENSG00000196653	ebi-a-GCST90018839	Endometriosis	ZNF502	Inverse variance weighted	4	0.098047848	0.046527065	0.035089043	0.006854801	0.189240895	1.103015561	1.006878349	1.208331998
eqtl-a-ENSG00000196653	ebi-a-GCST90018839	Endometriosis	ZNF502	Simple mode	4	0.056920985	0.083899472	0.5461375	-0.10752198	0.221363949	1.058572164	0.898056783	1.247777475
eqtl-a-ENSG00000196653	ebi-a-GCST90018839	Endometriosis	ZNF502	Weighted mode	4	0.103246899	0.049423584	0.127896362	0.006376674	0.200117124	1.108765128	1.006397048	1.221545823
eqtl-a-ENSG00000196787	ebi-a-GCST90018839	Endometriosis	H2AC11	MR Egger	11	-0.034782121	0.249271864	0.892100114	-0.523354974	0.453790733	0.965815825	0.592529289	1.57426852
eqtl-a-ENSG00000196787	ebi-a-GCST90018839	Endometriosis	H2AC11	Weighted median	11	-0.105642748	0.088098677	0.230473068	-0.278316156	0.067030659	0.899746026	0.757057436	1.069328262
eqtl-a-ENSG00000196787	ebi-a-GCST90018839	Endometriosis	H2AC11	Inverse variance weighted	11	-0.198353039	0.064397382	0.002069024	-0.324571908	-0.072134169	0.820080282	0.722836728	0.930406055
eqtl-a-ENSG00000196787	ebi-a-GCST90018839	Endometriosis	H2AC11	Simple mode	11	-0.087343143	0.148459227	0.569358728	-0.378323228	0.203636941	0.916362598	0.685009051	1.225853015
eqtl-a-ENSG00000196787	ebi-a-GCST90018839	Endometriosis	H2AC11	Weighted mode	11	-0.087343143	0.115258388	0.466051623	-0.313249584	0.138563297	0.916362598	0.731067427	1.148622384
eqtl-a-ENSG00000196922	ebi-a-GCST90018839	Endometriosis	ZNF252P	MR Egger	5	0.110972763	0.090117145	0.305892516	-0.065656841	0.287602367	1.117364473	0.936452161	1.333227064
eqtl-a-ENSG00000196922	ebi-a-GCST90018839	Endometriosis	ZNF252P	Weighted median	5	0.065775153	0.036690743	0.073022393	-0.006138702	0.137689009	1.067986557	0.993880101	1.147618595
eqtl-a-ENSG00000196922	ebi-a-GCST90018839	Endometriosis	ZNF252P	Inverse variance weighted	5	0.064056792	0.032130725	0.04619245	0.001080572	0.127033012	1.066152946	1.001081156	1.135454501
eqtl-a-ENSG00000196922	ebi-a-GCST90018839	Endometriosis	ZNF252P	Simple mode	5	0.070541834	0.053379349	0.25684592	-0.034081691	0.175165358	1.07308946	0.966492548	1.191443215
eqtl-a-ENSG00000196922	ebi-a-GCST90018839	Endometriosis	ZNF252P	Weighted mode	5	0.058226101	0.039329814	0.21285956	-0.018860334	0.135312537	1.059954626	0.981316409	1.14489455
eqtl-a-ENSG00000196981	ebi-a-GCST90018839	Endometriosis	WDR5B	MR Egger	3	0.072000626	0.076402515	0.518877691	-0.077748305	0.221749556	1.074656016	0.925197265	1.24825872
eqtl-a-ENSG00000196981	ebi-a-GCST90018839	Endometriosis	WDR5B	Weighted median	3	0.088127351	0.039413911	0.025355352	0.010876085	0.165378617	1.092127197	1.010935445	1.179839741
eqtl-a-ENSG00000196981	ebi-a-GCST90018839	Endometriosis	WDR5B	Inverse variance weighted	3	0.088043347	0.039603859	0.026209043	0.010419784	0.16566691	1.092035458	1.010474259	1.180179931
eqtl-a-ENSG00000196981	ebi-a-GCST90018839	Endometriosis	WDR5B	Simple mode	3	0.090128923	0.07124304	0.333280673	-0.049507434	0.229765281	1.094315357	0.951698083	1.258304627
eqtl-a-ENSG00000196981	ebi-a-GCST90018839	Endometriosis	WDR5B	Weighted mode	3	0.087166119	0.03944229	0.157700105	0.009859231	0.164473007	1.091077913	1.009907993	1.178771751
eqtl-a-ENSG00000197608	ebi-a-GCST90018839	Endometriosis	ZNF841	MR Egger	4	0.296240277	0.325055576	0.458311002	-0.340868653	0.933349207	1.344793241	0.71115231	2.543012004
eqtl-a-ENSG00000197608	ebi-a-GCST90018839	Endometriosis	ZNF841	Weighted median	4	0.158585987	0.096200158	0.099250053	-0.029966322	0.347138296	1.171852684	0.970478217	1.415012402
eqtl-a-ENSG00000197608	ebi-a-GCST90018839	Endometriosis	ZNF841	Inverse variance weighted	4	0.188323939	0.07964487	0.018052197	0.032219994	0.344427885	1.207224519	1.032744678	1.411182329
eqtl-a-ENSG00000197608	ebi-a-GCST90018839	Endometriosis	ZNF841	Simple mode	4	0.117324633	0.133876736	0.445344506	-0.14507377	0.379723036	1.124484415	0.864958483	1.461879646
eqtl-a-ENSG00000197608	ebi-a-GCST90018839	Endometriosis	ZNF841	Weighted mode	4	0.261387972	0.123220776	0.124029703	0.019875252	0.502900693	1.298731439	1.02007408	1.653510647
eqtl-a-ENSG00000198682	ebi-a-GCST90018839	Endometriosis	PAPSS2	MR Egger	3	-0.249922306	0.110615358	0.265268138	-0.466728406	-0.033116205	0.778861294	0.62705037	0.967426134
eqtl-a-ENSG00000198682	ebi-a-GCST90018839	Endometriosis	PAPSS2	Weighted median	3	-0.159860676	0.057550191	0.005473486	-0.27265905	-0.047062301	0.852262522	0.761352326	0.954027959
eqtl-a-ENSG00000198682	ebi-a-GCST90018839	Endometriosis	PAPSS2	Inverse variance weighted	3	-0.144191318	0.054883153	0.008608013	-0.251762298	-0.036620337	0.865722104	0.777429512	0.964042077
eqtl-a-ENSG00000198682	ebi-a-GCST90018839	Endometriosis	PAPSS2	Simple mode	3	-0.148002872	0.087137819	0.231512592	-0.318792996	0.022787253	0.862428638	0.727026031	1.023048866
eqtl-a-ENSG00000198682	ebi-a-GCST90018839	Endometriosis	PAPSS2	Weighted mode	3	-0.164382126	0.060009785	0.111432803	-0.282001304	-0.046762949	0.848417757	0.754272701	0.954313592
eqtl-a-ENSG00000198832	ebi-a-GCST90018839	Endometriosis	SELENOM	MR Egger	4	0.075401296	0.078125512	0.43630688	-0.077724706	0.228527299	1.078316789	0.925219098	1.256747833
eqtl-a-ENSG00000198832	ebi-a-GCST90018839	Endometriosis	SELENOM	Weighted median	4	0.098752083	0.048730216	0.042712942	0.00324086	0.194263307	1.103792617	1.003246117	1.214416005
eqtl-a-ENSG00000198832	ebi-a-GCST90018839	Endometriosis	SELENOM	Inverse variance weighted	4	0.092898442	0.046100668	0.043891931	0.002541133	0.183255752	1.097350285	1.002544364	1.201121558
eqtl-a-ENSG00000198832	ebi-a-GCST90018839	Endometriosis	SELENOM	Simple mode	4	0.116313174	0.07113386	0.200536319	-0.023109191	0.255735539	1.12334762	0.977155781	1.291411155
eqtl-a-ENSG00000198832	ebi-a-GCST90018839	Endometriosis	SELENOM	Weighted mode	4	0.098578869	0.05167563	0.152478667	-0.002705365	0.199863103	1.103601441	0.997298291	1.221235563
eqtl-a-ENSG00000198846	ebi-a-GCST90018839	Endometriosis	TOX	MR Egger	4	0.194967369	0.099849129	0.190106671	-0.000736923	0.390671661	1.21527133	0.999263348	1.477973158
eqtl-a-ENSG00000198846	ebi-a-GCST90018839	Endometriosis	TOX	Weighted median	4	0.138140512	0.059685402	0.020641552	0.021157124	0.255123901	1.148136866	1.021382523	1.29062152
eqtl-a-ENSG00000198846	ebi-a-GCST90018839	Endometriosis	TOX	Inverse variance weighted	4	0.124733722	0.055780597	0.025342017	0.015403752	0.234063692	1.132846761	1.015523001	1.263724978
eqtl-a-ENSG00000198846	ebi-a-GCST90018839	Endometriosis	TOX	Simple mode	4	0.111157401	0.09602186	0.330812288	-0.077045444	0.299360247	1.1175708	0.925847779	1.348995507
eqtl-a-ENSG00000198846	ebi-a-GCST90018839	Endometriosis	TOX	Weighted mode	4	0.143185659	0.061537757	0.102446921	0.022571654	0.263799663	1.153944022	1.022828322	1.301867359
eqtl-a-ENSG00000204618	ebi-a-GCST90018839	Endometriosis	RNF39	MR Egger	3	-0.217276359	0.137474866	0.359136798	-0.486727096	0.052174379	0.804707551	0.614634747	1.053559445
eqtl-a-ENSG00000204618	ebi-a-GCST90018839	Endometriosis	RNF39	Weighted median	3	-0.148874292	0.071144033	0.036387027	-0.288316598	-0.009431987	0.861677428	0.749524257	0.990612355
eqtl-a-ENSG00000204618	ebi-a-GCST90018839	Endometriosis	RNF39	Inverse variance weighted	3	-0.143626775	0.069417213	0.038542625	-0.279684513	-0.007569037	0.866210979	0.756022219	0.992459536
eqtl-a-ENSG00000204618	ebi-a-GCST90018839	Endometriosis	RNF39	Simple mode	3	-0.097602964	0.111995569	0.47537686	-0.317114279	0.121908351	0.907008947	0.728247527	1.129650565
eqtl-a-ENSG00000204618	ebi-a-GCST90018839	Endometriosis	RNF39	Weighted mode	3	-0.158404149	0.077317211	0.177027206	-0.309945883	-0.006862416	0.853504769	0.73348665	0.993161076
eqtl-a-ENSG00000204872	ebi-a-GCST90018839	Endometriosis	NAT8B	MR Egger	4	0.115147771	0.100024893	0.368699879	-0.08090102	0.311196563	1.122039231	0.922284975	1.365057514
eqtl-a-ENSG00000204872	ebi-a-GCST90018839	Endometriosis	NAT8B	Weighted median	4	0.1057973	0.04712925	0.024778849	0.01342397	0.198170629	1.111596533	1.013514476	1.219170402
eqtl-a-ENSG00000204872	ebi-a-GCST90018839	Endometriosis	NAT8B	Inverse variance weighted	4	0.103994608	0.041986811	0.013255136	0.021700458	0.186288759	1.109594472	1.021937625	1.204770098
eqtl-a-ENSG00000204872	ebi-a-GCST90018839	Endometriosis	NAT8B	Simple mode	4	0.14646023	0.064590324	0.108171679	0.019863195	0.273057265	1.157728887	1.020061781	1.313975488
eqtl-a-ENSG00000204872	ebi-a-GCST90018839	Endometriosis	NAT8B	Weighted mode	4	0.09884308	0.050597318	0.14577094	-0.000327662	0.198013823	1.103893063	0.999672391	1.218979243
eqtl-a-ENSG00000205309	ebi-a-GCST90018839	Endometriosis	NT5M	MR Egger	12	-0.056517785	0.06057283	0.372772099	-0.175240532	0.062204962	0.945049677	0.839255129	1.064180439
eqtl-a-ENSG00000205309	ebi-a-GCST90018839	Endometriosis	NT5M	Weighted median	12	-0.109664423	0.04676903	0.019036851	-0.201331723	-0.017997124	0.896134807	0.817641156	0.982163857
eqtl-a-ENSG00000205309	ebi-a-GCST90018839	Endometriosis	NT5M	Inverse variance weighted	12	-0.075508608	0.03798941	0.04685345	-0.149967852	-0.001049364	0.927271748	0.860735647	0.998951186
eqtl-a-ENSG00000205309	ebi-a-GCST90018839	Endometriosis	NT5M	Simple mode	12	-0.141736071	0.089624703	0.14208353	-0.317400488	0.033928346	0.867850277	0.728039126	1.034510477
eqtl-a-ENSG00000205309	ebi-a-GCST90018839	Endometriosis	NT5M	Weighted mode	12	-0.049604423	0.047654542	0.320252503	-0.143007325	0.043798478	0.951605783	0.86674772	1.04477179
eqtl-a-ENSG00000205356	ebi-a-GCST90018839	Endometriosis	TECPR1	MR Egger	5	-0.046700013	0.346826574	0.901415117	-0.726480098	0.633080071	0.954373654	0.483608251	1.88340267
eqtl-a-ENSG00000205356	ebi-a-GCST90018839	Endometriosis	TECPR1	Weighted median	5	-0.101674313	0.050414805	0.043721082	-0.200487331	-0.002861295	0.903323705	0.818331857	0.997142795
eqtl-a-ENSG00000205356	ebi-a-GCST90018839	Endometriosis	TECPR1	Inverse variance weighted	5	-0.097204167	0.044465265	0.028810509	-0.184356087	-0.010052247	0.907370732	0.831639615	0.989998108
eqtl-a-ENSG00000205356	ebi-a-GCST90018839	Endometriosis	TECPR1	Simple mode	5	-0.07980287	0.075317984	0.349091098	-0.22742612	0.067820379	0.923298338	0.796581271	1.070173066
eqtl-a-ENSG00000205356	ebi-a-GCST90018839	Endometriosis	TECPR1	Weighted mode	5	-0.111197114	0.048887599	0.085298341	-0.207016808	-0.01537742	0.894762361	0.813005985	0.984740209
eqtl-a-ENSG00000212127	ebi-a-GCST90018839	Endometriosis	TAS2R14	MR Egger	3	0.125972152	0.139101593	0.531506839	-0.146666969	0.398611274	1.134250582	0.863581529	1.489754399
eqtl-a-ENSG00000212127	ebi-a-GCST90018839	Endometriosis	TAS2R14	Weighted median	3	0.103030511	0.048488746	0.03360051	0.007992569	0.198068453	1.108525231	1.008024595	1.219045838
eqtl-a-ENSG00000212127	ebi-a-GCST90018839	Endometriosis	TAS2R14	Inverse variance weighted	3	0.099797185	0.046129699	0.030510102	0.009382976	0.190211395	1.104946796	1.009427134	1.209505254
eqtl-a-ENSG00000212127	ebi-a-GCST90018839	Endometriosis	TAS2R14	Simple mode	3	0.10547246	0.060130921	0.221513131	-0.012384145	0.223329065	1.111235501	0.987692223	1.250231914
eqtl-a-ENSG00000212127	ebi-a-GCST90018839	Endometriosis	TAS2R14	Weighted mode	3	0.102992107	0.050943047	0.180580758	0.003143736	0.202840479	1.10848266	1.003148682	1.224877059
eqtl-a-ENSG00000214765	ebi-a-GCST90018839	Endometriosis	SEPTIN7P2	MR Egger	3	-0.025293565	0.185093866	0.913539761	-0.388077542	0.337490412	0.975023638	0.67835974	1.401426172
eqtl-a-ENSG00000214765	ebi-a-GCST90018839	Endometriosis	SEPTIN7P2	Weighted median	3	-0.075409907	0.037314062	0.043284794	-0.14854547	-0.002274345	0.927363275	0.861960813	0.997728239
eqtl-a-ENSG00000214765	ebi-a-GCST90018839	Endometriosis	SEPTIN7P2	Inverse variance weighted	3	-0.081279847	0.039790433	0.041082321	-0.159269097	-0.003290598	0.921935654	0.852766852	0.99671481
eqtl-a-ENSG00000214765	ebi-a-GCST90018839	Endometriosis	SEPTIN7P2	Simple mode	3	-0.072971469	0.042547531	0.228470178	-0.15636463	0.010421693	0.929627353	0.855247285	1.010476188
eqtl-a-ENSG00000214765	ebi-a-GCST90018839	Endometriosis	SEPTIN7P2	Weighted mode	3	-0.075823842	0.041751745	0.211009906	-0.157657262	0.006009578	0.926979487	0.854142479	1.006027671
eqtl-a-ENSG00000214894	ebi-a-GCST90018839	Endometriosis	LINC00243	MR Egger	4	-0.02992773	0.088957964	0.768569565	-0.204285338	0.144429879	0.970515671	0.815229722	1.155380676
eqtl-a-ENSG00000214894	ebi-a-GCST90018839	Endometriosis	LINC00243	Weighted median	4	-0.099984392	0.051675697	0.053009488	-0.201268758	0.001299973	0.904851541	0.817692641	1.001300819
eqtl-a-ENSG00000214894	ebi-a-GCST90018839	Endometriosis	LINC00243	Inverse variance weighted	4	-0.124706518	0.050571703	0.013665623	-0.223827054	-0.025585981	0.882755938	0.799453384	0.974738567
eqtl-a-ENSG00000214894	ebi-a-GCST90018839	Endometriosis	LINC00243	Simple mode	4	-0.271625481	0.140935751	0.149561889	-0.547859554	0.004608591	0.762139643	0.578186063	1.004619227
eqtl-a-ENSG00000214894	ebi-a-GCST90018839	Endometriosis	LINC00243	Weighted mode	4	-0.087320157	0.052733436	0.196322782	-0.190677692	0.016037378	0.916383662	0.8263989	1.016166667
eqtl-a-ENSG00000219545	ebi-a-GCST90018839	Endometriosis	UMAD1	MR Egger	3	0.324675333	0.166005518	0.300894705	-0.000695482	0.650046148	1.38358137	0.99930476	1.915629229
eqtl-a-ENSG00000219545	ebi-a-GCST90018839	Endometriosis	UMAD1	Weighted median	3	0.22586143	0.094164356	0.016458451	0.041299293	0.410423567	1.25340197	1.042163972	1.507456159
eqtl-a-ENSG00000219545	ebi-a-GCST90018839	Endometriosis	UMAD1	Inverse variance weighted	3	0.215493702	0.084634657	0.010891406	0.049609774	0.38137763	1.240474171	1.050860943	1.464300465
eqtl-a-ENSG00000219545	ebi-a-GCST90018839	Endometriosis	UMAD1	Simple mode	3	0.246672225	0.121927119	0.180394287	0.007695072	0.485649377	1.27975957	1.007724755	1.625230054
eqtl-a-ENSG00000219545	ebi-a-GCST90018839	Endometriosis	UMAD1	Weighted mode	3	0.232684285	0.10589383	0.15910724	0.025132377	0.440236192	1.261982989	1.025450858	1.553073999
eqtl-a-ENSG00000226660	ebi-a-GCST90018839	Endometriosis	TRBV2	MR Egger	3	-0.187659483	0.342461768	0.680872106	-0.858884549	0.483565583	0.828896913	0.423634362	1.621846935
eqtl-a-ENSG00000226660	ebi-a-GCST90018839	Endometriosis	TRBV2	Weighted median	3	-0.286569629	0.123419261	0.020237253	-0.528471381	-0.044667878	0.750834797	0.58950541	0.956315043
eqtl-a-ENSG00000226660	ebi-a-GCST90018839	Endometriosis	TRBV2	Inverse variance weighted	3	-0.286620152	0.110496943	0.009488876	-0.50319416	-0.070046144	0.750796864	0.604596395	0.932350797
eqtl-a-ENSG00000226660	ebi-a-GCST90018839	Endometriosis	TRBV2	Simple mode	3	-0.31722261	0.15766791	0.181884634	-0.626251714	-0.008193506	0.72816864	0.534591854	0.991839969
eqtl-a-ENSG00000226660	ebi-a-GCST90018839	Endometriosis	TRBV2	Weighted mode	3	-0.279923436	0.14448503	0.192297319	-0.563114095	0.003267223	0.75584161	0.569433031	1.003272567
eqtl-a-ENSG00000230606	ebi-a-GCST90018839	Endometriosis	APPAT	MR Egger	6	-0.07452569	0.083296008	0.421514273	-0.237785865	0.088734485	0.928183629	0.788371491	1.092790466
eqtl-a-ENSG00000230606	ebi-a-GCST90018839	Endometriosis	APPAT	Weighted median	6	-0.111273421	0.050004531	0.026063336	-0.209282302	-0.01326454	0.894694087	0.811166209	0.986823046
eqtl-a-ENSG00000230606	ebi-a-GCST90018839	Endometriosis	APPAT	Inverse variance weighted	6	-0.114362541	0.045209196	0.011418285	-0.202972565	-0.025752517	0.891934535	0.816300636	0.974576251
eqtl-a-ENSG00000230606	ebi-a-GCST90018839	Endometriosis	APPAT	Simple mode	6	-0.194289469	0.103725431	0.119932902	-0.397591314	0.009012376	0.823419515	0.671936583	1.00905311
eqtl-a-ENSG00000230606	ebi-a-GCST90018839	Endometriosis	APPAT	Weighted mode	6	-0.109019434	0.050984969	0.085504732	-0.208949973	-0.009088895	0.89671299	0.811435829	0.990952284
eqtl-a-ENSG00000233609	ebi-a-GCST90018839	Endometriosis	RPL10P19	MR Egger	4	0.128450425	0.257356367	0.66719126	-0.375968054	0.632868904	1.13706505	0.686624268	1.883004999
eqtl-a-ENSG00000233609	ebi-a-GCST90018839	Endometriosis	RPL10P19	Weighted median	4	0.334613102	0.148232119	0.023985654	0.04407815	0.625148055	1.39739963	1.045064023	1.86852258
eqtl-a-ENSG00000233609	ebi-a-GCST90018839	Endometriosis	RPL10P19	Inverse variance weighted	4	0.32295017	0.122055788	0.008146845	0.083720826	0.562179514	1.381196524	1.087325298	1.754492277
eqtl-a-ENSG00000233609	ebi-a-GCST90018839	Endometriosis	RPL10P19	Simple mode	4	0.282316316	0.213347058	0.277557301	-0.135843917	0.70047655	1.326198152	0.872978879	2.01471259
eqtl-a-ENSG00000233609	ebi-a-GCST90018839	Endometriosis	RPL10P19	Weighted mode	4	0.366632706	0.189174835	0.147992218	-0.004149971	0.737415383	1.442867865	0.995858629	2.090525319
eqtl-a-ENSG00000236296	ebi-a-GCST90018839	Endometriosis	GUSBP5	MR Egger	4	0.079627875	0.051385021	0.261356009	-0.021086766	0.180342516	1.082884025	0.979134006	1.197627499
eqtl-a-ENSG00000236296	ebi-a-GCST90018839	Endometriosis	GUSBP5	Weighted median	4	0.085098724	0.034529535	0.013719696	0.017420836	0.152776612	1.088824554	1.017573464	1.165064688
eqtl-a-ENSG00000236296	ebi-a-GCST90018839	Endometriosis	GUSBP5	Inverse variance weighted	4	0.083344185	0.033799096	0.013668083	0.017097957	0.149590412	1.086915844	1.017244964	1.161358467
eqtl-a-ENSG00000236296	ebi-a-GCST90018839	Endometriosis	GUSBP5	Simple mode	4	0.176154634	0.08162184	0.119780778	0.016175829	0.33613344	1.192622465	1.016307366	1.399525765
eqtl-a-ENSG00000236296	ebi-a-GCST90018839	Endometriosis	GUSBP5	Weighted mode	4	0.082227842	0.033581275	0.091792038	0.016408543	0.148047141	1.08570315	1.016543903	1.159567558
eqtl-a-ENSG00000239998	ebi-a-GCST90018839	Endometriosis	LILRA2	MR Egger	4	-0.053132359	0.061688662	0.479844654	-0.174042137	0.067777419	0.948254494	0.840261491	1.070127092
eqtl-a-ENSG00000239998	ebi-a-GCST90018839	Endometriosis	LILRA2	Weighted median	4	-0.095939808	0.046952996	0.041021165	-0.187967679	-0.003911936	0.9085187	0.828641489	0.996095705
eqtl-a-ENSG00000239998	ebi-a-GCST90018839	Endometriosis	LILRA2	Inverse variance weighted	4	-0.108434185	0.044547776	0.01492846	-0.195747827	-0.021120544	0.897237944	0.82221955	0.979100933
eqtl-a-ENSG00000239998	ebi-a-GCST90018839	Endometriosis	LILRA2	Simple mode	4	-0.086243688	0.059396927	0.242429638	-0.202661665	0.030174289	0.917370652	0.816554463	1.030634147
eqtl-a-ENSG00000239998	ebi-a-GCST90018839	Endometriosis	LILRA2	Weighted mode	4	-0.091932375	0.05011485	0.163943903	-0.190157481	0.006292731	0.912166833	0.826828914	1.006312572
eqtl-a-ENSG00000245848	ebi-a-GCST90018839	Endometriosis	CEBPA	MR Egger	3	0.579993803	0.340346892	0.337832116	-0.087086104	1.247073711	1.786027363	0.916598169	3.480144134
eqtl-a-ENSG00000245848	ebi-a-GCST90018839	Endometriosis	CEBPA	Weighted median	3	0.227440523	0.11217067	0.042598109	0.00758601	0.447295036	1.255382772	1.007614857	1.56407569
eqtl-a-ENSG00000245848	ebi-a-GCST90018839	Endometriosis	CEBPA	Inverse variance weighted	3	0.222616279	0.101533989	0.028341286	0.02360966	0.421622898	1.249341084	1.023890575	1.52443355
eqtl-a-ENSG00000245848	ebi-a-GCST90018839	Endometriosis	CEBPA	Simple mode	3	0.130311656	0.179469957	0.543258045	-0.221449459	0.482072772	1.139183362	0.801356422	1.619427631
eqtl-a-ENSG00000245848	ebi-a-GCST90018839	Endometriosis	CEBPA	Weighted mode	3	0.272477944	0.12320276	0.157516869	0.031000535	0.513955354	1.313214495	1.031486055	1.671891054
eqtl-a-ENSG00000246982	ebi-a-GCST90018839	Endometriosis	BRPF3-AS1	MR Egger	3	0.343273679	0.354706938	0.510427207	-0.35195192	1.038499277	1.409554474	0.703313936	2.824974329
eqtl-a-ENSG00000246982	ebi-a-GCST90018839	Endometriosis	BRPF3-AS1	Weighted median	3	0.124191086	0.053674094	0.02067873	0.018989861	0.229392311	1.132232204	1.019171315	1.257835405
eqtl-a-ENSG00000246982	ebi-a-GCST90018839	Endometriosis	BRPF3-AS1	Inverse variance weighted	3	0.122828822	0.052218888	0.018663166	0.020479802	0.225177842	1.130690855	1.020690952	1.252545451
eqtl-a-ENSG00000246982	ebi-a-GCST90018839	Endometriosis	BRPF3-AS1	Simple mode	3	0.050613867	0.084152594	0.608631929	-0.114325218	0.215552951	1.051916635	0.891967825	1.24054767
eqtl-a-ENSG00000246982	ebi-a-GCST90018839	Endometriosis	BRPF3-AS1	Weighted mode	3	0.135743476	0.056914494	0.139843758	0.024191068	0.247295883	1.145388036	1.024486046	1.280557952
eqtl-a-ENSG00000250510	ebi-a-GCST90018839	Endometriosis	GPR162	MR Egger	14	-0.057684552	0.074474746	0.453596044	-0.203655055	0.088285951	0.943947667	0.815743709	1.092300421
eqtl-a-ENSG00000250510	ebi-a-GCST90018839	Endometriosis	GPR162	Weighted median	14	-0.076256759	0.036879526	0.038665786	-0.148540631	-0.003972888	0.926578268	0.861964984	0.996034994
eqtl-a-ENSG00000250510	ebi-a-GCST90018839	Endometriosis	GPR162	Inverse variance weighted	14	-0.071490169	0.036274855	0.048747754	-0.142588885	-0.000391452	0.931005431	0.867110478	0.999608624
eqtl-a-ENSG00000250510	ebi-a-GCST90018839	Endometriosis	GPR162	Simple mode	14	-0.076602672	0.059909363	0.223378628	-0.194025024	0.04081968	0.926257809	0.823637293	1.041664255
eqtl-a-ENSG00000250510	ebi-a-GCST90018839	Endometriosis	GPR162	Weighted mode	14	-0.079978	0.034435429	0.037073055	-0.147471441	-0.012484559	0.923136655	0.862887081	0.98759305
eqtl-a-ENSG00000253981	ebi-a-GCST90018839	Endometriosis	ALG1L13P	MR Egger	4	0.312551322	0.212042626	0.278410045	-0.103052225	0.728154869	1.366908092	0.902079862	2.071255343
eqtl-a-ENSG00000253981	ebi-a-GCST90018839	Endometriosis	ALG1L13P	Weighted median	4	0.17266742	0.082609895	0.036603949	0.010752026	0.334582814	1.188470778	1.010810036	1.397357306
eqtl-a-ENSG00000253981	ebi-a-GCST90018839	Endometriosis	ALG1L13P	Inverse variance weighted	4	0.158195254	0.074750918	0.034319431	0.011683454	0.304707054	1.171394892	1.011751972	1.356227643
eqtl-a-ENSG00000253981	ebi-a-GCST90018839	Endometriosis	ALG1L13P	Simple mode	4	0.045345741	0.137273597	0.76287381	-0.223710509	0.314401992	1.046389578	0.799546562	1.36944013
eqtl-a-ENSG00000253981	ebi-a-GCST90018839	Endometriosis	ALG1L13P	Weighted mode	4	0.197091592	0.084786857	0.102656513	0.030909353	0.363273832	1.217855582	1.031392007	1.438029583
eqtl-a-ENSG00000254838	ebi-a-GCST90018839	Endometriosis	GVINP1	MR Egger	3	0.219132526	0.12724568	0.334920447	-0.030269008	0.468534059	1.24499626	0.970184511	1.597650415
eqtl-a-ENSG00000254838	ebi-a-GCST90018839	Endometriosis	GVINP1	Weighted median	3	0.167644757	0.073379061	0.022333929	0.023821798	0.311467716	1.182516455	1.024107804	1.365427704
eqtl-a-ENSG00000254838	ebi-a-GCST90018839	Endometriosis	GVINP1	Inverse variance weighted	3	0.153579242	0.069134267	0.026319593	0.018076078	0.289082405	1.166000179	1.018240439	1.335201752
eqtl-a-ENSG00000254838	ebi-a-GCST90018839	Endometriosis	GVINP1	Simple mode	3	0.174327105	0.123599609	0.29384404	-0.067928129	0.416582338	1.190444902	0.934327622	1.516768884
eqtl-a-ENSG00000254838	ebi-a-GCST90018839	Endometriosis	GVINP1	Weighted mode	3	0.168362319	0.072860033	0.147059993	0.025556654	0.311167984	1.183365289	1.025886025	1.365018503
eqtl-a-ENSG00000258227	ebi-a-GCST90018839	Endometriosis	CLEC5A	MR Egger	9	-0.066970332	0.056282788	0.272876571	-0.177284597	0.043343933	0.935222947	0.837541389	1.044297001
eqtl-a-ENSG00000258227	ebi-a-GCST90018839	Endometriosis	CLEC5A	Weighted median	9	-0.062442936	0.037388164	0.094894484	-0.135723737	0.010837866	0.939466671	0.8730838	1.010896808
eqtl-a-ENSG00000258227	ebi-a-GCST90018839	Endometriosis	CLEC5A	Inverse variance weighted	9	-0.065251899	0.031208649	0.036543536	-0.12642085	-0.004082947	0.936831447	0.881243898	0.995925377
eqtl-a-ENSG00000258227	ebi-a-GCST90018839	Endometriosis	CLEC5A	Simple mode	9	-0.058204287	0.05300909	0.304146933	-0.162102105	0.04569353	0.943457191	0.850354375	1.046753563
eqtl-a-ENSG00000258227	ebi-a-GCST90018839	Endometriosis	CLEC5A	Weighted mode	9	-0.062002588	0.036529042	0.128065322	-0.13359951	0.009594334	0.939880455	0.874940399	1.009640507
eqtl-a-ENSG00000261716	ebi-a-GCST90018839	Endometriosis	H2BC20P	MR Egger	3	-0.14811085	0.347318309	0.743384454	-0.828854735	0.532633035	0.86233552	0.436548964	1.703411552
eqtl-a-ENSG00000261716	ebi-a-GCST90018839	Endometriosis	H2BC20P	Weighted median	3	-0.199803451	0.088364186	0.023750831	-0.372997256	-0.026609646	0.81889169	0.688667123	0.973741271
eqtl-a-ENSG00000261716	ebi-a-GCST90018839	Endometriosis	H2BC20P	Inverse variance weighted	3	-0.179387996	0.081028302	0.026836136	-0.338203468	-0.020572524	0.835781557	0.71305019	0.979637647
eqtl-a-ENSG00000261716	ebi-a-GCST90018839	Endometriosis	H2BC20P	Simple mode	3	-0.207212415	0.110421827	0.201390964	-0.423639196	0.009214367	0.812846971	0.654660043	1.00925695
eqtl-a-ENSG00000261716	ebi-a-GCST90018839	Endometriosis	H2BC20P	Weighted mode	3	-0.207212415	0.098098537	0.169044564	-0.399485548	-0.014939281	0.812846971	0.670664982	0.985171756
eqtl-a-ENSG00000264920	ebi-a-GCST90018839	Endometriosis	SP2-DT	MR Egger	3	-0.857750848	0.529669692	0.352174926	-1.895903444	0.180401749	0.424114909	0.150182592	1.19769844
eqtl-a-ENSG00000264920	ebi-a-GCST90018839	Endometriosis	SP2-DT	Weighted median	3	-0.169665043	0.050977947	0.000874076	-0.269581819	-0.069748266	0.843947456	0.763698792	0.932628565
eqtl-a-ENSG00000264920	ebi-a-GCST90018839	Endometriosis	SP2-DT	Inverse variance weighted	3	-0.16698952	0.048016689	0.000505662	-0.26110223	-0.07287681	0.84620848	0.770202178	0.929715355
eqtl-a-ENSG00000264920	ebi-a-GCST90018839	Endometriosis	SP2-DT	Simple mode	3	-0.187001769	0.070321505	0.117089637	-0.324831919	-0.04917162	0.829442269	0.722648807	0.952017731
eqtl-a-ENSG00000264920	ebi-a-GCST90018839	Endometriosis	SP2-DT	Weighted mode	3	-0.165696867	0.05461787	0.093641127	-0.272747892	-0.058645843	0.84730304	0.761284689	0.943040695
